# Supplementary material for: Burkholderia thailandensis strain E555 is a surrogate for the investigation of Burkholderia pseudomallei replication and survival in macrophages
Source: BMC Microbiol. 2019 May 15;19:97. doi: 10.1186/s12866-019-1469-8 (PMC6521459; doi:10.1186/s12866-019-1469-8)
Supplement: Supplementary file 4 — Table S2. Gene expression results and details of the genes subjected to RT-qPCR analysis. (XLSX 15 kb) [file 12866_2019_1469_MOESM4_ESM.xlsx]

## Sheet: S2
Supplementary Table S2. Gene expression results and details of the genes subjected to RT-qPCR analysis.
Virulence factors (see Supplementary Table S6) are shown in purple in the first column.
Notes:
NA=not detected in the transcriptome in culture (detected exclusively in macrophages)
ND=not detected in the proteome neither in culture nor in macrophages
#DIV/0!=not detected in the protome in culture (detected exclusively in macrophages)
0=not detected in the protome in macrophages (detected exclusively in culture)
Bt E555 fig|869728.6.peg.	Bt E555 gene function assigned by RAST	B. pseudomallei homolog							Bt E555 fig|869728.6.peg.	T5 transcriptome		T6 transcriptome		T6 qPCR		T6 proteome
		Bp SangerID		Bp product	COG	Localisation (Score) *May have multiple localisation sites		Virulence references (Supplementary References)		log2 Fold Change	p value	log2 Fold Change	p value	log2 Fold Change	p value	Fold Change	q value
1728	Cytochrome c family protein	BPSS1729	BPSS1729	cytochrome C	Energy production and conversion genes	Periplasmic	9.76		1728	-7.12856	0.000178895	-5.41299	2.75152e-07	-4.08718	***	0.258995	0.180839
355	COG3118: Thioredoxin domain-containing protein EC-YbbN	BPSL0856	BPSL0856	putative thioredoxin protein	Posttranslational modification, protein turnover, chaperones genes	Cytoplasmic	9.97		355	-2.77518	0.00773856	-1.86349	0.0251466	-21.0493	*	2.01407	0.0211981
5948	Type III secretion system protein BsaR; Surface presentation of antigens protein SpaK (Invasion protein InvB)	bsaR	BPSS1542	surface presentation of antigens protein	Not in COGs genes	Cytoplasmic	8.96	[33]	5948	2.65067	NA	1.05534	NA	1.59576	ns	#DIV/0!	0.00937221
731	Cell division trigger factor (EC 5.2.1.8)	tig	BPSL1402	trigger factor	Posttranslational modification, protein turnover, chaperones genes	Cytoplasmic	8.96		731	0.44991	0.353536	0.440649	0.245538	4.50343	ns	2.63691	0.0139607
5909	Hcp	tssD-5 (hcp1)	BPSS1498	hypothetical protein	Function unknown genes	Extracellular	9.45	[3, 33]	5909	11.3085	2.04041e-14	11.7106	2.70944e-16	14.6424	***	#DIV/0!	0.00867136
6274	High-affinity iron permease	BPSS0359	BPSS0359	hypothetical protein	Inorganic ion transport and metabolism genes	CytoplasmicMembrane	10		6274	2.57891	0.0366597	3.00043	0.0018865	4.97585	***	ND
1473	Superoxide dismutase [Fe] (EC 1.15.1.1)	sodB	BPSL0880	putative superoxide dismutase	Inorganic ion transport and metabolism genes	Periplasmic	9.44		1473	1.51167	0.000761168	1.32602	0.00148258	3.16685	***	1.32577	0.308046
4093	Flagellar hook-associated protein FlgK	flgK	BPSL0280	flagellar hook-associated protein	Cell motility genes	Extracellular	9.95	[20]	4093	-2.68177	0.00148505	-3.21289	3.38565e-06	-1.31481	***	0	0.0100417
5186	Molecular chaperone (small heat shock protein)	BPSS2288	BPSS2288	HSP20/alpha crystallin family protein	Posttranslational modification, protein turnover, chaperones genes	Cytoplasmic	8.96		5186	-7.92031	9.28708e-20	-8.4683	6.67788e-33	-8.67233	***	0.0700865	0.000329621
