# Supplementary material for: Burkholderia thailandensis strain E555 is a surrogate for the investigation of Burkholderia pseudomallei replication and survival in macrophages
Source: BMC Microbiol. 2019 May 15;19:97. doi: 10.1186/s12866-019-1469-8 (PMC6521459; doi:10.1186/s12866-019-1469-8)
Supplement: Supplementary file 5 — Table S3. Transcripts detected in vitro and in vivo. (XLSX 2144 kb) [file 12866_2019_1469_MOESM5_ESM.xlsx]

## Sheet: Overview
Supplementary Table S3. Transcripts detected in vitro and in vivo.
Supplementary Table S3.A. B. thailandensis strain E555 transcripts detected in broth culture.
Supplementary Table S3.B. B. thailandensis strain E555 transcripts detected in macrophages 5 h post-infection.
Supplementary Table S3.C. B. thailandensis strain E555 transcripts detected in macrophages 6 h post-infection.
Supplementary Table S3.D. List of all B. thailandensis strain E555 transcripts detected either in culture or in macrophages, or in both environments; with all details and expression data.

## Sheet: S3.A.
Supplementary Table S3.A. B. thailandensis strain E555 transcripts detected in broth culture.
Virulence factors are indicated in purple in the first column.
Bt E555 Fig|869728.6.peg.	Number of transcripts per sample			Culture Mean	Name	Bp homolog
	E555_1	E555_2	E555_3
3524	1043	702	3637	1794	Outer membrane protein (porin)	yes
3569	751	1661	1420	1277.33	Outer membrane protein A precursor	yes
2892	1167	1356	1299	1274	Outer membrane protein (porin)	yes
3838	1017	1577	874	1156	Heat shock protein 60 family chaperone GroEL	yes
1371	625	451	1700	925.333	Low-complexity acidic protein2C XCC2875 type	yes
3526	655	757	1178	863.333	Cold shock protein CspG	yes
4875	207	27	2157	797	FIG00456337: hypothetical protein	yes
2192	510	1120	748	792.667	Alkyl hydroperoxide reductase protein C	yes
4300	261	1346	288	631.667	RNA polymerase sigma factor RpoH	yes
2626	330	264	1279	624.333	FIG00456391: hypothetical protein	yes
4211	358	860	652	623.333	granule-associated protein	yes
2176	415	900	523	612.667	Isocitrate lyase	yes
3577	329	835	637	600.333	SSU ribosomal protein S1p	yes
6260	83	1477	180	580	Glutamine synthetase type I	yes
3236	379	749	606	578	hypothetical protein	yes
942	221	1002	330	517.667	Cell division protein FtsH	yes
5186	419	672	451	514	Molecular chaperone (small heat shock protein)	yes
5690	297	722	499	506	Translation elongation factor Tu	yes
4269	219	888	324	477	Ribosome hibernation protein YhbH	no
3773	307	469	619	465	Alkyl hydroperoxide reductase subunit C-like protein	yes
6163	323	510	477	436.667	FIG00453023: hypothetical protein	yes
630	300	653	356	436.333	Outer membrane protein W precursor	yes
2547	255	564	452	423.667	RNA polymerase sigma factor RpoD	yes
5289	170	695	401	422	Translation initiation factor 3	yes
1543	238	620	341	399.667	Fatty acid desaturase; Delta-9 fatty acid desaturase	yes
5998	249	364	499	370.667	Transcriptional activator protein LuxR	yes
3199	118	752	229	366.333	Serine protein kinase (prkA protein)2C P-loop containing	yes
1557	177	266	616	353	Cold shock protein CspD	yes
1926	230	247	547	341.333	FIG00453722: hypothetical protein	yes
1678	162	591	223	325.333	transcriptional regulator2C Crp/Fnr family	yes
4517	63	763	146	324	hypothetical protein	no
1289	241	460	267	322.667	LSU ribosomal protein L13p (L13Ae)	yes
6104	291	115	560	322	FIG00456299: hypothetical protein	yes
1537	228	427	267	307.333	LSU ribosomal protein L28p	yes
4268	150	542	217	303	RNA polymerase sigma-54 factor RpoN	yes
1484	158	487	248	297.667	SSU ribosomal protein S20p	yes
1555	108	483	264	285	ATP-dependent Clp protease ATP-binding subunit ClpA	yes
4006	113	406	334	284.333	Acetoacetyl-CoA reductase	yes
2807	104	98	644	282	Long-chain-fatty-acid--CoA ligase	yes
5265	144	509	187	280	Transcriptional regulator2C LysR family	yes
1372	165	227	399	263.667	Ribonucleotide reductase of class Ia (aerobic)2C beta subunit	yes
727	108	474	208	263.333	ATP-dependent protease La Type I	yes
2110	168	389	233	263.333	SSU ribosomal protein S2p (SAe)	yes
4037	142	423	225	263.333	Putative TEGT family carrier/transport protein	yes
6145	124	529	102	251.667	FIG00453321: hypothetical protein	no
4036	121	422	184	242.333	Nucleoside diphosphate kinase	yes
4729	167	309	247	241	FIG00454670: hypothetical protein	yes
273	107	444	161	237.333	DNA polymerase III beta subunit	yes
4588	136	204	372	237.333	Sigma-fimbriae tip adhesin	yes
4136	168	338	201	235.667	Ferredoxin--NADP(+) reductase	yes
6043	113	423	165	233.667	Phenylacetate-CoA oxygenase2C PaaG subunit	yes
3837	194	324	174	230.667	Heat shock protein 60 family co-chaperone GroES	yes
3790	145	228	318	230.333	Transcriptional regulator	yes
823	123	385	172	226.667	DNA-binding protein H-NS	yes
885	32	629	17	226	Molecular chaperone (small heat shock protein)	yes
1434	63	541	71	225	Chaperone protein DnaK	yes
1002	139	298	231	222.667	S-adenosylmethionine synthetase	yes
6160	108	401	145	218	Probable transmembrane protein	yes
796	111	328	214	217.667	putative lipoprotein	yes
5290	105	287	258	216.667	Threonyl-tRNA synthetase	yes
1300	127	164	341	210.667	Glutamate Aspartate periplasmic binding protein precursor GltI (TC 3.A.1.3.4)	yes
5681	140	382	110	210.667	SSU ribosomal protein S21p	yes
4051	144	223	263	210	Transcription termination factor Rho	yes
3772	141	283	195	206.333	Probable transmembrane protein	yes
2119	94	308	212	204.667	Outer membrane protein assembly factor YaeT precursor	yes
780	140	282	191	204.333	SSU ribosomal protein S6p	yes
1387	125	279	177	193.667	LSU ribosomal protein L21p	yes
3081	229	232	111	190.667	Conserved domain protein	yes
5692	116	278	177	190.333	LSU ribosomal protein L3p (L3e)	yes
728	100	265	188	184.333	ATP-dependent Clp protease ATP-binding subunit ClpX	yes
1846	68	373	93	178	putative membrane protein	yes
3697	87	335	107	176.333	Translation elongation factor P	yes
1486	81	322	114	172.333	Ornithine carbamoyltransferase	yes
753	52	420	43	171.667	ClpB protein	yes
4279	116	258	140	171.333	4-diphosphocytidyl-2-C-methyl-D-erythritol kinase	yes
5061	113	169	231	171	DNA-binding protein HU	yes
886	11	489	8	169.333	Heat shock protein Hsp20	yes
4946	172	89	239	166.667	hypothetical protein	no
2290	71	348	78	165.667	FIG00452673: hypothetical protein	yes
1473	139	158	199	165.333	Superoxide dismutase [Fe]	yes
2427	96	289	110	165	RecA protein	yes
2942	76	182	236	164.667	Outer membrane protein (porin)	yes
2132	75	281	133	163	Phosphoenolpyruvate synthase	yes
4280	112	230	145	162.333	Ribose-phosphate pyrophosphokinase	yes
3763	106	193	187	162	Serine hydroxymethyltransferase	yes
575	120	215	149	161.333	Hemerythrin	yes
6157	145	135	204	161.333	methyltransferase2C FkbM family domain protein	no
4622	192	116	172	160	Outer membrane protein	yes
6363	65	22	393	160	FIG00454589: hypothetical protein	yes
6025	56	385	36	159	Peptidase M482C Ste24p precursor	yes
450	62	205	207	158	Acetoacetyl-CoA reductase	yes
4005	66	196	207	156.333	PhbF	yes
1382	80	271	116	155.667	Adenosine (5')-pentaphospho-(5'')-adenosine pyrophosphohydrolase	yes
409	38	167	261	155.333	DNA-directed RNA polymerase beta' subunit	yes
4184	133	182	149	154.667	CTP synthase	yes
1087	73	76	315	154.667	DNA helicase related protein	no
697	108	213	140	153.667	LSU ribosomal protein L31p @ LSU ribosomal protein L31p2C zinc-independent	yes
2256	90	237	133	153.333	Cold shock protein CspG	yes
5719	91	221	147	153	LSU ribosomal protein L17p	yes
3572	87	221	143	150.333	Probable signal peptide protein	yes
1060	81	298	70	149.667	Hydrogenase-4 component B / Formate hydrogenlyase subunit 3	yes
2111	102	260	87	149.667	Translation elongation factor Ts	yes
5679	155	139	151	148.333	Flagellar biosynthesis protein FliC	yes
3571	96	205	141	147.333	DNA gyrase subunit A	yes
6149	66	177	191	144.667	LSU ribosomal protein L35p	yes
4808	61	323	48	144	hypothetical protein	no
147	70	210	149	143	Chromosome (plasmid) partitioning protein ParB	yes
1410	89	255	85	143	UDP-3-O-[3-hydroxymyristoyl] N-acetylglucosamine deacetylase	yes
3714	128	152	141	140.333	Glycosyltransferase	yes
5813	65	247	108	140	Transposase and inactivated derivatives	yes
2263	64	273	80	139	Glutamyl-tRNA reductase	yes
5702	123	159	135	139	LSU ribosomal protein L14p (L23e)	yes
38	57	312	46	138.333	FIG00452616: hypothetical protein	yes
5475	116	84	214	138	FIG00453731: hypothetical protein	yes
5474	111	76	225	137.333	FIG00453369: hypothetical protein	no
4811	52	294	64	136.667	hypothetical protein	no
1687	70	76	256	134	hypothetical protein	yes
1186	137	158	103	132.667	FIG00455143: hypothetical protein	yes
4050	91	202	103	132	Thioredoxin	yes
731	89	177	129	131.667	Cell division trigger factor	yes
865	37	299	56	130.667	FIG00464790: hypothetical protein	yes
888	40	209	135	128	hypothetical protein	no
6094	83	191	107	127	Spermidine N1-acetyltransferase	yes
6150	65	163	152	126.667	LSU ribosomal protein L20p	yes
6033	52	285	42	126.333	HtrA protease/chaperone protein	yes
6176	78	182	118	126	Transcription termination protein NusA	yes
669	42	174	159	125	Saccharopine dehydrogenase and related proteins	yes
4777	70	31	272	124.333	Radical SAM domain heme biosynthesis protein	no
2890	79	178	113	123.333	Membrane-fusion protein	yes
5741	89	173	107	123	ubiquinol cytochrome C oxidoreductase2C cytochrome C1 subunit	yes
1287	35	277	50	120.667	probable iron binding protein from the HesB_IscA_SufA family	yes
3890	42	112	206	120	FIG00454871: hypothetical protein	yes
413	64	133	161	119.333	Translation elongation factor G	yes
6379	64	43	251	119.333	ADP-heptose--lipooligosaccharide heptosyltransferase II	yes
6287	64	133	159	118.667	Bacterioferritin	yes
1088	49	74	232	118.333	predicted ATP-dependent endonuclease2C OLD family	no
2804	27	147	175	116.333	Aspartyl-tRNA synthetase @ Aspartyl-tRNA(Asn) synthetase	yes
4246	76	201	71	116	Cysteinyl-tRNA synthetase	yes
148	40	197	110	115.667	Chromosome (plasmid) partitioning protein ParA	yes
5790	81	165	100	115.333	Cytochrome c4	yes
1781	44	32	268	114.667	Outer membrane protein (porin)	yes
5258	30	226	86	114	hypothetical protein	no
408	33	111	196	113.333	DNA-directed RNA polymerase beta subunit	yes
3202	51	172	114	112.333	FIG004684: SpoVR-like protein	yes
925	53	206	77	112	Putative hemolysin	yes
4776	61	13	257	110.333	hypothetical protein	no
1559	57	176	95	109.333	Isocitrate dehydrogenase [NADP]	yes
4165	62	173	93	109.333	FKBP-type peptidyl-prolyl cis-trans isomerase SlyD	yes
4456	51	205	70	108.667	miscellaneous; unknown	yes
1331	83	144	97	108	Transketolase	yes
329	42	229	51	107.333	Dioxygenases related to 2-nitropropane dioxygenase	yes
3434	105	118	98	107	Coproporphyrinogen III oxidase2C oxygen-independent	yes
3603	55	164	100	106.333	SSU ribosomal protein S16p	yes
4349	68	179	71	106	Phosphoenolpyruvate-protein phosphotransferase of PTS system	yes
1011	28	254	33	105	ATP-dependent hsl protease ATP-binding subunit HslU	yes
4626	77	73	165	105	FIG00452927: hypothetical protein	yes
2402	48	147	120	105	Fructose-bisphosphate aldolase class II	no
5241	21	261	25	102.333	Transcriptional regulator2C TetR family	no
3129	33	87	185	101.667	Chitinase	yes
1386	70	138	96	101.333	LSU ribosomal protein L27p	yes
1040	66	75	162	101	Alpha-ketoglutarate-dependent taurine dioxygenase	yes
2752	112	113	78	101	Outer membrane protein (porin)	yes
621	49	152	101	100.667	FIG00453584: hypothetical protein	yes
1686	65	39	198	100.667	FIG00453064: hypothetical protein	yes
6457	92	116	94	100.667	SSU ribosomal protein S15p (S13e)	yes
4809	37	219	46	100.667	hypothetical protein	no
1967	91	98	111	100	Lipoprotein spr precursor	yes
3201	37	188	75	100	FIG002076: hypothetical protein	yes
4209	40	223	37	100	Predicted Lactate-responsive regulator2C IclR family	yes
1561	67	107	126	100	hypothetical protein	no
5016	38	122	137	99	ATP synthase alpha chain	yes
2838	68	20	207	98.3333	Cystathionine gamma-synthase	yes
625	58	131	105	98	ATPase components of ABC transporters with duplicated ATPase domains	yes
5712	34	87	173	98	Preprotein translocase secY subunit (TC 3.A.5.1.1)	yes
5814	68	111	114	97.6667	Glutamate synthase [NADPH] large chain	yes
6446	94	84	115	97.6667	Acetolactate synthase large subunit	yes
406	55	78	157	96.6667	LSU ribosomal protein L10p (P0)	yes
5862	65	161	63	96.3333	DNA-binding response regulator2C LuxR family	yes
4241	70	116	101	95.6667	Aspartokinase	yes
6188	61	111	115	95.6667	2-oxoglutarate dehydrogenase E1 component	yes
4035	47	170	66	94.3333	Ribosomal RNA large subunit methyltransferase N	yes
5389	73	119	91	94.3333	UTP--glucose-1-phosphate uridylyltransferase	yes
3674	48	161	72	93.6667	LSU ribosomal protein L32p	yes
1886	54	149	74	92.3333	3-methylmercaptopropionyl-CoA dehydrogenase (DmdC)	yes
2535	67	113	97	92.3333	Phenylpropionate dioxygenase and related ring-hydroxylating dioxygenases2C large terminal subunit	yes
5739	68	141	68	92.3333	Ubiquinol-cytochrome C reductase iron-sulfur subunit	yes
6270	45	163	69	92.3333	Aromatic-amino-acid aminotransferase	yes
5742	63	106	107	92	Stringent starvation protein A	yes
1784	54	72	149	91.6667	histone-like protein	yes
2350	44	36	194	91.3333	putative carbohydrate-binding protein	yes
4587	65	54	154	91	Sigma-fimbriae tip adhesin	yes
4968	79	146	48	91	Threonine dehydrogenase and related Zn-dependent dehydrogenases	yes
401	64	89	119	90.6667	Translation elongation factor Tu	yes
2281	50	157	65	90.6667	Thiol:disulfide interchange protein DsbC	yes
2525	37	178	56	90.3333	FIG00453057: hypothetical protein	yes
2689	21	175	72	89.3333	CmaB	yes
6166	54	131	80	88.3333	FIG00454649: hypothetical protein	yes
431	45	134	85	88	Carbohydrate Esterase Family 4	yes
629	64	109	90	87.6667	Dioxygenases related to 2-nitropropane dioxygenase	yes
1715	44	107	112	87.6667	Citrate synthase (si)	yes
6175	38	142	83	87.6667	FIG000325: clustered with transcription termination protein NusA	yes
4022	62	108	92	87.3333	Adenylosuccinate synthetase	yes
4404	64	89	107	86.6667	FIG00453717: hypothetical protein	yes
6370	59	84	117	86.6667	Capsule polysaccharide export protein	yes
3598	62	118	76	85.3333	D-amino acid dehydrogenase small subunit	yes
4049	54	146	55	85	DNA polymerase III subunits gamma and tau	no
448	49	102	104	85	transcriptional regulator2C Crp/Fnr family	yes
1930	56	108	91	85	FIG00453399: hypothetical protein	yes
6050	52	177	24	84.3333	Histone acetyltransferase HPA2 and related acetyltransferases	yes
927	24	187	42	84.3333	FIG00458648: hypothetical protein	no
962	55	151	46	84	L-Proline/Glycine betaine transporter ProP	yes
1425	30	165	57	84	rRNA small subunit methyltransferase H	yes
1754	63	132	57	84	FIG00455304: hypothetical protein	yes
3735	60	97	94	83.6667	tolB protein precursor2C periplasmic protein involved in the tonb-independent uptake of group A colicins	yes
4008	44	66	141	83.6667	Polyhydroxyalkanoic acid synthase	yes
5055	61	75	113	83	Transcriptional regulator2C MarR family	yes
5718	34	100	115	83	DNA-directed RNA polymerase alpha subunit	yes
6438	47	118	84	83	Transcriptional regulator2C TetR family	yes
4698	29	92	127	82.6667	FIG00456059: hypothetical protein	yes
5014	30	87	131	82.6667	ATP synthase beta chain	yes
4042	38	101	105	81.3333	RNA polymerase sigma factor RpoS	yes
6177	35	121	88	81.3333	Translation initiation factor 2	yes
1008	26	170	47	81	Putative metal chaperone2C involved in Zn homeostasis2C GTPase of COG0523 family	yes
6133	19	6	218	81	hypothetical protein	yes
3663	33	165	44	80.6667	Molybdenum cofactor biosynthesis protein MoaA	yes
5311	58	100	84	80.6667	Glutaminyl-tRNA synthetase	yes
4441	60	86	94	80	FIG00452721: hypothetical protein	yes
4855	46	112	82	80	Glutamate Aspartate periplasmic binding protein precursor GltI (TC 3.A.1.3.4)	yes
411	49	86	103	79.3333	SSU ribosomal protein S12p (S23e)	yes
3522	30	154	53	79	GTP pyrophosphokinase2C (p)ppGpp synthetase II / Guanosine-3'2C5'-bis(diphosphate) 3'-pyrophosphohydrolase	no
2820	43	128	66	79	Predicted transcriptional regulators	yes
4007	48	87	101	78.6667	3-ketoacyl-CoA thiolase @ Acetyl-CoA acetyltransferase	yes
1701	53	99	83	78.3333	Aspartate-semialdehyde dehydrogenase	yes
1426	34	144	56	78	Cell division protein MraZ	yes
5058	52	85	96	77.6667	Transporter2C monovalent cation:proton antiporter-2 (CPA2) family	yes
1786	10	17	205	77.3333	UTP--glucose-1-phosphate uridylyltransferase	yes
633	59	48	123	76.6667	Putrescine ABC transporter putrescine-binding protein PotF (TC 3.A.1.11.2)	yes
2144	49	96	83	76	Inosine-5'-monophosphate dehydrogenase	yes
1825	48	108	70	75.3333	Isovaleryl-CoA dehydrogenase	yes
4027	47	104	75	75.3333	RNA-binding protein Hfq	yes
4012	68	83	74	75	Probable component of the lipoprotein assembly complex (forms a complex with YaeT2C YfgL2C and NlpB)	yes
6291	47	99	78	74.6667	Acetyl-coenzyme A synthetase	yes
5049	50	81	92	74.3333	Response regulators consisting of a CheY-like receiver domain and a winged-helix DNA-binding domain	yes
405	33	58	131	74	LSU ribosomal protein L1p (L10Ae)	yes
6022	18	173	31	74	Peptide deformylase	yes
1301	56	72	93	73.6667	NADP-specific glutamate dehydrogenase	yes
4347	53	106	62	73.6667	Carboxyl-terminal protease	yes
6219	19	184	18	73.6667	Predicted transcriptional regulator for fatty acid degradation FadQ2C TetR family	yes
2952	31	115	75	73.6667	hypothetical protein	no
3643	39	116	65	73.3333	Fatty acid desaturase family	no
6231	36	124	59	73	3'-to-5' exoribonuclease RNase R	yes
2889	34	56	128	72.6667	Inosine-5'-monophosphate dehydrogenase	yes
2516	26	183	8	72.3333	FIG00452784: hypothetical protein	yes
834	61	84	71	72	Adenosylhomocysteinase	yes
1538	51	98	67	72	LSU ribosomal protein L33p @ LSU ribosomal protein L33p2C zinc-independent	yes
1885	44	137	33	71.3333	Predicted transcriptional regulator for fatty acid degradation FadP2C TetR family	yes
3576	40	104	69	71	Cytidylate kinase	yes
5758	42	27	144	71	Uncharacterized protein ImpD	yes
6101	16	178	15	69.6667	RNA polymerase sigma factor RpoD	yes
5740	51	91	66	69.3333	Ubiquinol--cytochrome c reductase2C cytochrome B subunit	yes
414	25	91	89	68.3333	Aldehyde dehydrogenase2C PaaZ	yes
5021	45	82	78	68.3333	ATP synthase protein I	yes
407	29	53	121	67.6667	LSU ribosomal protein L7/L12 (P1/P2)	yes
412	37	87	79	67.6667	SSU ribosomal protein S7p (S5e)	yes
5057	37	51	115	67.6667	Putative cytoplasmic protein	yes
4203	32	140	30	67.3333	Iron-sulfur cluster regulator IscR	yes
4812	25	149	27	67	Transcriptional regulator RhlR	yes
4144	38	87	76	67	hypothetical protein	no
5687	47	121	33	67	Phage protein	no
357	45	102	53	66.6667	Pyridoxamine 5'-phosphate oxidase	yes
402	46	55	98	66.3333	Preprotein translocase subunit SecE (TC 3.A.5.1.1)	yes
1288	35	114	49	66	SSU ribosomal protein S9p (S16e)	yes
1330	50	53	95	66	NAD-dependent glyceraldehyde-3-phosphate dehydrogenase	yes
2546	31	86	78	65	DNA primase	yes
5775	4	183	8	65	hypothetical protein	yes
2800	7	21	167	65	hypothetical protein	no
729	28	115	51	64.6667	ATP-dependent Clp protease proteolytic subunit	yes
4650	57	85	52	64.6667	FIG017670: hypothetical protein	yes
578	40	80	73	64.3333	Ribosomal protein S12p Asp88 (E. coli) methylthiotransferase	yes
1676	55	75	63	64.3333	Universal stress protein family	yes
3343	33	112	48	64.3333	Two-component hybrid sensor and regulator	yes
5717	23	75	95	64.3333	SSU ribosomal protein S4p (S9e)	yes
1478	32	91	69	64	Adenylate kinase	yes
3690	40	102	50	64	Ribonuclease III	yes
3842	37	94	61	64	UPF0301 protein YqgE	yes
2534	33	117	41	63.6667	Thiosulfate sulfurtransferase2C rhodanese	yes
1728	19	153	18	63.3333	Cytochrome c family protein	yes
3683	46	103	41	63.3333	RNA polymerase sigma factor RpoE	yes
1720	38	97	54	63	Succinate dehydrogenase cytochrome b-556 subunit	yes
6462	42	110	37	63	NADH ubiquinone oxidoreductase chain A	yes
1369	30	115	42	62.3333	Sugar kinases2C ribokinase family	yes
4491	34	119	34	62.3333	Chaperone protein HtpG	yes
6395	36	74	77	62.3333	Murein-DD-endopeptidase	yes
3523	30	102	54	62	Transcription elongation factor GreB	yes
4652	51	84	51	62	putative exported protein	yes
4994	34	102	50	62	Flagellar hook-associated protein FliD	yes
5728	32	69	84	61.6667	Phosphoribosylformimino-5-aminoimidazole carboxamide ribotide isomerase	yes
1726	24	79	80	61	Aconitate hydratase @ 2-methylisocitrate dehydratase	yes
5192	11	151	21	61	Oxygen-insensitive NADPH nitroreductase	yes
5757	41	33	109	61	Uncharacterized protein ImpC	yes
6095	24	16	142	60.6667	FIG00457576: hypothetical protein	yes
4302	12	155	14	60.3333	Cytochrome d ubiquinol oxidase subunit I	yes
5691	48	61	72	60.3333	SSU ribosomal protein S10p (S20e)	yes
4016	35	87	58	60	Membrane protein involved in colicin uptake	yes
4457	28	89	63	60	FIG00459553: hypothetical protein	yes
4004	16	123	41	60	hypothetical protein	no
2342	19	142	18	59.6667	FIG00452409: hypothetical protein	yes
6495	21	134	24	59.6667	INTEGRAL MEMBRANE PROTEIN (Rhomboid family)	yes
5478	15	100	64	59.6667	FIG016027: protein of unknown function YeaO	no
3595	40	105	33	59.3333	Electron transfer flavoprotein2C beta subunit	yes
3573	27	95	54	58.6667	Phosphoserine aminotransferase	yes
5704	47	58	71	58.6667	LSU ribosomal protein L5p (L11e)	yes
5348	45	20	110	58.3333	Oxidoreductase (flavoprotein)	no
3149	9	159	7	58.3333	Arginine deiminase	yes
274	23	91	60	58	DNA gyrase subunit B	yes
761	33	76	65	58	Aspartate aminotransferase	yes
4281	31	82	61	58	LSU ribosomal protein L25p	yes
5737	32	102	40	58	Outer membrane stress sensor protease DegQ2C serine protease	yes
271	37	94	41	57.3333	LSU ribosomal protein L34p	yes
3235	37	106	29	57.3333	FIG00453368: hypothetical protein	yes
5339	39	64	69	57.3333	Sialic acid transporter (permease) NanT	yes
2799	12	27	133	57.3333	hypothetical protein	no
867	30	72	69	57	VgrG protein	no
924	35	86	50	57	FIG00453086: hypothetical protein	yes
1412	28	82	61	57	Cell division protein FtsZ	yes
3680	33	66	72	57	Acyl carrier protein	yes
4204	39	94	38	57	Low molecular weight protein tyrosine phosphatase	yes
3734	42	59	69	56.6667	18K peptidoglycan-associated outer membrane lipoprotein; Peptidoglycan-associated lipoprotein precursor; Outer membrane protein P6; OmpA/MotB precursor	yes
3849	50	52	67	56.3333	dTDP-glucose 42C6-dehydratase	no
5238	41	63	65	56.3333	FIG00460152: hypothetical protein	no
1461	30	88	51	56.3333	Non-specific DNA-binding protein Dps / Iron-binding ferritin-like antioxidant protein / Ferroxidase	yes
4129	56	44	68	56	FIG00453798: hypothetical protein	yes
754	24	99	44	55.6667	Nitrite-sensitive transcriptional repressor NsrR	yes
2501	48	12	107	55.6667	tRNA proofreading protein STM4549	yes
6271	22	91	54	55.6667	Excinuclease ABC subunit B	yes
3733	47	52	67	55.3333	TPR repeat containing exported protein; Putative periplasmic protein contains a protein prenylyltransferase domain	yes
4814	38	73	55	55.3333	Acetyl-coenzyme A carboxyl transferase alpha chain	yes
6142	43	77	46	55.3333	Rod shape-determining protein MreB	yes
943	12	127	26	55	Cell division protein FtsJ / Ribosomal RNA large subunit methyltransferase E	yes
3673	40	78	47	55	COG1399 protein2C clustered with ribosomal protein L32p	yes
5116	39	45	80	54.6667	Leucine-2C isoleucine-2C valine-2C threonine-2C and alanine-binding protein	yes
6093	19	98	47	54.6667	FIG00453517: hypothetical protein	no
6146	35	83	46	54.6667	FIG00455141: hypothetical protein	no
5306	44	62	57	54.3333	Alanyl-tRNA synthetase	yes
5367	47	78	38	54.3333	CBS domain protein	yes
2408	37	66	59	54	Branched-chain amino acid aminotransferase	yes
3606	31	61	70	54	LSU ribosomal protein L19p	yes
4026	29	90	42	53.6667	GTP-binding protein HflX	yes
6081	37	108	16	53.6667	transposon resolvase	yes
6186	47	66	48	53.6667	GTP-binding protein TypA/BipA	yes
1488	28	87	45	53.3333	UPF0234 protein YajQ	yes
403	37	35	87	53	Transcription antitermination protein NusG	yes
1381	20	105	34	53	Prolyl-tRNA synthetase	yes
2538	41	68	50	53	1-deoxy-D-xylulose 5-phosphate synthase	yes
3488	38	79	41	52.6667	Thioredoxin reductase	yes
146	44	71	42	52.3333	Replication protein	yes
910	28	93	36	52.3333	Glycine cleavage system transcriptional activator	yes
2275	46	48	63	52.3333	GTP-binding and nucleic acid-binding protein YchF	yes
909	48	45	63	52	Permeases of the major facilitator superfamily	yes
4331	22	50	84	52	Cytochrome c oxidase polypeptide III	yes
3926	17	105	33	51.6667	Transcriptional regulator PhnF	yes
5693	36	72	47	51.6667	LSU ribosomal protein L4p (L1e)	yes
1680	1	150	2	51	Transporter2C LysE family	yes
6398	27	82	44	51	DNA-dependent DNA polymerase family X	yes
1563	39	54	59	50.6667	Translation elongation factor G	yes
2891	30	89	33	50.6667	Regulator of nucleoside diphosphate kinase	yes
3688	41	52	59	50.6667	Translation elongation factor LepA	yes
577	28	80	44	50.6667	phage recombinase2C putative	no
1500	22	48	81	50.3333	hypothetical protein	no
1749	40	74	37	50.3333	Cytochrome B561	yes
779	36	67	47	50	Primosomal replication protein N	yes
1396	27	69	54	50	FIG002842: hypothetical protein	yes
1556	15	101	34	50	ATP-dependent Clp protease adaptor protein ClpS	yes
864	25	77	46	49.3333	hypothetical protein	yes
4270	26	75	47	49.3333	PTS system nitrogen-specific IIA component2C PtsN	yes
5388	29	68	50	49	Valyl-tRNA synthetase	yes
4778	28	50	69	49	hypothetical protein	no
880	19	93	34	48.6667	Phosphoenolpyruvate carboxykinase [GTP]	yes
3771	34	65	47	48.6667	Probable transmembrane protein	yes
2446	30	71	44	48.3333	putative lipoprotein	yes
2515	20	100	25	48.3333	Poly(3-hydroxybutyrate) depolymerase	yes
5020	39	50	56	48.3333	ATP synthase A chain	yes
794	35	44	65	48	Phosphate starvation-inducible protein PsiF	yes
1370	12	104	28	48	Outer membrane lipoprotein	yes
1881	37	60	47	48	Aspartyl-tRNA synthetase @ Aspartyl-tRNA(Asn) synthetase	yes
3622	23	53	68	48	Nitrogen regulation protein NR(I)	yes
3685	41	60	43	48	Sigma factor RpoE negative regulatory protein RseB precursor	yes
1316	34	55	54	47.6667	Leucyl-tRNA synthetase	yes
1993	26	65	52	47.6667	FIG00454979: hypothetical protein	yes
2642	30	66	47	47.6667	Cell division protein FtsI [Peptidoglycan synthetase]	yes
2806	17	9	117	47.6667	Aspartyl-tRNA(Asn) amidotransferase subunit A @ Glutamyl-tRNA(Gln) amidotransferase subunit A	yes
5362	27	82	34	47.6667	Electron transfer flavoprotein-ubiquinone oxidoreductase	yes
2802	8	26	108	47.3333	3-dehydroquinate synthase	no
404	31	36	75	47.3333	LSU ribosomal protein L11p (L12e)	yes
4996	18	95	28	47	FIG00456975: hypothetical protein	yes
5117	31	65	45	47	Transcriptional repressor of PutA and PutP / Proline dehydrogenase (Proline oxidase) / Delta-1-pyrroline-5-carboxylate dehydrogenase	yes
4947	51	30	60	47	hypothetical protein	no
3882	4	0	135	46.3333	hypothetical protein	no
1463	23	64	51	46	Catalase / Peroxidase	yes
2194	38	64	36	46	Two-component system response regulator OmpR	yes
4272	25	78	35	46	Hypothetical ATP-binding protein UPF00422C contains P-loop	yes
1448	36	81	19	45.3333	Flavohemoprotein (Hemoglobin-like protein) (Flavohemoglobin) (Nitric oxide dioxygenase)	yes
3521	26	76	34	45.3333	DNA-directed RNA polymerase omega subunit	yes
954	33	62	40	45	Membrane-bound lytic murein transglycosylase D precursor	yes
1015	39	53	43	45	Acetylglutamate kinase	yes
5485	55	29	51	45	Tryptophan halogenase PrnA	no
1010	12	112	10	44.6667	ATP-dependent protease HslV	yes
1436	11	111	12	44.6667	Heat shock protein GrpE	yes
4623	20	73	41	44.6667	Methionyl-tRNA synthetase	yes
5695	15	69	50	44.6667	LSU ribosomal protein L2p (L8e)	yes
777	30	54	49	44.3333	LSU ribosomal protein L9p	yes
1423	20	73	40	44.3333	Cell division protein FtsI [Peptidoglycan synthetase]	yes
1465	23	82	28	44.3333	Hydrogen peroxide-inducible genes activator	yes
2067	27	81	25	44.3333	Purine nucleoside phosphorylase	yes
2543	32	60	41	44.3333	SSU ribosomal protein S21p	yes
4438	21	3	109	44.3333	FIG00453538: hypothetical protein	yes
111	10	101	21	44	GCN5-related N-acetyltransferase	yes
1429	34	60	38	44	Long-chain-fatty-acid--CoA ligase	yes
2703	19	86	27	44	Hydrogen peroxide-inducible genes activator	yes
4923	24	37	71	44	Leucine-2C isoleucine-2C valine-2C threonine-2C and alanine-binding protein	yes
5698	11	63	58	44	SSU ribosomal protein S3p (S3e)	yes
2805	17	15	99	43.6667	Multidrug resistance transporter2C Bcr/CflA family	no
1718	23	64	44	43.6667	Succinate dehydrogenase flavoprotein subunit	yes
5102	17	45	69	43.6667	Small-conductance mechanosensitive channel	yes
531	21	67	43	43.6667	hypothetical protein	no
4170	30	57	43	43.3333	Dihydrodipicolinate synthase	yes
4277	20	67	43	43.3333	FIG140336: TPR domain protein	yes
6497	30	44	56	43.3333	FIG00453073: hypothetical protein	yes
4552	28	57	45	43.3333	Alpha2Calpha-trehalose-phosphate synthase [UDP-forming]	no
5269	19	77	34	43.3333	transcriptional regulator2C XRE family	no
2510	21	85	23	43	Adenylate cyclase	no
3489	24	80	25	43	Cell division protein FtsK	yes
114	8	103	18	43	FIG00452675: hypothetical protein	no
589	118	8	2	42.6667	Alcohol dehydrogenase	no
1722	30	50	48	42.6667	Malate dehydrogenase	yes
5019	20	44	64	42.6667	ATP synthase C chain	yes
1294	22	69	36	42.3333	Phosphoribosylformylglycinamidine cyclo-ligase	yes
1428	16	33	78	42.3333	Outer membrane protein (porin)	yes
3560	34	51	42	42.3333	putative oxygenase	yes
3587	22	61	44	42.3333	Cysteine synthase B	yes
4651	33	43	51	42.3333	Protein of unknown function DUF55	yes
6214	29	59	39	42.3333	RNA-binding protein Hfq / domain of unknown function	yes
152	24	45	57	42	Putative oxidoreductase	yes
1338	28	53	45	42	NADP-dependent malic enzyme	yes
3901	41	65	20	42	Cold shock protein CspA	yes
1067	17	89	19	41.6667	Universal stress protein family	yes
5066	18	39	68	41.6667	General secretion pathway protein D	yes
5264	19	40	66	41.6667	DNA topoisomerase III	yes
5903	27	62	36	41.6667	Acetyl-coenzyme A synthetase	yes
2618	23	55	46	41.3333	Long-chain-fatty-acid--CoA ligase	yes
4333	20	53	51	41.3333	Cytochrome oxidase biogenesis protein Cox11-CtaG2C copper delivery to Cox1	yes
4800	28	92	4	41.3333	hypothetical protein	yes
4839	21	34	69	41.3333	hypothetical protein	no
6414	19	43	61	41	FOG: GGDEF domain	yes
143	30	75	17	40.6667	Chromosome segregation ATPases	yes
2135	16	83	23	40.6667	tmRNA-binding protein SmpB	yes
2425	30	67	25	40.6667	FIG00452486: hypothetical protein	yes
4571	16	58	48	40.6667	Outer membrane protein (porin)	yes
272	20	57	44	40.3333	Chromosomal replication initiator protein DnaA	yes
1378	21	70	30	40.3333	Signal recognition particle2C subunit Ffh SRP54 (TC 3.A.5.1.1)	yes
1534	30	50	41	40.3333	FKBP-type peptidyl-prolyl cis-trans isomerase slpA	yes
2335	4	111	6	40.3333	FIG00453218: hypothetical protein	yes
3600	29	82	10	40.3333	Radical SAM domain protein	yes
3652	24	56	41	40.3333	4Fe-4S ferredoxin2C iron-sulfur binding	yes
4202	23	63	35	40.3333	Cysteine desulfurase2C IscS subfamily	yes
6070	5	111	5	40.3333	FIG00452686: hypothetical protein	yes
139	24	78	18	40	2-amino-3-ketobutyrate coenzyme A ligase	yes
1184	19	74	27	40	Probable transmembrane protein	yes
2036	10	75	35	40	hypothetical protein	yes
5015	16	34	70	40	ATP synthase gamma chain	yes
299	33	38	48	39.6667	Argininosuccinate synthase	yes
721	28	49	42	39.6667	Peptidyl-prolyl cis-trans isomerase ppiD	yes
1432	7	91	21	39.6667	Chaperone protein DnaJ	yes
3681	22	46	51	39.6667	3-oxoacyl-[acyl-carrier-protein] synthase2C KASII	yes
4247	13	85	21	39.6667	FOG: TPR repeat	yes
5027	22	49	48	39.6667	tRNA uridine 5-carboxymethylaminomethyl modification enzyme GidA	yes
6054	24	61	34	39.6667	Indolepyruvate ferredoxin oxidoreductase2C alpha and beta subunits	yes
818	34	46	38	39.3333	Rare lipoprotein A	yes
1208	23	14	81	39.3333	methyltransferase family protein	yes
2866	31	24	63	39.3333	FIG00454995: hypothetical protein	yes
5720	30	40	48	39.3333	Periplasmic divalent cation tolerance protein CutA	yes
5341	42	6	70	39.3333	hypothetical protein	no
2112	18	59	40	39	Uridylate kinase	yes
4444	27	4	86	39	FIG00454981: hypothetical protein	yes
4964	22	70	25	39	Universal stress protein family	yes
1637	26	69	22	39	FIG00457225: hypothetical protein	no
687	44	43	29	38.6667	Nitrous-oxide reductase	yes
1337	26	49	41	38.6667	Guanyl-specific ribonuclease Sa	yes
3535	23	37	56	38.6667	Transglycosylase associated protein	yes
4381	28	60	28	38.6667	Transcriptional regulator2C LysR family	yes
5018	23	34	59	38.6667	ATP synthase B chain	yes
6451	24	50	42	38.6667	2-isopropylmalate synthase	yes
1374	25	58	32	38.3333	Ribonucleotide reductase of class Ia (aerobic)2C alpha subunit	yes
2191	23	56	36	38.3333	Alkylhydroperoxidase protein D	yes
3494	26	41	48	38.3333	Seryl-tRNA synthetase	yes
3647	25	74	16	38.3333	FIG00456307: hypothetical protein	yes
4440	32	24	59	38.3333	Adenylate cyclase / Guanylate cyclase	yes
5774	4	107	4	38.3333	hypothetical protein	yes
2074	18	22	74	38	Branched-chain amino acid ABC transporter2C amino acid-binding protein (TC 3.A.1.4.1)	yes
2753	13	90	11	38	FIG00452894: hypothetical protein	yes
4216	25	41	48	38	two-component hybrid sensor and regulator	yes
4345	17	71	26	38	FIG136845: Rhodanese-related sulfurtransferase	yes
5273	20	55	39	38	putative membrane protein	yes
6352	25	52	37	38	hypothetical protein; identical to NP_536384	no
772	24	52	37	37.6667	Cell wall-associated hydrolases (invasion-associated proteins)	no
358	22	26	65	37.6667	Cyclopropane-fatty-acyl-phospholipid synthase	yes
3148	14	93	6	37.6667	Ornithine carbamoyltransferase	yes
3778	20	68	25	37.6667	FOG: EAL domain	yes
6362	12	6	95	37.6667	FIG00452742: hypothetical protein	yes
4831	12	36	65	37.6667	small molecule metabolism; energy transfer; electron transport	no
2341	19	81	12	37.3333	FIG00452430: hypothetical protein	yes
49	6	97	8	37	FIG00453591: hypothetical protein	yes
2459	15	7	89	37	Transposase and inactivated derivatives	yes
2749	27	40	44	37	Succinylglutamate desuccinylase/aspartoacylase	yes
5135	21	45	45	37	Permeases of the major facilitator superfamily	yes
5013	24	43	44	37	Mobile element protein	no
444	18	80	12	36.6667	FIG00455230: hypothetical protein	yes
639	21	36	53	36.6667	FIG146518: Zn-dependent hydrolases2C including glyoxylases	yes
4967	19	68	23	36.6667	Universal stress protein UspA and related nucleotide-binding proteins	yes
4553	26	58	26	36.6667	FIG00455317: hypothetical protein	no
946	23	44	42	36.3333	Transcription elongation factor GreA	yes
1541	22	38	49	36.3333	Quinolinate synthetase	yes
4093	37	49	23	36.3333	Flagellar hook-associated protein FlgK	yes
4094	22	47	40	36.3333	Inner membrane protein	yes
5047	19	57	33	36.3333	Pterin-4-alpha-carbinolamine dehydratase	yes
5707	31	36	42	36.3333	LSU ribosomal protein L6p (L9e)	yes
5854	24	51	34	36.3333	Uroporphyrinogen III decarboxylase	yes
2801	12	13	83	36	BtrN protein	no
71	25	35	48	36	FIG00453026: hypothetical protein	yes
3432	24	27	57	36	Protein-L-isoaspartate O-methyltransferase	yes
4479	44	35	29	36	Cytochrome c553	yes
4546	30	43	35	36	UPF0098 protein ybcL precursor	yes
2435	20	82	6	36	hypothetical protein	no
3726	20	26	61	35.6667	Fe-S oxidoreductase	yes
4210	20	53	34	35.6667	Murein-DD-endopeptidase	yes
4774	11	42	54	35.6667	Carbamoyltransferase	yes
4810	12	77	18	35.6667	hypothetical protein	no
553	25	49	32	35.3333	Ribonucleotide reductase of class III (anaerobic)2C large subunit	yes
1573	14	70	22	35.3333	FOG: EAL domain	yes
2052	13	79	14	35.3333	Amino acid permease	yes
4439	19	5	82	35.3333	FIG00453618: hypothetical protein	yes
5701	11	29	66	35.3333	SSU ribosomal protein S17p (S11e)	yes
355	13	79	13	35	COG3118: Thioredoxin domain-containing protein EC-YbbN	yes
1001	26	52	27	35	FIG00454842: hypothetical protein	yes
6458	15	58	32	35	Polyribonucleotide nucleotidyltransferase	yes
1321	34	47	23	34.6667	Ferric uptake regulation protein FUR	yes
1361	15	71	18	34.6667	Predicted nucleotidyltransferase	yes
4122	19	64	21	34.6667	Dipeptide transport ATP-binding protein DppD (TC 3.A.1.5.2)	yes
4181	27	31	46	34.6667	Enolase	yes
6194	21	67	16	34.6667	Uncharacterized protein conserved in bacteria	yes
778	26	38	39	34.3333	SSU ribosomal protein S18p @ SSU ribosomal protein S18p2C zinc-independent	yes
2460	4	3	96	34.3333	Mannose-1-phosphate guanylyltransferase (GDP) ; Mannose-6-phosphate isomerase	yes
3497	30	35	38	34.3333	Histone acetyltransferase HPA2 and related acetyltransferases	yes
4130	14	65	24	34.3333	Aminobutyraldehyde dehydrogenase	yes
141	19	67	16	34	Serine/threonine protein kinase	yes
5063	22	38	42	34	Putative IpgF protein	yes
4019	27	41	33	33.6667	Kup system potassium uptake protein	yes
4576	21	44	36	33.6667	Inorganic pyrophosphatase	yes
6061	27	32	42	33.6667	N-acetyl-gamma-glutamyl-phosphate reductase	yes
6465	25	43	33	33.6667	NADH-ubiquinone oxidoreductase chain D	yes
3055	33	42	25	33.3333	tRNA dihydrouridine synthase A	yes
4549	15	78	7	33.3333	putative membrane protein	yes
6364	18	43	39	33.3333	FIG00455863: hypothetical protein	yes
4137	14	70	15	33	Signal transduction histidine kinase	no
1897	25	46	28	33	Outer membrane protein Imp2C required for envelope biogenesis / Organic solvent tolerance protein precursor	yes
2117	9	54	36	33	Membrane-associated zinc metalloprotease	yes
3578	20	48	31	33	Integration host factor beta subunit	yes
1066	30	31	37	32.6667	FIG00454373: hypothetical protein	yes
4214	17	48	33	32.6667	Pyruvate dehydrogenase E1 component	yes
4343	24	49	25	32.6667	Protein export cytoplasm chaperone protein (SecB2C maintains protein to be exported in unfolded state)	yes
4951	16	44	38	32.6667	Microbial collagenase2C secreted	yes
5134	22	53	23	32.6667	Cys regulon transcriptional activator CysB	yes
5716	12	36	50	32.6667	SSU ribosomal protein S11p (S14e)	yes
767	24	37	36	32.3333	Polymyxin resistance protein ArnA_DH2C UDP-glucuronic acid decarboxylase	no
908	8	21	68	32.3333	Poly(3-hydroxybutyrate) depolymerase precursor	yes
1272	17	52	28	32.3333	tRNA dihydrouridine synthase B	yes
5476	15	42	40	32.3333	CopG protein	yes
4179	22	56	18	32	33 kDa chaperonin (Heat shock protein 33) (HSP33)	yes
1234	24	29	42	31.6667	Capsular polysaccharide biosynthesis/export periplasmic protein WcbC	yes
5393	24	42	29	31.6667	DNA-binding response regulator	yes
5715	15	41	39	31.6667	SSU ribosomal protein S13p (S18e)	yes
862	20	47	27	31.3333	FIG01289452: hypothetical protein	yes
1235	18	31	45	31.3333	Capsular polysaccharide glycosyltransferase biosynthesis protein WcbB	yes
1913	25	33	36	31.3333	tRNA-i(6)A37 methylthiotransferase	yes
3459	33	35	26	31.3333	FIG016425: Soluble lytic murein transglycosylase and related regulatory proteins (some contain LysM/invasin domains)	yes
4193	22	40	32	31.3333	Peptide chain release factor 2; programmed frameshift-containing	yes
4253	15	45	34	31.3333	Excinuclease ABC subunit A	yes
628	18	28	47	31	Aldehyde dehydrogenase	yes
1998	21	31	41	31	FIG00453878: hypothetical protein	yes
2037	10	58	25	31	hypothetical protein	yes
2222	12	35	46	31	Chromosome partition protein smc	yes
3525	14	22	57	31	FIG00454466: hypothetical protein	yes
3604	17	54	22	31	16S rRNA processing protein RimM	yes
4959	14	70	9	31	FIG00452645: hypothetical protein	yes
5052	20	31	42	31	Proteins containing SET domain	yes
939	26	16	51	31	Phosphate ABC transporter2C periplasmic phosphate-binding protein PstS (TC 3.A.1.7.1)	no
142	20	52	20	30.6667	Probable integrase/recombinase protein	yes
1533	23	36	33	30.6667	4-hydroxy-3-methylbut-2-enyl diphosphate reductase	yes
4384	23	47	22	30.6667	Octanoate-[acyl-carrier-protein]-protein-N-octanoyltransferase	yes
4598	18	42	32	30.6667	FIG000859: hypothetical protein	yes
6494	19	49	24	30.6667	Probable lipoprotein transmembrane	yes
2447	28	38	25	30.3333	FIG00455144: hypothetical protein	yes
3110	18	57	16	30.3333	SOS-response repressor and protease LexA	yes
4335	17	35	39	30.3333	Cytochrome c oxidase polypeptide I	yes
4344	21	52	18	30.3333	Glutaredoxin 3 (Grx3)	yes
4470	24	34	33	30.3333	Transcriptional regulator2C TetR family	yes
1505	14	48	29	30.3333	SAM-dependent methyltransferases	no
1810	9	30	51	30	FIG00460152: hypothetical protein	no
1822	14	23	53	30	Nitric-oxide reductase2C quinol-dependent	yes
2436	28	52	10	30	FIG00454301: hypothetical protein	yes
3599	12	71	7	30	Leucine-responsive regulatory protein2C regulator for leucine (or lrp) regulon and high-affinity branched-chain amino acid transport system	yes
5787	26	34	30	30	Cytochrome c-type biogenesis protein DsbD2C protein-disulfide reductase	yes
5271	15	51	24	30	hypothetical protein	no
956	17	59	13	29.6667	Hydroxyacylglutathione hydrolase	yes
2113	19	44	26	29.6667	Ribosome recycling factor	yes
3686	26	38	25	29.6667	HtrA protease/chaperone protein	yes
4359	16	46	27	29.6667	Thioesterase type II	yes
5706	14	35	40	29.6667	SSU ribosomal protein S8p (S15Ae)	yes
5709	8	39	42	29.6667	SSU ribosomal protein S5p (S2e)	yes
5645	6	19	63	29.3333	Probable transmembrane protein	no
1362	16	54	18	29.3333	Cytochrome c-type biogenesis protein ResA	yes
2497	16	24	48	29.3333	Transcriptional regulator2C AraC family	yes
2746	6	15	67	29.3333	Lysine-arginine-ornithine-binding periplasmic protein precursor (TC 3.A.1.3.1)	yes
2996	15	59	14	29.3333	Capsular synthesis regulator component B	yes
3814	7	7	74	29.3333	Carboxypeptidase C (cathepsin A)	yes
4271	11	59	18	29.3333	HPr kinase/phosphorylase	yes
4661	18	43	27	29.3333	Cytosol aminopeptidase PepA	yes
5743	22	25	41	29.3333	ClpXP protease specificity-enhancing factor / Stringent starvation protein B	yes
997	19	23	45	29	FIG00452440: hypothetical protein	yes
1012	16	43	28	29	Dna binding response regulator PrrA (RegA)	yes
1336	22	29	36	29	FIG01289694: hypothetical protein	yes
1485	15	64	8	29	Histone acetyltransferase HPA2 and related acetyltransferases	yes
4503	5	79	3	29	FIG00452442: hypothetical protein	yes
6144	18	44	25	29	Cu(I)-responsive transcriptional regulator	yes
6190	14	42	31	29	Dihydrolipoamide dehydrogenase of 2-oxoglutarate dehydrogenase	yes
6200	26	41	20	29	Flp pilus assembly protein2C pilin Flp	yes
5835	11	68	8	29	Uncharacterized conserved protein	no
105	17	29	40	28.6667	4-hydroxy-3-methylbut-2-enyl diphosphate reductase	yes
1227	7	15	64	28.6667	Glyscosyl transferase2C group 1 family protein	yes
1934	18	33	35	28.6667	Cytochrome c4	yes
3437	28	34	24	28.6667	Undecaprenyl-diphosphatase	yes
4442	16	25	45	28.6667	FIG00454849: hypothetical protein	yes
4965	15	52	19	28.6667	Universal stress protein UspA and related nucleotide-binding proteins	yes
5424	10	40	36	28.6667	Extracellular protease precursor	yes
624	9	46	30	28.3333	exported protein2C conserved	no
856	25	51	9	28.3333	Flagellar motor rotation protein MotA	yes
1218	19	22	44	28.3333	Capsular polysaccharide export system protein KpsS	yes
3605	21	30	34	28.3333	tRNA (Guanine37-N1) -methyltransferase	yes
5788	22	38	25	28.3333	Porphobilinogen synthase	yes
5988	20	17	48	28.3333	Carboxypeptidase C (cathepsin A)	yes
6236	16	41	28	28.3333	Transcriptional regulators	yes
268	20	39	25	28	FIG00457285: hypothetical protein	yes
1842	17	33	34	28	FAD/FMN-containing dehydrogenases	yes
2006	18	50	16	28	Glycine cleavage system transcriptional activator	yes
4244	26	31	27	28	Acetyl-coenzyme A carboxyl transferase alpha chain	yes
6162	23	33	28	28	DNA-binding protein H-NS	yes
443	11	54	18	27.6667	Cation transport ATPase	yes
1290	16	37	30	27.6667	OsmC/Ohr family protein	yes
2404	17	41	25	27.6667	Phosphoglycerate kinase	yes
2424	14	42	27	27.6667	Succinyl-CoA ligase [ADP-forming] beta chain	yes
2740	19	37	27	27.6667	putative phage-encoded membrane protein	yes
3080	27	42	14	27.6667	FIG00452655: hypothetical protein	yes
3466	24	31	28	27.6667	Glutamate-1-semialdehyde aminotransferase	yes
3696	12	59	12	27.6667	Response regulator containing CheY-like receiver2C AAA-type ATPase2C and DNA-binding domains	yes
5703	27	20	36	27.6667	LSU ribosomal protein L24p (L26e)	yes
5982	22	25	36	27.6667	Bacillolysin precursor	yes
6468	14	32	37	27.6667	NADH-ubiquinone oxidoreductase chain G	yes
3644	24	40	19	27.6667	Proline dehydrogenase (Proline oxidase)	no
869	14	47	21	27.3333	VgrG protein	yes
1440	15	52	15	27.3333	Heat-inducible transcription repressor HrcA	yes
1996	35	33	14	27.3333	Cell wall-associated hydrolases (invasion-associated proteins)	yes
5078	19	24	39	27.3333	Cytochrome c5	yes
660	10	15	56	27	2-ketogluconate utilization repressor PtxS	yes
1129	14	57	10	27	ADP-ribose pyrophosphatase	yes
1803	15	31	35	27	Acetyl-coenzyme A carboxyl transferase beta chain	yes
4138	18	40	23	27	Two-component response regulator	yes
4159	14	40	27	27	Inositol-1-monophosphatase	yes
4558	25	25	31	27	FIG00452965: hypothetical protein	yes
4859	13	27	41	27	Orf21; putative lipoprotein	yes
5276	10	49	22	27	Signal transduction histidine kinase	yes
6035	20	46	15	27	Uncharacterized protein conserved in bacteria	yes
843	14	18	48	26.6667	Heavy-chain fibroin (Fragment)	yes
1048	27	25	28	26.6667	Respiratory nitrate reductase alpha chain	yes
1207	14	60	6	26.6667	putative exported protein	yes
1909	19	34	27	26.6667	Magnesium and cobalt efflux protein CorC	yes
4455	14	32	34	26.6667	hypothetical protein	no
502	22	21	36	26.3333	Polyhydroxyalkanoic acid synthase	yes
1377	10	57	12	26.3333	FIG001154: CcsA-related protein	yes
3107	6	59	14	26.3333	Universal stress protein UspA and related nucleotide-binding proteins	yes
5085	24	30	25	26.3333	Aminomethyltransferase (glycine cleavage system T protein)	yes
6326	8	56	15	26.3333	RelE/StbE replicon stabilization toxin	no
1493	19	32	27	26	Integrase	yes
2294	20	27	31	26	hypothetical protein	yes
3393	15	43	20	26	FIG00453278: hypothetical protein	yes
3676	13	49	16	26	Phosphate:acyl-ACP acyltransferase PlsX	yes
4321	24	26	28	26	Methionine ABC transporter substrate-binding protein	yes
4719	21	33	24	26	Probable transcriptional regulator of trehalose utilization2C LuxR family	yes
6460	23	36	19	26	Triosephosphate isomerase	yes
2808	8	21	48	25.6667	hypothetical protein	no
65	12	33	32	25.6667	DNA-binding protein H-NS	yes
769	11	39	27	25.6667	Thiol peroxidase2C Bcp-type	yes
1242	14	38	25	25.6667	Preprotein translocase subunit YajC (TC 3.A.5.1.1)	yes
3274	5	52	20	25.6667	Signal transduction histidine kinase	yes
3684	14	43	20	25.6667	Sigma factor RpoE negative regulatory protein RseA	yes
4330	9	60	8	25.6667	hypothetical protein	yes
4976	20	37	20	25.6667	DNA-binding protein	yes
5087	11	29	37	25.6667	Glycine dehydrogenase [decarboxylating] (glycine cleavage system P protein)	yes
5767	17	13	47	25.6667	Probable transmembrane protein	yes
6473	16	29	32	25.6667	NADH-ubiquinone oxidoreductase chain L	yes
1972	17	36	23	25.3333	Enoyl-[acyl-carrier-protein] reductase [NADH]	yes
5753	13	22	41	25.3333	Uncharacterized protein ImpJ/VasE	yes
5867	11	45	20	25.3333	DNA-binding response regulator	yes
1063	27	15	33	25	Formate hydrogenlyase subunit 3/Multisubunit Na+/H+ antiporter2C MnhD subunit	yes
1282	11	28	36	25	Tyrosyl-tRNA synthetase	yes
1760	12	6	57	25	Conserved domain protein	yes
4111	19	36	20	25	Soluble lytic murein transglycosylase precursor	yes
4383	18	30	27	25	Lipoate synthase	yes
138	7	51	16	24.6667	L-threonine 3-dehydrogenase	yes
774	12	19	43	24.6667	Phosphate transport regulator (distant homolog of PhoU)	yes
1057	21	34	19	24.6667	Phosphotransferase system2C HPr-related proteins	yes
1389	22	33	19	24.6667	FIG002203: Octaprenyl-diphosphate synthase	yes
2177	16	44	14	24.6667	Phage shock protein A (IM30)2C suppresses sigma54-dependent transcription	yes
2269	13	29	32	24.6667	ABC transporter ATP-binding protein	yes
2620	14	45	15	24.6667	Transcriptional activator protein SolR	yes
4353	17	27	30	24.6667	Glutamate--cysteine ligase2C divergent2C of Alpha- and Beta-proteobacteria type	yes
4356	19	28	27	24.6667	FIG00453990: hypothetical protein	yes
4717	14	35	25	24.6667	Probable transcriptional regulator of trehalose utilization2C LuxR family	yes
5766	12	21	41	24.6667	Probable transmembrane protein	yes
4806	15	38	21	24.6667	hypothetical protein	no
724	15	43	15	24.3333	Asp-tRNAAsn/Glu-tRNAGln amidotransferase B subunit (PET112 homolog)	yes
2136	20	25	28	24.3333	Putative oligoketide cyclase/dehydratase or lipid transport protein YfjG	yes
4219	4	55	14	24.3333	Oligopeptidase A	yes
6488	18	34	21	24.3333	Glutathione S-transferase N-terminal domain protein	yes
5048	12	35	26	24.3333	FIG00454030: hypothetical protein	no
498	10	52	10	24	Osmotically inducible protein Y precursor	yes
667	19	12	41	24	FIG00463191: hypothetical protein	yes
1547	17	29	26	24	Riboflavin kinase / FMN adenylyltransferase	yes
1907	15	36	21	24	Glycyl-tRNA synthetase alpha chain	yes
2739	10	36	26	24	transcriptional regulator2C XRE family	yes
5792	19	22	31	24	Cytochrome c-type biogenesis protein CcsA/ResC	yes
5812	15	34	23	24	Outer membrane protein W precursor	yes
6097	19	31	22	24	Glyoxalase family protein	yes
4728	17	29	26	24	hypothetical protein	no
4813	12	50	10	24	hypothetical protein	no
1304	20	24	27	23.6667	Adenylosuccinate lyase	yes
1320	15	31	25	23.6667	Outer membrane lipoprotein SmpA2C a component of the essential YaeT outer-membrane protein assembly complex	yes
2081	4	60	7	23.6667	Protease lasA precursor	yes
4172	18	31	22	23.6667	Tryptophanyl-tRNA synthetase	yes
4686	20	29	22	23.6667	DNA polymerase III alpha subunit	yes
6235	17	39	15	23.6667	Ribose 5-phosphate isomerase A	yes
5965	36	14	20	23.3333	putative small heat shock protein	no
5973	16	40	14	23.3333	FIG00460500: hypothetical protein	no
1806	18	32	20	23.3333	Tryptophan synthase beta chain	yes
1928	13	27	30	23.3333	Gamma-glutamyltranspeptidase	yes
3286	13	32	25	23.3333	Twitching motility protein PilT	yes
3554	14	32	24	23.3333	Glutamine amidotransferase2C class I	yes
3623	11	34	25	23.3333	Thymidylate synthase	yes
3725	11	33	26	23.3333	Ceramide glucosyltransferase	yes
4014	16	26	28	23.3333	DinG family ATP-dependent helicase YoaA	yes
4336	13	26	31	23.3333	Cytochrome c oxidase polypeptide II	yes
4590	8	3	59	23.3333	Potassium-transporting ATPase B chain (TC 3.A.3.7.1)	yes
5054	19	20	31	23.3333	GMP synthase - Glutamine amidotransferase domain	yes
6047	12	20	38	23.3333	Phenylacetate-CoA oxygenase/reductase2C PaaK subunit	yes
6056	19	37	14	23.3333	NADP-dependent malic enzyme	yes
6380	6	3	61	23.3333	ADP-heptose--LPS heptosyltransferase II	yes
3293	14	7	49	23.3333	hypothetical protein	no
1061	26	18	25	23	Formate hydrogenlyase subunit 4	yes
2617	13	35	21	23	FIG00457321: hypothetical protein	yes
3025	18	41	10	23	Uncharacterized ABC transporter2C auxiliary component YrbC	yes
4557	9	38	22	23	ABC-type anion transport system2C duplicated permease component	yes
5094	64	2	3	23	Aldehyde dehydrogenase	yes
5755	16	30	23	23	FOG: TPR repeat	yes
5857	10	14	45	23	ATP synthase epsilon chain	yes
6058	19	34	16	23	Orotate phosphoribosyltransferase	yes
563	13	35	20	22.6667	Coproporphyrinogen III oxidase2C oxygen-independent	yes
1891	17	37	14	22.6667	NAD-dependent aldehyde dehydrogenase associated with FdhD	yes
3158	15	39	14	22.6667	Methyltransferase	yes
889	15	20	33	22.6667	hypothetical protein	no
311	14	19	34	22.3333	Avidin family protein	yes
827	15	36	16	22.3333	Leucine-2C isoleucine-2C valine-2C threonine-2C and alanine-binding protein	yes
2058	4	23	40	22.3333	Bacillolysin	yes
2537	17	35	15	22.3333	Octaprenyl-diphosphate synthase / Dimethylallyltransferase / Geranyltranstransferase (farnesyldiphosphate synthase) / Geranylgeranyl pyrophosphate synthetase	yes
3479	14	40	13	22.3333	Glucose-6-phosphate 1-dehydrogenase	yes
4362	18	28	21	22.3333	Thiol:disulfide interchange protein tlpA	yes
4649	21	22	24	22.3333	Chromosome segregation ATPases	yes
222	7	23	36	22	Purine nucleoside permease	yes
544	15	8	43	22	LuxR family regulatory protein	yes
1738	24	28	14	22	FIG00454031: hypothetical protein	yes
1964	13	19	34	22	Glutamyl-tRNA synthetase	yes
4351	20	25	21	22	Sugar transport PTS system IIa component	yes
4935	10	46	10	22	FIG00456876: hypothetical protein	yes
5136	16	20	30	22	MlrC	yes
6103	20	29	17	22	FIG00454989: hypothetical protein	yes
3463	15	27	24	22	32C4-dihydroxy-2-butanone 4-phosphate synthase / GTP cyclohydrolase II	no
3730	14	18	33	21.6667	Permease of the drug/metabolite transporter (DMT) superfamily	no
270	13	34	18	21.6667	Ribonuclease P protein component	yes
947	14	28	23	21.6667	Carbamoyl-phosphate synthase large chain	yes
1226	11	15	39	21.6667	capsular polysaccharide biosynthesis protein	yes
1633	11	30	24	21.6667	Large exoproteins involved in heme utilization or adhesion	yes
1862	12	43	10	21.6667	FIG00453589: hypothetical protein	yes
3079	22	26	17	21.6667	Transport ATP-binding protein CydCD	yes
3677	18	27	20	21.6667	3-oxoacyl-[acyl-carrier-protein] synthase2C KASIII	yes
6108	6	22	37	21.6667	Secreted protein Hcp	yes
6463	14	25	26	21.6667	NADH-ubiquinone oxidoreductase chain B	yes
1196	13	33	19	21.6667	hypothetical protein	no
437	12	37	15	21.3333	Osmotically inducible protein Y precursor	yes
1476	8	29	27	21.3333	UPF0434 protein YcaR	yes
1949	17	29	18	21.3333	Ribonucleotide reductase of class II (coenzyme B12-dependent)	yes
3858	8	19	37	21.3333	putative O-antigen methyl transferase	yes
4015	15	17	32	21.3333	ATPase involved in DNA repair	yes
4078	10	40	14	21.3333	Acyl-CoA dehydrogenase	yes
4125	15	21	28	21.3333	Dipeptide-binding ABC transporter2C periplasmic substrate-binding component (TC 3.A.1.5.2)	yes
4180	10	41	13	21.3333	FIG00452943: hypothetical protein	yes
4609	15	20	29	21.3333	FIG00453006: hypothetical protein	yes
5768	25	15	24	21.3333	Tail fiber protein	yes
6110	12	32	20	21.3333	Probable proline rich signal peptide protein	yes
6354	13	11	40	21.3333	Phage tail fibers	yes
6448	13	13	38	21.3333	Ketol-acid reductoisomerase	yes
501	24	19	20	21	Phosphate acetyltransferase	yes
540	12	22	29	21	Histidine ammonia-lyase	yes
1671	16	22	25	21	Serine acetyltransferase	yes
2423	13	37	13	21	Succinyl-CoA ligase [ADP-forming] alpha chain	yes
5711	9	27	27	21	LSU ribosomal protein L15p (L27Ae)	yes
6375	8	9	46	21	Aminotransferase2C DegT/DnrJ/EryC1/StrS family	yes
6324	11	34	18	21	hypothetical protein	no
1230	10	7	45	20.6667	Glycosyl transferase2C group 1 family protein	yes
1444	13	35	14	20.6667	FIG005080: Possible exported protein	yes
1492	8	28	26	20.6667	Cys regulon transcriptional activator CysB	yes
2127	13	31	18	20.6667	FIG137360: hypothetical protein	yes
2212	15	32	15	20.6667	Glutathione-regulated potassium-efflux system ATP-binding protein	yes
2522	13	32	17	20.6667	AMP nucleosidase	yes
3779	16	23	23	20.6667	Cyclase	yes
4245	14	33	15	20.6667	DNA-3-methyladenine glycosylase II	yes
5689	20	22	20	20.6667	TnpR protein	yes
5699	8	28	26	20.6667	LSU ribosomal protein L16p (L10e)	yes
6045	10	24	28	20.6667	Phenylacetate-CoA oxygenase2C PaaI subunit	yes
887	11	24	27	20.6667	hypothetical protein	no
913	11	14	37	20.6667	FIG00456699: hypothetical protein	no
500	21	17	23	20.3333	Acetate kinase	yes
1233	18	14	29	20.3333	Capsular polysaccharide export system inner membrane protein KpsE	yes
2308	17	26	18	20.3333	Isocitrate dehydrogenase phosphatase/kinase	yes
4166	15	13	33	20.3333	FIG002776: hypothetical protein	yes
5356	15	15	31	20.3333	Succinyl-CoA:3-ketoacid-coenzyme A transferase subunit A	yes
5734	13	24	24	20.3333	Twin-arginine translocation protein TatA	yes
5754	17	25	19	20.3333	Type VI secretion lipoprotein/VasD	yes
5791	16	21	24	20.3333	Cytochrome c-type biogenesis protein Ccs1/ResB	yes
5878	10	26	25	20.3333	Transcriptional regulator2C TetR family	yes
113	5	48	8	20.3333	hypothetical protein	no
445	6	43	11	20	Cytochrome c551/c552	no
1411	7	32	21	20	Peroxiredoxin	yes
2886	11	13	36	20	N-acyl-L-homoserine lactone synthetase RhlL	yes
3527	8	30	22	20	DNA polymerase III epsilon subunit	yes
3860	15	23	22	20	Glycosyl transferase2C family 2	yes
4480	22	22	16	20	ATPase associated with various cellular activities2C AAA_5	yes
5837	5	10	45	20	hypothetical protein	yes
176	18	23	18	19.6667	Predicted L-lactate dehydrogenase2C Fe-S oxidoreductase subunit YkgE	yes
330	8	35	16	19.6667	Haloacetate dehalogenase H-1	yes
503	12	32	15	19.6667	ATP synthase beta chain	yes
1296	10	23	26	19.6667	Glutamine amidotransferase2C class-II	yes
1548	9	20	30	19.6667	Isoleucyl-tRNA synthetase	yes
3544	12	29	18	19.6667	Probable lipoprotein transmembrane	yes
3870	8	30	21	19.6667	Phosphomannomutase / Phosphoglucomutase / Phosphoglucosamine mutase	yes
4031	15	18	26	19.6667	Mlr7403 protein	yes
4766	24	25	10	19.6667	Alanine racemase	yes
6167	13	29	17	19.6667	FIG00453881: hypothetical protein	yes
1644	11	34	14	19.6667	Bll7990 protein	no
106	15	20	23	19.3333	Molybdenum cofactor biosynthesis protein MoaA	yes
803	15	25	18	19.3333	FIG00454645: hypothetical protein	yes
1870	11	24	23	19.3333	Membrane carboxypeptidase (penicillin-binding protein)	yes
3596	6	35	17	19.3333	Electron transfer flavoprotein2C alpha subunit	yes
3669	6	35	17	19.3333	Periplasmic serine proteases (ClpP class)	yes
4581	10	30	18	19.3333	Uroporphyrinogen-III synthase / Homolog of E. coli HemX protein	yes
4926	15	28	15	19.3333	COG1272: Predicted membrane protein hemolysin III homolog	yes
5732	16	18	24	19.3333	Probable transmembrane protein	yes
1027	9	19	29	19	Mobile element protein	no
663	11	26	20	19	FIG00455793: hypothetical protein	yes
933	11	33	13	19	Phosphate regulon sensor protein PhoR (SphS)	yes
1270	10	32	15	19	Xaa-Pro aminopeptidase	yes
1385	10	35	12	19	COG0536: GTP-binding protein Obg	yes
1857	12	13	32	19	putative exported protein	yes
1879	16	23	18	19	Probable transcription regulator protein of MDR efflux pump cluster	yes
3052	6	38	13	19	ABC-type Fe3+ transport system2C permease component	yes
3543	8	22	27	19	Membrane alanine aminopeptidase N	yes
4217	12	20	25	19	Nitrogen regulation protein NR(I)	yes
4301	2	54	1	19	FIG00454489: hypothetical protein	yes
4409	13	21	23	19	ThiJ/PfpI family protein	yes
4512	13	17	27	19	ATPases of the AAA+ class	yes
4697	8	15	34	19	Transcriptional regulators	yes
5121	16	26	15	19	Response regulator containing CheY-like receiver2C AAA-type ATPase2C and DNA-binding domains	yes
5678	15	9	33	19	Flagellar hook-associated protein FliD	yes
5694	13	19	25	19	LSU ribosomal protein L23p (L23Ae)	yes
6278	7	37	13	19	FIG00452466: hypothetical protein	yes
4816	12	20	25	19	hypothetical protein	no
5751	4	41	12	19	FIG071147: hypothetical protein	no
1651	7	43	6	18.6667	hypothetical protein	no
915	13	26	17	18.6667	putative lipoprotein	yes
2328	11	12	33	18.6667	Indolepyruvate ferredoxin oxidoreductase2C alpha and beta subunits	yes
3568	17	20	19	18.6667	3-demethylubiquinone-9 3-methyltransferase	yes
3744	18	21	17	18.6667	Succinylornithine transaminase	yes
3752	13	22	21	18.6667	Lysine-arginine-ornithine-binding periplasmic protein precursor (TC 3.A.1.3.1)	yes
3775	4	24	28	18.6667	Glutaryl-CoA dehydrogenase	yes
5427	11	31	14	18.6667	Transcriptional activator protein irlR	yes
6426	5	36	15	18.6667	Probable transmembrane protein	yes
6361	7	1	48	18.6667	hypothetical protein	no
771	11	34	10	18.3333	Predicted ATPase related to phosphate starvation-inducible protein PhoH	yes
1000	6	32	17	18.3333	Protein involved in biosynthesis of mitomycin antibiotics/polyketide fumonisin	yes
1430	14	19	22	18.3333	Anaerobic dehydrogenases2C typically selenocysteine-containing	yes
2207	12	27	16	18.3333	Probable transmembrane protein	yes
2631	10	39	6	18.3333	Aspartate carbamoyltransferase	yes
3357	15	25	15	18.3333	Hydroxymethylpyrimidine phosphate synthase ThiC	yes
3484	2	22	31	18.3333	Sugar ABC transporter2C ATP-binding protein	yes
3857	9	10	36	18.3333	Glycosyltransferase	yes
4961	19	27	9	18.3333	FIG00456999: hypothetical protein	yes
5086	8	12	35	18.3333	Glycine cleavage system H protein	yes
5195	11	27	17	18.3333	Ribonucleotide reductase of class II (coenzyme B12-dependent)	yes
6153	10	32	13	18.3333	Integration host factor alpha subunit	yes
6155	8	15	32	18.3333	FIG00454129: hypothetical protein	yes
2349	13	35	7	18.3333	hypothetical protein	no
560	19	26	9	18	2-nitropropane dioxygenase	yes
791	9	18	27	18	FIG00455140: hypothetical protein	yes
1439	12	32	10	18	Ferrochelatase2C protoheme ferro-lyase	yes
1581	9	34	11	18	Autotransporter adhesin	yes
1636	11	30	13	18	Possible carboxymuconolactone decarboxylase family protein	yes
2195	15	17	22	18	FIG00454707: hypothetical protein	yes
2217	8	10	36	18	FIG138056: a glutathione-dependent thiol reductase	yes
2428	6	25	23	18	two-component response regulatory protein	yes
2814	16	22	16	18	Methyl-accepting chemotaxis protein I (serine chemoreceptor protein)	yes
3451	11	26	17	18	Integral membrane protein YggT2C involved in response to extracytoplasmic stress (osmotic shock)	yes
4461	16	29	9	18	Putative transport protein	yes
5815	14	15	25	18	Glutamate synthase [NADPH] small chain	yes
6399	12	21	21	18	FIG00455017: hypothetical protein	yes
6467	9	22	23	18	NADH-ubiquinone oxidoreductase chain F	yes
860	8	31	14	17.6667	DNA-binding protein H-NS	yes
1269	7	17	29	17.6667	Glutathione S-transferase family protein	yes
1379	8	27	18	17.6667	Hypoxanthine-guanine phosphoribosyltransferase	yes
1659	15	11	27	17.6667	FIG00455103: hypothetical protein	yes
1673	8	33	12	17.6667	FIG00454683: hypothetical protein	yes
1748	15	28	10	17.6667	FIG00453950: hypothetical protein	yes
1880	10	29	14	17.6667	Transporter	yes
2340	9	37	7	17.6667	LktB	yes
2959	10	34	9	17.6667	Sulfate adenylyltransferase subunit 2	yes
4018	8	22	23	17.6667	Transcription accessory protein (S1 RNA-binding domain)	yes
4619	13	17	23	17.6667	Deoxycytidine triphosphate deaminase	yes
5804	9	18	26	17.6667	Shikimate kinase I	yes
6040	9	29	15	17.6667	RND efflux system2C inner membrane transporter CmeB	yes
305	9	35	9	17.6667	hypothetical protein	no
745	10	22	21	17.6667	hypothetical protein	no
2803	1	11	41	17.6667	L-glutamine:2-deoxy-scyllo-inosose aminotransferase	no
1523	11	26	15	17.3333	CDP-6-deoxy-delta-32C4-glucoseen reductase-like	no
1077	12	31	9	17.3333	Transcriptional regulator2C LuxR family	yes
1413	10	13	29	17.3333	Cell division protein FtsA	yes
2260	11	22	19	17.3333	Glutaredoxin-related protein	yes
2298	11	24	17	17.3333	Periplasmic thiol:disulfide interchange protein DsbA	yes
4092	21	16	15	17.3333	Flagellar hook-associated protein FlgL	yes
4175	9	33	10	17.3333	COG06132C Predicted metal-dependent phosphoesterases (PHP family)	yes
4189	8	32	12	17.3333	Lipoprotein releasing system transmembrane protein LolC	yes
4326	14	24	14	17.3333	Heme O synthase2C protoheme IX farnesyltransferase COX10-CtaB	yes
6034	13	27	12	17.3333	putative exported protein	yes
6353	10	21	21	17.3333	hypothetical protein	yes
306	9	39	4	17.3333	hypothetical protein	no
5596	11	23	17	17	Sulfur carrier protein adenylyltransferase ThiF	no
6325	4	36	11	17	RelB/StbD replicon stabilization protein (antitoxin to RelE/StbE)	no
2292	15	19	17	17	5-methyltetrahydrofolate--homocysteine methyltransferase	yes
2817	7	34	10	17	putative membrane protein	yes
3072	10	36	5	17	Transcription repressor of multidrug efflux pump acrAB operon2C TetR (AcrR) family	yes
4500	6	34	11	17	Chromate transport protein ChrA	yes
4589	11	15	25	17	Sigma-fimbriae chaperone protein	yes
5106	11	26	14	17	Transcriptional regulator2C MerR family	yes
5292	6	26	19	17	GTP pyrophosphokinase2C (p)ppGpp synthetase I	yes
6253	9	39	3	17	Nitrate/nitrite sensor protein	yes
5237	4	16	31	17	Uncharacterized conserved protein	no
233	6	31	13	16.6667	Transcriptional regulator2C GntR family	yes
1195	9	22	19	16.6667	Capsule biosynthesis protein capA	yes
1390	12	28	10	16.6667	Magnesium and cobalt efflux protein CorC	yes
1450	8	36	6	16.6667	Cob(I)alamin adenosyltransferase PduO	yes
1649	11	31	8	16.6667	Probable transmembrane protein	yes
2167	11	18	21	16.6667	FIG00453532: hypothetical protein	yes
2209	12	22	16	16.6667	Alanine racemase2C catabolic	yes
2310	7	29	14	16.6667	Acetyl-CoA C-acyltransferase	yes
2686	13	26	11	16.6667	Autoinducer synthesis protein SolI	yes
3106	8	21	21	16.6667	ABC-type multidrug transport system2C ATPase component	yes
3335	10	23	17	16.6667	Transcriptional regulator2C AraC family	yes
3384	13	30	7	16.6667	Cytochrome c553-like	yes
3597	7	30	13	16.6667	3-methylmercaptopropionyl-CoA dehydrogenase (DmdC)	yes
3612	13	25	12	16.6667	3'-to-5' oligoribonuclease (orn)	yes
3840	13	20	17	16.6667	Rubredoxin	yes
4830	11	15	24	16.6667	Cytochrome c4	yes
5361	7	21	22	16.6667	3-hydroxybutyrate dehydrogenase	yes
5705	5	20	25	16.6667	SSU ribosomal protein S14p (S29e) @ SSU ribosomal protein S14p (S29e)2C zinc-independent	yes
5831	13	18	19	16.6667	ABC-type multidrug transport system2C ATPase component	yes
1134	11	19	20	16.6667	Cell division protein FtsH	no
525	4	39	6	16.3333	RND efflux system2C outer membrane lipoprotein CmeC	yes
561	2	41	6	16.3333	Probable transmembrane protein	yes
693	13	30	6	16.3333	RhlA2C 3-(3-hydroxyalkanoyloxy)alkanoic acids (HAAs) synthase	yes
859	13	18	18	16.3333	Glycosyltransferase	yes
912	9	12	28	16.3333	Undecaprenyl-diphosphatase	yes
1240	9	28	12	16.3333	DedA protein	yes
2280	11	24	14	16.3333	2-octaprenyl-3-methyl-6-methoxy-12C4-benzoquinol hydroxylase	yes
2461	2	3	44	16.3333	Undecaprenyl-phosphate galactosephosphotransferase	yes
2601	12	17	20	16.3333	Transport ATP-binding protein CydCD	yes
3391	15	24	10	16.3333	diguanylate cyclase/phosphodiesterase (GGDEF & EAL domains) with PAS/PAC sensor(s)	yes
4346	5	24	20	16.3333	Phosphoglycerate mutase	yes
5044	11	26	12	16.3333	Adenylate cyclase	yes
5342	13	4	32	16.3333	DNA-binding protein H-NS	yes
5825	17	20	12	16.3333	Uncharacterized ABC transporter2C ATP-binding protein YrbF	yes
6023	2	42	5	16.3333	Methionyl-tRNA formyltransferase	yes
6168	4	11	34	16.3333	Transposase and inactivated derivatives	yes
6242	7	22	20	16.3333	Arginine-tRNA-protein transferase	yes
5750	3	34	12	16.3333	FIG050068: DNA-binding protein	no
124	7	1	40	16	FIG00456482: hypothetical protein	yes
304	7	32	9	16	Lead2C cadmium2C zinc and mercury transporting ATPase; Copper-translocating P-type ATPase	yes
707	9	27	12	16	Enoyl-CoA hydratase / Delta(3)-cis-delta(2)-trans-enoyl-CoA isomerase / 3-hydroxyacyl-CoA dehydrogenase / 3-hydroxybutyryl-CoA epimerase	yes
1510	15	22	11	16	Transcriptional regulator2C MerR family	yes
2245	16	22	10	16	Phosphoglycolate phosphatase	yes
2509	9	28	11	16	FIG00455579: hypothetical protein	yes
2521	10	36	2	16	FIG00453540: hypothetical protein	yes
2688	6	30	12	16	Non-ribosomal peptide synthetase modules and related proteins	yes
3757	3	22	23	16	Cytochrome O ubiquinol oxidase subunit I	yes
4030	10	18	20	16	Outer membrane protein YfgL2C lipoprotein component of the protein assembly complex (forms a complex with YaeT2C YfiO2C and NlpB)	yes
4133	13	31	4	16	FIG00452923: hypothetical protein	yes
5369	11	31	6	16	Ribonuclease BN	yes
5686	10	23	15	16	Cytochrome O ubiquinol oxidase subunit II	yes
4192	11	26	11	16	Single-stranded-DNA-specific exonuclease RecJ	no
4834	10	14	24	16	hypothetical protein	no
79	8	13	26	15.6667	Transcriptional regulator2C XRE family	yes
350	6	30	11	15.6667	Iron-sulfur cluster-binding protein	yes
1058	5	39	3	15.6667	FIG00455728: hypothetical protein	yes
1224	3	14	30	15.6667	GDP-mannose 42C6-dehydratase	yes
1237	5	17	25	15.6667	Mannose-1-phosphate guanylyltransferase (GDP)	yes
1274	8	22	17	15.6667	IMP cyclohydrolase / Phosphoribosylaminoimidazolecarboxamide formyltransferase	yes
1684	6	3	38	15.6667	Radical SAM domain protein	yes
1717	6	22	19	15.6667	Succinate dehydrogenase iron-sulfur protein	yes
2380	16	23	8	15.6667	FIG00452418: hypothetical protein	yes
2646	9	20	18	15.6667	TrkA-N:Sodium/hydrogen exchanger	yes
3165	1	27	19	15.6667	Transcriptional regulator2C AraC family	yes
3833	11	22	14	15.6667	Transcriptional regulator2C HxlR family	yes
4134	5	38	4	15.6667	Endonuclease/Exonuclease/phosphatase family protein	yes
4338	12	11	24	15.6667	Biotin synthesis protein BioC	yes
5829	13	10	24	15.6667	Uncharacterized ABC transporter2C auxiliary component YrbC	yes
5853	8	21	18	15.6667	FIG00457248: hypothetical protein	yes
6464	15	16	16	15.6667	NADH-ubiquinone oxidoreductase chain C	yes
1030	13	25	9	15.6667	hypothetical protein	no
949	14	25	7	15.3333	Carbamoyl-phosphate synthase small chain	yes
1064	12	12	22	15.3333	Ni2CFe-hydrogenase III large subunit	yes
1215	6	13	27	15.3333	Capsular polysaccharide biosynthesis fatty acid synthase WcbR	yes
1359	15	22	9	15.3333	UDP-N-acetylmuramate:L-alanyl-gamma-D-glutamyl-meso-diaminopimelate ligase	yes
2103	8	16	22	15.3333	Malate synthase	yes
2386	1	43	2	15.3333	Uncharacterized protein ImpD	yes
2500	4	26	16	15.3333	L-lactate dehydrogenase	yes
2763	10	31	5	15.3333	Multimodular transpeptidase-transglycosylase	yes
2888	8	19	19	15.3333	GTP cyclohydrolase II	yes
3273	7	29	10	15.3333	Two-component response regulator	yes
3836	3	14	29	15.3333	Probable signal peptide protein	yes
4063	6	25	15	15.3333	Alkylphosphonate utilization operon protein PhnA	yes
4297	13	25	8	15.3333	2-isopropylmalate synthase	yes
4928	9	29	8	15.3333	Leucine-responsive regulatory protein2C regulator for leucine (or lrp) regulon and high-affinity branched-chain amino acid transport system	yes
5194	11	15	20	15.3333	Predicted kinase	yes
5293	13	22	11	15.3333	Endoribonuclease L-PSP	yes
5738	14	20	12	15.3333	FIG137478: Hypothetical protein YbgI	yes
5759	9	2	35	15.3333	Uncharacterized protein ImpF	yes
6280	10	19	17	15.3333	Transcriptional regulator2C LysR family	yes
1795	3	2	40	15	GDP-mannose 42C6 dehydratase	no
804	13	19	13	15	FOG: Ankyrin repeat	yes
1229	7	9	29	15	Capsular polysaccharide biosynthesis protein WcbF	yes
1802	19	19	7	15	Dihydrofolate synthase / Folylpolyglutamate synthase	yes
2619	8	16	21	15	Oligopeptidase A	yes
3481	7	25	13	15	ABC-type sugar transport system2C periplasmic component	yes
3914	10	20	15	15	Virulence factor mviM	yes
4535	3	26	16	15	Inhibitor of vertebrate lysozyme precursor	yes
5266	12	19	14	15	D-3-phosphoglycerate dehydrogenase	yes
5433	8	12	25	15	hypothetical protein	yes
5726	10	24	11	15	Imidazoleglycerol-phosphate dehydratase	yes
6286	12	20	13	15	Glutamate racemase	yes
1811	8	13	24	15	hypothetical protein	no
2797	9	20	16	15	Mobile element protein	no
3537	8	19	18	15	Fructose-12C6-bisphosphatase2C type I	no
4447	5	1	39	15	hypothetical protein	no
4223	12	22	10	14.6667	O-antigen acetylase	no
317	13	20	11	14.6667	COG1565: Uncharacterized conserved protein	yes
641	5	23	16	14.6667	Transcriptional regulatory protein tyrR	yes
1414	10	13	21	14.6667	Cell division protein FtsQ	yes
1724	6	19	19	14.6667	Probable signal peptide protein	yes
1859	1	2	41	14.6667	FAD/FMN-containing dehydrogenases	yes
1917	6	31	7	14.6667	Predicted transcriptional regulators	yes
1933	3	28	13	14.6667	Putative diheme cytochrome c-553	yes
2171	10	15	19	14.6667	Large-conductance mechanosensitive channel	yes
2200	6	8	30	14.6667	hypothetical protein	yes
2235	12	3	29	14.6667	Chitin binding protein	yes
2296	8	16	20	14.6667	Arginyl-tRNA synthetase	yes
2750	7	24	13	14.6667	Methionine ABC transporter substrate-binding protein	yes
3863	9	14	21	14.6667	Nucleoside-diphosphate sugar epimerase/dehydratase	yes
4021	14	14	16	14.6667	Xanthine-guanine phosphoribosyltransferase	yes
4739	6	24	14	14.6667	Homoprotocatechuate degradative operon repressor	yes
4966	9	28	7	14.6667	Universal stress protein UspA and related nucleotide-binding proteins	yes
5191	4	36	4	14.6667	Sulfate transporter/antisigma-factor antagonist STAS:Sulphate transporter	yes
6112	8	22	14	14.6667	Mobile element protein	yes
4775	7	2	34	14.3333	hypothetical protein	no
527	8	27	8	14.3333	Universal stress protein UspA and related nucleotide-binding proteins	yes
775	9	15	19	14.3333	Replicative DNA helicase	yes
1028	8	22	13	14.3333	Malonyl CoA-acyl carrier protein transacylase	yes
1189	10	21	12	14.3333	Activator of osmoprotectant transporter ProP	yes
1375	5	31	7	14.3333	N-acetylmuramoyl-L-alanine amidase AmpD	yes
1447	16	15	12	14.3333	2-keto-3-deoxy-D-arabino-heptulosonate-7-phosphate synthase I alpha	yes
2246	10	19	14	14.3333	Ribulose-phosphate 3-epimerase	yes
3075	8	21	14	14.3333	RND efflux system2C inner membrane transporter CmeB	yes
3141	7	26	10	14.3333	COG1649 predicted glycoside hydrolase	yes
3324	9	23	11	14.3333	FIG00454216: hypothetical protein	yes
3691	4	21	18	14.3333	GTP-binding protein Era	yes
4263	11	20	12	14.3333	Arabinose 5-phosphate isomerase	yes
4561	9	6	28	14.3333	ATPase involved in DNA repair	yes
6100	8	23	12	14.3333	Glutamate--cysteine ligase	yes
6374	4	8	31	14.3333	CDP-4-dehydro-6-deoxy-D-glucose 3-dehydratase	yes
614	15	15	13	14.3333	Outer membrane lipoprotein Blc	no
3323	8	28	7	14.3333	hypothetical protein	no
4471	10	17	16	14.3333	hypothetical protein	no
1111	15	16	11	14	Phage tail sheath monomer	no
2264	10	20	12	14	FIG00466935: hypothetical protein	no
714	12	14	16	14	Peptidyl-prolyl cis-trans isomerase	yes
762	12	23	7	14	Membrane protein	yes
1384	7	21	14	14	Glutamate 5-kinase	yes
2114	9	19	14	14	Undecaprenyl pyrophosphate synthetase	yes
2146	10	17	15	14	GMP synthase [glutamine-hydrolyzing]	yes
2382	11	15	16	14	Propionyl-CoA:succinyl-CoA transferase	yes
2407	12	20	10	14	Branched-chain amino acid transport protein azlC	yes
2958	5	18	19	14	N-acetylglutamate synthase	yes
3053	5	30	7	14	FIG00453493: hypothetical protein	yes
3322	9	13	20	14	FIG00455280: hypothetical protein	yes
4146	4	25	13	14	FIG045511: hypothetical antitoxin (to FIG022160: hypothetical toxin)	yes
4708	11	18	13	14	NnrU family protein2C required for expression of nitric oxide and nitrite reductases (Nir and Nor)	yes
5070	10	20	12	14	General secretion pathway protein G	yes
5392	12	17	13	14	Uncharacterized protein conserved in bacteria	yes
5422	5	12	25	14	Xaa-Pro dipeptidyl-peptidase	yes
5713	6	6	30	14	Translation initiation factor 1	yes
5794	7	24	11	14	Putative sulfite oxidase subunit YedY	yes
5797	6	31	5	14	FIG00453728: hypothetical protein	yes
5905	5	34	3	14	COG1306 predicted glycoside hydrolase	yes
5994	20	6	16	14	Low-affinity inorganic phosphate transporter	yes
6148	5	14	23	14	Aldo/keto reductase	yes
6461	12	20	10	14	Preprotein translocase subunit SecG (TC 3.A.5.1.1)	yes
758	9	21	11	13.6667	Molybdopterin biosynthesis protein MoeA	yes
1286	4	33	4	13.6667	Transcriptional regulator2C AraC family	yes
1445	4	22	15	13.6667	FIG003879: Predicted amidohydrolase	yes
2017	6	6	29	13.6667	Butyryl-CoA dehydrogenase	yes
2276	6	28	7	13.6667	FIG00454814: hypothetical protein	yes
2381	9	21	11	13.6667	CDP-diacylglycerol--glycerol-3-phosphate 3-phosphatidyltransferase	yes
2498	15	0	26	13.6667	Transporter2C LysE family	yes
2687	8	21	12	13.6667	Long-chain-fatty-acid--CoA ligase	yes
2769	8	19	14	13.6667	putative Cytochrome bd22C subunit I	yes
2884	5	18	18	13.6667	Transcriptional regulator RhlR	yes
3666	9	23	9	13.6667	Ribosomal large subunit pseudouridine synthase C	yes
3839	6	16	19	13.6667	Phosphomethylpyrimidine kinase	yes
4178	6	20	15	13.6667	carbonic anhydrase2C family 3	yes
4662	11	16	14	13.6667	FIG000988: Predicted permease	yes
5672	8	18	15	13.6667	Homoserine/homoserine lactone efflux protein	yes
5697	5	19	17	13.6667	LSU ribosomal protein L22p (L17e)	yes
5708	4	18	19	13.6667	LSU ribosomal protein L18p (L5e)	yes
6151	5	15	21	13.6667	Phenylalanyl-tRNA synthetase alpha chain	yes
6371	7	9	25	13.6667	Tyrosine-protein kinase Wzc	yes
2919	9	17	15	13.6667	miscellaneous; unknown	no
5322	2	5	34	13.6667	Trans-aconitate 2-methyltransferase	no
39	14	15	11	13.3333	Inner membrane protein translocase component YidC2C long form	yes
765	5	20	15	13.3333	UDP-4-amino-4-deoxy-L-arabinose--oxoglutarate aminotransferase	yes
1036	3	23	14	13.3333	polyketide synthase	yes
2754	13	21	6	13.3333	FIG00452711: hypothetical protein	yes
3388	11	11	18	13.3333	Cytochrome c oxidase (B(O/a)3-type) chain I	yes
4540	8	19	13	13.3333	Proteinase inhibitor I112C ecotin precursor	yes
4608	15	6	19	13.3333	Conserved domain protein	yes
4621	8	19	13	13.3333	Scaffold protein for [4Fe-4S] cluster assembly ApbC2C MRP-like	yes
4953	3	23	14	13.3333	FIG00453424: hypothetical protein	yes
5017	2	10	28	13.3333	ATP synthase delta chain	yes
5364	8	16	16	13.3333	Chorismate synthase	yes
6038	5	27	8	13.3333	Transcription repressor of multidrug efflux pump acrAB operon2C TetR (AcrR) family	yes
6152	3	16	21	13.3333	Phenylalanyl-tRNA synthetase beta chain	yes
1867	8	20	12	13.3333	Protein-L-isoaspartate O-methyltransferase	no
151	8	20	11	13	DNA-directed RNA polymerase specialized sigma subunit2C sigma24-like	yes
670	10	16	13	13	Phosphate starvation-inducible protein PhoH2C predicted ATPase	yes
1062	9	11	19	13	Hydrogenase-4 component E	yes
1225	7	5	27	13	Capsular polysaccharide biosynthesis protein WcbJ2C NAD-dependent epimerase/dehydratase family	yes
1309	8	19	12	13	Phosphogluconate dehydratase	yes
1647	6	27	6	13	ABC transporter related	yes
1751	6	24	9	13	Membrane proteins related to metalloendopeptidases	yes
2196	10	12	17	13	PROBABLE SIGNAL PEPTIDE PROTEIN	yes
2244	4	25	10	13	Anthranilate synthase2C aminase component	yes
3060	10	16	13	13	Oxidoreductase2C aldo/keto reductase family	yes
3333	8	19	12	13	Xaa-Pro aminopeptidase	yes
3615	7	18	14	13	TldE/PmbA protein2C part of proposed TldE/TldD proteolytic complex (PMID 12029038)	yes
3871	12	12	15	13	Lipopolysaccharide heptosyltransferase I	yes
4969	10	24	5	13	Rhodanese-related sulfurtransferase	yes
5481	7	22	10	13	Succinate dehydrogenase iron-sulfur protein	yes
5733	5	20	14	13	HIT family hydrolase	yes
5796	6	28	5	13	Diaminopimelate decarboxylase	yes
6365	7	17	15	13	Acetolactate synthase large subunit	yes
53	7	19	12	12.6667	O-acetylhomoserine sulfhydrylase / O-succinylhomoserine sulfhydrylase	yes
255	3	27	8	12.6667	Malonyl CoA-acyl carrier protein transacylase	yes
352	6	13	19	12.6667	N-acetylmuramoyl-L-alanine amidase	yes
513	14	14	10	12.6667	Alcohol dehydrogenase	yes
712	5	20	13	12.6667	Intracellular septation protein IspA	yes
858	19	5	14	12.6667	Flagellar transcriptional activator FlhD	yes
902	7	16	15	12.6667	Protein ImpG/VasA	yes
1021	7	20	11	12.6667	AmpG permease	yes
1231	8	5	25	12.6667	Capsular polysaccharide ABC transporter2C ATP-binding protein KpsT	yes
1634	7	17	14	12.6667	Cobalt-zinc-cadmium resistance protein	yes
1799	4	16	18	12.6667	Amidophosphoribosyltransferase	yes
1887	6	18	14	12.6667	Enoyl-CoA hydratase / 32C2-trans-enoyl-CoA isomerase / 3-hydroxyacyl-CoA dehydrogenase	yes
2201	12	19	7	12.6667	Acyl-CoA-binding protein	yes
2401	8	13	17	12.6667	Phosphoribosylaminoimidazole-succinocarboxamide synthase	yes
3269	10	13	15	12.6667	Phospholipase C 4 precursor	yes
3477	4	17	17	12.6667	Glucokinase / HTH-type transcriptional regulator (HexR?)	yes
3589	6	22	10	12.6667	Deacetylases2C including yeast histone deacetylase and acetoin utilization protein	yes
3705	10	19	9	12.6667	GCN5-related N-acetyltransferase	yes
4043	9	15	14	12.6667	Lipoprotein NlpD	yes
4963	11	15	12	12.6667	DNA-binding response regulator2C LuxR family	yes
6449	11	12	15	12.6667	Phosphatidylserine decarboxylase	yes
1014	7	25	6	12.6667	FIG00456062: hypothetical protein	no
524	4	21	12	12.3333	periplasmic component of efflux system	no
1692	6	8	23	12.3333	FIG00453539: hypothetical protein	no
175	5	23	9	12.3333	Aerotaxis sensor receptor protein	yes
618	10	12	15	12.3333	Cystathionine beta-lyase	yes
664	4	19	14	12.3333	PHB depolymerase	yes
821	7	13	17	12.3333	Transcriptional regulator2C AsnC family	yes
844	5	17	15	12.3333	FIG00452630: hypothetical protein	yes
855	12	16	9	12.3333	Flagellar motor rotation protein MotB	yes
1277	9	20	8	12.3333	Holliday junction DNA helicase RuvB	yes
1419	9	13	15	12.3333	UDP-N-acetylmuramoylalanine--D-glutamate ligase	yes
1427	5	19	13	12.3333	2-octaprenyl-3-methyl-6-methoxy-12C4-benzoquinol hydroxylase	yes
1719	8	17	12	12.3333	Succinate dehydrogenase hydrophobic membrane anchor protein	yes
1847	8	25	4	12.3333	Protein YigP (COG3165) clustered with ubiquinone biosynthetic genes	yes
2316	7	16	14	12.3333	Adenosylmethionine-8-amino-7-oxononanoate aminotransferase	yes
2536	11	15	11	12.3333	Exodeoxyribonuclease VII small subunit	yes
2545	8	16	13	12.3333	Transamidase GatB domain protein	yes
2701	7	8	22	12.3333	Permeases of the major facilitator superfamily	yes
3056	10	18	9	12.3333	Sodium:dicarboxylate symporter precursor	yes
3789	9	11	17	12.3333	D-lactate dehydrogenase	yes
3894	15	6	16	12.3333	Phytochrome2C two-component sensor histidine kinase	yes
4028	8	11	18	12.3333	GTP-binding protein EngA	yes
4194	9	14	14	12.3333	Lysyl-tRNA synthetase (class II)	yes
4262	10	17	10	12.3333	Glutathione-regulated potassium-efflux system protein KefB	yes
4322	12	17	8	12.3333	Methyl-accepting chemotaxis protein I (serine chemoreceptor protein)	yes
4977	7	19	11	12.3333	DNA-binding protein H-NS	yes
5314	8	21	8	12.3333	Surface antigen	yes
5736	13	15	9	12.3333	Twin-arginine translocation protein TatC	yes
5762	3	4	30	12.3333	ClpB protein	yes
6356	5	16	16	12.3333	Uncharacterized conserved protein	no
3191	6	6	24	12	Ribose ABC transport system2C periplasmic ribose-binding protein RbsB (TC 3.A.1.2.1)	no
5541	6	7	23	12	Cellulose synthase catalytic subunit [UDP-forming]	no
638	8	10	18	12	FIG003847: Oxidoreductase (flavoprotein)	yes
963	3	19	14	12	Glutathione S-transferase2C unnamed subgroup 2	yes
1046	7	20	9	12	Signal transduction histidine kinase	yes
1848	9	21	6	12	Ubiquinone biosynthesis monooxygenase UbiB	yes
2213	10	10	16	12	Glutathione peroxidase family protein	yes
2412	5	22	9	12	Alternative dihydrofolate reductase 3	yes
3392	7	15	14	12	Alkyl hydroperoxide reductase subunit C-like protein	yes
3660	7	16	13	12	Molybdopterin biosynthesis protein MoeA	yes
3700	7	17	12	12	CDP-diacylglycerol--glycerol-3-phosphate 3-phosphatidyltransferase	yes
3916	8	13	15	12	Glutathione S-transferase	yes
3957	8	5	23	12	hypothetical protein	yes
4390	15	13	8	12	D-alanyl-D-alanine carboxypeptidase	yes
4496	4	18	14	12	Aromatic-amino-acid aminotransferase	yes
4591	11	3	22	12	Potassium-transporting ATPase A chain (TC 3.A.3.7.1)	yes
5310	8	12	16	12	hypothetical protein	yes
5752	4	2	30	12	Probable transmembrane protein	yes
6358	4	6	26	12	FIG00461284: hypothetical protein	yes
6378	2	2	32	12	Putative glycosyl transferase WbaR	yes
4218	7	18	11	12	Methylenetetrahydrofolate dehydrogenase (NADP+) / Methenyltetrahydrofolate cyclohydrolase	no
5966	4	25	7	12	hypothetical protein	no
5864	10	15	10	11.6667	Dihydrolipoamide acetyltransferase component (E2) of acetoin dehydrogenase complex	no
265	3	14	18	11.6667	Lactate-responsive regulator LldR in Enterobacteria2C GntR family	yes
364	14	14	7	11.6667	Kynurenine formamidase2C bacterial	yes
510	8	17	10	11.6667	ATP synthase alpha chain	yes
692	11	19	5	11.6667	RhlB2C TDP-rhamnosyltransferase 1	yes
951	2	29	4	11.6667	Transcriptional regulator2C AraC family	yes
1365	8	17	10	11.6667	Biotin carboxylase of acetyl-CoA carboxylase	yes
1705	7	15	13	11.6667	3-isopropylmalate dehydratase large subunit	yes
1924	14	11	10	11.6667	Aerobic glycerol-3-phosphate dehydrogenase	yes
3608	8	14	13	11.6667	Adenosylcobinamide-phosphate synthase	yes
3721	8	14	13	11.6667	Pyridoxal kinase	yes
4025	9	17	9	11.6667	HflK protein	yes
4319	7	19	9	11.6667	ABC transporter substrate-binding protein	yes
4337	2	19	14	11.6667	Probable transmembrane protein	yes
4597	5	19	11	11.6667	Uracil phosphoribosyltransferase	yes
4769	10	14	11	11.6667	Uncharacterized protein conserved in bacteria	yes
4799	10	20	5	11.6667	transcriptional regulator2C Crp/Fnr family	yes
5683	7	12	16	11.6667	DNA-3-methyladenine glycosylase	yes
6048	8	15	12	11.6667	FIG00453420: hypothetical protein	yes
6427	6	22	7	11.6667	ABC transporter2C permease protein2C putative	yes
1210	9	15	11	11.6667	Mobile element protein	no
1787	2	2	31	11.6667	hypothetical protein	no
4846	11	8	15	11.3333	putative autotransporter protein	no
42	9	20	5	11.3333	FIG00465595: hypothetical protein	yes
123	2	1	31	11.3333	radical SAM domain protein	yes
328	3	23	8	11.3333	Positive regulator of Tartrate dehydrogenase/decarboxylase/D-malic enzyme	yes
538	8	10	16	11.3333	Urocanate hydratase	yes
716	12	15	7	11.3333	Phosphoribosylformylglycinamidine synthase2C synthetase subunit / Phosphoribosylformylglycinamidine synthase2C glutamine amidotransferase subunit	yes
725	6	20	8	11.3333	Sigma 54 modulation protein YhbH	yes
853	14	11	9	11.3333	Signal transduction histidine kinase CheA	yes
957	8	17	9	11.3333	FIG005121: SAM-dependent methyltransferase	yes
1420	8	10	16	11.3333	Phospho-N-acetylmuramoyl-pentapeptide-transferase	yes
1526	12	11	11	11.3333	Branched-chain amino acid transport ATP-binding protein LivF (TC 3.A.1.4.1)	yes
1688	8	11	15	11.3333	Cytochrome P450-related protein	yes
1898	4	15	15	11.3333	Survival protein SurA precursor (Peptidyl-prolyl cis-trans isomerase SurA)	yes
2169	5	25	4	11.3333	FIG00454953: hypothetical protein	yes
2219	4	17	13	11.3333	N-succinyl-L2CL-diaminopimelate aminotransferase alternative	yes
2286	6	22	6	11.3333	Transcriptional regulator2C IclR family	yes
2514	3	28	3	11.3333	Membrane-associated phospholipid phosphatase	yes
3039	4	11	19	11.3333	putative outer membrane protein	yes
3859	2	12	20	11.3333	Glycosyl transferase2C group 2 family protein	yes
4483	4	11	19	11.3333	Transaldolase	yes
5368	8	18	8	11.3333	FIG027190: Putative transmembrane protein	yes
5789	7	15	12	11.3333	GTP-binding protein EngB	yes
6147	9	15	10	11.3333	Protein involved in catabolism of external DNA	yes
6174	9	12	13	11.3333	Ribosomal large subunit pseudouridine synthase B	yes
6267	9	5	20	11.3333	Surface antigen	yes
6496	4	20	10	11.3333	Response regulator containing a CheY-like receiver domain and an HTH DNA-binding domain	yes
5834	2	29	3	11.3333	Uncharacterized conserved protein	no
604	5	18	10	11	Multicopper oxidase	no
134	4	20	9	11	Protein yceI precursor	yes
234	5	18	10	11	GCN5-related N-acetyltransferase	yes
703	7	9	17	11	FIG00454308: hypothetical protein	yes
931	7	17	9	11	Exopolyphosphatase	yes
1202	7	18	8	11	hypothetical protein	yes
1253	4	18	11	11	Paraquat-inducible protein B	yes
1545	7	15	11	11	Fmu (Sun) /eukaryotic nucleolar NOL1/Nop2p; tRNA and rRNA cytosine-C5-methylases	yes
1826	11	6	16	11	Methylcrotonyl-CoA carboxylase carboxyl transferase subunit	yes
2234	5	3	25	11	Putative oxidoreductase	yes
2465	0	2	31	11	Tyrosine-protein kinase Wzc	yes
3519	7	15	11	11	Protein YicC	yes
4011	4	20	9	11	Ribosomal large subunit pseudouridine synthase D	yes
4033	8	13	12	11	1-hydroxy-2-methyl-2-(E)-butenyl 4-diphosphate synthase	yes
4067	10	11	12	11	Flagellar biosynthesis protein FliT	yes
4173	7	16	10	11	FIG004556: membrane metalloprotease	yes
4303	4	25	4	11	Cytochrome d ubiquinol oxidase subunit II	yes
4466	4	15	14	11	Heat shock protein	yes
4499	5	12	16	11	diguanylate cyclase/phosphodiesterase (GGDEF & EAL domains) with PAS/PAC sensor(s)	yes
4657	4	7	22	11	Dihydroxy-acid dehydratase	yes
5190	9	15	9	11	FOG: CBS domain	yes
5240	6	23	4	11	Thioredoxin reductase	yes
5333	4	23	6	11	Sigma-fimbriae uncharacterized paralogous subunit	yes
5337	3	19	11	11	LysR family transcriptional regulator YnfL	yes
6052	8	12	13	11	4-hydroxyphenylpyruvate dioxygenase	yes
6475	6	10	17	11	NADH-ubiquinone oxidoreductase chain N	yes
1076	8	24	1	11	hypothetical protein	no
1187	10	14	9	11	hypothetical protein	no
1435	3	27	3	11	Thiol-disulfide isomerase and thioredoxins	no
1509	6	22	5	11	hypothetical protein	no
2995	10	17	6	11	hypothetical protein	no
232	3	18	11	10.6667	Proton/glutamate symport protein @ Sodium/glutamate symport protein	yes
336	11	12	9	10.6667	probable dioxygenase	yes
555	7	13	12	10.6667	Ribonucleotide reductase of class III (anaerobic)2C activating protein	yes
1504	2	18	12	10.6667	Endoribonuclease L-PSP	yes
1721	3	22	7	10.6667	Putative alkanesulfonate metabolism utilization regulator	yes
2443	8	12	12	10.6667	FIG00453247: hypothetical protein	yes
2450	8	19	5	10.6667	PhnB protein	yes
2821	5	18	9	10.6667	ABC-type nitrate/sulfonate/bicarbonate transport systems2C periplasmic components	yes
3455	4	19	9	10.6667	Probable transmembrane protein	yes
3614	6	15	11	10.6667	FIG138315: Putative alpha helix protein	yes
3841	7	18	7	10.6667	FIG00455362: hypothetical protein	yes
4032	8	7	17	10.6667	Histidyl-tRNA synthetase	yes
4034	8	11	13	10.6667	FIG021952: putative membrane protein	yes
4285	8	9	15	10.6667	Phosphopantetheine adenylyltransferase	yes
4437	6	2	24	10.6667	AknN	yes
4468	6	9	17	10.6667	3-carboxymuconate cyclase	yes
4484	7	11	14	10.6667	PhnB protein; putative DNA binding 3-demethylubiquinone-9 3-methyltransferase domain protein	yes
4753	6	17	9	10.6667	Transcriptional regulatory protein RstA	yes
4974	9	17	6	10.6667	D-serine/D-alanine/glycine transporter	yes
5201	8	9	15	10.6667	Ferredoxin reductase	yes
5696	4	10	18	10.6667	SSU ribosomal protein S19p (S15e)	yes
3270	12	10	10	10.6667	hypothetical protein	no
4462	7	5	20	10.6667	Osmosensitive K+ channel histidine kinase KdpD	no
1101	1	26	4	10.3333	Transcriptional regulator	no
1652	8	18	5	10.3333	Acriflavin resistance protein	no
2898	6	9	16	10.3333	FIG00460152: hypothetical protein	no
319	3	18	10	10.3333	FIG00453681: hypothetical protein	yes
342	3	23	5	10.3333	Branched-chain amino acid transport protein azlC	yes
809	5	18	8	10.3333	FIG004453: protein YceG like	yes
1418	9	10	12	10.3333	Cell division protein FtsW	yes
1446	6	11	14	10.3333	TldD protein2C part of proposed TldE/TldD proteolytic complex (PMID 12029038)	yes
1516	5	10	16	10.3333	Transcriptional regulator2C LysR family	yes
2568	6	9	16	10.3333	COG0028: Thiamine pyrophosphate-requiring enzymes	yes
2699	5	6	20	10.3333	Acetylpolyamine aminohydrolase	yes
2840	3	10	18	10.3333	Transcriptional regulator2C AsnC family	yes
2885	11	5	15	10.3333	FIG005933: hypothetical protein	yes
3579	3	16	12	10.3333	Probable transmembrane protein	yes
3770	7	8	16	10.3333	FIG00453113: hypothetical protein	yes
3810	5	13	13	10.3333	Predicted periplasmic or secreted lipoprotein	yes
4183	11	7	13	10.3333	2-Keto-3-deoxy-D-manno-octulosonate-8-phosphate synthase	yes
4631	10	11	10	10.3333	Segregation and condensation protein A	yes
4654	6	17	8	10.3333	Prolipoprotein diacylglyceryl transferase	yes
5526	2	15	14	10.3333	FIG00454554: hypothetical protein	yes
6091	8	5	18	10.3333	Probable lipoprotein	yes
6096	8	9	14	10.3333	YaeQ protein	yes
6240	2	16	13	10.3333	Cystine-binding periplasmic protein precursor	yes
3729	9	4	18	10.3333	Cysteine desulfurase	no
3509	8	11	11	10	Gfa-like protein	no
86	11	10	9	10	LysR-type transcriptional regulator NahR	yes
515	5	11	14	10	Probable transmembrane protein	yes
722	3	16	11	10	Possible carboxymuconolactone decarboxylase family protein	yes
1004	4	16	10	10	Diaminopimelate epimerase	yes
1188	7	16	7	10	DNA-binding protein H-NS	yes
1297	6	12	12	10	Glutamate Aspartate transport ATP-binding protein GltL (TC 3.A.1.3.4)	yes
1368	9	10	11	10	Thiol peroxidase2C Tpx-type	yes
1459	6	16	8	10	4-hydroxybenzoate polyprenyltransferase	yes
1491	8	11	11	10	Sulfite reductase [NADPH] hemoprotein beta-component	yes
2120	8	9	13	10	Outer membrane protein H precursor	yes
2123	4	13	13	10	Acyl-[acyl-carrier-protein]--UDP-N-acetylglucosamine O-acyltransferase	yes
2475	7	18	5	10	FIG00453360: hypothetical protein	yes
3224	8	11	11	10	Maebl	yes
3284	10	12	8	10	PilL domain protein	yes
3498	5	13	12	10	Septum site-determining protein MinC	yes
3794	7	12	11	10	Transcriptional regulator2C AraC family	yes
4106	9	13	8	10	Flagellar biosynthesis protein FlgN	yes
4954	11	9	10	10	2-octaprenyl-3-methyl-6-methoxy-12C4-benzoquinol hydroxylase	yes
5039	2	3	25	10	Branched-chain amino acid transport ATP-binding protein LivG (TC 3.A.1.4.1)	yes
5053	8	11	11	10	NADH:flavin oxidoreductases2C Old Yellow Enzyme family	yes
5082	6	21	3	10	Oxidoreductase	yes
5355	3	12	15	10	Succinyl-CoA:3-ketoacid-coenzyme A transferase subunit B	yes
5785	8	13	9	10	SAM-dependent methyltransferases	yes
6243	6	10	14	10	Leucyl/phenylalanyl-tRNA--protein transferase	yes
1089	4	8	18	10	hypothetical protein	no
154	10	9	10	9.66667	Chemotaxis protein CheC -- inhibitor of MCP methylation	yes
158	7	15	7	9.66667	Phytoene synthase	yes
177	7	16	6	9.66667	Predicted L-lactate dehydrogenase2C Iron-sulfur cluster-binding subunit YkgF	yes
214	6	15	8	9.66667	Succinate-semialdehyde dehydrogenase [NADP+]	yes
351	8	6	15	9.66667	ATPase YjeE2C predicted to have essential role in cell wall biosynthesis	yes
446	10	16	3	9.66667	FIG00454288: hypothetical protein	yes
520	5	8	16	9.66667	FIG00465263: hypothetical protein	yes
533	4	11	14	9.66667	N-formylglutamate deformylase	yes
1013	4	22	3	9.66667	Sensor histidine kinase PrrB (RegB)	yes
1206	5	17	7	9.66667	Calcium-transporting ATPase	yes
1255	9	16	4	9.66667	Site-specific recombinase	yes
1363	3	17	9	9.66667	3-dehydroquinate dehydratase II	yes
1409	12	11	6	9.66667	FIG006972: hypothetical protein	yes
1524	9	13	7	9.66667	Acetylornithine aminotransferase	yes
1672	4	9	16	9.66667	FIG00455649: hypothetical protein	yes
1824	3	13	13	9.66667	Predicted transcriptional regulator LiuQ of leucine degradation pathway2C TetR family	yes
1902	10	10	9	9.66667	Lactoylglutathione lyase	yes
2122	4	10	15	9.66667	(3R)-hydroxymyristoyl-[acyl carrier protein] dehydratase	yes
2403	8	9	12	9.66667	Pyruvate kinase	yes
2869	11	4	14	9.66667	UDP-N-acetylglucosamine 1-carboxyvinyltransferase	yes
3482	4	11	14	9.66667	hypothetical protein	yes
3490	6	13	10	9.66667	Outer membrane lipoprotein carrier protein LolA	yes
3689	9	3	17	9.66667	Signal peptidase I	yes
4255	8	14	7	9.66667	membrane protein2C putative	yes
4411	6	20	3	9.66667	Permeases of the major facilitator superfamily	yes
4478	6	14	9	9.66667	Cytochrome c553	yes
4625	7	11	11	9.66667	Hydroxyindole O-methyltransferase	yes
4687	10	8	11	9.66667	Rhodanese domain protein UPF01762C Betaproteobacterial subgroup	yes
4781	7	12	10	9.66667	ThiJ/PfpI family protein	yes
5133	4	12	13	9.66667	FIG00456018: hypothetical protein	yes
5173	10	12	7	9.66667	FIG00455045: hypothetical protein	yes
5211	5	8	16	9.66667	Branched-chain alpha-keto acid dehydrogenase2C E1 component2C alpha subunit	yes
5304	3	24	2	9.66667	Transcriptional regulator	yes
5887	3	23	3	9.66667	Transcriptional regulator	yes
6080	3	14	12	9.66667	Integrase	yes
6154	6	15	8	9.66667	Transcriptional regulator2C MerR family	yes
6234	5	13	11	9.66667	N-acetylmuramoyl-L-alanine amidase	yes
1639	5	13	11	9.66667	Ni2CFe-hydrogenase I cytochrome b subunit	no
5286	6	11	11	9.33333	Rhs-family protein	no
313	7	9	12	9.33333	N-acetylglucosamine-1-phosphate uridyltransferase / Glucosamine-1-phosphate N-acetyltransferase	yes
349	6	11	11	9.33333	Methylated-DNA--protein-cysteine methyltransferase	yes
619	9	15	4	9.33333	Phosphoserine phosphatase	yes
1415	2	8	18	9.33333	D-alanine--D-alanine ligase	yes
1546	5	14	9	9.33333	Phosphoribosylglycinamide formyltransferase	yes
1744	2	18	8	9.33333	Putative GntR-family regulatory protein and aminotransferase near polyamine transporter	yes
2121	1	10	17	9.33333	UDP-3-O-[3-hydroxymyristoyl] glucosamine N-acyltransferase	yes
2293	7	8	13	9.33333	5-methyltetrahydrofolate--homocysteine methyltransferase	yes
2511	7	11	10	9.33333	DNA-binding domain of ModE / Molybdate-binding domain of ModE	yes
2844	0	26	2	9.33333	CELL SURFACE PROTEIN	yes
2875	11	4	13	9.33333	putative membrane protein	yes
3167	9	12	7	9.33333	Outer membrane porin protein 32 precursor	yes
3385	10	2	16	9.33333	Putative diheme cytochrome c-553	yes
3499	6	12	10	9.33333	Septum site-determining protein MinD	yes
3678	8	13	7	9.33333	Malonyl CoA-acyl carrier protein transacylase	yes
3865	8	14	6	9.33333	UDP-glucose 4-epimerase	yes
4068	8	12	8	9.33333	Flagellar biosynthesis protein FliS	yes
4273	6	13	9	9.33333	Uncharacterized protein2C similar to the N-terminal domain of Lon protease	yes
4372	7	6	15	9.33333	Enoyl-CoA hydratase / Delta(3)-cis-delta(2)-trans-enoyl-CoA isomerase / 3-hydroxyacyl-CoA dehydrogenase / 3-hydroxybutyryl-CoA epimerase	yes
4414	5	18	5	9.33333	FIG00453415: hypothetical protein	yes
4458	2	19	7	9.33333	FIG00454505: hypothetical protein	yes
4605	7	17	4	9.33333	Cytoplasmic axial filament protein CafA and Ribonuclease G	yes
4713	11	16	1	9.33333	Predicted trehalose permease2C MFS family	yes
4736	2	21	5	9.33333	Transcriptional regulatory protein RstA	yes
4929	9	11	8	9.33333	Aromatic amino acid transport protein AroP	yes
6059	6	18	4	9.33333	Phospholipid-binding protein	yes
6066	5	20	3	9.33333	Transcriptional regulator2C LysR family	yes
6084	5	19	4	9.33333	FIG00460141: hypothetical protein	yes
6105	7	10	11	9.33333	Aspartyl-tRNA(Asn) amidotransferase subunit B @ Glutamyl-tRNA(Gln) amidotransferase subunit B	yes
6135	10	8	10	9.33333	Queuosine Biosynthesis QueE Radical SAM	yes
6189	1	12	15	9.33333	Dihydrolipoamide succinyltransferase component (E2) of 2-oxoglutarate dehydrogenase complex	yes
6261	5	14	9	9.33333	Rhodanese-related sulfurtransferase	yes
6382	4	1	23	9.33333	Rhamnosyl transferase	yes
3134	10	8	10	9.33333	hypothetical protein	no
4773	7	7	14	9.33333	hypothetical protein	no
6386	8	9	11	9.33333	FIG00454378: hypothetical protein	no
4949	5	12	10	9	Outer membrane protein A precursor	no
7	4	16	7	9	FIG00457405: hypothetical protein	yes
129	6	7	14	9	2-methylcitrate dehydratase FeS dependent	yes
507	3	17	7	9	ATP synthase A chain	yes
718	7	10	10	9	Glucose-6-phosphate isomerase	yes
759	6	9	12	9	Threonine synthase	yes
760	9	4	14	9	Homoserine dehydrogenase	yes
1049	8	5	14	9	Respiratory nitrate reductase beta chain	yes
1247	9	7	11	9	Protein yceI precursor	yes
1406	5	11	11	9	Glutamate N-acetyltransferase / N-acetylglutamate synthase	yes
1762	2	15	10	9	Phage-related tail fiber protein	yes
2533	2	16	9	9	Dienelactone hydrolase family	yes
3317	7	9	11	9	FIG00456016: hypothetical protein	yes
3387	7	6	14	9	Cytochrome c oxidase (B(O/a)3-type) chain II	yes
3580	2	14	11	9	Heat shock (predicted periplasmic) protein YciM2C precursor	yes
4163	4	13	10	9	DNA mismatch repair protein MutS	yes
4230	6	15	6	9	Adenylylsulfate kinase	yes
4258	9	8	10	9	NTP pyrophosphohydrolases including oxidative damage repair enzymes	yes
4564	7	9	11	9	Histidine ABC transporter2C histidine-binding periplasmic protein precursor HisJ (TC 3.A.1.3.1)	yes
4615	10	8	9	9	Argininosuccinate lyase	yes
4620	3	14	10	9	Superoxide dismutase [Cu-Zn]	yes
4629	6	13	8	9	Outer membrane protein	yes
4701	7	14	6	9	Transcriptional regulator containing an amidase domain and an AraC-type DNA-binding HTH domain	yes
4770	8	4	15	9	FIG00453801: hypothetical protein	yes
4998	7	11	9	9	Oxidoreductase	yes
5009	3	20	4	9	Glyoxalase family protein	yes
5579	4	4	19	9	pyridoxal-dependent decarboxylase conserved domain [EC:4.1.2.27]	yes
5647	7	4	16	9	VgrG protein	yes
5729	7	8	12	9	Imidazole glycerol phosphate synthase cyclase subunit	yes
5756	6	5	16	9	Uncharacterized protein ImpB	yes
6173	8	7	12	9	Segregation and condensation protein B	yes
6212	6	9	12	9	Sigma-54 dependent transcriptional regulator	yes
1788	3	0	24	9	FIG00452530: hypothetical protein	no
3462	9	6	12	9	62C7-dimethyl-8-ribityllumazine synthase	no
308	3	19	4	8.66667	LemA family protein	yes
656	4	2	20	8.66667	2-ketogluconate transporter	yes
932	3	13	10	8.66667	Polyphosphate kinase	yes
1169	3	14	9	8.66667	Putative protein-S-isoprenylcysteine methyltransferase	yes
1830	8	8	10	8.66667	FIG00454994: hypothetical protein	yes
2014	5	10	11	8.66667	Putative stomatin/prohibitin-family membrane protease subunit aq_911	yes
2019	4	4	18	8.66667	Methylmalonate-semialdehyde dehydrogenase	yes
2109	10	10	6	8.66667	[Protein-PII] uridylyltransferase	yes
2145	4	10	12	8.66667	FIG00452816: hypothetical protein	yes
2344	5	8	13	8.66667	Gamma-glutamyltranspeptidase	yes
2809	3	10	13	8.66667	Mobile element protein	yes
3071	10	10	6	8.66667	Cell wall endopeptidase2C family M23/M37	yes
3433	8	7	11	8.66667	FIG00454412: hypothetical protein	yes
3566	12	5	9	8.66667	FIG00453128: hypothetical protein	yes
3713	6	15	5	8.66667	Transport ATP-binding protein CydCD	yes
3850	5	5	16	8.66667	Glucose-1-phosphate thymidylyltransferase	yes
4045	8	12	6	8.66667	5-nucleotidase SurE	yes
4048	7	9	10	8.66667	FIG000557: hypothetical protein co-occurring with RecR	yes
4207	5	13	8	8.66667	Predicted L-lactate dehydrogenase2C Fe-S oxidoreductase subunit YkgE	yes
4212	6	8	12	8.66667	Dihydrolipoamide dehydrogenase of pyruvate dehydrogenase complex	yes
4328	3	12	11	8.66667	Probable transmembrane protein	yes
4618	3	9	14	8.66667	Arginine decarboxylase	yes
5786	11	6	9	8.66667	Epoxide hydrolase	yes
5805	10	8	8	8.66667	3-dehydroquinate synthase	yes
5979	6	12	8	8.66667	FIG00454136: hypothetical protein	yes
6241	4	16	6	8.66667	Dihydroorotate dehydrogenase	yes
1422	10	8	8	8.66667	UDP-N-acetylmuramoylalanyl-D-glutamate--22C6-diaminopimelate ligase	no
1646	7	13	6	8.66667	FIG00467088: hypothetical protein	no
1643	7	13	5	8.33333	Conserved uncharacterized protein CreA	no
322	5	15	5	8.33333	Transcriptional regulators	yes
549	3	15	7	8.33333	Alkane-1 monooxygenase	yes
936	9	2	14	8.33333	Phosphate transport ATP-binding protein PstB (TC 3.A.1.7.1)	yes
1059	0	22	3	8.33333	Probable transmembrane protein	yes
1217	4	6	15	8.33333	Oxidoreductase2C short-chain dehydrogenase/reductase family	yes
1228	2	5	18	8.33333	WcbG	yes
1521	2	18	5	8.33333	FIG00452884: hypothetical protein	yes
1690	3	21	1	8.33333	Transcriptional regulator2C PadR family	yes
1884	3	16	6	8.33333	Cardiolipin synthetase	yes
2116	5	10	10	8.33333	1-deoxy-D-xylulose 5-phosphate reductoisomerase	yes
2444	5	13	7	8.33333	membrane protein2C putative	yes
2505	5	8	12	8.33333	Magnesium and cobalt efflux protein CorC	yes
2700	2	1	22	8.33333	Beta-ureidopropionase	yes
2727	7	7	11	8.33333	Prophage integrase	yes
3016	7	7	11	8.33333	Glucoamylase	yes
3409	4	12	9	8.33333	Ferric iron ABC transporter2C iron-binding protein	yes
3492	7	12	6	8.33333	FIG065221: Holliday junction DNA helicase	yes
3611	7	13	5	8.33333	macromolecule metabolism; macromolecule degradation; degradation of proteins2C peptides2C glycopeptides	yes
3653	3	10	12	8.33333	Nicotinate phosphoribosyltransferase	yes
3761	9	8	8	8.33333	3-hydroxypropionate dehydrogenase	yes
3891	5	10	10	8.33333	Niacin transporter NiaP	yes
4249	1	17	7	8.33333	Peptidyl-prolyl cis-trans isomerase PpiB	yes
4299	4	16	5	8.33333	Probable signal peptide protein	yes
4378	4	19	2	8.33333	Endoribonuclease L-PSP	yes
4389	6	10	9	8.33333	D-alanine aminotransferase	yes
4454	6	11	8	8.33333	Possible carboxymuconolactone decarboxylase family protein	yes
4872	4	19	2	8.33333	Cytosine permease	yes
5220	4	13	8	8.33333	Permeases of the major facilitator superfamily	yes
5340	4	11	10	8.33333	putative 2-pyrone-42C6-dicarboxylic acid hydrolase	yes
5429	8	16	1	8.33333	FIG00454167: hypothetical protein	yes
5454	3	12	10	8.33333	FIG00461800: hypothetical protein	yes
5821	5	18	2	8.33333	Glycine oxidase ThiO	yes
5851	6	12	7	8.33333	FIG00462809: hypothetical protein	yes
5888	3	20	2	8.33333	TIM-barrel signal transduction protein	yes
6447	8	1	16	8.33333	Acetolactate synthase small subunit	yes
6450	8	7	10	8.33333	CDP-diacylglycerol--serine O-phosphatidyltransferase	yes
6471	5	6	14	8.33333	NADH-ubiquinone oxidoreductase chain J	yes
6474	4	8	13	8.33333	NADH-ubiquinone oxidoreductase chain M	yes
1769	3	5	17	8.33333	Formate dehydrogenase O gamma subunit	no
4443	0	20	5	8.33333	hypothetical protein	no
4570	4	14	7	8.33333	hypothetical protein	no
6042	7	11	7	8.33333	hypothetical protein	no
131	11	7	6	8	Methylisocitrate lyase	yes
672	5	9	10	8	Magnesium and cobalt transport protein CorA	yes
861	4	12	8	8	Aquaporin Z	yes
1216	4	4	16	8	Capsular polysaccharide biosynthesis protein WcbQ	yes
1507	6	9	9	8	FIG00455622: hypothetical protein	yes
1508	8	9	7	8	Transcriptional regulator2C MerR family	yes
1861	7	7	10	8	Selenophosphate-dependent tRNA 2-selenouridine synthase	yes
2249	0	8	16	8	Phenylacetate-coenzyme A ligase	yes
2487	2	2	20	8	CmaB	yes
2698	5	7	12	8	Glycogen debranching enzyme	yes
2950	4	17	3	8	Prevent host death protein2C Phd antitoxin	yes
3574	9	5	10	8	Chorismate mutase I / Prephenate dehydratase	yes
3658	8	3	13	8	Diamine acetyltransferase	yes
3715	3	9	12	8	FIG00453615: hypothetical protein	yes
3764	5	10	9	8	Ribonucleotide reductase transcriptional regulator NrdR	yes
3823	6	9	9	8	Redox-sensing transcriptional regulator QorR2C putative	yes
3856	4	4	16	8	NAD-dependent epimerase/dehydratase family protein	yes
4079	4	12	8	8	Aldehyde dehydrogenase; Probable coniferyl aldehyde dehydrogenase	yes
4105	8	12	4	8	Negative regulator of flagellin synthesis	yes
4201	4	12	8	8	Iron-sulfur cluster assembly scaffold protein IscU	yes
4585	6	4	14	8	SAM-dependent methyltransferase YafE (UbiE paralog)	yes
5025	6	8	10	8	Chromosome (plasmid) partitioning protein ParA / Sporulation initiation inhibitor protein Soj	yes
5296	6	10	8	8	Fe-containing alcohol dehydrogenase	yes
5301	2	17	5	8	Protease Do	yes
5445	4	8	12	8	Long-chain-fatty-acid--CoA ligase	yes
5872	6	9	9	8	Aldehyde dehydrogenase B	yes
5999	8	6	10	8	Autoinducer synthase BpsI	yes
6036	3	14	7	8	Similar to carbon monoxide oxidation accessory protein CoxG	yes
6381	3	2	19	8	Galactoside O-acetyltransferase	yes
6383	2	3	19	8	FIG00456587: hypothetical protein	yes
6469	6	5	13	8	NADH-ubiquinone oxidoreductase chain H	yes
6470	2	6	16	8	NADH-ubiquinone oxidoreductase chain I	yes
832	8	9	7	8	52C10-methylenetetrahydrofolate reductase	no
5477	3	12	9	8	hypothetical protein	no
5847	5	8	11	8	hypothetical protein	no
6323	6	8	10	8	hypothetical protein	no
467	6	12	5	7.66667	Transcriptional regulator2C AraC family	yes
522	6	10	7	7.66667	ABC-type multidrug transport system2C permease component	yes
529	4	9	10	7.66667	glutamine synthetase family protein	yes
773	11	4	8	7.66667	Probable low-affinity inorganic phosphate transporter	yes
848	9	6	8	7.66667	Chemotaxis response regulator protein-glutamate methylesterase CheB	yes
938	4	3	16	7.66667	Phosphate transport system permease protein PstC (TC 3.A.1.7.1)	yes
1082	8	5	10	7.66667	FIG00456440: hypothetical protein	yes
1211	2	10	11	7.66667	Mobile element protein	yes
1251	4	13	6	7.66667	Paraquat-inducible protein A	yes
1383	3	14	6	7.66667	FIG005426: hypothetical protein	yes
1402	8	10	5	7.66667	2-amino-4-hydroxy-6-hydroxymethyldihydropteridine pyrophosphokinase	yes
1416	7	7	9	7.66667	UDP-N-acetylmuramate--alanine ligase	yes
1685	4	1	18	7.66667	FIG00452827: hypothetical protein	yes
1845	5	8	10	7.66667	Ubiquinone/menaquinone biosynthesis methyltransferase UbiE	yes
1906	4	14	5	7.66667	Glycyl-tRNA synthetase beta chain	yes
2018	4	8	11	7.66667	Acetyl-coenzyme A synthetase	yes
2104	6	7	10	7.66667	Cell division protein	yes
2179	7	10	6	7.66667	Multimodular transpeptidase-transglycosylase	yes
2257	4	13	6	7.66667	Amino acid transporter	yes
2527	9	10	4	7.66667	NADH dehydrogenase	yes
2726	6	5	12	7.66667	Probable non-ribosomal peptide synthetase	yes
3074	2	15	6	7.66667	Membrane fusion protein of RND family multidrug efflux pump	yes
3461	3	7	13	7.66667	Transcription termination protein NusB	yes
4059	0	3	20	7.66667	Outer membrane porin protein 32 precursor	yes
4298	9	8	6	7.66667	FIG00453537: hypothetical protein	yes
4348	1	14	8	7.66667	Sulfur carrier protein adenylyltransferase ThiF	yes
4582	3	15	5	7.66667	Porphobilinogen deaminase	yes
4705	4	9	10	7.66667	Acetylornithine deacetylase/Succinyl-diaminopimelate desuccinylase and related deacylases	yes
5024	1	9	13	7.66667	Chromosome (plasmid) partitioning protein ParB / Stage 0 sporulation protein J	yes
5631	6	13	4	7.66667	Capsular synthesis regulator component B	yes
6044	8	8	7	7.66667	Phenylacetate-CoA oxygenase2C PaaH subunit	yes
6257	4	7	12	7.66667	Exodeoxyribonuclease III	yes
6290	4	17	2	7.66667	Permease of the drug/metabolite transporter (DMT) superfamily	yes
6466	7	5	11	7.66667	NADH-ubiquinone oxidoreductase chain E	yes
1199	3	10	10	7.66667	Protein RtcB	no
2166	4	7	12	7.66667	hypothetical protein	no
3731	2	9	12	7.66667	hypothetical protein	no
5820	6	12	5	7.66667	hypothetical protein	no
5977	7	13	3	7.66667	Transcriptional regulator2C TetR family	no
6039	3	16	4	7.66667	FIG00456969: hypothetical protein	no
4085	8	9	5	7.33333	D-glucarate permease	no
110	5	8	9	7.33333	Putative exported protein precursor	yes
130	5	5	12	7.33333	2-methylcitrate synthase	yes
216	2	16	4	7.33333	Transcriptional regulator GabR of GABA utilization (GntR family with aminotransferase-like domain)	yes
347	5	13	4	7.33333	Tyrosine recombinase XerD	yes
356	5	6	11	7.33333	Dinucleotide-utilizing enzymes involved in molybdopterin and thiamine biosynthesis family 1	yes
810	7	8	7	7.33333	Folate-dependent protein for Fe/S cluster synthesis/repair in oxidative stress	yes
863	5	6	11	7.33333	Mobile element protein	yes
906	2	11	9	7.33333	FIG00456705: hypothetical protein	yes
1351	6	7	9	7.33333	D-galactonate regulator2C IclR family	yes
1366	5	12	5	7.33333	Ribosomal protein L11 methyltransferase	yes
1624	6	7	9	7.33333	FIG00452972: hypothetical protein	yes
1768	3	7	12	7.33333	formate dehydrogenase formation protein FdhE	yes
1804	6	8	8	7.33333	Tryptophan synthase alpha chain	yes
1888	6	7	9	7.33333	3-ketoacyl-CoA thiolase @ Acetyl-CoA acetyltransferase	yes
2002	5	14	3	7.33333	FIG136752 family2C hypothetical protein	yes
2247	3	8	11	7.33333	ApaG protein	yes
2251	1	3	18	7.33333	Phenylacetate degradation enoyl-CoA hydratase PaaA	yes
2438	4	9	9	7.33333	sensor histidine kinase/response regulator	yes
2472	5	12	5	7.33333	FKBP-type peptidyl-prolyl cis-trans isomerase	yes
2519	3	12	7	7.33333	FIGfam005179	yes
3128	2	7	13	7.33333	FIG00453010: hypothetical protein	yes
3237	3	13	6	7.33333	Acetyltransferase	yes
3538	1	19	2	7.33333	Transcriptional activator MetR	yes
3655	5	10	7	7.33333	Probable transmembrane protein	yes
3793	2	14	6	7.33333	Serine--pyruvate aminotransferase	yes
4121	2	15	5	7.33333	Dipeptide transport ATP-binding protein DppF (TC 3.A.1.5.2)	yes
4354	3	8	11	7.33333	Ammonium transporter	yes
4630	1	11	10	7.33333	FIG00454446: hypothetical protein	yes
4957	3	11	8	7.33333	Transcriptional regulator2C MerR family	yes
5037	2	4	16	7.33333	Leucine-2C isoleucine-2C valine-2C threonine-2C and alanine-binding protein	yes
5046	3	11	8	7.33333	Phenylalanine-4-hydroxylase	yes
5062	4	10	8	7.33333	Putative metal chaperone2C involved in Zn homeostasis2C GTPase of COG0523 family	yes
5067	4	8	10	7.33333	General secretion pathway protein E	yes
5107	5	9	8	7.33333	Transcriptional regulator2C PadR family	yes
5376	2	18	2	7.33333	Putative transcriptional regulator LYSR-type	yes
5780	2	2	18	7.33333	Puromycin-sensitive aminopeptidase	yes
5807	2	8	12	7.33333	Glycerol-3-phosphate ABC transporter2C periplasmic glycerol-3-phosphate-binding protein (TC 3.A.1.1.3)	yes
5816	5	8	9	7.33333	sodium/alanine symporter family protein	yes
6024	2	19	1	7.33333	Arginine exporter protein ArgO	yes
6201	3	9	10	7.33333	Probable prepilin peptidase transmembrane protein	yes
6213	9	9	4	7.33333	putative lipoprotein	yes
6244	8	7	7	7.33333	MutT/nudix family protein	yes
6276	7	9	6	7.33333	Protein GlcG	yes
6372	2	1	19	7.33333	Glucose-1-phosphate cytidylyltransferase	yes
6407	4	16	2	7.33333	Glycine/D-amino acid oxidase (deaminating) in putrescine utilization cluster	yes
6437	3	14	5	7.33333	Lysine decarboxylase family	yes
438	5	11	6	7.33333	hypothetical protein	no
1464	4	12	6	7.33333	hypothetical protein	no
1655	10	2	10	7.33333	Sulfide-quinone reductase	no
2151	4	12	6	7.33333	Muramoyltetrapeptide carboxypeptidase	no
5234	5	5	11	7	hypothetical protein	no
68	0	9	12	7	Transcriptional regulator containing PAS2C AAA-type ATPase2C and DNA-binding domains	yes
455	8	8	5	7	Lysine-specific permease	yes
526	3	14	4	7	Transcriptional regulator2C TetR family	yes
559	8	10	3	7	FIG139552: Putative protease	yes
1452	4	13	4	7	D-Lactate dehydrogenase2C cytochrome c-dependent	yes
1489	2	10	9	7	Acyl-phosphate:glycerol-3-phosphate O-acyltransferase PlsY	yes
1501	4	9	8	7	transposon resolvase	yes
1739	4	3	14	7	Xanthomonapepsin precursor	yes
1821	4	6	11	7	Copper-containing nitrite reductase	yes
1927	4	10	7	7	Glycerol-3-phosphate regulon repressor2C DeoR family	yes
1971	3	8	10	7	ABC transporter2C periplasmic substrate-binding protein	yes
2259	6	6	9	7	3-polyprenyl-4-hydroxybenzoate carboxy-lyase UbiX	yes
2336	6	11	4	7	UDP-galactose-lipid carrier transferase	yes
2529	5	11	5	7	Probable transmembrane protein	yes
2887	3	6	12	7	FIG00453949: hypothetical protein	yes
3157	4	12	5	7	ABC glycine betaine/choline transporter2C periplasmic ligand binding protein	yes
3241	2	18	1	7	Cytochrome B561	yes
3265	2	10	9	7	High-affinity choline uptake protein BetT	yes
3327	2	2	17	7	putative membrane protein	yes
3503	3	10	8	7	Putative lipopolysaccharide heptosyltransferase I	yes
3925	2	11	8	7	HAD-superfamily hydrolase	yes
4342	4	12	5	7	Glycerol-3-phosphate dehydrogenase [NAD(P)+]	yes
4413	4	9	8	7	6-hexanolactone hydrolase	yes
4599	4	11	6	7	Phosphoribosylamine--glycine ligase	yes
4612	3	8	10	7	FIG00459984: hypothetical protein	yes
4666	7	9	5	7	Sulfate adenylyltransferase subunit 1	yes
4721	0	0	21	7	Asparagine synthetase [glutamine-hydrolyzing]	yes
5119	5	6	10	7	FIG00453957: hypothetical protein	yes
5677	13	4	4	7	hypothetical protein	yes
6030	4	15	2	7	Two-component system response regulator QseB	yes
6090	4	12	5	7	DNA primase2C phage-associated	yes
6237	10	11	0	7	putative oxidoreductase	yes
6477	4	5	12	7	ADP-ribose pyrophosphatase	yes
1499	5	12	4	7	FIG00460948: hypothetical protein	no
3442	3	13	5	7	hypothetical protein	no
4858	1	5	15	7	hypothetical protein	no
6385	5	9	7	7	Leucyl aminopeptidase (aminopeptidase T)	no
3272	5	8	7	6.66667	hypothetical protein	no
5886	3	9	8	6.66667	Transcriptional regulator2C TetR family	no
117	2	10	8	6.66667	Mg(2+) transport ATPase protein C	yes
410	3	7	10	6.66667	ATP-dependent DNA helicase RecQ	yes
499	5	10	5	6.66667	Tagatose-6-phosphate kinase / 1-phosphofructokinase	yes
691	4	14	2	6.66667	Inner membrane component of tripartite multidrug resistance system	yes
709	5	9	6	6.66667	Medium-chain-fatty-acid--CoA ligase	yes
782	5	11	4	6.66667	DNA-directed RNA polymerase specialized sigma subunit2C sigma24-like	yes
926	3	8	9	6.66667	Phosphohistidine phosphatase SixA	yes
959	5	5	10	6.66667	DNA polymerase III epsilon subunit	yes
1149	7	12	1	6.66667	Transcriptional regulator2C LysR family	yes
1232	8	4	8	6.66667	Capsular polysaccharide ABC transporter2C permease protein KpsM	yes
1441	2	13	5	6.66667	NAD kinase	yes
1468	4	8	8	6.66667	S-adenosylmethionine:tRNA ribosyltransferase-isomerase	yes
1911	4	8	8	6.66667	FIG000233: metal-dependent hydrolase	yes
1942	7	6	7	6.66667	Putrescine utilization regulator	yes
2010	4	4	12	6.66667	Phosphoenolpyruvate phosphomutase	yes
2343	3	9	8	6.66667	Outer membrane protein tolC precursor	yes
2539	3	4	13	6.66667	GTP cyclohydrolase I type 2	yes
2791	4	6	10	6.66667	putative exported protein	yes
2939	3	8	9	6.66667	Membrane proteins related to metalloendopeptidases	yes
2998	3	14	3	6.66667	D-glycerate transporter (predicted)	yes
3101	3	10	7	6.66667	Transporter	yes
3520	5	5	10	6.66667	Guanylate kinase	yes
3667	8	7	5	6.66667	Similar to phosphoglycolate phosphatase2C clustered with ribosomal large subunit pseudouridine synthase C	yes
3892	5	5	10	6.66667	Sensory box histidine kinase/response regulator	yes
4041	2	9	9	6.66667	Polysaccharide biosynthesis protein WlaX	yes
4062	6	12	2	6.66667	FIG00453112: hypothetical protein	yes
4120	4	8	8	6.66667	Uncharacterized protein conserved in bacteria	yes
4139	8	8	4	6.66667	Amino acid transporters	yes
4177	2	16	2	6.66667	COG2833: uncharacterized protein	yes
4221	1	11	8	6.66667	DNA polymerase IV	yes
4267	6	7	7	6.66667	Lipopolysaccharide ABC transporter2C ATP-binding protein LptB	yes
4284	3	13	4	6.66667	4Fe-4S ferredoxin2C iron-sulfur binding	yes
4332	6	9	5	6.66667	Probable transmembrane protein	yes
4397	3	14	3	6.66667	ABC-type transport system involved in resistance to organic solvents2C permease component USSDB6A	yes
4446	2	1	17	6.66667	FIG00456611: hypothetical protein	yes
4759	1	10	9	6.66667	FIG005478: Porin2C Gram-negative type	yes
5089	6	6	8	6.66667	FIG00453951: hypothetical protein	yes
5091	5	5	10	6.66667	COG0028: Thiamine pyrophosphate-requiring enzymes	yes
5366	3	5	12	6.66667	Lysophospholipid transporter LplT / 2-acylglycerophosphoethanolamine acyltransferase / Acyl-[acyl-carrier-protein] synthetase	yes
5634	2	15	3	6.66667	ABC-type multidrug transport system2C ATPase and permease components	yes
5852	6	5	9	6.66667	hypothetical protein	yes
6026	6	11	3	6.66667	Phospholipase/lecithinase/hemolysin	yes
6377	4	1	15	6.66667	Membrane protein involved in the export of O-antigen2C teichoic acid lipoteichoic acids	yes
3513	2	9	9	6.66667	Mobile element protein	no
4534	3	12	5	6.66667	hypothetical protein	no
1112	2	6	11	6.33333	Putative phage tail core protein	no
51	2	15	2	6.33333	putative dioxygenase	yes
583	5	8	6	6.33333	Thiamin biosynthesis lipoprotein ApbE	yes
637	8	3	8	6.33333	Probable transmembrane protein	yes
764	3	11	5	6.33333	Permease of the drug/metabolite transporter (DMT) superfamily	yes
846	6	3	10	6.33333	Chemotaxis response - phosphatase CheZ	yes
857	13	5	1	6.33333	Flagellar transcriptional activator FlhC	yes
934	3	2	14	6.33333	Phosphate regulon transcriptional regulatory protein PhoB (SphR)	yes
940	9	8	2	6.33333	Phosphoglucosamine mutase	yes
944	6	6	7	6.33333	FIG004454: RNA binding protein	yes
964	2	10	7	6.33333	Hydrolases of the alpha/beta superfamily	yes
1003	5	12	2	6.33333	Lipid A biosynthesis lauroyl acyltransferase	yes
1244	3	6	10	6.33333	Protein-export membrane protein SecF (TC 3.A.5.1.1)	yes
1265	7	9	3	6.33333	NTP pyrophosphohydrolases including oxidative damage repair enzymes	yes
1299	3	1	15	6.33333	Glutamate Aspartate transport system permease protein GltJ (TC 3.A.1.3.4)	yes
1313	6	8	5	6.33333	Gamma-glutamyl phosphate reductase	yes
1755	4	8	7	6.33333	6-phosphogluconate dehydrogenase2C decarboxylating	yes
1793	1	2	16	6.33333	FIG00452640: hypothetical protein	yes
1798	3	10	6	6.33333	O-acetylhomoserine sulfhydrylase / O-succinylhomoserine sulfhydrylase	yes
1843	6	9	4	6.33333	Diadenosine tetraphosphate (Ap4A) hydrolase and other HIT family hydrolases	yes
1855	7	2	10	6.33333	Response regulator containing a CheY-like receiver domain and an HD-GYP domain	yes
1974	1	16	2	6.33333	Transcriptional regulator2C TetR family	yes
2028	3	13	3	6.33333	Macrolide-specific efflux protein MacA	yes
2134	3	10	6	6.33333	Putative stomatin/prohibitin-family membrane protease subunit YbbK	yes
2357	2	10	7	6.33333	putative exported protein	yes
2627	3	6	10	6.33333	Transcriptional regulator2C GntR family domain / Aspartate aminotransferase	yes
2951	1	16	2	6.33333	Death on curing protein2C Doc toxin	yes
3288	4	8	7	6.33333	Phosphate regulon sensor protein PhoR (SphS)	yes
3760	3	8	8	6.33333	4-hydroxybenzoyl-CoA thioesterase family active site	yes
3828	0	11	8	6.33333	PPE-repeat proteins	yes
4038	8	2	9	6.33333	23S rRNA (Uracil-5-) -methyltransferase RumA	yes
4089	3	14	2	6.33333	Transcriptional regulatory protein	yes
4100	5	4	10	6.33333	Flagellar hook protein FlgE	yes
4114	4	11	4	6.33333	Allophanate hydrolase 2 subunit 1	yes
4145	2	14	3	6.33333	FIG022160: hypothetical toxin	yes
4169	8	5	6	6.33333	FIG002207: Probable transmembrane protein	yes
4248	1	6	12	6.33333	Peptidyl-prolyl cis-trans isomerase PpiA precursor	yes
4265	5	10	4	6.33333	Probable transmembrane protein	yes
4388	2	8	9	6.33333	Proposed lipoate regulatory protein YbeD	yes
4473	5	8	6	6.33333	Endonuclease III	yes
4505	6	10	3	6.33333	putative exported protein	yes
4545	6	8	5	6.33333	FIG00453479: hypothetical protein	yes
4580	3	6	10	6.33333	Homolog of E. coli HemY protein	yes
4628	6	10	3	6.33333	putative exported protein	yes
4779	4	11	4	6.33333	Transcriptional regulator2C TetR family	yes
4909	4	12	3	6.33333	Transcriptional regulator2C IclR family	yes
4937	4	10	5	6.33333	putative exported protein	yes
5268	3	10	6	6.33333	FIG00454661: hypothetical protein	yes
5484	1	17	1	6.33333	Mobile element protein	yes
5497	2	9	8	6.33333	D-serine dehydratase transcriptional activator	yes
6107	2	6	11	6.33333	FIG00461057: hypothetical protein	yes
6282	8	8	3	6.33333	MotA/TolQ/ExbB proton channel family protein	yes
6288	3	11	5	6.33333	Fumarate hydratase class I2C aerobic	yes
6357	5	6	8	6.33333	FIG00454589: hypothetical protein	yes
6478	3	13	3	6.33333	identified by similarity to GB:AAK22812.1; match to protein family HMM PF06676	yes
866	3	9	7	6.33333	hypothetical protein	no
3370	6	6	7	6.33333	FIG00457533: hypothetical protein	no
4709	6	8	5	6.33333	Histone acetyltransferase HPA2 and related acetyltransferases	no
125	1	0	17	6	FIG00455085: hypothetical protein	yes
267	4	7	7	6	Putative homoserine kinase type II (protein kinase fold)	yes
453	4	6	8	6	FIG00454239: hypothetical protein	yes
491	4	11	3	6	FIG00455971: hypothetical protein	yes
631	7	6	5	6	Phosphoenolpyruvate synthase	yes
665	3	6	9	6	Transcriptional regulator2C AsnC family	yes
799	6	7	5	6	Glycosyltransferase	yes
935	4	4	10	6	Phosphate transport system regulatory protein PhoU	yes
1198	4	12	2	6	FIG00453281: hypothetical protein	yes
1306	2	5	11	6	Gluconate transporter family protein	yes
1319	5	5	8	6	Dihydrodipicolinate reductase	yes
1367	4	10	4	6	Probable transmembrane protein	yes
1442	3	9	6	6	DNA repair protein RecN	yes
1482	2	12	4	6	Proposed peptidoglycan lipid II flippase MurJ	yes
1707	6	5	7	6	Pyruvate dehydrogenase E1 component	yes
2039	6	6	6	6	FIG00453682: hypothetical protein	yes
2250	1	2	15	6	Phenylacetic acid degradation protein PaaD2C thioesterase	yes
2385	2	16	0	6	Uncharacterized protein ImpC	yes
2437	2	10	6	6	Uncharacterized protein conserved in bacteria	yes
2476	5	11	2	6	FIG00453087: hypothetical protein	yes
2503	3	5	10	6	Malto-oligosyltrehalose trehalohydrolase	yes
2526	4	9	5	6	DNA polymerase I	yes
2690	0	12	6	6	FIG00454596: hypothetical protein	yes
2935	5	11	2	6	FIG00454038: hypothetical protein	yes
3248	3	9	6	6	2-keto-3-deoxy-D-arabino-heptulosonate-7-phosphate synthase I alpha	yes
3275	4	7	7	6	DNA-binding response regulator	yes
3289	2	3	13	6	FIG00457333: hypothetical protein	yes
3339	4	6	8	6	Transposase and inactivated derivatives	yes
3397	1	15	2	6	Transcriptional regulator2C IclR family	yes
3431	6	4	8	6	Rhodanese-related sulfurtransferase	yes
3502	4	10	4	6	Chloride channel protein	yes
3654	1	12	5	6	Predicted L-lactate dehydrogenase2C hypothetical protein subunit YkgG	yes
3843	5	7	6	6	Putative Holliday junction resolvase	yes
3852	1	5	12	6	dTDP-4-dehydrorhamnose reductase	yes
3868	3	8	7	6	Membrane protein involved in the export of O-antigen and teichoic acid	yes
4288	8	6	4	6	Signal recognition particle receptor protein FtsY (alpha subunit) (TC 3.A.5.1.1)	yes
4469	1	10	7	6	Glucoamylase	yes
4556	0	8	10	6	ABC-type nitrate/sulfonate/bicarbonate transport system2C ATPase component	yes
4560	2	7	9	6	Two-component system response regulator OmpR	yes
4960	6	8	4	6	FIG00453565: hypothetical protein	yes
5068	1	6	11	6	General secretion pathway protein F	yes
5395	3	9	6	6	Molybdopterin biosynthesis MoeB protein	yes
5636	4	11	3	6	Inner membrane component of tripartite multidrug resistance system	yes
5764	3	3	12	6	Outer membrane protein	yes
5889	2	10	6	6	FIG00452653: hypothetical protein	yes
5969	4	9	5	6	CBS domain protein	yes
6077	7	6	5	6	putative membrane protein	yes
1460	2	6	10	6	hypothetical protein	no
2218	4	10	4	6	22C32C42C5-tetrahydropyridine-22C6-dicarboxylate N-succinyltransferase	no
3316	4	11	3	6	ATP-dependent protease La Type II	no
3355	3	10	5	6	Osmotically inducible lipoprotein B precursor	no
3529	2	9	7	6	FIG00454274: hypothetical protein	no
4815	3	4	11	6	hypothetical protein	no
6071	8	5	5	6	hypothetical protein	no
2193	4	8	5	5.66667	Osmolarity sensory histidine kinase EnvZ	no
427	3	11	3	5.66667	ABC transporter2C permease protein	yes
447	4	12	1	5.66667	Alcohol dehydrogenase	yes
451	4	9	4	5.66667	Metallo-beta-lactamase family protein2C RNA-specific	yes
523	5	11	1	5.66667	ABC-2:ABC transporter	yes
702	5	6	6	5.66667	Dabb	yes
743	1	6	10	5.66667	hypothetical protein	yes
755	5	9	3	5.66667	Truncated hemoglobins	yes
766	6	4	7	5.66667	Polymyxin resistance protein ArnC2C glycosyl transferase	yes
768	4	8	5	5.66667	Polymyxin resistance protein PmrJ2C predicted deacetylase	yes
850	7	3	7	5.66667	Chemotaxis protein methyltransferase CheR	yes
941	3	10	4	5.66667	Dihydropteroate synthase	yes
1019	5	8	4	5.66667	Homoserine O-acetyltransferase	yes
1081	3	0	14	5.66667	Permeases of the major facilitator superfamily	yes
1221	1	2	14	5.66667	D-glycero-D-manno-heptose 1-phosphate guanosyltransferase	yes
1308	3	5	9	5.66667	4-Hydroxy-2-oxoglutarate aldolase / 2-dehydro-3-deoxyphosphogluconate aldolase	yes
1357	2	8	7	5.66667	Exoribonuclease II	yes
1417	4	5	8	5.66667	UDP-N-acetylglucosamine--N-acetylmuramyl-(pentapeptide) pyrophosphoryl-undecaprenol N-acetylglucosamine transferase	yes
1544	5	7	5	5.66667	Protein involved in stability of MscS mechanosensitive channel	yes
1679	2	15	0	5.66667	Transcriptional regulator	yes
1789	0	3	14	5.66667	O-antigen acetylase	yes
1995	3	9	5	5.66667	Xanthine/uracil/thiamine/ascorbate permease family protein	yes
2022	2	4	11	5.66667	3-hydroxyisobutyryl-CoA hydrolase	yes
2174	1	15	1	5.66667	Transcriptional regulator2C LysR family	yes
2189	2	10	5	5.66667	2-C-methyl-D-erythritol 4-phosphate cytidylyltransferase	yes
2520	4	8	5	5.66667	Homoserine kinase	yes
2653	2	11	4	5.66667	Two-component system regulatory protein	yes
2725	5	0	12	5.66667	Long-chain-fatty-acid--CoA ligase	yes
2737	2	14	1	5.66667	FIG00459363: hypothetical protein	yes
2997	1	13	3	5.66667	DNA-binding protein H-NS	yes
3195	4	8	5	5.66667	Ribose operon repressor	yes
3699	2	11	4	5.66667	Excinuclease ABC subunit C	yes
3864	7	7	3	5.66667	Undecaprenyl-phosphate N-acetylglucosaminyl 1-phosphate transferase	yes
4113	4	10	3	5.66667	Predicted transcription regulator2C contains HTH domain (MarR family)	yes
4408	2	6	9	5.66667	low-specificity D-threonine aldolase	yes
4764	4	6	7	5.66667	Enoyl-CoA hydratase	yes
4921	2	9	6	5.66667	Transcriptional regulator2C TetR family	yes
4944	5	10	2	5.66667	FIG00453198: hypothetical protein	yes
4962	4	10	3	5.66667	FIG00453483: hypothetical protein	yes
5159	4	12	1	5.66667	FIG00453898: hypothetical protein	yes
5408	0	10	7	5.66667	FIG00458642: hypothetical protein	yes
5441	7	6	4	5.66667	Fatty acid desaturase; Delta-9 fatty acid desaturase	yes
5502	3	10	4	5.66667	Transcriptional regulator2C LysR family	yes
5524	3	8	6	5.66667	Conserved domain protein	yes
5601	4	9	4	5.66667	Acyclic terpenes utilization regulator AtuR2C TetR family	yes
5710	2	6	9	5.66667	LSU ribosomal protein L30p (L7e)	yes
5724	5	8	4	5.66667	Histidinol dehydrogenase	yes
5799	1	7	9	5.66667	Multimodular transpeptidase-transglycosylase	yes
6079	2	5	10	5.66667	D-serine/D-alanine/glycine transporter	yes
6178	4	4	9	5.66667	Ribosome-binding factor A	yes
6204	5	7	5	5.66667	Type II/IV secretion system secretin RcpA/CpaC2C associated with Flp pilus assembly	yes
6266	4	5	8	5.66667	Probable transmembrane protein	yes
3824	2	11	4	5.66667	hypothetical protein	no
4833	6	5	6	5.66667	hypothetical protein	no
5196	3	9	5	5.66667	hypothetical protein	no
5480	4	10	3	5.66667	hypothetical protein	no
6134	2	0	15	5.66667	hypothetical protein	no
6309	6	4	7	5.66667	hypothetical protein	no
1642	5	9	2	5.33333	putative exported protein	no
5588	5	9	2	5.33333	SAM-dependent methyltransferase YafE (UbiE paralog)	no
63	1	8	7	5.33333	Protein acetyltransferase	yes
70	1	7	8	5.33333	D-beta-hydroxybutyrate permease	yes
140	4	11	1	5.33333	Predicted transcriptional regulators	yes
169	4	7	5	5.33333	Hopanoid-associated RND transporter2C HpnN	yes
488	2	9	5	5.33333	Nucleoside permease NupC	yes
539	4	3	9	5.33333	Histidine utilization repressor	yes
546	6	4	6	5.33333	Adenylylsulfate kinase	yes
651	1	9	6	5.33333	Putative membrane protein YeiH	yes
750	4	10	2	5.33333	Transcriptional regulator2C MerR family	yes
785	2	10	4	5.33333	Transcriptional regulator2C LysR family	yes
847	5	3	8	5.33333	Chemotaxis regulator - transmits chemoreceptor signals to flagelllar motor components CheY	yes
1043	4	6	6	5.33333	transcriptional regulator2C Crp/Fnr family	yes
1113	6	4	6	5.33333	Mobile element protein	yes
1222	1	2	13	5.33333	Phosphoheptose isomerase 1	yes
[truncated: 3,076 more rows]

## Sheet: S3.B.
Supplementary Table S3.B. B. thailandensis strain E555 transcripts detected in macrophages 5 h post-infection.
Virulence factors are indicated in purple in the first column.
Bt E555 Fig|869728.6.peg.	Number of transcripts per sample			J774_T5 Mean	Name	Bp homolog
	J774_T5_1	J774_T5_2	J774_T5_3
3569	1092	1598	1135	1275	Outer membrane protein A precursor	yes
2892	872	1792	810	1158	Outer membrane protein (porin)	yes
3838	661	1043	725	809.667	Heat shock protein 60 family chaperone GroEL	yes
406	618	918	685	740.333	LSU ribosomal protein L10p (P0)	yes
1537	510	659	742	637	LSU ribosomal protein L28p	yes
1289	448	657	489	531.333	LSU ribosomal protein L13p (L13Ae)	yes
5909	391	616	408	471.667	Hcp	yes
1484	410	573	363	448.667	SSU ribosomal protein S20p	yes
1561	470	482	375	442.333	hypothetical protein	no
407	366	498	343	402.333	LSU ribosomal protein L7/L12 (P1/P2)	yes
697	255	368	525	382.667	LSU ribosomal protein L31p @ LSU ribosomal protein L31p2C zinc-independent	yes
1387	332	423	380	378.333	LSU ribosomal protein L21p	yes
5061	331	450	328	369.667	DNA-binding protein HU	yes
6150	295	486	273	351.333	LSU ribosomal protein L20p	yes
6149	225	379	358	320.667	LSU ribosomal protein L35p	yes
6457	281	353	328	320.667	SSU ribosomal protein S15p (S13e)	yes
5712	272	446	211	309.667	Preprotein translocase secY subunit (TC 3.A.5.1.1)	yes
3606	255	429	238	307.333	LSU ribosomal protein L19p	yes
6163	262	361	286	303	FIG00453023: hypothetical protein	yes
3577	269	397	240	302	SSU ribosomal protein S1p	yes
2192	248	394	258	300	Alkyl hydroperoxide reductase protein C	yes
1473	240	317	295	284	Superoxide dismutase [Fe]	yes
5681	245	273	288	268.667	SSU ribosomal protein S21p	yes
780	214	319	268	267	SSU ribosomal protein S6p	yes
5690	240	346	211	265.667	Translation elongation factor Tu	yes
3837	179	355	232	255.333	Heat shock protein 60 family co-chaperone GroES	yes
5014	233	329	189	250.333	ATP synthase beta chain	yes
2256	231	265	246	247.333	Cold shock protein CspG	yes
3901	196	268	274	246	Cold shock protein CspA	yes
5702	206	297	227	243.333	LSU ribosomal protein L14p (L23e)	yes
5016	219	325	160	234.667	ATP synthase alpha chain	yes
1386	213	272	204	229.667	LSU ribosomal protein L27p	yes
5692	189	297	195	227	LSU ribosomal protein L3p (L3e)	yes
4036	203	261	209	224.333	Nucleoside diphosphate kinase	yes
1538	155	182	330	222.333	LSU ribosomal protein L33p @ LSU ribosomal protein L33p2C zinc-independent	yes
5719	192	306	167	221.667	LSU ribosomal protein L17p	yes
405	194	337	130	220.333	LSU ribosomal protein L1p (L10Ae)	yes
2110	185	322	153	220	SSU ribosomal protein S2p (SAe)	yes
6326	271	179	201	217	RelE/StbE replicon stabilization toxin	no
413	183	292	164	213	Translation elongation factor G	yes
1559	168	282	163	204.333	Isocitrate dehydrogenase [NADP]	yes
4281	149	300	154	201	LSU ribosomal protein L25p	yes
865	201	206	182	196.333	FIG00464790: hypothetical protein	yes
4211	205	244	127	192	granule-associated protein	yes
1371	129	260	176	188.333	Low-complexity acidic protein2C XCC2875 type	yes
5290	141	275	131	182.333	Threonyl-tRNA synthetase	yes
5718	146	259	126	177	DNA-directed RNA polymerase alpha subunit	yes
1784	141	231	153	175	histone-like protein	yes
408	161	248	109	172.667	DNA-directed RNA polymerase beta subunit	yes
5908	158	245	115	172.667	Uncharacterized protein ImpC	yes
409	155	256	101	170.667	DNA-directed RNA polymerase beta' subunit	yes
5289	143	263	101	169	Translation initiation factor 3	yes
4279	155	176	173	168	4-diphosphocytidyl-2-C-methyl-D-erythritol kinase	yes
3526	159	178	164	167	Cold shock protein CspG	yes
4300	126	256	117	166.333	RNA polymerase sigma factor RpoH	yes
2547	158	213	125	165.333	RNA polymerase sigma factor RpoD	yes
412	146	232	111	163	SSU ribosomal protein S7p (S5e)	yes
823	126	168	182	158.667	DNA-binding protein H-NS	yes
777	125	182	167	158	LSU ribosomal protein L9p	yes
3680	135	180	154	156.333	Acyl carrier protein	yes
404	120	231	114	155	LSU ribosomal protein L11p (L12e)	yes
3572	118	214	127	153	Probable signal peptide protein	yes
5019	134	166	140	146.667	ATP synthase C chain	yes
4280	122	215	95	144	Ribose-phosphate pyrophosphokinase	yes
3697	105	175	149	143	Translation elongation factor P	yes
411	136	197	95	142.667	SSU ribosomal protein S12p (S23e)	yes
1288	117	216	88	140.333	SSU ribosomal protein S9p (S16e)	yes
3674	96	136	186	139.333	LSU ribosomal protein L32p	yes
5707	125	164	126	138.333	LSU ribosomal protein L6p (L9e)	yes
5701	99	131	178	136	SSU ribosomal protein S17p (S11e)	yes
5704	109	195	92	132	LSU ribosomal protein L5p (L11e)	yes
5839	153	146	92	130.333	FIG00464790: hypothetical protein	yes
6446	112	173	93	126	Acetolactate synthase large subunit	yes
2119	109	165	103	125.667	Outer membrane protein assembly factor YaeT precursor	yes
2111	121	153	92	122	Translation elongation factor Ts	yes
6050	135	174	53	120.667	Histone acetyltransferase HPA2 and related acetyltransferases	yes
4144	106	160	89	118.333	hypothetical protein	no
4050	96	132	116	114.667	Thioredoxin	yes
5693	106	139	93	112.667	LSU ribosomal protein L4p (L1e)	yes
1300	77	146	113	112	Glutamate Aspartate periplasmic binding protein precursor GltI (TC 3.A.1.3.4)	yes
6451	96	171	67	111.333	2-isopropylmalate synthase	yes
5695	87	170	67	108	LSU ribosomal protein L2p (L8e)	yes
6188	93	144	87	108	2-oxoglutarate dehydrogenase E1 component	yes
3524	70	157	94	107	Outer membrane protein (porin)	yes
1557	93	70	157	106.667	Cold shock protein CspD	yes
6458	91	145	84	106.667	Polyribonucleotide nucleotidyltransferase	yes
4037	95	147	76	106	Putative TEGT family carrier/transport protein	yes
5717	80	151	87	106	SSU ribosomal protein S4p (S9e)	yes
731	78	136	100	104.667	Cell division trigger factor	yes
5698	86	147	77	103.333	SSU ribosomal protein S3p (S3e)	yes
5896	85	128	96	103	N-acetylmuramoyl-L-alanine amidase	yes
5015	82	141	85	102.667	ATP synthase gamma chain	yes
778	60	131	108	99.6667	SSU ribosomal protein S18p @ SSU ribosomal protein S18p2C zinc-independent	yes
779	86	116	96	99.3333	Primosomal replication protein N	yes
1002	85	116	94	98.3333	S-adenosylmethionine synthetase	yes
4051	72	152	71	98.3333	Transcription termination factor Rho	yes
5691	78	132	77	95.6667	SSU ribosomal protein S10p (S20e)	yes
3605	77	112	88	92.3333	tRNA (Guanine37-N1) -methyltransferase	yes
5907	67	124	79	90	Uncharacterized protein ImpB	yes
401	85	125	59	89.6667	Translation elongation factor Tu	yes
4035	82	112	70	88	Ribosomal RNA large subunit methyltransferase N	yes
5857	84	113	67	88	ATP synthase epsilon chain	yes
6177	67	107	82	85.3333	Translation initiation factor 2	yes
2402	75	119	59	84.3333	Fructose-bisphosphate aldolase class II	no
273	63	123	66	84	DNA polymerase III beta subunit	yes
6325	98	94	58	83.3333	RelB/StbD replicon stabilization protein (antitoxin to RelE/StbE)	no
4269	59	109	80	82.6667	Ribosome hibernation protein YhbH	no
6071	102	85	58	81.6667	hypothetical protein	no
942	72	113	57	80.6667	Cell division protein FtsH	yes
5020	75	103	63	80.3333	ATP synthase A chain	yes
2132	58	118	64	80	Phosphoenolpyruvate synthase	yes
4012	78	96	64	79.3333	Probable component of the lipoprotein assembly complex (forms a complex with YaeT2C YfgL2C and NlpB)	yes
4027	65	68	102	78.3333	RNA-binding protein Hfq	yes
6025	56	127	51	78	Peptidase M482C Ste24p precursor	yes
834	78	105	46	76.3333	Adenosylhomocysteinase	yes
4004	66	94	69	76.3333	hypothetical protein	no
5699	70	96	56	74	LSU ribosomal protein L16p (L10e)	yes
5018	62	98	60	73.3333	ATP synthase B chain	yes
6176	56	114	50	73.3333	Transcription termination protein NusA	yes
5709	55	106	58	73	SSU ribosomal protein S5p (S2e)	yes
271	49	68	99	72	LSU ribosomal protein L34p	yes
5703	54	96	66	72	LSU ribosomal protein L24p (L26e)	yes
2424	61	106	42	69.6667	Succinyl-CoA ligase [ADP-forming] beta chain	yes
402	55	98	54	69	Preprotein translocase subunit SecE (TC 3.A.5.1.1)	yes
796	59	83	58	66.6667	putative lipoprotein	yes
3763	67	79	53	66.3333	Serine hydroxymethyltransferase	yes
1372	55	88	55	66	Ribonucleotide reductase of class Ia (aerobic)2C beta subunit	yes
2427	61	90	47	66	RecA protein	yes
1726	59	93	43	65	Aconitate hydratase @ 2-methylisocitrate dehydratase	yes
5711	61	87	47	65	LSU ribosomal protein L15p (L27Ae)	yes
727	48	93	52	64.3333	ATP-dependent protease La Type I	yes
6473	64	95	34	64.3333	NADH-ubiquinone oxidoreductase chain L	yes
403	60	85	47	64	Transcription antitermination protein NusG	yes
5910	51	87	54	64	Uncharacterized protein similar to VCA0109	yes
6462	57	75	60	64	NADH ubiquinone oxidoreductase chain A	yes
6157	52	84	55	63.6667	methyltransferase2C FkbM family domain protein	no
4184	50	92	48	63.3333	CTP synthase	yes
6168	48	89	53	63.3333	Transposase and inactivated derivatives	yes
4268	61	68	58	62.3333	RNA polymerase sigma-54 factor RpoN	yes
5706	51	80	54	61.6667	SSU ribosomal protein S8p (S15Ae)	yes
1886	44	87	53	61.3333	3-methylmercaptopropionyl-CoA dehydrogenase (DmdC)	yes
4165	54	89	41	61.3333	FKBP-type peptidyl-prolyl cis-trans isomerase SlyD	yes
6190	51	100	33	61.3333	Dihydrolipoamide dehydrogenase of 2-oxoglutarate dehydrogenase	yes
3772	45	71	67	61	Probable transmembrane protein	yes
5927	43	97	43	61	DNA-binding response regulator	yes
5715	44	88	50	60.6667	SSU ribosomal protein S13p (S18e)	yes
728	58	84	39	60.3333	ATP-dependent Clp protease ATP-binding subunit ClpX	yes
4202	50	85	45	60	Cysteine desulfurase2C IscS subfamily	yes
5716	50	73	56	59.6667	SSU ribosomal protein S11p (S14e)	yes
6162	49	76	51	58.6667	DNA-binding protein H-NS	yes
1543	52	88	35	58.3333	Fatty acid desaturase; Delta-9 fatty acid desaturase	yes
6160	56	74	45	58.3333	Probable transmembrane protein	yes
4136	42	91	39	57.3333	Ferredoxin--NADP(+) reductase	yes
2423	62	72	37	57	Succinyl-CoA ligase [ADP-forming] alpha chain	yes
6186	46	78	46	56.6667	GTP-binding protein TypA/BipA	yes
3571	50	67	52	56.3333	DNA gyrase subunit A	yes
1330	34	83	49	55.3333	NAD-dependent glyceraldehyde-3-phosphate dehydrogenase	yes
6468	49	82	35	55.3333	NADH-ubiquinone oxidoreductase chain G	yes
1715	43	75	46	54.6667	Citrate synthase (si)	yes
3603	48	68	45	53.6667	SSU ribosomal protein S16p	yes
3773	49	66	46	53.6667	Alkyl hydroperoxide reductase subunit C-like protein	yes
4166	46	65	50	53.6667	FIG002776: hypothetical protein	yes
4241	47	66	48	53.6667	Aspartokinase	yes
5697	49	74	38	53.6667	LSU ribosomal protein L22p (L17e)	yes
625	38	59	63	53.3333	ATPase components of ABC transporters with duplicated ATPase domains	yes
6438	43	66	51	53.3333	Transcriptional regulator2C TetR family	yes
5705	39	61	59	53	SSU ribosomal protein S14p (S29e) @ SSU ribosomal protein S14p (S29e)2C zinc-independent	yes
6145	39	46	72	52.3333	FIG00453321: hypothetical protein	no
1846	48	73	35	52	putative membrane protein	yes
2176	49	59	48	52	Isocitrate lyase	yes
864	54	50	50	51.3333	hypothetical protein	yes
2074	38	77	39	51.3333	Branched-chain amino acid ABC transporter2C amino acid-binding protein (TC 3.A.1.4.1)	yes
5389	45	73	36	51.3333	UTP--glucose-1-phosphate uridylyltransferase	yes
5914	46	65	43	51.3333	VgrG protein	yes
2601	33	83	37	51	Transport ATP-binding protein CydCD	yes
1301	41	78	32	50.3333	NADP-specific glutamate dehydrogenase	yes
5694	42	64	40	48.6667	LSU ribosomal protein L23p (L23Ae)	yes
2891	40	55	50	48.3333	Regulator of nucleoside diphosphate kinase	yes
1287	37	57	49	47.6667	probable iron binding protein from the HesB_IscA_SufA family	yes
2294	40	53	50	47.6667	hypothetical protein	yes
3681	47	65	31	47.6667	3-oxoacyl-[acyl-carrier-protein] synthase2C KASII	yes
6277	29	55	59	47.6667	Hemin uptake protein	yes
4576	47	48	45	46.6667	Inorganic pyrophosphatase	yes
5306	41	62	37	46.6667	Alanyl-tRNA synthetase	yes
2290	41	61	36	46	FIG00452673: hypothetical protein	yes
1382	49	41	45	45	Adenosine (5')-pentaphospho-(5'')-adenosine pyrophosphohydrolase	yes
1747	43	60	30	44.3333	OUTER MEMBRANE PROTEIN NOSA PRECURSOR	yes
3595	31	56	46	44.3333	Electron transfer flavoprotein2C beta subunit	yes
1374	31	69	32	44	Ribonucleotide reductase of class Ia (aerobic)2C alpha subunit	yes
5362	33	53	46	44	Electron transfer flavoprotein-ubiquinone oxidoreductase	yes
6194	26	48	57	43.6667	Uncharacterized protein conserved in bacteria	yes
6272	31	58	42	43.6667	Periplasmic protein p19 involved in high-affinity Fe2+ transport	yes
6175	35	57	38	43.3333	FIG000325: clustered with transcription termination protein NusA	yes
1967	24	56	49	43	Lipoprotein spr precursor	yes
1722	34	62	32	42.6667	Malate dehydrogenase	yes
3714	33	65	30	42.6667	Glycosyltransferase	yes
6260	39	65	24	42.6667	Glutamine synthetase type I	yes
5713	28	46	51	41.6667	Translation initiation factor 1	yes
4994	35	57	31	41	Flagellar hook-associated protein FliD	yes
5696	29	41	53	41	SSU ribosomal protein S19p (S15e)	yes
6448	24	56	43	41	Ketol-acid reductoisomerase	yes
615	28	45	50	41	Hypothetical transmembrane protein coupled to NADH-ubiquinone oxidoreductase chain 5 homolog	no
5913	29	60	33	40.6667	ClpB protein	yes
6056	32	59	30	40.3333	NADP-dependent malic enzyme	yes
4022	38	57	25	40	Adenylosuccinate synthetase	yes
5225	47	12	61	40	Phage lysin2C phospho-MurNAc-pentapeptide translocase inhibitor	no
4181	36	69	14	39.6667	Enolase	yes
4203	35	52	32	39.6667	Iron-sulfur cluster regulator IscR	yes
4297	36	47	36	39.6667	2-isopropylmalate synthase	yes
38	20	45	53	39.3333	FIG00452616: hypothetical protein	yes
3673	21	53	44	39.3333	COG1399 protein2C clustered with ribosomal protein L32p	yes
5227	29	20	69	39.3333	Phage DNA replication protein	no
4331	38	53	26	39	Cytochrome c oxidase polypeptide III	yes
1885	31	50	35	38.6667	Predicted transcriptional regulator for fatty acid degradation FadP2C TetR family	yes
5897	33	61	22	38.6667	Plasmid pIB6 ORFA DNA	yes
721	33	58	24	38.3333	Peptidyl-prolyl cis-trans isomerase ppiD	yes
1881	31	63	21	38.3333	Aspartyl-tRNA synthetase @ Aspartyl-tRNA(Asn) synthetase	yes
2425	30	49	36	38.3333	FIG00452486: hypothetical protein	yes
3752	41	46	26	37.6667	Lysine-arginine-ornithine-binding periplasmic protein precursor (TC 3.A.1.3.1)	yes
5265	47	52	14	37.6667	Transcriptional regulator2C LysR family	yes
1718	29	58	25	37.3333	Succinate dehydrogenase flavoprotein subunit	yes
4026	28	57	27	37.3333	GTP-binding protein HflX	yes
5264	32	51	29	37.3333	DNA topoisomerase III	yes
913	44	35	33	37.3333	FIG00456699: hypothetical protein	no
2538	30	54	27	37	1-deoxy-D-xylulose 5-phosphate synthase	yes
3676	24	56	30	36.6667	Phosphate:acyl-ACP acyltransferase PlsX	yes
5742	38	45	27	36.6667	Stringent starvation protein A	yes
3604	32	52	25	36.3333	16S rRNA processing protein RimM	yes
6465	30	55	24	36.3333	NADH-ubiquinone oxidoreductase chain D	yes
1897	21	55	31	35.6667	Outer membrane protein Imp2C required for envelope biogenesis / Organic solvent tolerance protein precursor	yes
2281	27	59	21	35.6667	Thiol:disulfide interchange protein DsbC	yes
1488	31	37	37	35	UPF0234 protein YajQ	yes
1933	23	52	30	35	Putative diheme cytochrome c-553	yes
2942	39	49	17	35	Outer membrane protein (porin)	yes
5021	33	45	27	35	ATP synthase protein I	yes
5758	22	53	30	35	Uncharacterized protein ImpD	yes
4335	39	46	19	34.6667	Cytochrome c oxidase polypeptide I	yes
3578	25	43	35	34.3333	Integration host factor beta subunit	yes
5708	21	53	29	34.3333	LSU ribosomal protein L18p (L5e)	yes
947	27	54	21	34	Carbamoyl-phosphate synthase large chain	yes
1478	30	52	20	34	Adenylate kinase	yes
106	27	43	31	33.6667	Molybdenum cofactor biosynthesis protein MoaA	yes
714	27	49	25	33.6667	Peptidyl-prolyl cis-trans isomerase	yes
818	32	48	21	33.6667	Rare lipoprotein A	yes
912	32	44	25	33.6667	Undecaprenyl-diphosphatase	yes
1321	37	30	34	33.6667	Ferric uptake regulation protein FUR	yes
4336	32	47	21	33.3333	Cytochrome c oxidase polypeptide II	yes
4479	24	39	37	33.3333	Cytochrome c553	yes
5063	22	46	32	33.3333	Putative IpgF protein	yes
3522	26	50	22	32.6667	GTP pyrophosphokinase2C (p)ppGpp synthetase II / Guanosine-3'2C5'-bis(diphosphate) 3'-pyrophosphohydrolase	no
1434	22	45	31	32.6667	Chaperone protein DnaK	yes
5388	25	48	25	32.6667	Valyl-tRNA synthetase	yes
707	22	55	20	32.3333	Enoyl-CoA hydratase / Delta(3)-cis-delta(2)-trans-enoyl-CoA isomerase / 3-hydroxyacyl-CoA dehydrogenase / 3-hydroxybutyryl-CoA epimerase	yes
962	32	36	29	32.3333	L-Proline/Glycine betaine transporter ProP	yes
1410	19	49	29	32.3333	UDP-3-O-[3-hydroxymyristoyl] N-acetylglucosamine deacetylase	yes
3688	28	48	21	32.3333	Translation elongation factor LepA	yes
4049	23	46	27	32	DNA polymerase III subunits gamma and tau	no
5311	33	40	23	32	Glutaminyl-tRNA synthetase	yes
4019	26	49	20	31.6667	Kup system potassium uptake protein	yes
5017	28	50	17	31.6667	ATP synthase delta chain	yes
5812	23	52	20	31.6667	Outer membrane protein W precursor	yes
1247	34	36	24	31.3333	Protein yceI precursor	yes
2112	26	43	25	31.3333	Uridylate kinase	yes
4042	29	36	28	31	RNA polymerase sigma factor RpoS	yes
5066	30	38	25	31	General secretion pathway protein D	yes
729	33	43	16	30.6667	ATP-dependent Clp protease proteolytic subunit	yes
1008	27	49	16	30.6667	Putative metal chaperone2C involved in Zn homeostasis2C GTPase of COG0523 family	yes
1015	26	41	25	30.6667	Acetylglutamate kinase	yes
4018	24	32	36	30.6667	Transcription accessory protein (S1 RNA-binding domain)	yes
1720	25	45	21	30.3333	Succinate dehydrogenase cytochrome b-556 subunit	yes
1887	27	41	23	30.3333	Enoyl-CoA hydratase / 32C2-trans-enoyl-CoA isomerase / 3-hydroxyacyl-CoA dehydrogenase	yes
3779	27	44	20	30.3333	Cyclase	yes
4491	18	46	26	30	Chaperone protein HtpG	yes
6231	29	40	21	30	3'-to-5' exoribonuclease RNase R	yes
6447	23	38	29	30	Acetolactate synthase small subunit	yes
767	21	43	25	29.6667	Polymyxin resistance protein ArnA_DH2C UDP-glucuronic acid decarboxylase	no
2052	26	37	26	29.6667	Amino acid permease	yes
3110	29	39	21	29.6667	SOS-response repressor and protease LexA	yes
4623	29	42	18	29.6667	Methionyl-tRNA synthetase	yes
39	31	41	16	29.3333	Inner membrane protein translocase component YidC2C long form	yes
1705	23	52	13	29.3333	3-isopropylmalate dehydratase large subunit	yes
2515	29	46	13	29.3333	Poly(3-hydroxybutyrate) depolymerase	yes
2535	22	40	26	29.3333	Phenylpropionate dioxygenase and related ring-hydroxylating dioxygenases2C large terminal subunit	yes
3459	28	37	23	29.3333	FIG016425: Soluble lytic murein transglycosylase and related regulatory proteins (some contain LysM/invasin domains)	yes
4814	21	43	24	29.3333	Acetyl-coenzyme A carboxyl transferase alpha chain	yes
4209	19	48	20	29	Predicted Lactate-responsive regulator2C IclR family	yes
4246	21	40	26	29	Cysteinyl-tRNA synthetase	yes
6474	25	43	19	29	NADH-ubiquinone oxidoreductase chain M	yes
146	18	45	23	28.6667	Replication protein	yes
270	24	42	20	28.6667	Ribonuclease P protein component	yes
1331	25	33	28	28.6667	Transketolase	yes
2525	24	38	24	28.6667	FIG00453057: hypothetical protein	yes
4404	24	34	28	28.6667	FIG00453717: hypothetical protein	yes
6270	24	38	24	28.6667	Aromatic-amino-acid aminotransferase	yes
1088	21	28	37	28.6667	predicted ATP-dependent endonuclease2C OLD family	no
633	21	34	30	28.3333	Putrescine ABC transporter putrescine-binding protein PotF (TC 3.A.1.11.2)	yes
794	15	37	33	28.3333	Phosphate starvation-inducible protein PsiF	yes
1754	23	40	22	28.3333	FIG00455304: hypothetical protein	yes
6142	26	38	21	28.3333	Rod shape-determining protein MreB	yes
3055	24	29	31	28	tRNA dihydrouridine synthase A	yes
5840	37	28	19	28	hypothetical protein	yes
6475	16	46	22	28	NADH-ubiquinone oxidoreductase chain N	yes
3494	25	38	20	27.6667	Seryl-tRNA synthetase	yes
5027	29	34	20	27.6667	tRNA uridine 5-carboxymethylaminomethyl modification enzyme GidA	yes
5058	25	42	16	27.6667	Transporter2C monovalent cation:proton antiporter-2 (CPA2) family	yes
5911	21	48	14	27.6667	Protein ImpG/VasA	yes
6469	33	35	15	27.6667	NADH-ubiquinone oxidoreductase chain H	yes
1548	27	35	20	27.3333	Isoleucyl-tRNA synthetase	yes
3733	20	34	28	27.3333	TPR repeat containing exported protein; Putative periplasmic protein contains a protein prenylyltransferase domain	yes
4125	23	34	25	27.3333	Dipeptide-binding ABC transporter2C periplasmic substrate-binding component (TC 3.A.1.5.2)	yes
753	21	44	16	27	ClpB protein	yes
4347	16	48	17	27	Carboxyl-terminal protease	yes
1316	26	29	25	26.6667	Leucyl-tRNA synthetase	yes
1701	18	41	21	26.6667	Aspartate-semialdehyde dehydrogenase	yes
5055	18	36	26	26.6667	Transcriptional regulator2C MarR family	yes
3817	23	42	14	26.3333	Glycerophosphoryl diester phosphodiesterase	yes
4249	28	22	29	26.3333	Peptidyl-prolyl cis-trans isomerase PpiB	yes
6467	18	41	20	26.3333	NADH-ubiquinone oxidoreductase chain F	yes
2408	20	41	17	26	Branched-chain amino acid aminotransferase	yes
4321	14	43	21	26	Methionine ABC transporter substrate-binding protein	yes
274	21	37	19	25.6667	DNA gyrase subunit B	yes
3726	28	34	15	25.6667	Fe-S oxidoreductase	yes
4343	29	24	24	25.6667	Protein export cytoplasm chaperone protein (SecB2C maintains protein to be exported in unfolded state)	yes
4650	14	40	23	25.6667	FIG017670: hypothetical protein	yes
6287	19	32	26	25.6667	Bacterioferritin	yes
329	16	31	29	25.3333	Dioxygenases related to 2-nitropropane dioxygenase	yes
2144	17	31	28	25.3333	Inosine-5'-monophosphate dehydrogenase	yes
2890	20	43	13	25.3333	Membrane-fusion protein	yes
3734	24	27	25	25.3333	18K peptidoglycan-associated outer membrane lipoprotein; Peptidoglycan-associated lipoprotein precursor; Outer membrane protein P6; OmpA/MotB precursor	yes
4686	18	41	17	25.3333	DNA polymerase III alpha subunit	yes
5790	25	27	24	25.3333	Cytochrome c4	yes
6052	21	41	14	25.3333	4-hydroxyphenylpyruvate dioxygenase	yes
5226	21	8	47	25.3333	Phage single stranded DNA synthesis	no
1242	15	41	19	25	Preprotein translocase subunit YajC (TC 3.A.5.1.1)	yes
1486	29	34	12	25	Ornithine carbamoyltransferase	yes
6058	16	35	24	25	Orotate phosphoribosyltransferase	yes
3849	23	32	19	24.6667	dTDP-glucose 42C6-dehydratase	no
1230	23	22	29	24.6667	Glycosyl transferase2C group 1 family protein	yes
1351	20	34	20	24.6667	D-galactonate regulator2C IclR family	yes
2113	17	25	32	24.6667	Ribosome recycling factor	yes
2117	28	23	23	24.6667	Membrane-associated zinc metalloprotease	yes
2257	28	28	18	24.6667	Amino acid transporter	yes
4652	20	31	23	24.6667	putative exported protein	yes
5258	26	33	15	24.6667	hypothetical protein	no
3081	15	44	14	24.3333	Conserved domain protein	yes
5367	20	29	24	24.3333	CBS domain protein	yes
954	22	32	18	24	Membrane-bound lytic murein transglycosylase D precursor	yes
1909	18	32	22	24	Magnesium and cobalt efflux protein CorC	yes
1235	24	32	15	23.6667	Capsular polysaccharide glycosyltransferase biosynthesis protein WcbB	yes
1555	24	30	17	23.6667	ATP-dependent Clp protease ATP-binding subunit ClpA	yes
1934	18	24	29	23.6667	Cytochrome c4	yes
5171	19	37	15	23.6667	Carbon starvation protein A	yes
5700	20	19	32	23.6667	LSU ribosomal protein L29p (L35e)	yes
6147	21	33	17	23.6667	Protein involved in catabolism of external DNA	yes
1233	18	28	24	23.3333	Capsular polysaccharide export system inner membrane protein KpsE	yes
2746	17	36	17	23.3333	Lysine-arginine-ornithine-binding periplasmic protein precursor (TC 3.A.1.3.1)	yes
3790	26	27	17	23.3333	Transcriptional regulator	yes
4214	18	31	21	23.3333	Pyruvate dehydrogenase E1 component	yes
71	18	29	22	23	FIG00453026: hypothetical protein	yes
2263	13	31	25	23	Glutamyl-tRNA reductase	yes
3859	16	35	18	23	Glycosyl transferase2C group 2 family protein	yes
4216	24	36	9	23	two-component hybrid sensor and regulator	yes
2436	13	38	17	22.6667	FIG00454301: hypothetical protein	yes
2516	25	13	30	22.6667	FIG00452784: hypothetical protein	yes
3735	19	29	20	22.6667	tolB protein precursor2C periplasmic protein involved in the tonb-independent uptake of group A colicins	yes
4145	25	19	24	22.6667	FIG022160: hypothetical toxin	yes
6033	18	31	19	22.6667	HtrA protease/chaperone protein	yes
6214	25	29	14	22.6667	RNA-binding protein Hfq / domain of unknown function	yes
1227	16	31	20	22.3333	Glyscosyl transferase2C group 1 family protein	yes
3235	17	36	14	22.3333	FIG00453368: hypothetical protein	yes
3858	20	34	13	22.3333	putative O-antigen methyl transferase	yes
4662	16	31	20	22.3333	FIG000988: Predicted permease	yes
105	16	30	20	22	4-hydroxy-3-methylbut-2-enyl diphosphate reductase	yes
1902	24	26	16	22	Lactoylglutathione lyase	yes
3677	17	30	19	22	3-oxoacyl-[acyl-carrier-protein] synthase2C KASIII	yes
3854	24	32	10	22	Teichoic acid export ATP-binding protein TagH	yes
4159	10	35	21	22	Inositol-1-monophosphatase	yes
5931	22	28	16	22	G-nucleotide exchange factor SopE	yes
6040	20	28	18	22	RND efflux system2C inner membrane transporter CmeB	yes
6189	10	33	23	22	Dihydrolipoamide succinyltransferase component (E2) of 2-oxoglutarate dehydrogenase complex	yes
1229	20	28	17	21.6667	Capsular polysaccharide biosynthesis protein WcbF	yes
4253	24	29	12	21.6667	Excinuclease ABC subunit A	yes
4598	23	24	18	21.6667	FIG000859: hypothetical protein	yes
6240	19	32	14	21.6667	Cystine-binding periplasmic protein precursor	yes
5751	13	20	32	21.6667	FIG071147: hypothetical protein	no
773	16	29	19	21.3333	Probable low-affinity inorganic phosphate transporter	yes
4005	17	29	18	21.3333	PhbF	yes
5079	20	27	17	21.3333	ATP-dependent DNA helicase Rep	yes
5292	20	28	16	21.3333	GTP pyrophosphokinase2C (p)ppGpp synthetase I	yes
5757	19	29	16	21.3333	Uncharacterized protein ImpC	yes
6235	21	24	19	21.3333	Ribose 5-phosphate isomerase A	yes
1087	19	22	23	21.3333	DNA helicase related protein	no
1541	18	31	14	21	Quinolinate synthetase	yes
2275	16	35	12	21	GTP-binding and nucleic acid-binding protein YchF	yes
4025	21	25	17	21	HflK protein	yes
5049	18	32	13	21	Response regulators consisting of a CheY-like receiver domain and a winged-helix DNA-binding domain	yes
65	17	24	21	20.6667	DNA-binding protein H-NS	yes
775	12	37	13	20.6667	Replicative DNA helicase	yes
909	18	23	21	20.6667	Permeases of the major facilitator superfamily	yes
4006	24	25	13	20.6667	Acetoacetyl-CoA reductase	yes
6494	23	18	21	20.6667	Probable lipoprotein transmembrane	yes
1381	21	29	11	20.3333	Prolyl-tRNA synthetase	yes
3690	14	30	17	20.3333	Ribonuclease III	yes
2902	16	30	15	20.3333	hypothetical protein	no
3521	15	23	22	20	DNA-directed RNA polymerase omega subunit	yes
3686	14	36	10	20	HtrA protease/chaperone protein	yes
4008	22	25	13	20	Polyhydroxyalkanoic acid synthase	yes
4032	19	29	12	20	Histidyl-tRNA synthetase	yes
5576	17	26	17	20	Integral membrane protein TerC	yes
1234	22	20	17	19.6667	Capsular polysaccharide biosynthesis/export periplasmic protein WcbC	yes
1972	19	23	17	19.6667	Enoyl-[acyl-carrier-protein] reductase [NADH]	yes
3576	19	24	16	19.6667	Cytidylate kinase	yes
6184	13	32	14	19.6667	Transcriptional regulator2C MarR family	yes
5900	18	28	13	19.6667	FIG00456189: hypothetical protein	no
1274	21	24	13	19.3333	IMP cyclohydrolase / Phosphoribosylaminoimidazolecarboxamide formyltransferase	yes
4557	18	21	19	19.3333	ABC-type anion transport system2C duplicated permease component	yes
6471	15	28	15	19.3333	NADH-ubiquinone oxidoreductase chain J	yes
114	11	20	27	19.3333	FIG00452675: hypothetical protein	no
6324	22	24	12	19.3333	hypothetical protein	no
1428	17	28	12	19	Outer membrane protein (porin)	yes
1888	15	25	17	19	3-ketoacyl-CoA thiolase @ Acetyl-CoA acetyltransferase	yes
5743	17	22	18	19	ClpXP protease specificity-enhancing factor / Stringent starvation protein B	yes
148	15	20	21	18.6667	Chromosome (plasmid) partitioning protein ParA	yes
769	21	20	15	18.6667	Thiol peroxidase2C Bcp-type	yes
1215	18	24	14	18.6667	Capsular polysaccharide biosynthesis fatty acid synthase WcbR	yes
1369	20	22	14	18.6667	Sugar kinases2C ribokinase family	yes
3199	10	26	20	18.6667	Serine protein kinase (prkA protein)2C P-loop containing	yes
3203	12	26	18	18.6667	dicarboxylic acid transporter PcaT	yes
6152	21	23	12	18.6667	Phenylalanyl-tRNA synthetase beta chain	yes
1500	17	15	23	18.3333	hypothetical protein	no
1011	14	28	13	18.3333	ATP-dependent hsl protease ATP-binding subunit HslU	yes
2191	12	29	14	18.3333	Alkylhydroperoxidase protein D	yes
3437	17	21	17	18.3333	Undecaprenyl-diphosphatase	yes
4365	20	29	6	18.3333	Aerobic C4-dicarboxylate transporter for fumarate2C L-malate2C D-malate2C succunate	yes
5393	9	25	21	18.3333	DNA-binding response regulator	yes
5741	17	18	20	18.3333	ubiquinol cytochrome C oxidoreductase2C cytochrome C1 subunit	yes
6352	12	24	19	18.3333	hypothetical protein; identical to NP_536384	no
4223	12	27	15	18	O-antigen acetylase	no
1338	20	25	9	18	NADP-dependent malic enzyme	yes
1964	19	24	11	18	Glutamyl-tRNA synthetase	yes
2207	17	23	14	18	Probable transmembrane protein	yes
3744	14	36	4	18	Succinylornithine transaminase	yes
4028	18	25	11	18	GTP-binding protein EngA	yes
6054	15	28	11	18	Indolepyruvate ferredoxin oxidoreductase2C alpha and beta subunits	yes
1803	14	29	10	17.6667	Acetyl-coenzyme A carboxyl transferase beta chain	yes
2222	13	29	11	17.6667	Chromosome partition protein smc	yes
3357	17	25	11	17.6667	Hydroxymethylpyrimidine phosphate synthase ThiC	yes
3689	18	29	6	17.6667	Signal peptidase I	yes
4193	11	26	16	17.6667	Peptide chain release factor 2; programmed frameshift-containing	yes
4622	17	17	19	17.6667	Outer membrane protein	yes
5899	14	25	14	17.6667	Autotransporter adhesin	yes
578	11	28	13	17.3333	Ribosomal protein S12p Asp88 (E. coli) methylthiotransferase	yes
925	15	23	14	17.3333	Putative hemolysin	yes
2114	17	22	13	17.3333	Undecaprenyl pyrophosphate synthetase	yes
3587	11	26	15	17.3333	Cysteine synthase B	yes
3599	20	24	8	17.3333	Leucine-responsive regulatory protein2C regulator for leucine (or lrp) regulon and high-affinity branched-chain amino acid transport system	yes
3683	18	19	15	17.3333	RNA polymerase sigma factor RpoE	yes
4244	12	24	16	17.3333	Acetyl-coenzyme A carboxyl transferase alpha chain	yes
4618	14	22	16	17.3333	Arginine decarboxylase	yes
5116	17	25	10	17.3333	Leucine-2C isoleucine-2C valine-2C threonine-2C and alanine-binding protein	yes
5710	9	23	20	17.3333	LSU ribosomal protein L30p (L7e)	yes
6285	8	25	19	17.3333	Bacterioferritin-associated ferredoxin	yes
4030	16	25	10	17	Outer membrane protein YfgL2C lipoprotein component of the protein assembly complex (forms a complex with YaeT2C YfiO2C and NlpB)	yes
5254	22	15	14	17	Probable lipoprotein	yes
759	14	20	16	16.6667	Threonine synthase	yes
1412	11	23	16	16.6667	Cell division protein FtsZ	yes
1724	13	24	13	16.6667	Probable signal peptide protein	yes
1799	18	22	10	16.6667	Amidophosphoribosyltransferase	yes
2171	13	22	15	16.6667	Large-conductance mechanosensitive channel	yes
2769	11	27	12	16.6667	putative Cytochrome bd22C subunit I	yes
3488	15	23	12	16.6667	Thioredoxin reductase	yes
5134	17	24	9	16.6667	Cys regulon transcriptional activator CysB	yes
5356	18	14	18	16.6667	Succinyl-CoA:3-ketoacid-coenzyme A transferase subunit A	yes
5915	19	17	14	16.6667	hypothetical protein	yes
5920	10	28	12	16.6667	Uncharacterized protein ImpJ/VasE	yes
6460	12	26	12	16.6667	Triosephosphate isomerase	yes
760	14	24	11	16.3333	Homoserine dehydrogenase	yes
1040	5	4	40	16.3333	Alpha-ketoglutarate-dependent taurine dioxygenase	yes
1447	14	18	17	16.3333	2-keto-3-deoxy-D-arabino-heptulosonate-7-phosphate synthase I alpha	yes
2883	11	25	13	16.3333	Mg(2+) transport ATPase protein C	yes
3481	8	24	17	16.3333	ABC-type sugar transport system2C periplasmic component	yes
3775	17	27	5	16.3333	Glutaryl-CoA dehydrogenase	yes
3842	10	28	11	16.3333	UPF0301 protein YqgE	yes
3855	14	19	16	16.3333	O-antigen acetylase WbiA	yes
4111	16	25	8	16.3333	Soluble lytic murein transglycosylase precursor	yes
4201	15	22	12	16.3333	Iron-sulfur cluster assembly scaffold protein IscU	yes
4661	16	21	12	16.3333	Cytosol aminopeptidase PepA	yes
5687	15	21	13	16.3333	Phage protein	no
3643	12	29	7	16	Fatty acid desaturase family	no
143	15	21	12	16	Chromosome segregation ATPases	yes
1294	12	26	10	16	Phosphoribosylformylglycinamidine cyclo-ligase	yes
1563	13	22	13	16	Translation elongation factor G	yes
1781	13	21	14	16	Outer membrane protein (porin)	yes
2177	14	22	12	16	Phage shock protein A (IM30)2C suppresses sigma54-dependent transcription	yes
2238	11	28	9	16	FMN-dependent NADH-azoreductase	yes
2260	14	16	18	16	Glutaredoxin-related protein	yes
3056	12	24	12	16	Sodium:dicarboxylate symporter precursor	yes
3409	12	20	16	16	Ferric iron ABC transporter2C iron-binding protein	yes
4333	15	23	10	16	Cytochrome oxidase biogenesis protein Cox11-CtaG2C copper delivery to Cox1	yes
6463	12	23	13	16	NADH-ubiquinone oxidoreductase chain B	yes
754	11	25	11	15.6667	Nitrite-sensitive transcriptional repressor NsrR	yes
3856	17	22	8	15.6667	NAD-dependent epimerase/dehydratase family protein	yes
4016	7	20	20	15.6667	Membrane protein involved in colicin uptake	yes
4631	11	24	12	15.6667	Segregation and condensation protein A	yes
5070	16	19	12	15.6667	General secretion pathway protein G	yes
6282	12	18	17	15.6667	MotA/TolQ/ExbB proton channel family protein	yes
6450	15	22	10	15.6667	CDP-diacylglycerol--serine O-phosphatidyltransferase	yes
5241	9	18	19	15.3333	Transcriptional regulator2C TetR family	no
1129	10	14	22	15.3333	ADP-ribose pyrophosphatase	yes
1717	13	18	15	15.3333	Succinate dehydrogenase iron-sulfur protein	yes
1842	11	23	12	15.3333	FAD/FMN-containing dehydrogenases	yes
2121	11	24	11	15.3333	UDP-3-O-[3-hydroxymyristoyl] glucosamine N-acyltransferase	yes
2293	13	20	13	15.3333	5-methyltetrahydrofolate--homocysteine methyltransferase	yes
2404	11	22	13	15.3333	Phosphoglycerate kinase	yes
3652	13	20	13	15.3333	4Fe-4S ferredoxin2C iron-sulfur binding	yes
5679	4	17	25	15.3333	Flagellar biosynthesis protein FliC	yes
2952	12	18	16	15.3333	hypothetical protein	no
299	9	22	14	15	Argininosuccinate synthase	yes
617	10	19	16	15	Hydrogen peroxide-inducible genes activator	yes
774	12	17	16	15	Phosphate transport regulator (distant homolog of PhoU)	yes
2820	8	24	13	15	Predicted transcriptional regulators	yes
3598	20	21	4	15	D-amino acid dehydrogenase small subunit	yes
4034	15	17	13	15	FIG021952: putative membrane protein	yes
4170	4	34	7	15	Dihydrodipicolinate synthase	yes
4172	14	17	14	15	Tryptophanyl-tRNA synthetase	yes
4512	10	21	14	15	ATPases of the AAA+ class	yes
4540	7	24	14	15	Proteinase inhibitor I112C ecotin precursor	yes
4923	11	20	14	15	Leucine-2C isoleucine-2C valine-2C threonine-2C and alanine-binding protein	yes
5922	9	22	14	15	IcmF-related protein	yes
6488	17	16	12	15	Glutathione S-transferase N-terminal domain protein	yes
272	12	20	12	14.6667	Chromosomal replication initiator protein DnaA	yes
1320	16	19	9	14.6667	Outer membrane lipoprotein SmpA2C a component of the essential YaeT outer-membrane protein assembly complex	yes
1429	15	16	13	14.6667	Long-chain-fatty-acid--CoA ligase	yes
1898	17	23	4	14.6667	Survival protein SurA precursor (Peptidyl-prolyl cis-trans isomerase SurA)	yes
2067	9	23	12	14.6667	Purine nucleoside phosphorylase	yes
2135	13	18	13	14.6667	tmRNA-binding protein SmpB	yes
4007	18	19	7	14.6667	3-ketoacyl-CoA thiolase @ Acetyl-CoA acetyltransferase	yes
4031	14	22	8	14.6667	Mlr7403 protein	yes
5878	12	17	15	14.6667	Transcriptional regulator2C TetR family	yes
5998	9	23	12	14.6667	Transcriptional activator protein LuxR	yes
6291	10	22	12	14.6667	Acetyl-coenzyme A synthetase	yes
716	15	20	8	14.3333	Phosphoribosylformylglycinamidine synthase2C synthetase subunit / Phosphoribosylformylglycinamidine synthase2C glutamine amidotransferase subunit	yes
1336	14	23	6	14.3333	FIG01289694: hypothetical protein	yes
1547	18	18	7	14.3333	Riboflavin kinase / FMN adenylyltransferase	yes
2146	7	21	15	14.3333	GMP synthase [glutamine-hydrolyzing]	yes
3597	12	18	13	14.3333	3-methylmercaptopropionyl-CoA dehydrogenase (DmdC)	yes
4337	9	21	13	14.3333	Probable transmembrane protein	yes
4349	13	16	14	14.3333	Phosphoenolpyruvate-protein phosphotransferase of PTS system	yes
4468	12	20	11	14.3333	3-carboxymuconate cyclase	yes
4546	9	21	13	14.3333	UPF0098 protein ybcL precursor	yes
4581	15	17	11	14.3333	Uroporphyrinogen-III synthase / Homolog of E. coli HemX protein	yes
5925	15	14	14	14.3333	FIG00454793: hypothetical protein	yes
1272	10	21	11	14	tRNA dihydrouridine synthase B	yes
1304	10	17	15	14	Adenylosuccinate lyase	yes
1411	13	19	10	14	Peroxiredoxin	yes
1485	14	21	7	14	Histone acetyltransferase HPA2 and related acetyltransferases	yes
1930	13	17	12	14	FIG00453399: hypothetical protein	yes
2505	13	24	5	14	Magnesium and cobalt efflux protein CorC	yes
2543	10	15	17	14	SSU ribosomal protein S21p	yes
3535	13	21	8	14	Transglycosylase associated protein	yes
4021	10	16	16	14	Xanthine-guanine phosphoribosyltransferase	yes
4204	14	19	9	14	Low molecular weight protein tyrosine phosphatase	yes
4263	11	17	14	14	Arabinose 5-phosphate isomerase	yes
4390	9	20	13	14	D-alanyl-D-alanine carboxypeptidase	yes
4478	9	19	14	14	Cytochrome c553	yes
4619	11	16	15	14	Deoxycytidine triphosphate deaminase	yes
4976	11	17	14	14	DNA-binding protein	yes
5791	13	19	10	14	Cytochrome c-type biogenesis protein Ccs1/ResB	yes
5952	9	29	4	14	Type III secretion thermoregulatory protein (LcrF2CVirF2Ctranscription regulation of virulence plasmid)	yes
158	7	20	14	13.6667	Phytoene synthase	yes
540	16	21	4	13.6667	Histidine ammonia-lyase	yes
880	8	19	14	13.6667	Phosphoenolpyruvate carboxykinase [GTP]	yes
1413	15	13	13	13.6667	Cell division protein FtsA	yes
1678	7	23	11	13.6667	transcriptional regulator2C Crp/Fnr family	yes
2122	16	19	6	13.6667	(3R)-hydroxymyristoyl-[acyl carrier protein] dehydratase	yes
2537	9	22	10	13.6667	Octaprenyl-diphosphate synthase / Dimethylallyltransferase / Geranyltranstransferase (farnesyldiphosphate synthase) / Geranylgeranyl pyrophosphate synthetase	yes
3623	12	22	7	13.6667	Thymidylate synthase	yes
4169	11	21	9	13.6667	FIG002207: Probable transmembrane protein	yes
4194	16	19	6	13.6667	Lysyl-tRNA synthetase (class II)	yes
4270	14	18	9	13.6667	PTS system nitrogen-specific IIA component2C PtsN	yes
5085	11	22	8	13.6667	Aminomethyltransferase (glycine cleavage system T protein)	yes
5086	16	18	7	13.6667	Glycine cleavage system H protein	yes
5333	7	23	11	13.6667	Sigma-fimbriae uncharacterized paralogous subunit	yes
5737	5	20	16	13.6667	Outer membrane stress sensor protease DegQ2C serine protease	yes
1363	11	16	13	13.3333	3-dehydroquinate dehydratase II	yes
1676	5	22	13	13.3333	Universal stress protein family	yes
2522	14	16	10	13.3333	AMP nucleosidase	yes
2644	15	7	18	13.3333	L-arabinose-binding periplasmic protein precursor AraF (TC 3.A.1.2.2)	yes
3093	10	19	11	13.3333	SyrP-like protein	yes
4198	15	19	6	13.3333	Chaperone protein HscA	yes
4599	16	16	8	13.3333	Phosphoribosylamine--glycine ligase	yes
4649	7	19	14	13.3333	Chromosome segregation ATPases	yes
5728	13	16	11	13.3333	Phosphoribosylformimino-5-aminoimidazole carboxamide ribotide isomerase	yes
5792	9	22	9	13.3333	Cytochrome c-type biogenesis protein CcsA/ResC	yes
5906	13	17	10	13.3333	Sensor histidine kinase	yes
6061	10	20	10	13.3333	N-acetyl-gamma-glutamyl-phosphate reductase	yes
6477	8	20	12	13.3333	ADP-ribose pyrophosphatase	yes
5341	17	18	5	13.3333	hypothetical protein	no
621	9	18	12	13	FIG00453584: hypothetical protein	yes
761	12	16	11	13	Aspartate aminotransferase	yes
1368	11	20	8	13	Thiol peroxidase2C Tpx-type	yes
1370	17	16	6	13	Outer membrane lipoprotein	yes
1806	4	20	15	13	Tryptophan synthase beta chain	yes
2034	10	21	8	13	Glutaminase	yes
3117	4	18	17	13	Ferrichrome-iron receptor	yes
3857	12	16	11	13	Glycosyltransferase	yes
3870	9	15	15	13	Phosphomannomutase / Phosphoglucomutase / Phosphoglucosamine mutase	yes
4033	9	23	7	13	1-hydroxy-2-methyl-2-(E)-butenyl 4-diphosphate synthase	yes
5106	11	13	15	13	Transcriptional regulator2C MerR family	yes
5355	7	18	14	13	Succinyl-CoA:3-ketoacid-coenzyme A transferase subunit B	yes
5937	13	17	9	13	Type III secretion target BipC	yes
6151	12	20	7	13	Phenylalanyl-tRNA synthetase alpha chain	yes
6236	9	11	19	13	Transcriptional regulators	yes
141	12	15	11	12.6667	Serine/threonine protein kinase	yes
946	12	17	9	12.6667	Transcription elongation factor GreA	yes
1226	11	18	9	12.6667	capsular polysaccharide biosynthesis protein	yes
1228	11	15	12	12.6667	WcbG	yes
2036	10	15	13	12.6667	hypothetical protein	yes
3123	14	18	6	12.6667	HoxN/HupN/NixA family cobalt transporter	yes
3489	11	17	10	12.6667	Cell division protein FtsK	yes
4615	10	19	9	12.6667	Argininosuccinate lyase	yes
5121	16	14	8	12.6667	Response regulator containing CheY-like receiver2C AAA-type ATPase2C and DNA-binding domains	yes
6026	4	13	21	12.6667	Phospholipase/lecithinase/hemolysin	yes
6234	13	16	9	12.6667	N-acetylmuramoyl-L-alanine amidase	yes
6449	14	16	8	12.6667	Phosphatidylserine decarboxylase	yes
147	14	17	6	12.3333	Chromosome (plasmid) partitioning protein ParB	yes
910	12	18	7	12.3333	Glycine cleavage system transcriptional activator	yes
1365	12	16	9	12.3333	Biotin carboxylase of acetyl-CoA carboxylase	yes
2123	12	17	8	12.3333	Acyl-[acyl-carrier-protein]--UDP-N-acetylglucosamine O-acyltransferase	yes
2201	13	10	14	12.3333	Acyl-CoA-binding protein	yes
2546	14	15	8	12.3333	DNA primase	yes
3573	11	21	5	12.3333	Phosphoserine aminotransferase	yes
4248	10	15	12	12.3333	Peptidyl-prolyl cis-trans isomerase PpiA precursor	yes
4338	14	14	9	12.3333	Biotin synthesis protein BioC	yes
4345	6	18	13	12.3333	FIG136845: Rhodanese-related sulfurtransferase	yes
4351	13	15	9	12.3333	Sugar transport PTS system IIa component	yes
6399	11	21	5	12.3333	FIG00455017: hypothetical protein	yes
6470	8	15	14	12.3333	NADH-ubiquinone oxidoreductase chain I	yes
5269	12	15	10	12.3333	transcriptional regulator2C XRE family	no
636	12	19	5	12	Putrescine transport system permease protein PotI (TC 3.A.1.11.2)	yes
1231	8	15	13	12	Capsular polysaccharide ABC transporter2C ATP-binding protein KpsT	yes
1378	11	16	9	12	Signal recognition particle2C subunit Ffh SRP54 (TC 3.A.5.1.1)	yes
2308	13	17	6	12	Isocitrate dehydrogenase phosphatase/kinase	yes
3397	12	20	4	12	Transcriptional regulator2C IclR family	yes
4183	10	13	13	12	2-Keto-3-deoxy-D-manno-octulosonate-8-phosphate synthase	yes
4564	10	16	10	12	Histidine ABC transporter2C histidine-binding periplasmic protein precursor HisJ (TC 3.A.1.3.1)	yes
4571	11	22	3	12	Outer membrane protein (porin)	yes
4651	12	17	7	12	Protein of unknown function DUF55	yes
5087	8	20	8	12	Glycine dehydrogenase [decarboxylating] (glycine cleavage system P protein)	yes
5293	9	11	16	12	Endoribonuclease L-PSP	yes
5788	10	16	10	12	Porphobilinogen synthase	yes
6453	10	13	13	12	Carbonic anhydrase	yes
2919	13	17	6	12	miscellaneous; unknown	no
4886	8	19	8	11.6667	L-arabonate dehydratase	no
5842	13	18	4	11.6667	Serine/threonine protein kinase PrkC2C regulator of stationary phase	no
313	9	14	12	11.6667	N-acetylglucosamine-1-phosphate uridyltransferase / Glucosamine-1-phosphate N-acetyltransferase	yes
949	11	20	4	11.6667	Carbamoyl-phosphate synthase small chain	yes
1218	8	20	7	11.6667	Capsular polysaccharide export system protein KpsS	yes
1385	16	13	6	11.6667	COG0536: GTP-binding protein Obg	yes
2316	17	13	5	11.6667	Adenosylmethionine-8-amino-7-oxononanoate aminotransferase	yes
2341	6	17	12	11.6667	FIG00452430: hypothetical protein	yes
3499	8	16	11	11.6667	Septum site-determining protein MinD	yes
3589	13	16	6	11.6667	Deacetylases2C including yeast histone deacetylase and acetoin utilization protein	yes
4146	12	13	10	11.6667	FIG045511: hypothetical antitoxin (to FIG022160: hypothetical toxin)	yes
4277	7	15	13	11.6667	FIG140336: TPR domain protein	yes
4344	13	12	10	11.6667	Glutaredoxin 3 (Grx3)	yes
5787	7	20	8	11.6667	Cytochrome c-type biogenesis protein DsbD2C protein-disulfide reductase	yes
5816	11	15	9	11.6667	sodium/alanine symporter family protein	yes
6466	12	15	8	11.6667	NADH-ubiquinone oxidoreductase chain E	yes
62	18	9	7	11.3333	FIG00455527: hypothetical protein	yes
79	9	14	11	11.3333	Transcriptional regulator2C XRE family	yes
357	12	17	5	11.3333	Pyridoxamine 5'-phosphate oxidase	yes
1244	14	13	7	11.3333	Protein-export membrane protein SecF (TC 3.A.5.1.1)	yes
1423	11	12	11	11.3333	Cell division protein FtsI [Peptidoglycan synthetase]	yes
1461	9	15	10	11.3333	Non-specific DNA-binding protein Dps / Iron-binding ferritin-like antioxidant protein / Ferroxidase	yes
1465	7	17	10	11.3333	Hydrogen peroxide-inducible genes activator	yes
1911	6	15	13	11.3333	FIG000233: metal-dependent hydrolase	yes
2109	11	19	4	11.3333	[Protein-PII] uridylyltransferase	yes
2179	9	13	12	11.3333	Multimodular transpeptidase-transglycosylase	yes
2342	7	15	12	11.3333	FIG00452409: hypothetical protein	yes
2443	8	15	11	11.3333	FIG00453247: hypothetical protein	yes
3525	14	9	11	11.3333	FIG00454466: hypothetical protein	yes
3863	10	17	7	11.3333	Nucleoside-diphosphate sugar epimerase/dehydratase	yes
4189	9	21	4	11.3333	Lipoprotein releasing system transmembrane protein LolC	yes
4389	5	21	8	11.3333	D-alanine aminotransferase	yes
4461	8	18	8	11.3333	Putative transport protein	yes
4510	6	15	13	11.3333	COG0488: ATPase components of ABC transporters with duplicated ATPase domains	yes
4621	6	17	11	11.3333	Scaffold protein for [4Fe-4S] cluster assembly ApbC2C MRP-like	yes
5755	5	18	11	11.3333	FOG: TPR repeat	yes
5814	9	16	9	11.3333	Glutamate synthase [NADPH] large chain	yes
5918	12	15	7	11.3333	Conserved domain protein	yes
6022	8	20	6	11.3333	Peptide deformylase	yes
3537	12	10	12	11.3333	Fructose-12C6-bisphosphatase2C type I	no
765	10	14	9	11	UDP-4-amino-4-deoxy-L-arabinose--oxoglutarate aminotransferase	yes
1248	5	14	14	11	Probable signal peptide protein	yes
1426	10	9	14	11	Cell division protein MraZ	yes
1446	9	19	5	11	TldD protein2C part of proposed TldE/TldD proteolytic complex (PMID 12029038)	yes
1707	12	17	4	11	Pyruvate dehydrogenase E1 component	yes
2296	7	14	12	11	Arginyl-tRNA synthetase	yes
2298	9	15	9	11	Periplasmic thiol:disulfide interchange protein DsbA	yes
3224	9	18	6	11	Maebl	yes
3685	10	16	7	11	Sigma factor RpoE negative regulatory protein RseB precursor	yes
4179	8	13	12	11	33 kDa chaperonin (Heat shock protein 33) (HSP33)	yes
4488	6	17	10	11	Spermidine synthase-like protein	yes
5726	9	14	10	11	Imidazoleglycerol-phosphate dehydratase	yes
5739	14	10	9	11	Ubiquinol-cytochrome C reductase iron-sulfur subunit	yes
5825	9	15	9	11	Uncharacterized ABC transporter2C ATP-binding protein YrbF	yes
6043	5	16	12	11	Phenylacetate-CoA oxygenase2C PaaG subunit	yes
6275	4	18	11	11	Ferredoxin	yes
222	9	18	5	10.6667	Purine nucleoside permease	yes
1012	10	15	7	10.6667	Dna binding response regulator PrrA (RegA)	yes
1237	12	14	6	10.6667	Mannose-1-phosphate guanylyltransferase (GDP)	yes
1389	8	8	16	10.6667	FIG002203: Octaprenyl-diphosphate synthase	yes
1463	8	17	7	10.6667	Catalase / Peroxidase	yes
1492	11	12	9	10.6667	Cys regulon transcriptional activator CysB	yes
1880	10	13	9	10.6667	Transporter	yes
2517	5	15	12	10.6667	Organic hydroperoxide resistance protein	yes
2632	6	16	10	10.6667	Ferrichrome-iron receptor	yes
2740	7	16	9	10.6667	putative phage-encoded membrane protein	yes
2807	5	14	13	10.6667	Long-chain-fatty-acid--CoA ligase	yes
3568	15	6	11	10.6667	3-demethylubiquinone-9 3-methyltransferase	yes
3592	9	19	4	10.6667	Methionine ABC transporter ATP-binding protein	yes
4210	8	16	8	10.6667	Murein-DD-endopeptidase	yes
4565	8	13	11	10.6667	Histidine ABC transporter2C permease protein HisQ (TC 3.A.1.3.1)	yes
5117	9	14	9	10.6667	Transcriptional repressor of PutA and PutP / Proline dehydrogenase (Proline oxidase) / Delta-1-pyrroline-5-carboxylate dehydrogenase	yes
5314	9	12	11	10.6667	Surface antigen	yes
5689	9	12	11	10.6667	TnpR protein	yes
5753	11	11	10	10.6667	Uncharacterized protein ImpJ/VasE	yes
5766	14	11	7	10.6667	Probable transmembrane protein	yes
5924	11	12	9	10.6667	Transcriptional regulator2C AraC family	yes
6464	9	14	9	10.6667	NADH-ubiquinone oxidoreductase chain C	yes
616	13	6	12	10.3333	NADH dehydrogenase2C subunit 5	no
159	8	14	9	10.3333	Squalene--hopene cyclase	yes
377	1	24	6	10.3333	Beta-lactamase class C and other penicillin binding proteins	yes
791	6	9	16	10.3333	FIG00455140: hypothetical protein	yes
862	8	10	13	10.3333	FIG01289452: hypothetical protein	yes
1224	15	11	5	10.3333	GDP-mannose 42C6-dehydratase	yes
1282	7	14	10	10.3333	Tyrosyl-tRNA synthetase	yes
1359	9	13	9	10.3333	UDP-N-acetylmuramate:L-alanyl-gamma-D-glutamyl-meso-diaminopimelate ligase	yes
2244	10	16	5	10.3333	Anthranilate synthase2C aminase component	yes
2403	12	12	7	10.3333	Pyruvate kinase	yes
2770	12	14	5	10.3333	putative Cytochrome bd22C subunit II	yes
3060	5	18	8	10.3333	Oxidoreductase2C aldo/keto reductase family	yes
3101	10	12	9	10.3333	Transporter	yes
3432	9	14	8	10.3333	Protein-L-isoaspartate O-methyltransferase	yes
3581	10	13	8	10.3333	UDP-glucose dehydrogenase	yes
4014	15	12	4	10.3333	DinG family ATP-dependent helicase YoaA	yes
5039	7	13	11	10.3333	Branched-chain amino acid transport ATP-binding protein LivG (TC 3.A.1.4.1)	yes
5796	9	12	10	10.3333	Diaminopimelate decarboxylase	yes
6174	4	19	8	10.3333	Ribosomal large subunit pseudouridine synthase B	yes
6452	7	13	11	10.3333	Sulfate permease	yes
139	8	14	8	10	2-amino-3-ketobutyrate coenzyme A ligase	yes
142	8	15	7	10	Probable integrase/recombinase protein	yes
414	6	11	13	10	Aldehyde dehydrogenase2C PaaZ	yes
669	5	20	5	10	Saccharopine dehydrogenase and related proteins	yes
869	12	11	7	10	VgrG protein	yes
1021	9	8	13	10	AmpG permease	yes
1189	9	15	6	10	Activator of osmoprotectant transporter ProP	yes
1269	4	18	8	10	Glutathione S-transferase family protein	yes
1297	5	15	10	10	Glutamate Aspartate transport ATP-binding protein GltL (TC 3.A.1.3.4)	yes
1357	8	21	1	10	Exoribonuclease II	yes
1444	6	12	12	10	FIG005080: Possible exported protein	yes
1533	11	18	1	10	4-hydroxy-3-methylbut-2-enyl diphosphate reductase	yes
1545	9	12	9	10	Fmu (Sun) /eukaryotic nucleolar NOL1/Nop2p; tRNA and rRNA cytosine-C5-methylases	yes
1848	9	14	7	10	Ubiquinone biosynthesis monooxygenase UbiB	yes
2116	4	18	8	10	1-deoxy-D-xylulose 5-phosphate reductoisomerase	yes
2120	11	14	5	10	Outer membrane protein H precursor	yes
2127	8	14	8	10	FIG137360: hypothetical protein	yes
2212	11	12	7	10	Glutathione-regulated potassium-efflux system ATP-binding protein	yes
2292	9	14	7	10	5-methyltetrahydrofolate--homocysteine methyltransferase	yes
2689	3	12	15	10	CmaB	yes
2866	5	16	9	10	FIG00454995: hypothetical protein	yes
3725	4	19	7	10	Ceramide glucosyltransferase	yes
3900	9	10	11	10	FIG00454557: hypothetical protein	yes
4129	7	18	5	10	FIG00453798: hypothetical protein	yes
4219	11	14	5	10	Oligopeptidase A	yes
4353	8	9	13	10	Glutamate--cysteine ligase2C divergent2C of Alpha- and Beta-proteobacteria type	yes
4384	8	8	14	10	Octanoate-[acyl-carrier-protein]-protein-N-octanoyltransferase	yes
4496	9	11	10	10	Aromatic-amino-acid aminotransferase	yes
4605	6	20	4	10	Cytoplasmic axial filament protein CafA and Ribonuclease G	yes
5052	6	13	11	10	Proteins containing SET domain	yes
5454	9	12	9	10	FIG00461800: hypothetical protein	yes
5768	7	13	10	10	Tail fiber protein	yes
5853	11	12	7	10	FIG00457248: hypothetical protein	yes
6241	8	16	6	10	Dihydroorotate dehydrogenase	yes
6278	8	14	8	10	FIG00452466: hypothetical protein	yes
624	10	11	8	9.66667	exported protein2C conserved	no
1523	12	8	9	9.66667	CDP-6-deoxy-delta-32C4-glucoseen reductase-like	no
766	15	8	6	9.66667	Polymyxin resistance protein ArnC2C glycosyl transferase	yes
1350	5	18	6	9.66667	2-dehydro-3-deoxygalactonokinase	yes
1425	10	7	12	9.66667	rRNA small subunit methyltransferase H	yes
2245	5	16	8	9.66667	Phosphoglycolate phosphatase	yes
2269	4	17	8	9.66667	ABC transporter ATP-binding protein	yes
2763	11	12	6	9.66667	Multimodular transpeptidase-transglycosylase	yes
3343	8	13	8	9.66667	Two-component hybrid sensor and regulator	yes
3519	9	10	10	9.66667	Protein YicC	yes
3678	7	14	8	9.66667	Malonyl CoA-acyl carrier protein transacylase	yes
3840	7	8	14	9.66667	Rubredoxin	yes
4178	4	13	12	9.66667	carbonic anhydrase2C family 3	yes
4200	7	17	5	9.66667	Iron binding protein IscA for iron-sulfur cluster assembly	yes
4285	7	9	13	9.66667	Phosphopantetheine adenylyltransferase	yes
4657	9	11	9	9.66667	Dihydroxy-acid dehydratase	yes
5054	11	11	7	9.66667	GMP synthase - Glutamine amidotransferase domain	yes
5395	11	12	6	9.66667	Molybdopterin biosynthesis MoeB protein	yes
5756	8	10	11	9.66667	Uncharacterized protein ImpB	yes
5938	5	17	7	9.66667	cell invasion protein SipB	yes
6242	12	9	8	9.66667	Arginine-tRNA-protein transferase	yes
6271	7	12	10	9.66667	Excinuclease ABC subunit B	yes
6426	9	16	4	9.66667	Probable transmembrane protein	yes
268	6	14	8	9.33333	FIG00457285: hypothetical protein	yes
618	12	8	8	9.33333	Cystathionine beta-lyase	yes
771	7	13	8	9.33333	Predicted ATPase related to phosphate starvation-inducible protein PhoH	yes
793	10	9	9	9.33333	L-asparaginase	yes
810	8	13	7	9.33333	Folate-dependent protein for Fe/S cluster synthesis/repair in oxidative stress	yes
943	7	13	8	9.33333	Cell division protein FtsJ / Ribosomal RNA large subunit methyltransferase E	yes
1337	7	11	10	9.33333	Guanyl-specific ribonuclease Sa	yes
1491	8	18	2	9.33333	Sulfite reductase [NADPH] hemoprotein beta-component	yes
1534	6	12	10	9.33333	FKBP-type peptidyl-prolyl cis-trans isomerase slpA	yes
2194	7	16	5	9.33333	Two-component system response regulator OmpR	yes
2597	6	9	13	9.33333	Tryptophanyl-tRNA synthetase	yes
2626	5	15	8	9.33333	FIG00456391: hypothetical protein	yes
3025	7	9	12	9.33333	Uncharacterized ABC transporter2C auxiliary component YrbC	yes
3544	12	12	4	9.33333	Probable lipoprotein transmembrane	yes
3556	8	14	6	9.33333	Permeases of the major facilitator superfamily	yes
3655	10	12	6	9.33333	Probable transmembrane protein	yes
3853	9	10	9	9.33333	O-antigen export system permease protein RfbD	yes
4048	8	12	8	9.33333	FIG000557: hypothetical protein co-occurring with RecR	yes
4319	11	11	6	9.33333	ABC transporter substrate-binding protein	yes
4326	5	14	9	9.33333	Heme O synthase2C protoheme IX farnesyltransferase COX10-CtaB	yes
4698	6	14	8	9.33333	FIG00456059: hypothetical protein	yes
5831	10	9	9	9.33333	ABC-type multidrug transport system2C ATPase component	yes
5929	9	10	9	9.33333	Intercellular spread protein	yes
6461	7	12	9	9.33333	Preprotein translocase subunit SecG (TC 3.A.5.1.1)	yes
1932	9	13	6	9.33333	hypothetical protein	no
4517	5	10	13	9.33333	hypothetical protein	no
6039	7	15	6	9.33333	FIG00456969: hypothetical protein	no
42	7	13	7	9	FIG00465595: hypothetical protein	yes
628	6	13	8	9	Aldehyde dehydrogenase	yes
768	4	14	9	9	Polymyxin resistance protein PmrJ2C predicted deacetylase	yes
804	5	13	9	9	FOG: Ankyrin repeat	yes
1019	6	15	6	9	Homoserine O-acetyltransferase	yes
1379	9	11	7	9	Hypoxanthine-guanine phosphoribosyltransferase	yes
1430	10	11	6	9	Anaerobic dehydrogenases2C typically selenocysteine-containing	yes
1907	4	15	8	9	Glycyl-tRNA synthetase alpha chain	yes
1908	7	11	9	9	Apolipoprotein N-acyltransferase / Copper homeostasis protein CutE	yes
1913	4	12	11	9	tRNA-i(6)A37 methylthiotransferase	yes
2534	7	11	9	9	Thiosulfate sulfurtransferase2C rhodanese	yes
2642	10	12	5	9	Cell division protein FtsI [Peptidoglycan synthetase]	yes
2756	6	13	8	9	TonB-dependent hemin 2C ferrichrome receptor	yes
3091	5	11	11	9	DNA-directed RNA polymerase specialized sigma subunit2C sigma24-like	yes
3158	4	11	12	9	Methyltransferase	yes
3574	5	9	13	9	Chorismate mutase I / Prephenate dehydratase	yes
3663	5	14	8	9	Molybdenum cofactor biosynthesis protein MoaA	yes
3833	5	13	9	9	Transcriptional regulator2C HxlR family	yes
4023	7	14	6	9	ATP phosphoribosyltransferase regulatory subunit	yes
5366	7	13	7	9	Lysophospholipid transporter LplT / 2-acylglycerophosphoethanolamine acyltransferase / Acyl-[acyl-carrier-protein] synthetase	yes
5954	9	14	4	9	Type III secretion protein EprH	yes
6100	9	12	6	9	Glutamate--cysteine ligase	yes
6110	6	14	7	9	Probable proline rich signal peptide protein	yes
6497	7	14	6	9	FIG00453073: hypothetical protein	yes
5048	5	12	10	9	FIG00454030: hypothetical protein	no
5750	6	13	8	9	FIG050068: DNA-binding protein	no
867	8	14	4	8.66667	VgrG protein	no
580	7	15	4	8.66667	3-ketoacyl-CoA thiolase @ Acetyl-CoA acetyltransferase	yes
885	8	10	8	8.66667	Molecular chaperone (small heat shock protein)	yes
940	10	11	5	8.66667	Phosphoglucosamine mutase	yes
1396	8	11	7	8.66667	FIG002842: hypothetical protein	yes
1489	6	15	5	8.66667	Acyl-phosphate:glycerol-3-phosphate O-acyltransferase PlsY	yes
1539	7	15	4	8.66667	L-aspartate oxidase	yes
1556	5	13	8	8.66667	ATP-dependent Clp protease adaptor protein ClpS	yes
1906	13	9	4	8.66667	Glycyl-tRNA synthetase beta chain	yes
2446	11	12	3	8.66667	putative lipoprotein	yes
2447	12	11	3	8.66667	FIG00455144: hypothetical protein	yes
2497	7	12	7	8.66667	Transcriptional regulator2C AraC family	yes
2888	12	7	7	8.66667	GTP cyclohydrolase II	yes
2958	5	17	4	8.66667	N-acetylglutamate synthase	yes
3103	5	14	7	8.66667	FIG00453423: hypothetical protein	yes
3333	8	15	3	8.66667	Xaa-Pro aminopeptidase	yes
3498	9	9	8	8.66667	Septum site-determining protein MinC	yes
3523	3	10	13	8.66667	Transcription elongation factor GreB	yes
4043	7	4	15	8.66667	Lipoprotein NlpD	yes
4139	7	17	2	8.66667	Amino acid transporters	yes
4262	11	9	6	8.66667	Glutathione-regulated potassium-efflux system protein KefB	yes
4500	3	19	4	8.66667	Chromate transport protein ChrA	yes
5273	9	13	4	8.66667	putative membrane protein	yes
5636	5	15	6	8.66667	Inner membrane component of tripartite multidrug resistance system	yes
5923	5	16	5	8.66667	FIG00453977: hypothetical protein	yes
6166	12	9	5	8.66667	FIG00454649: hypothetical protein	yes
6288	9	13	4	8.66667	Fumarate hydratase class I2C aerobic	yes
832	7	11	8	8.66667	52C10-methylenetetrahydrofolate reductase	no
939	4	12	10	8.66667	Phosphate ABC transporter2C periplasmic phosphate-binding protein PstS (TC 3.A.1.7.1)	no
66	7	8	10	8.33333	FIG00453500: hypothetical protein	yes
342	6	12	7	8.33333	Branched-chain amino acid transport protein azlC	yes
956	7	9	9	8.33333	Hydroxyacylglutathione hydrolase	yes
1010	5	14	6	8.33333	ATP-dependent protease HslV	yes
1361	4	17	4	8.33333	Predicted nucleotidyltransferase	yes
1390	7	12	6	8.33333	Magnesium and cobalt efflux protein CorC	yes
1671	1	17	7	8.33333	Serine acetyltransferase	yes
3484	6	15	4	8.33333	Sugar ABC transporter2C ATP-binding protein	yes
4247	6	14	5	8.33333	FOG: TPR repeat	yes
4346	4	15	6	8.33333	Phosphoglycerate mutase	yes
4383	7	10	8	8.33333	Lipoate synthase	yes
4497	10	5	10	8.33333	Translation initiation inhibitor	yes
4681	4	16	5	8.33333	FIG00455038: hypothetical protein	yes
5253	6	11	8	8.33333	Probable lipoprotein	yes
5637	5	9	11	8.33333	LysR family regulatory protein CidR	yes
5736	6	11	8	8.33333	Twin-arginine translocation protein TatC	yes
5829	8	6	11	8.33333	Uncharacterized ABC transporter2C auxiliary component YrbC	yes
6081	8	7	10	8.33333	transposon resolvase	yes
6094	9	4	12	8.33333	Spermidine N1-acetyltransferase	yes
6105	7	12	6	8.33333	Aspartyl-tRNA(Asn) amidotransferase subunit B @ Glutamyl-tRNA(Gln) amidotransferase subunit B	yes
6354	4	13	8	8.33333	Phage tail fibers	yes
4778	8	6	11	8.33333	hypothetical protein	no
709	7	12	5	8	Medium-chain-fatty-acid--CoA ligase	yes
1232	8	11	5	8	Capsular polysaccharide ABC transporter2C permease protein KpsM	yes
2219	6	11	7	8	N-succinyl-L2CL-diaminopimelate aminotransferase alternative	yes
2299	3	11	10	8	Oxidoreductase2C short-chain dehydrogenase/reductase family	yes
2472	5	11	8	8	FKBP-type peptidyl-prolyl cis-trans isomerase	yes
2521	9	11	4	8	FIG00453540: hypothetical protein	yes
3015	8	8	8	8	Transcriptional regulator/sugar kinase	yes
3109	10	10	4	8	FIG00453151: hypothetical protein	yes
3125	9	10	5	8	CobN component of cobalt chelatase involved in B12 biosynthesis	yes
3324	4	14	6	8	FIG00454216: hypothetical protein	yes
3479	9	8	7	8	Glucose-6-phosphate 1-dehydrogenase	yes
3579	10	10	4	8	Probable transmembrane protein	yes
4038	8	15	1	8	23S rRNA (Uracil-5-) -methyltransferase RumA	yes
4044	6	10	8	8	Protein-L-isoaspartate O-methyltransferase	yes
4266	6	13	5	8	LptA2C protein essential for LPS transport across the periplasm	yes
4289	6	13	5	8	Maleylacetoacetate isomerase @ Glutathione S-transferase2C zeta	yes
4356	8	8	8	8	FIG00453990: hypothetical protein	yes
4499	7	10	7	8	diguanylate cyclase/phosphodiesterase (GGDEF & EAL domains) with PAS/PAC sensor(s)	yes
4507	4	12	8	8	Topoisomerase IV subunit A	yes
5033	4	13	7	8	hypothetical protein	yes
5762	6	14	4	8	ClpB protein	yes
5862	3	10	11	8	DNA-binding response regulator2C LuxR family	yes
5939	4	17	3	8	Type III secretion chaperone protein for YopD (SycD)	yes
6059	8	10	6	8	Phospholipid-binding protein	yes
6108	10	10	4	8	Secreted protein Hcp	yes
6219	9	10	5	8	Predicted transcriptional regulator for fatty acid degradation FadQ2C TetR family	yes
6279	7	12	5	8	Pirin-related protein	yes
6472	4	12	8	8	NADH-ubiquinone oxidoreductase chain K	yes
3462	9	12	3	8	62C7-dimethyl-8-ribityllumazine synthase	no
3463	4	13	7	8	32C4-dihydroxy-2-butanone 4-phosphate synthase / GTP cyclohydrolase II	no
4218	5	16	3	8	Methylenetetrahydrofolate dehydrogenase (NADP+) / Methenyltetrahydrofolate cyclohydrolase	no
931	4	14	5	7.66667	Exopolyphosphatase	yes
1216	5	12	6	7.66667	Capsular polysaccharide biosynthesis protein WcbQ	yes
1319	4	14	5	7.66667	Dihydrodipicolinate reductase	yes
1524	6	11	6	7.66667	Acetylornithine aminotransferase	yes
1544	5	13	5	7.66667	Protein involved in stability of MscS mechanosensitive channel	yes
1755	4	12	7	7.66667	6-phosphogluconate dehydrogenase2C decarboxylating	yes
1928	8	9	6	7.66667	Gamma-glutamyltranspeptidase	yes
2536	12	10	1	7.66667	Exodeoxyribonuclease VII small subunit	yes
2869	2	11	10	7.66667	UDP-N-acetylglucosamine 1-carboxyvinyltransferase	yes
2889	6	6	11	7.66667	Inosine-5'-monophosphate dehydrogenase	yes
3596	4	9	10	7.66667	Electron transfer flavoprotein2C alpha subunit	yes
3691	12	5	6	7.66667	GTP-binding protein Era	yes
3713	7	11	5	7.66667	Transport ATP-binding protein CydCD	yes
3850	7	10	6	7.66667	Glucose-1-phosphate thymidylyltransferase	yes
3948	7	8	8	7.66667	glyoxalase family protein	yes
4267	6	15	2	7.66667	Lipopolysaccharide ABC transporter2C ATP-binding protein LptB	yes
4580	8	11	4	7.66667	Homolog of E. coli HemY protein	yes
4588	4	7	12	7.66667	Sigma-fimbriae tip adhesin	yes
4699	7	13	3	7.66667	ABC-type Mn2+/Zn2+ transport systems2C permease components	yes
4929	9	8	6	7.66667	Aromatic amino acid transport protein AroP	yes
5044	7	12	4	7.66667	Adenylate cyclase	yes
5067	8	12	3	7.66667	General secretion pathway protein E	yes
5481	8	10	5	7.66667	Succinate dehydrogenase iron-sulfur protein	yes
5634	4	10	9	7.66667	ABC-type multidrug transport system2C ATPase and permease components	yes
5740	5	9	9	7.66667	Ubiquinol--cytochrome c reductase2C cytochrome B subunit	yes
5854	7	6	10	7.66667	Uroporphyrinogen III decarboxylase	yes
6153	6	9	8	7.66667	Integration host factor alpha subunit	yes
6444	6	11	6	7.66667	Probable transmembrane protein	yes
531	10	6	7	7.66667	hypothetical protein	no
4192	6	8	9	7.66667	Single-stranded-DNA-specific exonuclease RecJ	no
2903	13	8	1	7.33333	Mg(2+) transport ATPase2C P-type	no
5286	5	11	6	7.33333	Rhs-family protein	no
82	7	8	7	7.33333	Di/tripeptide permease DtpA	yes
712	3	14	5	7.33333	Intracellular septation protein IspA	yes
1239	4	9	9	7.33333	Small-conductance mechanosensitive channel	yes
1348	2	16	4	7.33333	L-arabinose-binding periplasmic protein precursor AraF (TC 3.A.1.2.2)	yes
1401	8	9	5	7.33333	Poly(A) polymerase	yes
1432	5	12	5	7.33333	Chaperone protein DnaJ	yes
1493	7	7	8	7.33333	Integrase	yes
1510	8	9	5	7.33333	Transcriptional regulator2C MerR family	yes
1532	5	6	11	7.33333	hypothetical protein	yes
1687	7	8	7	7.33333	hypothetical protein	yes
1721	9	9	4	7.33333	Putative alkanesulfonate metabolism utilization regulator	yes
1825	3	15	4	7.33333	Isovaleryl-CoA dehydrogenase	yes
1861	5	10	7	7.33333	Selenophosphate-dependent tRNA 2-selenouridine synthase	yes
2136	9	10	3	7.33333	Putative oligoketide cyclase/dehydratase or lipid transport protein YfjG	yes
2739	5	8	9	7.33333	transcriptional regulator2C XRE family	yes
2950	8	8	6	7.33333	Prevent host death protein2C Phd antitoxin	yes
3111	11	11	0	7.33333	Sulfate and thiosulfate binding protein CysP	yes
3482	1	10	11	7.33333	hypothetical protein	yes
3780	10	11	1	7.33333	2-polyprenyl-6-methoxyphenol hydroxylase and related FAD-dependent oxidoreductases	yes
3860	5	11	6	7.33333	Glycosyl transferase2C family 2	yes
4046	4	8	10	7.33333	L-carnitine dehydratase/bile acid-inducible protein F	yes
4325	6	10	6	7.33333	Cytochrome oxidase biogenesis protein Sco1/SenC/PrrC2C putative copper metallochaperone	yes
4330	10	6	6	7.33333	hypothetical protein	yes
4342	6	10	6	7.33333	Glycerol-3-phosphate dehydrogenase [NAD(P)+]	yes
4663	6	7	9	7.33333	FIG000906: Predicted Permease	yes
5057	5	13	4	7.33333	Putative cytoplasmic protein	yes
5062	3	12	7	7.33333	Putative metal chaperone2C involved in Zn homeostasis2C GTPase of COG0523 family	yes
5392	3	11	8	7.33333	Uncharacterized protein conserved in bacteria	yes
5635	5	10	7	7.33333	Transcriptional regulator2C MarR family	yes
5767	5	14	3	7.33333	Probable transmembrane protein	yes
5916	9	11	2	7.33333	Pentapeptide repeat family protein	yes
6274	7	11	4	7.33333	High-affinity iron permease	yes
6425	8	8	6	7.33333	Quaternary ammonium compound-resistance protein SugE	yes
6437	10	7	5	7.33333	Lysine decarboxylase family	yes
40	8	7	6	7	Protein YidD	yes
363	3	11	7	7	Leucine-responsive regulatory protein2C regulator for leucine (or lrp) regulon and high-affinity branched-chain amino acid transport system	yes
718	3	10	8	7	Glucose-6-phosphate isomerase	yes
920	9	4	8	7	FIG00452399: hypothetical protein	yes
1236	5	11	5	7	Capsular polysaccharide biosynthesis/export periplasmic protein WcbA	yes
1347	5	10	6	7	L-arabinose transport ATP-binding protein AraG (TC 3.A.1.2.2)	yes
1436	9	7	5	7	Heat shock protein GrpE	yes
1448	2	10	9	7	Flavohemoprotein (Hemoglobin-like protein) (Flavohemoglobin) (Nitric oxide dioxygenase)	yes
1601	8	10	3	7	PhoP/Q-regulated protein PqaA	yes
1804	5	11	5	7	Tryptophan synthase alpha chain	yes
1851	4	12	5	7	Gluconate dehydratase	yes
2319	5	9	7	7	Biotin synthase	yes
2471	4	12	5	7	Transcriptional regulator2C AraC family	yes
2545	4	9	8	7	Transamidase GatB domain protein	yes
3322	4	9	8	7	FIG00455280: hypothetical protein	yes
3551	4	10	7	7	Periplasmic thiol:disulfide oxidoreductase DsbB2C required for DsbA reoxidation	yes
3608	7	10	4	7	Adenosylcobinamide-phosphate synthase	yes
3611	9	8	4	7	macromolecule metabolism; macromolecule degradation; degradation of proteins2C peptides2C glycopeptides	yes
3615	3	11	7	7	TldE/PmbA protein2C part of proposed TldE/TldD proteolytic complex (PMID 12029038)	yes
3679	5	11	5	7	3-oxoacyl-[acyl-carrier protein] reductase	yes
3839	4	13	4	7	Phosphomethylpyrimidine kinase	yes
4094	6	10	5	7	Inner membrane protein	yes
4217	4	10	7	7	Nitrogen regulation protein NR(I)	yes
4245	9	4	8	7	DNA-3-methyladenine glycosylase II	yes
4257	7	7	7	7	Formyltetrahydrofolate deformylase	yes
4508	10	7	4	7	Topoisomerase IV subunit B	yes
4633	4	9	8	7	Pantoate--beta-alanine ligase	yes
4928	9	7	5	7	Leucine-responsive regulatory protein2C regulator for leucine (or lrp) regulon and high-affinity branched-chain amino acid transport system	yes
5107	4	11	6	7	Transcriptional regulator2C PadR family	yes
5129	6	4	11	7	FIG00458965: hypothetical protein	yes
5364	4	10	7	7	Chorismate synthase	yes
5376	7	13	1	7	Putative transcriptional regulator LYSR-type	yes
5671	7	13	1	7	Acid phosphatase	yes
5813	4	13	4	7	Transposase and inactivated derivatives	yes
6280	7	11	3	7	Transcriptional regulator2C LysR family	yes
866	5	8	8	7	hypothetical protein	no
927	4	3	14	7	FIG00458648: hypothetical protein	no
3323	5	9	7	7	hypothetical protein	no
5271	3	11	7	7	hypothetical protein	no
5850	5	6	10	7	hypothetical protein	no
281	3	7	10	6.66667	FIG00460159: hypothetical protein	yes
410	6	10	4	6.66667	ATP-dependent DNA helicase RecQ	yes
455	1	14	5	6.66667	Lysine-specific permease	yes
803	3	12	5	6.66667	FIG00454645: hypothetical protein	yes
843	5	7	8	6.66667	Heavy-chain fibroin (Fragment)	yes
1225	5	8	7	6.66667	Capsular polysaccharide biosynthesis protein WcbJ2C NAD-dependent epimerase/dehydratase family	yes
1240	6	10	4	6.66667	DedA protein	yes
1349	3	10	7	6.66667	3-oxoacyl-[acyl-carrier protein] reductase	yes
1603	7	11	2	6.66667	Putative exported protein precursor	yes
2037	8	9	3	6.66667	hypothetical protein	yes
2259	7	10	3	6.66667	3-polyprenyl-4-hydroxybenzoate carboxy-lyase UbiX	yes
2280	3	11	6	6.66667	2-octaprenyl-3-methyl-6-methoxy-12C4-benzoquinol hydroxylase	yes
2519	5	8	7	6.66667	FIGfam005179	yes
2526	7	9	4	6.66667	DNA polymerase I	yes
3461	5	10	5	6.66667	Transcription termination protein NusB	yes
3527	5	7	8	6.66667	DNA polymerase III epsilon subunit	yes
3530	4	11	5	6.66667	FIG00452734: hypothetical protein	yes
3764	7	6	7	6.66667	Ribonucleotide reductase transcriptional regulator NrdR	yes
4024	6	10	4	6.66667	Putative inner membrane protein YjeT (clustered with HflC)	yes
4212	5	12	3	6.66667	Dihydrolipoamide dehydrogenase of pyruvate dehydrogenase complex	yes
4258	5	8	7	6.66667	NTP pyrophosphohydrolases including oxidative damage repair enzymes	yes
4388	5	9	6	6.66667	Proposed lipoate regulatory protein YbeD	yes
4411	4	9	7	6.66667	Permeases of the major facilitator superfamily	yes
4516	6	10	4	6.66667	Integrase	yes
4600	3	11	6	6.66667	Coproporphyrinogen III oxidase2C aerobic	yes
5025	8	7	5	6.66667	Chromosome (plasmid) partitioning protein ParA / Sporulation initiation inhibitor protein Soj	yes
5334	4	12	4	6.66667	Sigma-fimbriae uncharacterized paralogous subunit	yes
5720	7	4	9	6.66667	Periplasmic divalent cation tolerance protein CutA	yes
5799	7	10	3	6.66667	Multimodular transpeptidase-transglycosylase	yes
5828	8	7	5	6.66667	Surface lipoprotein	yes
6038	7	10	3	6.66667	Transcription repressor of multidrug efflux pump acrAB operon2C TetR (AcrR) family	yes
6173	4	7	9	6.66667	Segregation and condensation protein B	yes
6253	6	12	2	6.66667	Nitrate/nitrite sensor protein	yes
6281	3	12	5	6.66667	Biopolymer transport protein ExbD/TolR	yes
6459	5	9	6	6.66667	Quinone oxidoreductase	yes
1505	5	6	9	6.66667	SAM-dependent methyltransferases	no
3134	8	5	7	6.66667	hypothetical protein	no
3398	7	10	3	6.66667	hypothetical protein	no
1111	2	9	8	6.33333	Phage tail sheath monomer	no
26	4	7	8	6.33333	Type III restriction-modification system restriction subunit	yes
312	6	8	5	6.33333	Glucosamine--fructose-6-phosphate aminotransferase [isomerizing]	yes
619	7	9	3	6.33333	Phosphoserine phosphatase	yes
699	8	8	3	6.33333	Probable inner membrane transmembrane protein	yes
758	5	7	7	6.33333	Molybdopterin biosynthesis protein MoeA	yes
809	8	7	4	6.33333	FIG004453: protein YceG like	yes
821	4	8	7	6.33333	Transcriptional regulator2C AsnC family	yes
886	3	9	7	6.33333	Heat shock protein Hsp20	yes
915	4	10	5	6.33333	putative lipoprotein	yes
953	3	15	1	6.33333	Major facilitator family transporter	yes
1384	7	9	3	6.33333	Glutamate 5-kinase	yes
1476	3	11	5	6.33333	UPF0434 protein YcaR	yes
1805	7	7	5	6.33333	Adenine-specific methyltransferase	yes
1884	6	4	9	6.33333	Cardiolipin synthetase	yes
1963	6	11	2	6.33333	Alkyl hydroperoxide reductase protein C	yes
2124	5	6	8	6.33333	Lipid-A-disaccharide synthase	yes
2209	8	7	4	6.33333	Alanine racemase2C catabolic	yes
2539	5	8	6	6.33333	GTP cyclohydrolase I type 2	yes
2959	7	10	2	6.33333	Sulfate adenylyltransferase subunit 2	yes
3072	3	9	7	6.33333	Transcription repressor of multidrug efflux pump acrAB operon2C TetR (AcrR) family	yes
3339	5	8	6	6.33333	Transposase and inactivated derivatives	yes
3466	4	11	4	6.33333	Glutamate-1-semialdehyde aminotransferase	yes
3575	2	11	6	6.33333	Cyclohexadienyl dehydrogenase(EC 1.3.1.43) / 5-Enolpyruvylshikimate-3-phosphate synthase	yes
3739	7	11	1	6.33333	Histidine ABC transporter2C permease protein HisQ (TC 3.A.1.3.1)	yes
3771	4	11	4	6.33333	Probable transmembrane protein	yes
3947	4	8	7	6.33333	Transcriptional regulator2C ArsR family	yes
4141	6	3	10	6.33333	Probable transmembrane protein	yes
4197	3	6	10	6.33333	Ferredoxin2C 2Fe-2S	yes
4409	6	10	3	6.33333	ThiJ/PfpI family protein	yes
4513	8	9	2	6.33333	Rubredoxin	yes
5841	9	8	2	6.33333	FIG00456610: hypothetical protein	yes
5851	1	10	8	6.33333	FIG00462809: hypothetical protein	yes
6112	10	4	5	6.33333	Mobile element protein	yes
6370	3	7	9	6.33333	Capsule polysaccharide export protein	yes
577	4	7	8	6.33333	phage recombinase2C putative	no
3824	7	5	7	6.33333	hypothetical protein	no
3851	4	5	10	6.33333	dTDP-4-dehydrorhamnose 32C5-epimerase	no
6323	9	10	0	6.33333	hypothetical protein	no
3191	3	10	5	6	Ribose ABC transport system2C periplasmic ribose-binding protein RbsB (TC 3.A.1.2.1)	no
5238	7	6	5	6	FIG00460152: hypothetical protein	no
151	5	8	5	6	DNA-directed RNA polymerase specialized sigma subunit2C sigma24-like	yes
184	4	10	4	6	L-Proline/Glycine betaine transporter ProP	yes
860	6	8	4	6	DNA-binding protein H-NS	yes
1025	5	11	2	6	Exodeoxyribonuclease III	yes
1290	3	8	7	6	OsmC/Ohr family protein	yes
1418	5	7	6	6	Cell division protein FtsW	yes
1439	10	6	2	6	Ferrochelatase2C protoheme ferro-lyase	yes
1445	3	10	5	6	FIG003879: Predicted amidohydrolase	yes
1558	5	7	6	6	Multicopper oxidase	yes
1573	6	9	3	6	FOG: EAL domain	yes
1891	4	9	5	6	NAD-dependent aldehyde dehydrogenase associated with FdhD	yes
2088	5	5	8	6	Transcriptional regulator PchR	yes
2313	2	12	4	6	Dienelactone hydrolase and related enzymes	yes
2749	3	9	6	6	Succinylglutamate desuccinylase/aspartoacylase	yes
3100	5	9	4	6	ABC-type siderophore export system2C fused ATPase and permease components	yes
3107	5	6	7	6	Universal stress protein UspA and related nucleotide-binding proteins	yes
3124	1	11	6	6	CobW GTPase involved in cobalt insertion for B12 biosynthesis	yes
3382	3	10	5	6	FIG00455214: hypothetical protein	yes
3614	2	14	2	6	FIG138315: Putative alpha helix protein	yes
3653	2	13	3	6	Nicotinate phosphoribosyltransferase	yes
3846	3	7	8	6	Dihydroorotase	yes
4168	4	8	6	6	Metal-dependent hydrolases of the beta-lactamase superfamily I	yes
4288	7	9	2	6	Signal recognition particle receptor protein FtsY (alpha subunit) (TC 3.A.5.1.1)	yes
4466	2	10	6	6	Heat shock protein	yes
4587	4	7	7	6	Sigma-fimbriae tip adhesin	yes
5211	2	6	10	6	Branched-chain alpha-keto acid dehydrogenase2C E1 component2C alpha subunit	yes
5631	4	7	7	6	Capsular synthesis regulator component B	yes
5921	7	6	5	6	FIG00455137: hypothetical protein	yes
6106	3	11	4	6	Aspartyl-tRNA(Asn) amidotransferase subunit A @ Glutamyl-tRNA(Gln) amidotransferase subunit A	yes
6154	4	8	6	6	Transcriptional regulator2C MerR family	yes
6182	5	7	6	6	Membrane fusion component of tripartite multidrug resistance system	yes
6434	4	8	6	6	Probable transmembrane protein	yes
2218	3	7	8	6	22C32C42C5-tetrahydropyridine-22C6-dicarboxylate N-succinyltransferase	no
4250	5	7	6	6	UDP-22C3-diacylglucosamine hydrolase	no
3509	4	7	6	5.66667	Gfa-like protein	no
358	7	3	7	5.66667	Cyclopropane-fatty-acyl-phospholipid synthase	yes
538	3	10	4	5.66667	Urocanate hydratase	yes
827	4	9	4	5.66667	Leucine-2C isoleucine-2C valine-2C threonine-2C and alanine-binding protein	yes
833	10	3	4	5.66667	FIG028593: membrane protein	yes
863	3	12	2	5.66667	Mobile element protein	yes
921	4	9	4	5.66667	Na+-driven multidrug efflux pump	yes
944	4	10	3	5.66667	FIG004454: RNA binding protein	yes
963	4	10	3	5.66667	Glutathione S-transferase2C unnamed subgroup 2	yes
998	4	9	4	5.66667	Oxidoreductase2C aldo/keto reductase family	yes
1169	5	8	4	5.66667	Putative protein-S-isoprenylcysteine methyltransferase	yes
1407	2	11	4	5.66667	Protein export cytoplasm protein SecA ATPase RNA helicase (TC 3.A.5.1.1)	yes
1414	3	6	8	5.66667	Cell division protein FtsQ	yes
1427	3	6	8	5.66667	2-octaprenyl-3-methyl-6-methoxy-12C4-benzoquinol hydroxylase	yes
1719	4	9	4	5.66667	Succinate dehydrogenase hydrophobic membrane anchor protein	yes
1748	3	9	5	5.66667	FIG00453950: hypothetical protein	yes
2106	8	5	4	5.66667	DNA ligase	yes
2276	2	11	4	5.66667	FIG00454814: hypothetical protein	yes
2285	8	7	2	5.66667	Fumarylacetoacetate hydrolase family protein	yes
2444	3	6	8	5.66667	membrane protein2C putative	yes
3075	5	7	5	5.66667	RND efflux system2C inner membrane transporter CmeB	yes
3520	6	10	1	5.66667	Guanylate kinase	yes
3588	4	8	5	5.66667	Membrane-bound lytic murein transglycosylase B precursor	yes
3747	1	10	6	5.66667	Succinylglutamic semialdehyde dehydrogenase	yes
3828	2	6	9	5.66667	PPE-repeat proteins	yes
3845	8	8	1	5.66667	Aspartate carbamoyltransferase	yes
4047	7	7	3	5.66667	Recombination protein RecR	yes
4113	6	5	6	5.66667	Predicted transcription regulator2C contains HTH domain (MarR family)	yes
4114	4	6	7	5.66667	Allophanate hydrolase 2 subunit 1	yes
4199	3	11	3	5.66667	Chaperone protein HscB	yes
4654	3	9	5	5.66667	Prolipoprotein diacylglyceryl transferase	yes
4729	6	8	3	5.66667	FIG00454670: hypothetical protein	yes
5024	6	5	6	5.66667	Chromosome (plasmid) partitioning protein ParB / Stage 0 sporulation protein J	yes
5050	5	9	3	5.66667	Signal transduction histidine kinase	yes
5068	4	9	4	5.66667	General secretion pathway protein F	yes
5173	4	10	3	5.66667	FIG00455045: hypothetical protein	yes
5252	4	8	5	5.66667	lipoprotein2C putative	yes
5369	8	3	6	5.66667	Ribonuclease BN	yes
5577	7	4	6	5.66667	hypothetical protein	yes
5601	4	7	6	5.66667	Acyclic terpenes utilization regulator AtuR2C TetR family	yes
5902	7	8	2	5.66667	Uncharacterized protein ImpA	yes
5919	3	13	1	5.66667	lipoprotein2C putative	yes
5955	4	7	6	5.66667	Type III secretion cytoplasmic protein (YscF)	yes
6051	3	6	8	5.66667	Leucine-responsive regulatory protein2C regulator for leucine (or lrp) regulon and high-affinity branched-chain amino acid transport system	yes
6191	6	11	0	5.66667	ATPase	yes
6476	5	7	5	5.66667	Probable transmembrane protein	yes
6478	4	7	6	5.66667	identified by similarity to GB:AAK22812.1; match to protein family HMM PF06676	yes
6492	5	5	7	5.66667	UPF0246 protein YaaA	yes
5847	3	10	4	5.66667	hypothetical protein	no
2264	7	7	2	5.33333	FIG00466935: hypothetical protein	no
4777	3	5	8	5.33333	Radical SAM domain heme biosynthesis protein	no
31	6	3	7	5.33333	two-component system2C sensor protein	yes
168	5	7	4	5.33333	Surface lipoprotein	yes
702	4	7	5	5.33333	Dabb	yes
817	1	9	6	5.33333	rRNA small subunit methyltransferase I	yes
902	3	7	6	5.33333	Protein ImpG/VasA	yes
1004	5	7	4	5.33333	Diaminopimelate epimerase	yes
1026	2	11	3	5.33333	UDP-galactose-lipid carrier transferase	yes
1194	5	6	5	5.33333	Molecular chaperone	yes
1211	4	8	4	5.33333	Mobile element protein	yes
1313	5	8	3	5.33333	Gamma-glutamyl phosphate reductase	yes
1400	4	5	7	5.33333	Phosphoserine phosphatase	yes
1531	2	9	5	5.33333	High-affinity branched-chain amino acid transport system permease protein LivH (TC 3.A.1.4.1)	yes
1546	4	5	7	5.33333	Phosphoribosylglycinamide formyltransferase	yes
1562	2	10	4	5.33333	exported protein	yes
1686	6	9	1	5.33333	FIG00453064: hypothetical protein	yes
1768	5	5	6	5.33333	formate dehydrogenase formation protein FdhE	yes
1800	3	9	4	5.33333	Colicin V production protein	yes
1966	3	8	5	5.33333	UPF0028 protein YchK	yes
2058	8	5	3	5.33333	Bacillolysin	yes
2103	3	5	8	5.33333	Malate synthase	yes
2115	6	8	2	5.33333	Phosphatidate cytidylyltransferase	yes
2134	7	5	4	5.33333	Putative stomatin/prohibitin-family membrane protease subunit YbbK	yes
2420	1	12	3	5.33333	Lipid A core - O-antigen ligase and related enzymes	yes
2716	5	6	5	5.33333	putative membrane protein	yes
2753	6	7	3	5.33333	FIG00452894: hypothetical protein	yes
2804	7	5	4	5.33333	Aspartyl-tRNA synthetase @ Aspartyl-tRNA(Asn) synthetase	yes
3080	2	10	4	5.33333	FIG00452655: hypothetical protein	yes
3106	4	3	9	5.33333	ABC-type multidrug transport system2C ATPase component	yes
3337	3	7	6	5.33333	D-3-phosphoglycerate dehydrogenase	yes
3582	3	7	6	5.33333	ADP-heptose synthase / D-glycero-beta-D-manno-heptose 7-phosphate kinase	yes
3721	1	7	8	5.33333	Pyridoxal kinase	yes
3760	5	4	7	5.33333	4-hydroxybenzoyl-CoA thioesterase family active site	yes
3770	6	7	3	5.33333	FIG00453113: hypothetical protein	yes
4062	7	6	3	5.33333	FIG00453112: hypothetical protein	yes
4063	4	6	6	5.33333	Alkylphosphonate utilization operon protein PhnA	yes
4124	4	12	0	5.33333	Dipeptide transport system permease protein DppB (TC 3.A.1.5.2)	yes
4196	8	6	2	5.33333	Believed to be involved in assembly of Fe-S clusters	yes
4213	5	7	4	5.33333	Dihydrolipoamide acetyltransferase component of pyruvate dehydrogenase complex	yes
4271	9	5	2	5.33333	HPr kinase/phosphorylase	yes
4480	4	10	2	5.33333	ATPase associated with various cellular activities2C AAA_5	yes
4558	6	5	5	5.33333	FIG00452965: hypothetical protein	yes
4597	4	7	5	5.33333	Uracil phosphoribosyltransferase	yes
4634	4	5	7	5.33333	Aspartate 1-decarboxylase	yes
4679	7	8	1	5.33333	Lipopolysaccharide heptosyltransferase III	yes
4680	6	9	1	5.33333	Alpha-12C4-N-acetylgalactosamine transferase PglH	yes
4685	3	11	2	5.33333	Lipid A export ATP-binding/permease protein MsbA	yes
4779	4	11	1	5.33333	Transcriptional regulator2C TetR family	yes
5047	4	2	10	5.33333	Pterin-4-alpha-carbinolamine dehydratase	yes
5059	4	6	6	5.33333	5-methylaminomethyl-2-thiouridine-forming enzyme mnmC	yes
5078	4	8	4	5.33333	Cytochrome c5	yes
5240	9	4	3	5.33333	Thioredoxin reductase	yes
5304	6	4	6	5.33333	Transcriptional regulator	yes
5339	6	6	4	5.33333	Sialic acid transporter (permease) NanT	yes
5724	2	7	7	5.33333	Histidinol dehydrogenase	yes
5935	4	9	3	5.33333	Type III secretion host injection protein (YopB)	yes
6111	5	9	2	5.33333	Ribosomal RNA small subunit methyltransferase B	yes
6135	5	7	4	5.33333	Queuosine Biosynthesis QueE Radical SAM	yes
6144	6	4	6	5.33333	Cu(I)-responsive transcriptional regulator	yes
6178	3	11	2	5.33333	Ribosome-binding factor A	yes
6232	9	3	4	5.33333	23S rRNA (guanosine-2'-O-) -methyltransferase rlmB	yes
6243	4	4	8	5.33333	Leucyl/phenylalanyl-tRNA--protein transferase	yes
6244	2	8	6	5.33333	MutT/nudix family protein	yes
1210	5	10	1	5.33333	Mobile element protein	no
1918	6	6	4	5.33333	32C4-dihydroxy-2-butanone 4-phosphate synthase	no
3370	4	5	7	5.33333	FIG00457533: hypothetical protein	no
4815	7	7	2	5.33333	hypothetical protein	no
5013	7	6	3	5.33333	Mobile element protein	no
663	2	7	6	5	FIG00455793: hypothetical protein	yes
932	7	3	5	5	Polyphosphate kinase	yes
959	3	3	9	5	DNA polymerase III epsilon subunit	yes
1267	3	10	2	5	Ferredoxin-dependent glutamate synthase	yes
1277	3	9	3	5	Holliday junction DNA helicase RuvB	yes
1296	5	6	4	5	Glutamine amidotransferase2C class-II	yes
1416	6	5	4	5	UDP-N-acetylmuramate--alanine ligase	yes
1419	3	5	7	5	UDP-N-acetylmuramoylalanine--D-glutamate ligase	yes
1520	0	11	4	5	Ribosomal small subunit pseudouridine synthase A	yes
1688	4	8	3	5	Cytochrome P450-related protein	yes
1716	3	9	3	5	YgfY COG2938	yes
1802	5	6	4	5	Dihydrofolate synthase / Folylpolyglutamate synthase	yes
1919	2	10	3	5	Hydrolase in polyol utilization gene cluster2C haloacid dehalogenase-like family	yes
1971	5	8	2	5	ABC transporter2C periplasmic substrate-binding protein	yes
2213	6	6	3	5	Glutathione peroxidase family protein	yes
2340	4	9	2	5	LktB	yes
2411	4	8	3	5	ADP-heptose--lipooligosaccharide heptosyltransferase II	yes
2422	8	4	3	5	Membrane protein TerC2C possibly involved in tellurium resistance	yes
2428	3	8	4	5	two-component response regulatory protein	yes
2459	4	6	5	5	Transposase and inactivated derivatives	yes
2568	4	8	3	5	COG0028: Thiamine pyrophosphate-requiring enzymes	yes
2603	3	7	5	5	Aspartate aminotransferase	yes
2618	1	4	10	5	Long-chain-fatty-acid--CoA ligase	yes
2877	7	8	0	5	Glucose dehydrogenase2C membrane-bound2C flavoprotein	yes
3108	6	5	4	5	FIG00454323: hypothetical protein	yes
3392	5	6	4	5	Alkyl hydroperoxide reductase subunit C-like protein	yes
3451	2	11	2	5	Integral membrane protein YggT2C involved in response to extracytoplasmic stress (osmotic shock)	yes
3666	6	5	4	5	Ribosomal large subunit pseudouridine synthase C	yes
4176	5	2	8	5	Hydrolase2C alpha/beta fold family	yes
4302	2	8	5	5	Cytochrome d ubiquinol oxidase subunit I	yes
4341	6	8	1	5	COG21102C Macro domain2C possibly ADP-ribose binding module	yes
4348	8	4	3	5	Sulfur carrier protein adenylyltransferase ThiF	yes
4362	1	7	7	5	Thiol:disulfide interchange protein tlpA	yes
4364	2	9	4	5	Signal transduction histidine kinase regulating C4-dicarboxylate transport system	yes
4392	2	9	4	5	Ferredoxin	yes
4467	5	6	4	5	Cell division protein FtsK	yes
4484	3	8	4	5	PhnB protein; putative DNA binding 3-demethylubiquinone-9 3-methyltransferase domain protein	yes
4620	4	6	5	5	Superoxide dismutase [Cu-Zn]	yes
4926	3	10	2	5	COG1272: Predicted membrane protein hemolysin III homolog	yes
5135	4	9	2	5	Permeases of the major facilitator superfamily	yes
5296	3	7	5	5	Fe-containing alcohol dehydrogenase	yes
5361	2	9	4	5	3-hydroxybutyrate dehydrogenase	yes
5578	4	10	1	5	FIG00452626: hypothetical protein	yes
5725	4	5	6	5	Histidinol-phosphate aminotransferase	yes
5729	7	5	3	5	Imidazole glycerol phosphate synthase cyclase subunit	yes
5846	4	6	5	5	Sulfate and thiosulfate binding protein CysP	yes
5852	2	8	5	5	hypothetical protein	yes
5901	4	8	3	5	Uncharacterized protein ImpA	yes
6414	5	9	1	5	FOG: GGDEF domain	yes
6495	4	8	3	5	INTEGRAL MEMBRANE PROTEIN (Rhomboid family)	yes
889	3	7	5	5	hypothetical protein	no
1769	1	12	2	5	Formate dehydrogenase O gamma subunit	no
2435	3	8	4	5	hypothetical protein	no
3994	2	8	5	5	hypothetical protein	no
5667	6	5	4	5	hypothetical protein	no
5835	4	4	7	5	Uncharacterized conserved protein	no
6078	5	8	2	5	hypothetical protein	no
2805	4	5	5	4.66667	Multidrug resistance transporter2C Bcr/CflA family	no
7	3	8	3	4.66667	FIG00457405: hypothetical protein	yes
111	6	5	3	4.66667	GCN5-related N-acetyltransferase	yes
352	6	8	0	4.66667	N-acetylmuramoyl-L-alanine amidase	yes
631	4	4	6	4.66667	Phosphoenolpyruvate synthase	yes
814	3	8	3	4.66667	21 kDa hemolysin precursor	yes
933	1	7	6	4.66667	Phosphate regulon sensor protein PhoR (SphS)	yes
945	8	6	0	4.66667	Probable transmembrane protein	yes
957	5	7	2	4.66667	FIG005121: SAM-dependent methyltransferase	yes
1000	3	6	5	4.66667	Protein involved in biosynthesis of mitomycin antibiotics/polyketide fumonisin	yes
1188	2	9	3	4.66667	DNA-binding protein H-NS	yes
1243	4	7	3	4.66667	Protein-export membrane protein SecD (TC 3.A.5.1.1)	yes
1270	3	8	3	4.66667	Xaa-Pro aminopeptidase	yes
1343	4	7	3	4.66667	Orotidine 5'-phosphate decarboxylase	yes
1440	3	7	4	4.66667	Heat-inducible transcription repressor HrcA	yes
1482	4	7	3	4.66667	Proposed peptidoglycan lipid II flippase MurJ	yes
1540	2	9	3	4.66667	Quinolinate phosphoribosyltransferase [decarboxylating]	yes
1923	8	5	1	4.66667	Glycerol kinase	yes
2401	5	7	2	4.66667	Phosphoribosylaminoimidazole-succinocarboxamide synthase	yes
2412	4	8	2	4.66667	Alternative dihydrofolate reductase 3	yes
2580	1	7	6	4.66667	Chloride channel protein	yes
3020	4	7	3	4.66667	FIG00456302: hypothetical protein	yes
3129	2	8	4	4.66667	Chitinase	yes
3239	5	4	5	4.66667	Probable transmembrane protein	yes
3240	1	7	6	4.66667	Transcriptional regulator2C ArsR family	yes
3403	3	5	6	4.66667	Rrf2 family transcriptional regulator2C group III	yes
3460	3	8	3	4.66667	Aspartate aminotransferase	yes
3545	1	12	1	4.66667	Probable transmembrane protein	yes
3864	5	6	3	4.66667	Undecaprenyl-phosphate N-acetylglucosaminyl 1-phosphate transferase	yes
4045	2	9	3	4.66667	5-nucleotidase SurE	yes
4163	1	9	4	4.66667	DNA mismatch repair protein MutS	yes
4359	7	4	3	4.66667	Thioesterase type II	yes
4739	2	8	4	4.66667	Homoprotocatechuate degradative operon repressor	yes
4774	7	2	5	4.66667	Carbamoyltransferase	yes
4872	2	6	6	4.66667	Cytosine permease	yes
4930	4	8	2	4.66667	Aromatic-amino-acid aminotransferase	yes
5053	1	9	4	4.66667	NADH:flavin oxidoreductases2C Old Yellow Enzyme family	yes
5752	4	7	3	4.66667	Probable transmembrane protein	yes
5754	3	4	7	4.66667	Type VI secretion lipoprotein/VasD	yes
5818	5	6	3	4.66667	ABC transporter2C fused ATPase and inner membrane subunits	yes
5982	6	4	4	4.66667	Bacillolysin precursor	yes
6035	1	7	6	4.66667	Uncharacterized protein conserved in bacteria	yes
6138	1	6	7	4.66667	Rod shape-determining protein RodA	yes
6286	3	9	2	4.66667	Glutamate racemase	yes
6353	4	4	6	4.66667	hypothetical protein	yes
6436	2	6	6	4.66667	Short-chain dehydrogenase/reductase SDR	yes
745	6	5	3	4.66667	hypothetical protein	no
888	5	5	4	4.66667	hypothetical protein	no
2630	5	6	3	4.66667	hypothetical protein	no
4553	7	5	2	4.66667	FIG00455317: hypothetical protein	no
6146	5	7	2	4.66667	FIG00455141: hypothetical protein	no
6172	5	5	4	4.66667	hypothetical protein	no
6297	4	6	4	4.66667	hypothetical protein	no
1027	0	10	3	4.33333	Mobile element protein	no
4949	3	9	1	4.33333	Outer membrane protein A precursor	no
138	3	8	2	4.33333	L-threonine 3-dehydrogenase	yes
233	3	7	3	4.33333	Transcriptional regulator2C GntR family	yes
314	4	4	5	4.33333	tRNA(Cytosine32)-2-thiocytidine synthetase	yes
328	1	9	3	4.33333	Positive regulator of Tartrate dehydrogenase/decarboxylase/D-malic enzyme	yes
396	3	8	2	4.33333	S-(hydroxymethyl)glutathione dehydrogenase	yes
520	4	7	2	4.33333	FIG00465263: hypothetical protein	yes
641	4	7	2	4.33333	Transcriptional regulatory protein tyrR	yes
672	3	4	6	4.33333	Magnesium and cobalt transport protein CorA	yes
693	3	4	6	4.33333	RhlA2C 3-(3-hydroxyalkanoyloxy)alkanoic acids (HAAs) synthase	yes
705	6	4	3	4.33333	3-ketoacyl-CoA thiolase	yes
711	3	6	4	4.33333	Peptide methionine sulfoxide reductase MsrB	yes
1003	2	9	2	4.33333	Lipid A biosynthesis lauroyl acyltransferase	yes
1046	4	5	4	4.33333	Signal transduction histidine kinase	yes
1223	6	4	3	4.33333	D2CD-heptose 7-phosphate kinase	yes
1265	3	8	2	4.33333	NTP pyrophosphohydrolases including oxidative damage repair enzymes	yes
1306	0	9	4	4.33333	Gluconate transporter family protein	yes
1309	2	6	5	4.33333	Phosphogluconate dehydratase	yes
1346	6	6	1	4.33333	L-arabinose transport system permease protein (TC 3.A.1.2.2)	yes
1364	4	7	2	4.33333	Biotin carboxyl carrier protein of acetyl-CoA carboxylase	yes
1406	2	6	5	4.33333	Glutamate N-acetyltransferase / N-acetylglutamate synthase	yes
1420	4	5	4	4.33333	Phospho-N-acetylmuramoyl-pentapeptide-transferase	yes
1549	2	8	3	4.33333	Lipoprotein signal peptidase	yes
1752	3	6	4	4.33333	Mannose-6-phosphate isomerase	yes
1900	4	5	4	4.33333	Dimethyladenosine transferase	yes
2006	5	6	2	4.33333	Glycine cleavage system transcriptional activator	yes
2200	4	3	6	4.33333	hypothetical protein	yes
2247	3	5	5	4.33333	ApaG protein	yes
2286	3	5	5	4.33333	Transcriptional regulator2C IclR family	yes
2310	3	5	5	4.33333	Acetyl-CoA C-acyltransferase	yes
2573	2	10	1	4.33333	Methyl-accepting chemotaxis protein I (serine chemoreceptor protein)	yes
2620	4	7	2	4.33333	Transcriptional activator protein SolR	yes
2791	1	7	5	4.33333	putative exported protein	yes
3092	3	6	4	4.33333	Hypothetical MbtH-like protein2C PA2412 homolog	yes
3116	1	8	4	4.33333	L-ornithine 5-monooxygenase2C PvdA of pyoverdin biosynthesis	yes
3141	2	7	4	4.33333	COG1649 predicted glycoside hydrolase	yes
3165	4	6	3	4.33333	Transcriptional regulator2C AraC family	yes
3237	4	4	5	4.33333	Acetyltransferase	yes
3411	3	3	7	4.33333	FIG00452419: hypothetical protein	yes
3554	3	8	2	4.33333	Glutamine amidotransferase2C class I	yes
3580	2	5	6	4.33333	Heat shock (predicted periplasmic) protein YciM2C precursor	yes
3600	7	5	1	4.33333	Radical SAM domain protein	yes
3776	2	9	2	4.33333	Transcriptional regulator2C IclR family	yes
3847	7	5	1	4.33333	1-acyl-sn-glycerol-3-phosphate acyltransferase	yes
3852	2	6	5	4.33333	dTDP-4-dehydrorhamnose reductase	yes
3862	2	5	6	4.33333	Undecaprenyl-phosphate N-acetylglucosaminyl 1-phosphate transferase	yes
4175	1	10	2	4.33333	COG06132C Predicted metal-dependent phosphoesterases (PHP family)	yes
4230	1	6	6	4.33333	Adenylylsulfate kinase	yes
4243	1	8	4	4.33333	tRNA(Ile)-lysidine synthetase	yes
4255	3	7	3	4.33333	membrane protein2C putative	yes
4299	2	8	3	4.33333	Probable signal peptide protein	yes
4470	4	6	3	4.33333	Transcriptional regulator2C TetR family	yes
4549	6	4	3	4.33333	putative membrane protein	yes
4628	4	8	1	4.33333	putative exported protein	yes
4736	4	6	3	4.33333	Transcriptional regulatory protein RstA	yes
4944	1	3	9	4.33333	FIG00453198: hypothetical protein	yes
4977	4	5	4	4.33333	DNA-binding protein H-NS	yes
5023	3	8	2	4.33333	Anion permease ArsB/NhaD-like	yes
5089	3	5	5	4.33333	FIG00453951: hypothetical protein	yes
5301	1	11	1	4.33333	Protease Do	yes
5315	6	5	2	4.33333	Beta-hexosaminidase	yes
5988	5	5	3	4.33333	Carboxypeptidase C (cathepsin A)	yes
6027	1	6	6	4.33333	C-5 sterol desaturase	yes
6048	3	8	2	4.33333	FIG00453420: hypothetical protein	yes
6068	6	6	1	4.33333	Homoserine/homoserine lactone efflux protein	yes
6213	6	4	3	4.33333	putative lipoprotein	yes
6487	4	4	5	4.33333	Enoyl-CoA hydratase/isomerase family protein2C may be related to NAD-dependent histone deacetylation	yes
2151	5	5	3	4.33333	Muramoyltetrapeptide carboxypeptidase	no
2349	3	7	3	4.33333	hypothetical protein	no
6309	6	3	4	4.33333	hypothetical protein	no
3730	2	6	4	4	Permease of the drug/metabolite transporter (DMT) superfamily	no
53	3	5	4	4	O-acetylhomoserine sulfhydrylase / O-succinylhomoserine sulfhydrylase	yes
169	5	5	2	4	Hopanoid-associated RND transporter2C HpnN	yes
214	3	7	2	4	Succinate-semialdehyde dehydrogenase [NADP+]	yes
815	4	5	3	4	Phosphoheptose isomerase	yes
1298	3	8	1	4	Glutamate Aspartate transport system permease protein GltK (TC 3.A.1.3.4)	yes
1299	3	6	3	4	Glutamate Aspartate transport system permease protein GltJ (TC 3.A.1.3.4)	yes
1345	4	3	5	4	predicted L-arabinose 1-dehydrogenase	yes
1358	3	7	2	4	Putative esterase2C FIGfam005057	yes
1362	8	1	3	4	Cytochrome c-type biogenesis protein ResA	yes
1415	3	7	2	4	D-alanine--D-alanine ligase	yes
1481	2	6	4	4	Protein sirB1	yes
1501	3	5	4	4	transposon resolvase	yes
1666	2	5	5	4	3-oxoadipate CoA-transferase subunit A	yes
1926	2	7	3	4	FIG00453722: hypothetical protein	yes
1998	4	5	3	4	FIG00453878: hypothetical protein	yes
2210	5	6	1	4	DNA repair protein RadA	yes
2242	1	8	3	4	Anthranilate phosphoribosyltransferase	yes
2407	5	3	4	4	Branched-chain amino acid transport protein azlC	yes
2437	3	6	3	4	Uncharacterized protein conserved in bacteria	yes
2527	1	7	4	4	NADH dehydrogenase	yes
2561	6	2	4	4	Bis(5'-nucleosyl)-tetraphosphatase (asymmetrical)	yes
2779	3	7	2	4	Phytoene synthase	yes
2951	0	6	6	4	Death on curing protein2C Doc toxin	yes
3094	6	3	3	4	Ferrichrome transport ATP-binding protein FhuC (TC 3.A.1.14.3)	yes
3284	2	4	6	4	PilL domain protein	yes
3288	3	7	2	4	Phosphate regulon sensor protein PhoR (SphS)	yes
3335	6	4	2	4	Transcriptional regulator2C AraC family	yes
3477	2	8	2	4	Glucokinase / HTH-type transcriptional regulator (HexR?)	yes
3500	4	6	2	4	Cell division topological specificity factor MinE	yes
3612	4	5	3	4	3'-to-5' oligoribonuclease (orn)	yes
3715	4	5	3	4	FIG00453615: hypothetical protein	yes
3741	3	6	3	4	Histidine ABC transporter2C ATP-binding protein HisP (TC 3.A.1.3.1)	yes
3841	4	4	4	4	FIG00455362: hypothetical protein	yes
4015	4	5	3	4	ATPase involved in DNA repair	yes
4041	3	8	1	4	Polysaccharide biosynthesis protein WlaX	yes
4130	5	6	1	4	Aminobutyraldehyde dehydrogenase	yes
4332	4	3	5	4	Probable transmembrane protein	yes
4391	3	5	4	4	Alpha/beta hydrolase	yes
4505	5	7	0	4	putative exported protein	yes
4567	3	6	3	4	Histidine ABC transporter2C ATP-binding protein HisP (TC 3.A.1.3.1)	yes
4666	1	9	2	4	Sulfate adenylyltransferase subunit 1	yes
4969	5	6	1	4	Rhodanese-related sulfurtransferase	yes
5310	4	4	4	4	hypothetical protein	yes
5321	3	6	3	4	Short-chain alcohol dehydrogenase family	yes
5427	2	6	4	4	Transcriptional activator protein irlR	yes
5572	2	4	6	4	Two-component response regulator	yes
5686	4	4	4	4	Cytochrome O ubiquinol oxidase subunit II	yes
5727	2	7	3	4	Imidazole glycerol phosphate synthase amidotransferase subunit	yes
5732	4	6	2	4	Probable transmembrane protein	yes
5798	3	3	6	4	Frataxin homolog CyaY2C facilitates iron supply for heme A synthesis or Fe-S cluster assembly	yes
5837	2	5	5	4	hypothetical protein	yes
5979	2	6	4	4	FIG00454136: hypothetical protein	yes
6024	1	7	4	4	Arginine exporter protein ArgO	yes
6066	4	4	4	4	Transcriptional regulator2C LysR family	yes
6084	7	3	2	4	FIG00460141: hypothetical protein	yes
6136	3	7	2	4	Queuosine biosynthesis QueD2C PTPS-I	yes
6141	3	6	3	4	Rod shape-determining protein MreC	yes
6181	4	5	3	4	Inner membrane component of tripartite multidrug resistance system	yes
6276	5	6	1	4	Protein GlcG	yes
6479	1	5	6	4	Putative acyl-CoA dehydrogenase oxidoreductase2C may be related to NAD-dependent histone acetylation	yes
113	3	8	1	4	hypothetical protein	no
1422	2	6	4	4	UDP-N-acetylmuramoylalanyl-D-glutamate--22C6-diaminopimelate ligase	no
1499	3	5	4	4	FIG00460948: hypothetical protein	no
3513	4	5	3	4	Mobile element protein	no
3546	0	7	5	4	hypothetical protein	no
4808	4	2	6	4	hypothetical protein	no
6042	4	4	4	4	hypothetical protein	no
1074	4	5	2	3.66667	22C4-dienoyl-CoA reductase [NADPH]	no
351	1	5	5	3.66667	ATPase YjeE2C predicted to have essential role in cell wall biosynthesis	yes
647	3	2	6	3.66667	RND efflux transporter	yes
807	1	7	3	3.66667	DNA polymerase III delta prime subunit	yes
813	4	4	3	3.66667	Cytochrome c551/c552	yes
871	1	6	4	3.66667	FIG00453021: hypothetical protein	yes
875	2	5	4	3.66667	Malonate decarboxylase alpha subunit	yes
908	4	3	4	3.66667	Poly(3-hydroxybutyrate) depolymerase precursor	yes
961	3	5	3	3.66667	Protein of unknown function UPF0060	yes
1022	2	6	3	3.66667	Zn-dependent protease with chaperone function	yes
1366	2	7	2	3.66667	Ribosomal protein L11 methyltransferase	yes
1443	4	4	3	3.66667	Glutamate-ammonia-ligase adenylyltransferase	yes
1528	2	6	3	3.66667	Branched-chain amino acid transport ATP-binding protein LivF (TC 3.A.1.4.1)	yes
1529	3	5	3	3.66667	Branched-chain amino acid transport ATP-binding protein LivG (TC 3.A.1.4.1)	yes
1550	4	2	5	3.66667	Phosphopantothenoylcysteine decarboxylase / Phosphopantothenoylcysteine synthetase	yes
1633	4	6	1	3.66667	Large exoproteins involved in heme utilization or adhesion	yes
1699	2	6	3	3.66667	Selenocysteine-specific translation elongation factor	yes
1751	2	4	5	3.66667	Membrane proteins related to metalloendopeptidases	yes
1798	4	4	3	3.66667	O-acetylhomoserine sulfhydrylase / O-succinylhomoserine sulfhydrylase	yes
1847	5	2	4	3.66667	Protein YigP (COG3165) clustered with ubiquinone biosynthetic genes	yes
1892	4	4	3	3.66667	Acyl-CoA hydrolase	yes
1973	2	6	3	3.66667	Formate dehydrogenase-O2C major subunit	yes
2076	2	6	3	3.66667	Branched-chain amino acid transport system permease protein LivM (TC 3.A.1.4.1)	yes
2104	1	5	5	3.66667	Cell division protein	yes
2126	2	8	1	3.66667	rRNA methylases	yes
2344	2	6	3	3.66667	Gamma-glutamyltranspeptidase	yes
2399	3	6	2	3.66667	Phosphoribosylaminoimidazole carboxylase ATPase subunit	yes
2886	2	4	5	3.66667	N-acyl-L-homoserine lactone synthetase RhlL	yes
2920	3	3	5	3.66667	hypothetical protein	yes
2957	3	5	3	3.66667	FIG001341: Probable Fe(2+)-trafficking protein YggX	yes
3041	2	3	6	3.66667	Uncharacterized conserved protein	yes
3074	3	6	2	3.66667	Membrane fusion protein of RND family multidrug efflux pump	yes
3395	1	8	2	3.66667	Cobalt-zinc-cadmium resistance protein CzcA; Cation efflux system protein CusA	yes
3405	1	6	4	3.66667	Putative cysteine dioxygenase2C type I	yes
3438	3	7	1	3.66667	tRNA (guanine46-N7-)-methyltransferase	yes
3490	2	6	3	3.66667	Outer membrane lipoprotein carrier protein LolA	yes
3492	2	7	2	3.66667	FIG065221: Holliday junction DNA helicase	yes
3543	4	2	5	3.66667	Membrane alanine aminopeptidase N	yes
3566	4	3	4	3.66667	FIG00453128: hypothetical protein	yes
3584	4	4	3	3.66667	ADP-L-glycero-D-manno-heptose-6-epimerase	yes
3594	6	3	2	3.66667	Methionine ABC transporter substrate-binding protein	yes
3667	2	4	5	3.66667	Similar to phosphoglycolate phosphatase2C clustered with ribosomal large subunit pseudouridine synthase C	yes
3684	3	4	4	3.66667	Sigma factor RpoE negative regulatory protein RseA	yes
3706	4	3	4	3.66667	Inner membrane protein	yes
3748	3	5	3	3.66667	Succinylarginine dihydrolase	yes
3761	2	5	4	3.66667	3-hydroxypropionate dehydrogenase	yes
3865	6	3	2	3.66667	UDP-glucose 4-epimerase	yes
4173	2	6	3	3.66667	FIG004556: membrane metalloprotease	yes
4185	1	6	4	3.66667	Predicted hydrolases or acyltransferases (alpha/beta hydrolase superfamily)	yes
4265	1	5	5	3.66667	Probable transmembrane protein	yes
4328	3	4	4	3.66667	Probable transmembrane protein	yes
4483	4	2	5	3.66667	Transaldolase	yes
4556	5	3	3	3.66667	ABC-type nitrate/sulfonate/bicarbonate transport system2C ATPase component	yes
4560	2	5	4	3.66667	Two-component system response regulator OmpR	yes
4582	0	9	2	3.66667	Porphobilinogen deaminase	yes
4617	3	7	1	3.66667	FIG00453271: hypothetical protein	yes
4659	1	8	2	3.66667	FIG00452715: hypothetical protein	yes
4717	3	5	3	3.66667	Probable transcriptional regulator of trehalose utilization2C LuxR family	yes
5074	3	5	3	3.66667	General secretion pathway protein K	yes
5263	2	7	2	3.66667	Thiol-disulfide isomerase and thioredoxins	yes
5331	3	7	1	3.66667	Sigma-fimbriae chaperone protein	yes
5370	1	8	2	3.66667	Multimeric flavodoxin WrbA	yes
5429	1	2	8	3.66667	FIG00454167: hypothetical protein	yes
5526	5	2	4	3.66667	FIG00454554: hypothetical protein	yes
5738	2	7	2	3.66667	FIG137478: Hypothetical protein YbgI	yes
5856	4	4	3	3.66667	Long-chain-fatty-acid--CoA ligase	yes
5951	5	3	3	3.66667	Type III secretion outermembrane pore forming protein (YscC2CMxiD2CHrcC2C InvG)	yes
6104	1	4	6	3.66667	FIG00456299: hypothetical protein	yes
6167	3	7	1	3.66667	FIG00453881: hypothetical protein	yes
6179	3	7	1	3.66667	tRNA pseudouridine synthase B	yes
6273	2	6	3	3.66667	putative exported protein	yes
1089	3	5	3	3.66667	hypothetical protein	no
3121	4	2	5	3.66667	Cob(I)alamin adenosyltransferase	no
613	2	4	4	3.33333	RNA polymerase sigma-70 factor	no
1770	5	3	2	3.33333	Formate dehydrogenase O beta subunit	no
1810	3	3	4	3.33333	FIG00460152: hypothetical protein	no
2193	2	6	2	3.33333	Osmolarity sensory histidine kinase EnvZ	no
5596	4	5	1	3.33333	Sulfur carrier protein adenylyltransferase ThiF	no
5746	4	4	2	3.33333	miscellaneous; not classified regulator	no
6456	2	5	3	3.33333	Leucine-2C isoleucine-2C valine-2C threonine-2C and alanine-binding protein	no
68	1	7	2	3.33333	Transcriptional regulator containing PAS2C AAA-type ATPase2C and DNA-binding domains	yes
102	1	5	4	3.33333	probable tail fiber protein	yes
140	2	7	1	3.33333	Predicted transcriptional regulators	yes
153	2	5	3	3.33333	Sensor protein	yes
226	2	4	4	3.33333	Probable transcription regulator protein of MDR efflux pump cluster	yes
265	2	5	3	3.33333	Lactate-responsive regulator LldR in Enterobacteria2C GntR family	yes
317	3	3	4	3.33333	COG1565: Uncharacterized conserved protein	yes
319	4	6	0	3.33333	FIG00453681: hypothetical protein	yes
336	4	4	2	3.33333	probable dioxygenase	yes
539	4	4	2	3.33333	Histidine utilization repressor	yes
670	1	4	5	3.33333	Phosphate starvation-inducible protein PhoH2C predicted ATPase	yes
801	2	7	1	3.33333	Small-conductance mechanosensitive channel	yes
805	2	4	4	3.33333	Putative deoxyribonuclease YcfH	yes
830	3	4	3	3.33333	Dienelactone hydrolase family	yes
890	3	5	2	3.33333	Transcriptional regulator2C GntR family domain / Aspartate aminotransferase	yes
964	2	5	3	3.33333	Hydrolases of the alpha/beta superfamily	yes
1001	1	4	5	3.33333	FIG00454842: hypothetical protein	yes
1077	1	7	2	3.33333	Transcriptional regulator2C LuxR family	yes
1253	1	4	5	3.33333	Paraquat-inducible protein B	yes
1367	2	7	1	3.33333	Probable transmembrane protein	yes
1402	2	5	3	3.33333	2-amino-4-hydroxy-6-hydroxymethyldihydropteridine pyrophosphokinase	yes
1417	4	3	3	3.33333	UDP-N-acetylglucosamine--N-acetylmuramyl-(pentapeptide) pyrophosphoryl-undecaprenol N-acetylglucosamine transferase	yes
1487	1	7	2	3.33333	UDP-N-acetylenolpyruvoylglucosamine reductase	yes
1516	2	5	3	3.33333	Transcriptional regulator2C LysR family	yes
1526	1	6	3	3.33333	Branched-chain amino acid transport ATP-binding protein LivF (TC 3.A.1.4.1)	yes
1658	2	7	1	3.33333	Transporter2C LysE family	yes
1801	3	3	4	3.33333	DedD protein	yes
1924	2	4	4	3.33333	Aerobic glycerol-3-phosphate dehydrogenase	yes
2165	2	5	3	3.33333	Transcriptional regulator2C LysR family	yes
2189	2	4	4	3.33333	2-C-methyl-D-erythritol 4-phosphate cytidylyltransferase	yes
2243	1	4	5	3.33333	Anthranilate synthase2C amidotransferase component @ Para-aminobenzoate synthase2C amidotransferase component	yes
2302	1	5	4	3.33333	Transcriptional regulator2C MarR family	yes
2438	2	5	3	3.33333	sensor histidine kinase/response regulator	yes
2439	3	3	4	3.33333	Cytochrome O ubiquinol oxidase subunit I	yes
2450	3	2	5	3.33333	PhnB protein	yes
2475	4	5	1	3.33333	FIG00453360: hypothetical protein	yes
2476	2	4	4	3.33333	FIG00453087: hypothetical protein	yes
2717	3	4	3	3.33333	Flagellar motor protein	yes
2757	1	4	5	3.33333	Hemin transport protein HmuS	yes
2782	4	5	1	3.33333	transcriptional regulator	yes
2863	3	4	3	3.33333	Oxygen-insensitive NADPH nitroreductase	yes
3079	2	4	4	3.33333	Transport ATP-binding protein CydCD	yes
3195	1	9	0	3.33333	Ribose operon repressor	yes
3236	2	3	5	3.33333	hypothetical protein	yes
3384	6	3	1	3.33333	Cytochrome c553-like	yes
3465	2	0	8	3.33333	Diaminohydroxyphosphoribosylaminopyrimidine deaminase / 5-amino-6-(5-phosphoribosylamino)uracil reductase	yes
3593	8	1	1	3.33333	Methionine ABC transporter permease protein	yes
3622	1	6	3	3.33333	Nitrogen regulation protein NR(I)	yes
3696	3	6	1	3.33333	Response regulator containing CheY-like receiver2C AAA-type ATPase2C and DNA-binding domains	yes
3699	1	7	2	3.33333	Excinuclease ABC subunit C	yes
3705	3	2	5	3.33333	GCN5-related N-acetyltransferase	yes
3740	3	6	1	3.33333	Histidine ABC transporter2C permease protein HisM (TC 3.A.1.3.1)	yes
3742	2	6	2	3.33333	Arginine pathway regulatory protein ArgR2C repressor of arg regulon	yes
3745	6	1	3	3.33333	Arginine N-succinyltransferase2C alpha subunit	yes
3794	2	7	1	3.33333	Transcriptional regulator2C AraC family	yes
3914	3	6	1	3.33333	Virulence factor mviM	yes
3957	2	4	4	3.33333	hypothetical protein	yes
4093	2	5	3	3.33333	Flagellar hook-associated protein FlgK	yes
4122	1	2	7	3.33333	Dipeptide transport ATP-binding protein DppD (TC 3.A.1.5.2)	yes
4186	3	2	5	3.33333	DNA internalization-related competence protein ComEC/Rec2	yes
4395	3	5	2	3.33333	ABC-type transport system involved in resistance to organic solvents2C periplasmic component	yes
4630	2	3	5	3.33333	FIG00454446: hypothetical protein	yes
4684	1	7	2	3.33333	Glycosyltransferase	yes
4705	1	4	5	3.33333	Acetylornithine deacetylase/Succinyl-diaminopimelate desuccinylase and related deacylases	yes
4753	4	6	0	3.33333	Transcriptional regulatory protein RstA	yes
4996	1	4	5	3.33333	FIG00456975: hypothetical protein	yes
5082	3	4	3	3.33333	Oxidoreductase	yes
5475	1	3	6	3.33333	FIG00453731: hypothetical protein	yes
5579	2	3	5	3.33333	pyridoxal-dependent decarboxylase conserved domain [EC:4.1.2.27]	yes
5714	4	2	4	3.33333	LSU ribosomal protein L36p	yes
5759	4	5	1	3.33333	Uncharacterized protein ImpF	yes
5760	5	3	2	3.33333	Protein ImpG/VasA	yes
5804	3	6	1	3.33333	Shikimate kinase I	yes
5815	4	4	2	3.33333	Glutamate synthase [NADPH] small chain	yes
5827	3	4	3	3.33333	Uncharacterized ABC transporter2C periplasmic component YrbD	yes
5832	0	7	3	3.33333	ABC-type multidrug transport system2C permease component	yes
6079	4	4	2	3.33333	D-serine/D-alanine/glycine transporter	yes
6080	4	6	0	3.33333	Integrase	yes
6091	1	6	3	3.33333	Probable lipoprotein	yes
6096	3	3	4	3.33333	YaeQ protein	yes
6155	4	4	2	3.33333	FIG00454129: hypothetical protein	yes
6257	3	2	5	3.33333	Exodeoxyribonuclease III	yes
6267	3	3	4	3.33333	Surface antigen	yes
6283	2	6	2	3.33333	Ferric siderophore transport system2C periplasmic binding protein TonB	yes
6289	2	7	1	3.33333	Probable transmembrane protein	yes
44	3	4	3	3.33333	hypothetical protein	no
1435	3	4	3	3.33333	Thiol-disulfide isomerase and thioredoxins	no
3529	3	5	2	3.33333	FIG00454274: hypothetical protein	no
3644	5	3	2	3.33333	Proline dehydrogenase (Proline oxidase)	no
4552	8	1	1	3.33333	Alpha2Calpha-trehalose-phosphate synthase [UDP-forming]	no
4776	2	6	2	3.33333	hypothetical protein	no
4806	1	7	2	3.33333	hypothetical protein	no
5237	2	5	3	3.33333	Uncharacterized conserved protein	no
3152	4	4	1	3	Transcriptional regulator2C GntR family	no
3751	3	4	2	3	FIG00463959: hypothetical protein	no
27	3	6	0	3	Type III restriction-modification system methylation subunit	yes
43	2	5	2	3	FIG00465595: hypothetical protein	yes
99	1	5	3	3	Nucleoside-diphosphate-sugar epimerases	yes
218	1	6	2	3	Selenide2Cwater dikinase	yes
335	1	6	2	3	Hydroxymethylglutaryl-CoA lyase	yes
353	2	5	2	3	Permease of the drug/metabolite transporter (DMT) superfamily	yes
467	1	4	4	3	Transcriptional regulator2C AraC family	yes
634	1	7	1	3	Putrescine transport ATP-binding protein PotG (TC 3.A.1.11.2)	yes
844	6	1	2	3	FIG00452630: hypothetical protein	yes
1060	2	6	1	3	Hydrogenase-4 component B / Formate hydrogenlyase subunit 3	yes
1126	4	3	2	3	Possible methyltransferase	yes
1128	1	5	3	3	putative nucleoside 2-deoxyribosyltransferase	yes
1151	2	4	3	3	Phenylacetate-coenzyme A ligase	yes
1153	4	4	1	3	CAAX amino terminal protease family protein	yes
1213	4	3	2	3	8-amino-7-oxononanoate synthase	yes
1238	0	8	1	3	Glutamine amidotransferases class-II	yes
1251	1	5	3	3	Paraquat-inducible protein A	yes
1281	1	3	5	3	D-tyrosyl-tRNA(Tyr) deacylase	yes
1286	2	5	2	3	Transcriptional regulator2C AraC family	yes
1315	1	2	6	3	LPS-assembly lipoprotein RlpB precursor (Rare lipoprotein B)	yes
1459	3	3	3	3	4-hydroxybenzoate polyprenyltransferase	yes
1477	3	4	2	3	3-deoxy-manno-octulosonate cytidylyltransferase	yes
1507	2	6	1	3	FIG00455622: hypothetical protein	yes
1508	1	3	5	3	Transcriptional regulator2C MerR family	yes
1659	2	1	6	3	FIG00455103: hypothetical protein	yes
1693	3	2	4	3	Bacitracin transport permease protein BCRC	yes
1762	2	1	6	3	Phage-related tail fiber protein	yes
1832	2	5	2	3	FIG00454151: hypothetical protein	yes
1883	5	2	2	3	Dihydroneopterin triphosphate pyrophosphohydolase type 2	yes
1890	4	2	3	3	Formate dehydrogenase chain D	yes
1904	4	2	3	3	1-acyl-sn-glycerol-3-phosphate acyltransferase	yes
1917	4	3	2	3	Predicted transcriptional regulators	yes
1974	2	3	4	3	Transcriptional regulator2C TetR family	yes
1995	3	5	1	3	Xanthine/uracil/thiamine/ascorbate permease family protein	yes
2002	1	5	3	3	FIG136752 family2C hypothetical protein	yes
2125	3	5	1	3	Ribonuclease HII	yes
2137	2	5	2	3	UPF0125 protein yfjF	yes
2172	2	3	4	3	FOG: TPR repeat	yes
2195	5	2	2	3	FIG00454707: hypothetical protein	yes
2206	1	5	3	3	Hydroxymethylpyrimidine phosphate kinase ThiD	yes
2217	3	1	5	3	FIG138056: a glutathione-dependent thiol reductase	yes
2255	3	5	1	3	Oxygen-insensitive NADPH nitroreductase	yes
2328	4	3	2	3	Indolepyruvate ferredoxin oxidoreductase2C alpha and beta subunits	yes
2533	0	5	4	3	Dienelactone hydrolase family	yes
2549	2	5	2	3	Type I restriction-modification system2C restriction subunit R	yes
2572	3	3	3	3	Two-component response regulator	yes
2617	0	1	8	3	FIG00457321: hypothetical protein	yes
2645	2	5	2	3	3-oxoacyl-[acyl-carrier protein] reductase	yes
2752	1	6	2	3	Outer membrane protein (porin)	yes
2780	3	5	1	3	FIG018942: hypothetical protein	yes
2812	1	4	4	3	Response regulators consisting of a CheY-like receiver domain and a winged-helix DNA-binding domain	yes
2840	0	7	2	3	Transcriptional regulator2C AsnC family	yes
3144	1	4	4	3	Glutathione S-transferase	yes
3243	4	4	1	3	Prolyl endopeptidase	yes
3265	2	6	1	3	High-affinity choline uptake protein BetT	yes
3283	2	3	4	3	General secretion pathway protein D / Type II secretion outermembrane pore forming protein (PulD)	yes
3388	3	4	2	3	Cytochrome c oxidase (B(O/a)3-type) chain I	yes
3413	2	4	3	3	Probable transmembrane protein	yes
3458	1	4	4	3	3-polyprenyl-4-hydroxybenzoate carboxy-lyase	yes
3497	2	6	1	3	Histone acetyltransferase HPA2 and related acetyltransferases	yes
3518	2	7	0	3	Ribonuclease PH	yes
3695	3	3	3	3	Beta N-acetyl-glucosaminidase	yes
3703	1	5	3	3	Transcriptional regulator2C LysR family	yes
3708	3	4	2	3	Cytochrome oxidase biogenesis protein Sco1/SenC/PrrC2C putative copper metallochaperone	yes
3815	2	7	0	3	Putative sulfate permease	yes
3816	3	5	1	3	MFS family multidrug efflux protein in Burkholderiaceae2C unknown substrate	yes
4077	1	7	1	3	Choline dehydrogenase	yes
4115	2	3	4	3	Allophanate hydrolase 2 subunit 2	yes
4272	2	4	3	3	Hypothetical ATP-binding protein UPF00422C contains P-loop	yes
4397	1	5	3	3	ABC-type transport system involved in resistance to organic solvents2C permease component USSDB6A	yes
4408	5	1	3	3	low-specificity D-threonine aldolase	yes
4476	1	5	3	3	FIG00453207: hypothetical protein	yes
4481	2	4	3	3	Thioredoxin reductase	yes
4504	1	7	1	3	DNA binding protein HpkR	yes
4665	4	4	1	3	Uroporphyrinogen-III methyltransferase	yes
4697	2	5	2	3	Transcriptional regulators	yes
4701	1	5	3	3	Transcriptional regulator containing an amidase domain and an AraC-type DNA-binding HTH domain	yes
4737	4	5	0	3	Outer membrane protein V	yes
4874	5	4	0	3	Cytosine deaminase	yes
5069	5	3	1	3	General secretion pathway protein C	yes
5077	2	4	3	3	General secretion pathway protein N	yes
5102	2	3	4	3	Small-conductance mechanosensitive channel	yes
5266	3	3	3	3	D-3-phosphoglycerate dehydrogenase	yes
5268	4	3	2	3	FIG00454661: hypothetical protein	yes
5308	4	4	1	3	L-carnitine dehydratase/bile acid-inducible protein F	yes
5390	2	5	2	3	FIG00453845: hypothetical protein	yes
5476	1	5	3	3	CopG protein	yes
5663	2	4	3	3	FIG00454796: hypothetical protein	yes
5722	3	4	2	3	UDP-N-acetylglucosamine 1-carboxyvinyltransferase	yes
5734	3	2	4	3	Twin-arginine translocation protein TatA	yes
5780	2	3	4	3	Puromycin-sensitive aminopeptidase	yes
5785	1	3	5	3	SAM-dependent methyltransferases	yes
5797	2	3	4	3	FIG00453728: hypothetical protein	yes
5821	3	4	2	3	Glycine oxidase ThiO	yes
5826	3	4	2	3	Uncharacterized ABC transporter2C permease component YrbE	yes
5848	2	4	3	3	FIG00454205: hypothetical protein	yes
5867	2	5	2	3	DNA-binding response regulator	yes
5949	3	3	3	3	Type III secretion inner membrane channel protein (LcrD2CHrcV2CEscV2CSsaV)	yes
5957	3	4	2	3	Type III secretion bridge between inner and outermembrane lipoprotein (YscJ2CHrcJ2CEscJ2C PscJ)	yes
6098	4	3	2	3	ADA regulatory protein / Methylated-DNA--protein-cysteine methyltransferase	yes
6266	2	4	3	3	Probable transmembrane protein	yes
6493	4	2	3	3	Predicted carboxypeptidase	yes
6496	4	3	2	3	Response regulator containing a CheY-like receiver domain and an HTH DNA-binding domain	yes
614	1	6	2	3	Outer membrane lipoprotein Blc	no
1509	3	4	2	3	hypothetical protein	no
3711	1	8	0	3	Alpha2Calpha-trehalose-phosphate synthase [UDP-forming]	no
4455	3	1	5	3	hypothetical protein	no
4946	1	3	5	3	hypothetical protein	no
5485	2	4	3	3	Tryptophan halogenase PrnA	no
5820	2	4	3	3	hypothetical protein	no
604	4	1	3	2.66667	Multicopper oxidase	no
5541	1	2	5	2.66667	Cellulose synthase catalytic subunit [UDP-forming]	no
5645	3	4	1	2.66667	Probable transmembrane protein	no
5886	1	2	5	2.66667	Transcriptional regulator2C TetR family	no
63	2	2	4	2.66667	Protein acetyltransferase	yes
149	1	3	4	2.66667	Arsenate reductase	yes
154	1	6	1	2.66667	Chemotaxis protein CheC -- inhibitor of MCP methylation	yes
284	2	2	4	2.66667	FIG00455491: hypothetical protein	yes
649	2	4	2	2.66667	Transcriptional regulator2C TetR family	yes
661	2	3	3	2.66667	Membrane protein DUF2324 in 2-Ketogluconate Utilization cluster	yes
665	1	4	3	2.66667	Transcriptional regulator2C AsnC family	yes
666	0	8	0	2.66667	FIG00453619: hypothetical protein	yes
692	3	3	2	2.66667	RhlB2C TDP-rhamnosyltransferase 1	yes
763	6	0	2	2.66667	Polymyxin resistance protein ArnT2C undecaprenyl phosphate-alpha-L-Ara4N transferase; Melittin resistance protein PqaB	yes
918	4	3	1	2.66667	Acetyl-coenzyme A synthetase	yes
941	2	4	2	2.66667	Dihydropteroate synthase	yes
1055	0	4	4	2.66667	Proline dehydrogenase	yes
1127	1	4	3	2.66667	Thymidylate synthase	yes
1149	2	3	3	2.66667	Transcriptional regulator2C LysR family	yes
1163	2	5	1	2.66667	RNA polymerase sigma-70 factor2C ECF family	yes
1255	2	3	3	2.66667	Site-specific recombinase	yes
1275	3	2	3	2.66667	Crossover junction endodeoxyribonuclease RuvC	yes
1293	3	3	2	2.66667	Ketosteroid isomerase homolog	yes
1468	1	2	5	2.66667	S-adenosylmethionine:tRNA ribosyltransferase-isomerase	yes
1521	1	5	2	2.66667	FIG00452884: hypothetical protein	yes
1738	0	6	2	2.66667	FIG00454031: hypothetical protein	yes
1744	0	6	2	2.66667	Putative GntR-family regulatory protein and aminotransferase near polyamine transporter	yes
1749	2	4	2	2.66667	Cytochrome B561	yes
1786	3	3	2	2.66667	UTP--glucose-1-phosphate uridylyltransferase	yes
1850	2	4	2	2.66667	SAM-dependent methyltransferases	yes
1879	2	2	4	2.66667	Probable transcription regulator protein of MDR efflux pump cluster	yes
1894	3	3	2	2.66667	Lipid A export ATP-binding/permease protein MsbA	yes
1896	1	4	3	2.66667	COG3178: Predicted phosphotransferase related to Ser/Thr protein kinases	yes
1912	4	2	2	2.66667	Phosphate starvation-inducible ATPase PhoH with RNA binding motif	yes
1949	1	6	1	2.66667	Ribonucleotide reductase of class II (coenzyme B12-dependent)	yes
1970	4	2	2	2.66667	Oligopeptide transport system permease protein OppB (TC 3.A.1.5.1)	yes
2028	1	5	2	2.66667	Macrolide-specific efflux protein MacA	yes
2108	0	3	5	2.66667	tRNA pseudouridine synthase A	yes
2145	4	3	1	2.66667	FIG00452816: hypothetical protein	yes
2196	1	4	3	2.66667	PROBABLE SIGNAL PEPTIDE PROTEIN	yes
2199	1	6	1	2.66667	hypothetical protein	yes
2204	3	4	1	2.66667	Uracil-DNA glycosylase2C family 4	yes
2246	2	5	1	2.66667	Ribulose-phosphate 3-epimerase	yes
2248	2	5	1	2.66667	Membrane-bound lytic murein transglycosylase A precursor	yes
2400	1	5	2	2.66667	Phosphoribosylaminoimidazole carboxylase catalytic subunit	yes
2451	1	4	3	2.66667	PhnB protein	yes
2511	4	3	1	2.66667	DNA-binding domain of ModE / Molybdate-binding domain of ModE	yes
2542	3	3	2	2.66667	NAD(FAD)-utilizing dehydrogenases	yes
2687	0	3	5	2.66667	Long-chain-fatty-acid--CoA ligase	yes
2834	1	4	3	2.66667	N-hydroxyarylamine O-acetyltransferase	yes
2885	2	3	3	2.66667	FIG005933: hypothetical protein	yes
2911	2	4	2	2.66667	Oxalate decarboxylase	yes
3130	4	3	1	2.66667	Cobalamin biosynthesis protein CbiG / Cobalt-precorrin-3b C17-methyltransferase	yes
3238	1	2	5	2.66667	GENE II AND X PROTEINS	yes
3393	1	4	3	2.66667	FIG00453278: hypothetical protein	yes
3430	1	5	2	2.66667	Omega-amino acid--pyruvate aminotransferase	yes
3495	0	6	2	2.66667	FIG00454854: hypothetical protein	yes
3502	3	3	2	2.66667	Chloride channel protein	yes
3613	3	3	2	2.66667	Molybdopterin biosynthesis Mog protein2C molybdochelatase	yes
3669	3	3	2	2.66667	Periplasmic serine proteases (ClpP class)	yes
3728	3	3	2	2.66667	Predicted integral membrane protein	yes
3746	3	5	0	2.66667	Arginine N-succinyltransferase2C beta subunit	yes
3759	2	5	1	2.66667	MotA/TolQ/ExbB proton channel family protein	yes
3823	2	5	1	2.66667	Redox-sensing transcriptional regulator QorR2C putative	yes
3871	1	3	4	2.66667	Lipopolysaccharide heptosyltransferase I	yes
3896	2	5	1	2.66667	D-3-phosphoglycerate dehydrogenase	yes
4059	3	4	1	2.66667	Outer membrane porin protein 32 precursor	yes
4110	7	1	0	2.66667	NAD-dependent epimerase/dehydratase	yes
4121	2	4	2	2.66667	Dipeptide transport ATP-binding protein DppF (TC 3.A.1.5.2)	yes
4180	1	4	3	2.66667	FIG00452943: hypothetical protein	yes
4261	4	4	0	2.66667	Adenine phosphoribosyltransferase	yes
4282	3	4	1	2.66667	Peptidyl-tRNA hydrolase	yes
4286	1	4	3	2.66667	Ribosomal RNA small subunit methyltransferase D	yes
4350	1	6	1	2.66667	Phosphocarrier protein2C nitrogen regulation associated	yes
4407	3	3	2	2.66667	Transcriptional regulator2C RpiR family	yes
4413	5	0	3	2.66667	6-hexanolactone hydrolase	yes
4441	1	6	1	2.66667	FIG00452721: hypothetical protein	yes
4473	4	2	2	2.66667	Endonuclease III	yes
4492	4	2	2	2.66667	Transcriptional regulator2C GntR family domain / Aspartate aminotransferase	yes
4545	3	4	1	2.66667	FIG00453479: hypothetical protein	yes
4566	2	5	1	2.66667	Histidine ABC transporter2C permease protein HisM (TC 3.A.1.3.1)	yes
4584	4	4	0	2.66667	Phosphoenolpyruvate carboxylase	yes
4637	3	4	1	2.66667	Cobyric acid synthase	yes
4660	3	3	2	2.66667	DNA polymerase III chi subunit	yes
4687	1	7	0	2.66667	Rhodanese domain protein UPF01762C Betaproteobacterial subgroup	yes
4713	3	3	2	2.66667	Predicted trehalose permease2C MFS family	yes
4922	1	4	3	2.66667	FIG00454312: hypothetical protein	yes
4951	0	3	5	2.66667	Microbial collagenase2C secreted	yes
5026	0	7	1	2.66667	rRNA small subunit methyltransferase2C glucose inhibited division protein GidB	yes
5075	0	7	1	2.66667	General secretion pathway protein L	yes
5090	4	4	0	2.66667	L-serine dehydratase	yes
5122	0	4	4	2.66667	amidotransferase-related protein	yes
5214	1	2	5	2.66667	Dihydrolipoamide dehydrogenase of branched-chain alpha-keto acid dehydrogenase	yes
5340	2	3	3	2.66667	putative 2-pyrone-42C6-dicarboxylic acid hydrolase	yes
5360	0	4	4	2.66667	hypothetical protein	yes
5385	2	6	0	2.66667	5'-methylthioadenosine nucleosidase / S-adenosylhomocysteine nucleosidase	yes
5394	1	6	1	2.66667	ATP-dependent Zn proteases	yes
5397	3	4	1	2.66667	Myo-inositol 2-dehydrogenase	yes
5424	1	6	1	2.66667	Extracellular protease precursor	yes
5670	4	2	2	2.66667	Carbohydrate-selective porin	yes
5672	1	4	3	2.66667	Homoserine/homoserine lactone efflux protein	yes
5683	2	5	1	2.66667	DNA-3-methyladenine glycosylase	yes
5723	2	6	0	2.66667	ATP phosphoribosyltransferase	yes
5763	1	5	2	2.66667	Uncharacterized protein ImpA	yes
5765	2	3	3	2.66667	FIG00977343: hypothetical protein	yes
5781	3	5	0	2.66667	lipoprotein2C putative	yes
5789	2	4	2	2.66667	GTP-binding protein EngB	yes
5794	3	3	2	2.66667	Putative sulfite oxidase subunit YedY	yes
5807	0	4	4	2.66667	Glycerol-3-phosphate ABC transporter2C periplasmic glycerol-3-phosphate-binding protein (TC 3.A.1.1.3)	yes
5872	2	3	3	2.66667	Aldehyde dehydrogenase B	yes
5893	3	5	0	2.66667	Outer membrane protein	yes
6023	1	6	1	2.66667	Methionyl-tRNA formyltransferase	yes
6097	2	3	3	2.66667	Glyoxalase family protein	yes
6148	1	5	2	2.66667	Aldo/keto reductase	yes
6165	2	2	4	2.66667	Probable lipoprotein transmembrane	yes
6223	2	4	2	2.66667	FIG00454203: hypothetical protein	yes
6364	0	5	3	2.66667	FIG00455863: hypothetical protein	yes
6417	3	5	0	2.66667	Lysophospholipase L1 and related esterases	yes
6443	3	5	0	2.66667	Probable transmembrane protein	yes
275	3	2	3	2.66667	hypothetical protein	no
2797	3	4	1	2.66667	Mobile element protein	no
2803	1	4	3	2.66667	L-glutamine:2-deoxy-scyllo-inosose aminotransferase	no
3672	1	1	6	2.66667	hypothetical protein	no
4534	2	1	5	2.66667	hypothetical protein	no
5682	3	2	3	2.66667	hypothetical protein	no
6082	0	6	2	2.66667	hypothetical protein	no
6445	1	4	3	2.66667	FIG00458722: hypothetical protein	no
1101	2	3	2	2.33333	Transcriptional regulator	no
1220	2	4	1	2.33333	D-glycero-D-manno-heptose 12C7-bisphosphate phosphatase	no
1969	1	4	2	2.33333	Oligopeptide transport system permease protein OppC (TC 3.A.1.5.1)	no
2802	2	3	2	2.33333	3-dehydroquinate synthase	no
5234	1	1	5	2.33333	hypothetical protein	no
37	0	4	3	2.33333	GTPase and tRNA-U34 5-formylation enzyme TrmE	yes
152	1	3	3	2.33333	Putative oxidoreductase	yes
195	0	4	3	2.33333	FIG00452788: hypothetical protein	yes
286	2	4	1	2.33333	Pca regulon regulatory protein PcaR	yes
303	2	2	3	2.33333	Copper chaperone	yes
322	0	3	4	2.33333	Transcriptional regulators	yes
346	0	5	2	2.33333	Long-chain-fatty-acid--CoA ligase	yes
355	2	2	3	2.33333	COG3118: Thioredoxin domain-containing protein EC-YbbN	yes
356	0	5	2	2.33333	Dinucleotide-utilizing enzymes involved in molybdopterin and thiamine biosynthesis family 1	yes
360	2	4	1	2.33333	Peptide methionine sulfoxide reductase MsrA	yes
364	1	4	2	2.33333	Kynurenine formamidase2C bacterial	yes
529	2	4	1	2.33333	glutamine synthetase family protein	yes
546	3	2	2	2.33333	Adenylylsulfate kinase	yes
579	3	4	0	2.33333	2-dehydro-3-deoxygluconate kinase	yes
587	2	5	0	2.33333	Dihydroxyacetone kinase2C ATP-dependent	yes
629	2	2	3	2.33333	Dioxygenases related to 2-nitropropane dioxygenase	yes
648	2	2	3	2.33333	Probable Co/Zn/Cd efflux system membrane fusion protein	yes
696	2	4	1	2.33333	Inner membrane protein	yes
710	1	5	1	2.33333	Selenoprotein O and cysteine-containing homologs	yes
719	4	3	0	2.33333	putative ATP-binding component of a transport system	yes
831	4	1	2	2.33333	Aspartyl-tRNA(Asn) amidotransferase subunit A @ Glutamyl-tRNA(Gln) amidotransferase subunit A	yes
914	3	2	2	2.33333	Galactose mutarotase and related enzymes	yes
958	1	3	3	2.33333	Ribonuclease HI	yes
1007	2	4	1	2.33333	LSU m5C1962 methyltransferase RlmI	yes
1048	3	2	2	2.33333	Respiratory nitrate reductase alpha chain	yes
1113	2	3	2	2.33333	Mobile element protein	yes
1143	0	5	2	2.33333	Transcriptional regulator2C DeoR family	yes
1150	2	3	2	2.33333	Calcium/proton antiporter	yes
1221	1	5	1	2.33333	D-glycero-D-manno-heptose 1-phosphate guanosyltransferase	yes
1249	3	3	1	2.33333	Cytochrome B561	yes
1256	2	4	1	2.33333	Methyltransferase	yes
1276	4	2	1	2.33333	Holliday junction DNA helicase RuvA	yes
1398	3	3	1	2.33333	Mutator mutT protein (72C8-dihydro-8-oxoguanine-triphosphatase)	yes
1404	3	2	2	2.33333	3-methyl-2-oxobutanoate hydroxymethyltransferase	yes
1442	5	1	1	2.33333	DNA repair protein RecN	yes
1452	0	7	0	2.33333	D-Lactate dehydrogenase2C cytochrome c-dependent	yes
1457	3	3	1	2.33333	Pyrroline-5-carboxylate reductase	yes
1479	1	3	3	2.33333	3-oxoacyl-[acyl-carrier protein] reductase	yes
1530	1	4	2	2.33333	Branched-chain amino acid transport system permease protein LivM (TC 3.A.1.4.1)	yes
1574	2	2	3	2.33333	SAM-dependent methyltransferases	yes
1670	2	3	2	2.33333	FolM Alternative dihydrofolate reductase 1	yes
1691	1	4	2	2.33333	iron-chelator utilization protein	yes
1723	3	3	1	2.33333	Citrate lyase beta chain	yes
1746	2	2	3	2.33333	Lipase	yes
1830	1	5	1	2.33333	FIG00454994: hypothetical protein	yes
1843	2	4	1	2.33333	Diadenosine tetraphosphate (Ap4A) hydrolase and other HIT family hydrolases	yes
1852	2	3	2	2.33333	Gfa-like protein	yes
1968	1	3	3	2.33333	Oligopeptide transport system permease protein OppB (TC 3.A.1.5.1)	yes
1975	0	7	0	2.33333	Methionine aminopeptidase	yes
[truncated: 2,383 more rows]

## Sheet: S3.C.
Supplementary Table S3.C. B. thailandensis strain E555 transcripts detected in macrophages 6 h post-infection.
Virulence factors are indicated in purple in the first column.
Bt E555 Fig|869728.6.peg.	Number of transcripts per sample			J774_T6 Mean	Name	Bp homolog
	J774_T6_1	J774_T6_2	J774_T6_3
3569	1705	4609	3668	3327.33	Outer membrane protein A precursor	yes
2892	1290	4064	2759	2704.33	Outer membrane protein (porin)	yes
3838	830	2777	2060	1889	Heat shock protein 60 family chaperone GroEL	yes
5909	671	2163	1853	1562.33	Hcp	yes
406	833	1880	1457	1390	LSU ribosomal protein L10p (P0)	yes
1537	815	1518	1188	1173.67	LSU ribosomal protein L28p	yes
5061	592	1632	1289	1171	DNA-binding protein HU	yes
1289	533	1379	1174	1028.67	LSU ribosomal protein L13p (L13Ae)	yes
1484	677	1252	981	970	SSU ribosomal protein S20p	yes
407	537	1201	864	867.333	LSU ribosomal protein L7/L12 (P1/P2)	yes
6150	448	1128	914	830	LSU ribosomal protein L20p	yes
697	560	1043	811	804.667	LSU ribosomal protein L31p @ LSU ribosomal protein L31p2C zinc-independent	yes
6163	465	979	955	799.667	FIG00453023: hypothetical protein	yes
1561	562	995	815	790.667	hypothetical protein	no
2256	443	1038	820	767	Cold shock protein CspG	yes
3606	427	1073	785	761.667	LSU ribosomal protein L19p	yes
2192	367	1054	811	744	Alkyl hydroperoxide reductase protein C	yes
5681	473	875	761	703	SSU ribosomal protein S21p	yes
6149	332	943	774	683	LSU ribosomal protein L35p	yes
6457	482	843	724	683	SSU ribosomal protein S15p (S13e)	yes
1387	432	805	706	647.667	LSU ribosomal protein L21p	yes
3577	387	908	566	620.333	SSU ribosomal protein S1p	yes
1559	230	852	764	615.333	Isocitrate dehydrogenase [NADP]	yes
3901	395	809	614	606	Cold shock protein CspA	yes
5690	352	738	594	561.333	Translation elongation factor Tu	yes
1473	381	735	565	560.333	Superoxide dismutase [Fe]	yes
5712	388	757	530	558.333	Preprotein translocase secY subunit (TC 3.A.5.1.1)	yes
4281	235	855	561	550.333	LSU ribosomal protein L25p	yes
5014	303	773	550	542	ATP synthase beta chain	yes
780	315	728	569	537.333	SSU ribosomal protein S6p	yes
1371	247	660	697	534.667	Low-complexity acidic protein2C XCC2875 type	yes
3837	241	653	586	493.333	Heat shock protein 60 family co-chaperone GroES	yes
5016	325	669	452	482	ATP synthase alpha chain	yes
1784	245	652	540	479	histone-like protein	yes
5719	258	663	509	476.667	LSU ribosomal protein L17p	yes
4036	283	615	505	467.667	Nucleoside diphosphate kinase	yes
2110	235	624	525	461.333	SSU ribosomal protein S2p (SAe)	yes
405	237	653	462	450.667	LSU ribosomal protein L1p (L10Ae)	yes
5908	243	689	413	448.333	Uncharacterized protein ImpC	yes
1538	323	469	486	426	LSU ribosomal protein L33p @ LSU ribosomal protein L33p2C zinc-independent	yes
5289	227	616	424	422.333	Translation initiation factor 3	yes
1386	277	534	442	417.667	LSU ribosomal protein L27p	yes
5692	253	596	400	416.333	LSU ribosomal protein L3p (L3e)	yes
3572	173	610	436	406.333	Probable signal peptide protein	yes
1557	183	510	491	394.667	Cold shock protein CspD	yes
409	230	558	377	388.333	DNA-directed RNA polymerase beta' subunit	yes
413	239	552	363	384.667	Translation elongation factor G	yes
5702	259	505	385	383	LSU ribosomal protein L14p (L23e)	yes
408	241	558	342	380.333	DNA-directed RNA polymerase beta subunit	yes
5718	239	511	382	377.333	DNA-directed RNA polymerase alpha subunit	yes
1040	5	582	508	365	Alpha-ketoglutarate-dependent taurine dioxygenase	yes
2547	228	490	374	364	RNA polymerase sigma factor RpoD	yes
3680	236	473	370	359.667	Acyl carrier protein	yes
5290	228	465	368	353.667	Threonyl-tRNA synthetase	yes
1300	145	509	390	348	Glutamate Aspartate periplasmic binding protein precursor GltI (TC 3.A.1.3.4)	yes
3526	185	428	428	347	Cold shock protein CspG	yes
4279	271	438	308	339	4-diphosphocytidyl-2-C-methyl-D-erythritol kinase	yes
5019	176	484	351	337	ATP synthase C chain	yes
4300	135	458	411	334.667	RNA polymerase sigma factor RpoH	yes
777	206	451	346	334.333	LSU ribosomal protein L9p	yes
6326	239	335	398	324	RelE/StbE replicon stabilization toxin	no
823	230	418	322	323.333	DNA-binding protein H-NS	yes
404	194	442	325	320.333	LSU ribosomal protein L11p (L12e)	yes
412	205	423	332	320	SSU ribosomal protein S7p (S5e)	yes
1288	159	443	355	319	SSU ribosomal protein S9p (S16e)	yes
3697	209	404	329	314	Translation elongation factor P	yes
4037	128	429	366	307.667	Putative TEGT family carrier/transport protein	yes
865	227	267	393	295.667	FIG00464790: hypothetical protein	yes
4280	221	360	288	289.667	Ribose-phosphate pyrophosphokinase	yes
2119	149	420	285	284.667	Outer membrane protein assembly factor YaeT precursor	yes
2111	176	383	292	283.667	Translation elongation factor Ts	yes
411	159	366	303	276	SSU ribosomal protein S12p (S23e)	yes
3674	174	351	298	274.333	LSU ribosomal protein L32p	yes
5701	168	374	261	267.667	SSU ribosomal protein S17p (S11e)	yes
5896	179	367	249	265	N-acetylmuramoyl-L-alanine amidase	yes
273	115	384	280	259.667	DNA polymerase III beta subunit	yes
4050	115	374	287	258.667	Thioredoxin	yes
796	108	363	295	255.333	putative lipoprotein	yes
6277	66	378	301	248.333	Hemin uptake protein	yes
6188	163	340	239	247.333	2-oxoglutarate dehydrogenase E1 component	yes
6458	180	331	214	241.667	Polyribonucleotide nucleotidyltransferase	yes
5704	165	327	226	239.333	LSU ribosomal protein L5p (L11e)	yes
5857	158	324	232	238	ATP synthase epsilon chain	yes
731	137	335	236	236	Cell division trigger factor	yes
4144	130	312	256	232.667	hypothetical protein	no
6446	145	349	201	231.667	Acetolactate synthase large subunit	yes
2689	5	388	289	227.333	CmaB	yes
5015	145	323	207	225	ATP synthase gamma chain	yes
942	89	309	276	224.667	Cell division protein FtsH	yes
5907	125	334	214	224.333	Uncharacterized protein ImpB	yes
5691	135	303	227	221.667	SSU ribosomal protein S10p (S20e)	yes
5707	169	274	209	217.333	LSU ribosomal protein L6p (L9e)	yes
6177	151	293	202	215.333	Translation initiation factor 2	yes
4211	178	241	224	214.333	granule-associated protein	yes
5693	156	280	198	211.333	LSU ribosomal protein L4p (L1e)	yes
4269	77	298	255	210	Ribosome hibernation protein YhbH	no
5698	143	286	193	207.333	SSU ribosomal protein S3p (S3e)	yes
5717	136	295	185	205.333	SSU ribosomal protein S4p (S9e)	yes
5695	164	272	176	204	LSU ribosomal protein L2p (L8e)	yes
4035	127	289	194	203.333	Ribosomal RNA large subunit methyltransferase N	yes
1002	138	262	203	201	S-adenosylmethionine synthetase	yes
3605	129	260	206	198.333	tRNA (Guanine37-N1) -methyltransferase	yes
834	109	264	214	195.667	Adenosylhomocysteinase	yes
4012	118	245	212	191.667	Probable component of the lipoprotein assembly complex (forms a complex with YaeT2C YfgL2C and NlpB)	yes
5018	119	285	167	190.333	ATP synthase B chain	yes
6194	32	281	252	188.333	Uncharacterized protein conserved in bacteria	yes
1372	96	267	198	187	Ribonucleotide reductase of class Ia (aerobic)2C beta subunit	yes
4051	100	273	186	186.333	Transcription termination factor Rho	yes
5927	90	285	178	184.333	DNA-binding response regulator	yes
6451	116	230	201	182.333	2-isopropylmalate synthase	yes
779	92	250	198	180	Primosomal replication protein N	yes
5020	95	257	187	179.667	ATP synthase A chain	yes
5910	85	245	195	175	Uncharacterized protein similar to VCA0109	yes
778	107	214	198	173	SSU ribosomal protein S18p @ SSU ribosomal protein S18p2C zinc-independent	yes
4136	83	243	185	170.333	Ferredoxin--NADP(+) reductase	yes
6168	81	251	178	170	Transposase and inactivated derivatives	yes
2402	79	248	181	169.333	Fructose-bisphosphate aldolase class II	no
6071	145	188	173	168.667	hypothetical protein	no
5839	126	173	205	168	FIG00464790: hypothetical protein	yes
3524	111	215	173	166.333	Outer membrane protein (porin)	yes
2132	85	229	184	166	Phosphoenolpyruvate synthase	yes
6272	59	234	203	165.333	Periplasmic protein p19 involved in high-affinity Fe2+ transport	yes
401	85	232	177	164.667	Translation elongation factor Tu	yes
727	66	243	174	161	ATP-dependent protease La Type I	yes
6050	91	203	186	160	Histone acetyltransferase HPA2 and related acetyltransferases	yes
4268	75	204	194	157.667	RNA polymerase sigma-54 factor RpoN	yes
3763	80	235	155	156.667	Serine hydroxymethyltransferase	yes
271	100	190	174	154.667	LSU ribosomal protein L34p	yes
1885	33	231	199	154.333	Predicted transcriptional regulator for fatty acid degradation FadP2C TetR family	yes
403	84	210	165	153	Transcription antitermination protein NusG	yes
1543	67	231	161	153	Fatty acid desaturase; Delta-9 fatty acid desaturase	yes
402	106	195	151	150.667	Preprotein translocase subunit SecE (TC 3.A.5.1.1)	yes
4027	96	229	126	150.333	RNA-binding protein Hfq	yes
6176	107	176	163	148.667	Transcription termination protein NusA	yes
6160	60	215	158	144.333	Probable transmembrane protein	yes
4576	59	206	167	144	Inorganic pyrophosphatase	yes
1886	22	224	184	143.333	3-methylmercaptopropionyl-CoA dehydrogenase (DmdC)	yes
5758	45	212	173	143.333	Uncharacterized protein ImpD	yes
5812	20	215	189	141.333	Outer membrane protein W precursor	yes
4491	52	207	163	140.667	Chaperone protein HtpG	yes
2756	23	208	190	140.333	TonB-dependent hemin 2C ferrichrome receptor	yes
2074	60	203	156	139.667	Branched-chain amino acid ABC transporter2C amino acid-binding protein (TC 3.A.1.4.1)	yes
1722	44	191	177	137.333	Malate dehydrogenase	yes
6325	110	144	157	137	RelB/StbD replicon stabilization protein (antitoxin to RelE/StbE)	no
5709	89	191	130	136.667	SSU ribosomal protein S5p (S2e)	yes
728	82	193	134	136.333	ATP-dependent Clp protease ATP-binding subunit ClpX	yes
2294	46	193	170	136.333	hypothetical protein	yes
1330	61	189	154	134.667	NAD-dependent glyceraldehyde-3-phosphate dehydrogenase	yes
2423	85	183	135	134.333	Succinyl-CoA ligase [ADP-forming] alpha chain	yes
6186	92	168	143	134.333	GTP-binding protein TypA/BipA	yes
4166	85	183	133	133.667	FIG002776: hypothetical protein	yes
6162	86	175	140	133.667	DNA-binding protein H-NS	yes
6190	84	197	117	132.667	Dihydrolipoamide dehydrogenase of 2-oxoglutarate dehydrogenase	yes
2424	72	187	137	132	Succinyl-CoA ligase [ADP-forming] beta chain	yes
3603	89	174	133	132	SSU ribosomal protein S16p	yes
3772	44	167	178	129.667	Probable transmembrane protein	yes
5699	84	174	130	129.333	LSU ribosomal protein L16p (L10e)	yes
5711	74	192	121	129	LSU ribosomal protein L15p (L27Ae)	yes
6157	98	176	113	129	methyltransferase2C FkbM family domain protein	no
1715	79	161	140	126.667	Citrate synthase (si)	yes
4241	64	184	131	126.333	Aspartokinase	yes
5389	51	175	148	124.667	UTP--glucose-1-phosphate uridylyltransferase	yes
5706	82	157	134	124.333	SSU ribosomal protein S8p (S15Ae)	yes
1726	85	180	107	124	Aconitate hydratase @ 2-methylisocitrate dehydratase	yes
4184	76	172	121	123	CTP synthase	yes
5914	81	171	115	122.333	VgrG protein	yes
4165	58	158	148	121.333	FKBP-type peptidyl-prolyl cis-trans isomerase SlyD	yes
1846	60	159	144	121	putative membrane protein	yes
3571	56	181	125	120.667	DNA gyrase subunit A	yes
2618	1	196	164	120.333	Long-chain-fatty-acid--CoA ligase	yes
5897	71	172	118	120.333	Plasmid pIB6 ORFA DNA	yes
6025	63	165	131	119.667	Peptidase M482C Ste24p precursor	yes
6438	56	158	142	118.667	Transcriptional regulator2C TetR family	yes
3117	17	199	139	118.333	Ferrichrome-iron receptor	yes
1287	72	147	135	118	probable iron binding protein from the HesB_IscA_SufA family	yes
4994	43	162	137	114	Flagellar hook-associated protein FliD	yes
5716	60	157	125	114	SSU ribosomal protein S11p (S14e)	yes
625	64	147	129	113.333	ATPase components of ABC transporters with duplicated ATPase domains	yes
3773	53	162	125	113.333	Alkyl hydroperoxide reductase subunit C-like protein	yes
4331	81	145	112	112.667	Cytochrome c oxidase polypeptide III	yes
5715	70	154	112	112	SSU ribosomal protein S13p (S18e)	yes
6462	88	140	105	111	NADH ubiquinone oxidoreductase chain A	yes
5913	73	153	106	110.667	ClpB protein	yes
1897	63	153	115	110.333	Outer membrane protein Imp2C required for envelope biogenesis / Organic solvent tolerance protein precursor	yes
2427	58	146	122	108.667	RecA protein	yes
4202	84	124	115	107.667	Cysteine desulfurase2C IscS subfamily	yes
1967	57	168	96	107	Lipoprotein spr precursor	yes
3752	44	156	119	106.333	Lysine-arginine-ornithine-binding periplasmic protein precursor (TC 3.A.1.3.1)	yes
5306	71	143	105	106.333	Alanyl-tRNA synthetase	yes
5705	74	136	107	105.667	SSU ribosomal protein S14p (S29e) @ SSU ribosomal protein S14p (S29e)2C zinc-independent	yes
3595	29	151	136	105.333	Electron transfer flavoprotein2C beta subunit	yes
3681	72	138	103	104.333	3-oxoacyl-[acyl-carrier-protein] synthase2C KASII	yes
5362	32	149	131	104	Electron transfer flavoprotein-ubiquinone oxidoreductase	yes
6473	76	152	83	103.667	NADH-ubiquinone oxidoreductase chain L	yes
4181	58	126	123	102.333	Enolase	yes
4004	74	98	135	102.333	hypothetical protein	no
6448	66	145	94	101.667	Ketol-acid reductoisomerase	yes
962	66	123	115	101.333	L-Proline/Glycine betaine transporter ProP	yes
2281	34	157	111	100.667	Thiol:disulfide interchange protein DsbC	yes
1247	38	148	111	99	Protein yceI precursor	yes
1434	42	157	97	98.6667	Chaperone protein DnaK	yes
3093	18	154	123	98.3333	SyrP-like protein	yes
3673	55	122	115	97.3333	COG1399 protein2C clustered with ribosomal protein L32p	yes
5697	73	126	91	96.6667	LSU ribosomal protein L22p (L17e)	yes
6231	57	132	101	96.6667	3'-to-5' exoribonuclease RNase R	yes
38	40	146	102	96	FIG00452616: hypothetical protein	yes
2176	25	132	131	96	Isocitrate lyase	yes
1382	47	127	112	95.3333	Adenosine (5')-pentaphospho-(5'')-adenosine pyrophosphohydrolase	yes
2052	50	141	95	95.3333	Amino acid permease	yes
947	61	138	84	94.3333	Carbamoyl-phosphate synthase large chain	yes
1887	21	144	118	94.3333	Enoyl-CoA hydratase / 32C2-trans-enoyl-CoA isomerase / 3-hydroxyacyl-CoA dehydrogenase	yes
4125	32	144	105	93.6667	Dipeptide-binding ABC transporter2C periplasmic substrate-binding component (TC 3.A.1.5.2)	yes
5703	61	116	104	93.6667	LSU ribosomal protein L24p (L26e)	yes
6468	67	120	93	93.3333	NADH-ubiquinone oxidoreductase chain G	yes
106	46	145	87	92.6667	Molybdenum cofactor biosynthesis protein MoaA	yes
329	14	140	124	92.6667	Dioxygenases related to 2-nitropropane dioxygenase	yes
1374	56	139	83	92.6667	Ribonucleotide reductase of class Ia (aerobic)2C alpha subunit	yes
818	62	116	99	92.3333	Rare lipoprotein A	yes
4246	50	126	99	91.6667	Cysteinyl-tRNA synthetase	yes
5264	55	132	87	91.3333	DNA topoisomerase III	yes
4022	56	124	93	91	Adenylosuccinate synthetase	yes
5388	58	130	85	91	Valyl-tRNA synthetase	yes
5694	65	121	86	90.6667	LSU ribosomal protein L23p (L23Ae)	yes
1301	50	118	102	90	NADP-specific glutamate dehydrogenase	yes
2891	46	123	101	90	Regulator of nucleoside diphosphate kinase	yes
5311	40	140	88	89.3333	Glutaminyl-tRNA synthetase	yes
721	51	128	87	88.6667	Peptidyl-prolyl cis-trans isomerase ppiD	yes
1351	48	123	95	88.6667	D-galactonate regulator2C IclR family	yes
1747	54	119	91	88	OUTER MEMBRANE PROTEIN NOSA PRECURSOR	yes
1881	52	131	78	87	Aspartyl-tRNA synthetase @ Aspartyl-tRNA(Asn) synthetase	yes
3100	13	143	105	87	ABC-type siderophore export system2C fused ATPase and permease components	yes
4026	58	121	82	87	GTP-binding protein HflX	yes
5911	58	114	89	87	Protein ImpG/VasA	yes
1933	58	115	85	86	Putative diheme cytochrome c-553	yes
6175	60	111	87	86	FIG000325: clustered with transcription termination protein NusA	yes
6056	58	125	72	85	NADP-dependent malic enzyme	yes
1015	49	116	89	84.6667	Acetylglutamate kinase	yes
2538	58	111	85	84.6667	1-deoxy-D-xylulose 5-phosphate synthase	yes
913	37	127	90	84.6667	FIG00456699: hypothetical protein	no
4042	50	116	86	84	RNA polymerase sigma factor RpoS	yes
4049	56	117	75	82.6667	DNA polymerase III subunits gamma and tau	no
4018	49	123	76	82.6667	Transcription accessory protein (S1 RNA-binding domain)	yes
4347	43	115	89	82.3333	Carboxyl-terminal protease	yes
39	60	105	81	82	Inner membrane protein translocase component YidC2C long form	yes
4335	51	110	85	82	Cytochrome c oxidase polypeptide I	yes
5021	58	105	83	82	ATP synthase protein I	yes
3604	38	108	98	81.3333	16S rRNA processing protein RimM	yes
5171	51	115	75	80.3333	Carbon starvation protein A	yes
270	56	118	66	80	Ribonuclease P protein component	yes
3578	37	116	87	80	Integration host factor beta subunit	yes
4479	67	92	81	80	Cytochrome c553	yes
3733	39	120	80	79.6667	TPR repeat containing exported protein; Putative periplasmic protein contains a protein prenylyltransferase domain	yes
6142	37	118	84	79.6667	Rod shape-determining protein MreB	yes
4343	36	105	96	79	Protein export cytoplasm chaperone protein (SecB2C maintains protein to be exported in unfolded state)	yes
1008	35	125	75	78.3333	Putative metal chaperone2C involved in Zn homeostasis2C GTPase of COG0523 family	yes
2525	27	112	96	78.3333	FIG00453057: hypothetical protein	yes
4203	39	82	113	78	Iron-sulfur cluster regulator IscR	yes
5063	30	123	81	78	Putative IpgF protein	yes
3522	47	101	84	77.3333	GTP pyrophosphokinase2C (p)ppGpp synthetase II / Guanosine-3'2C5'-bis(diphosphate) 3'-pyrophosphohydrolase	no
2290	41	107	84	77.3333	FIG00452673: hypothetical protein	yes
6282	20	103	108	77	MotA/TolQ/ExbB proton channel family protein	yes
2601	55	91	84	76.6667	Transport ATP-binding protein CydCD	yes
1555	21	113	95	76.3333	ATP-dependent Clp protease ATP-binding subunit ClpA	yes
6465	66	85	78	76.3333	NADH-ubiquinone oxidoreductase chain D	yes
2425	46	113	69	76	FIG00452486: hypothetical protein	yes
2746	25	102	101	76	Lysine-arginine-ornithine-binding periplasmic protein precursor (TC 3.A.1.3.1)	yes
5757	34	111	82	75.6667	Uncharacterized protein ImpC	yes
6145	64	78	85	75.6667	FIG00453321: hypothetical protein	no
5066	47	97	82	75.3333	General secretion pathway protein D	yes
6285	27	98	100	75	Bacterioferritin-associated ferredoxin	yes
864	62	69	93	74.6667	hypothetical protein	yes
5258	33	109	82	74.6667	hypothetical protein	no
1478	40	114	69	74.3333	Adenylate kinase	yes
4336	48	115	56	73	Cytochrome c oxidase polypeptide II	yes
2112	42	94	82	72.6667	Uridylate kinase	yes
5742	39	105	74	72.6667	Stringent starvation protein A	yes
1410	38	93	86	72.3333	UDP-3-O-[3-hydroxymyristoyl] N-acetylglucosamine deacetylase	yes
3714	35	105	77	72.3333	Glycosyltransferase	yes
3849	47	93	76	72	dTDP-glucose 42C6-dehydratase	no
5265	29	111	76	72	Transcriptional regulator2C LysR family	yes
5708	43	96	77	72	LSU ribosomal protein L18p (L5e)	yes
753	28	92	94	71.3333	ClpB protein	yes
1486	33	104	77	71.3333	Ornithine carbamoyltransferase	yes
954	31	106	76	71	Membrane-bound lytic murein transglycosylase D precursor	yes
274	42	98	72	70.6667	DNA gyrase subunit B	yes
1888	17	106	89	70.6667	3-ketoacyl-CoA thiolase @ Acetyl-CoA acetyltransferase	yes
3779	21	116	75	70.6667	Cyclase	yes
4209	30	98	84	70.6667	Predicted Lactate-responsive regulator2C IclR family	yes
707	18	114	79	70.3333	Enoyl-CoA hydratase / Delta(3)-cis-delta(2)-trans-enoyl-CoA isomerase / 3-hydroxyacyl-CoA dehydrogenase / 3-hydroxybutyryl-CoA epimerase	yes
5017	45	100	66	70.3333	ATP synthase delta chain	yes
6214	33	97	80	70	RNA-binding protein Hfq / domain of unknown function	yes
3676	38	96	75	69.6667	Phosphate:acyl-ACP acyltransferase PlsX	yes
4650	49	94	64	69	FIG017670: hypothetical protein	yes
4019	46	89	70	68.3333	Kup system potassium uptake protein	yes
4297	33	85	87	68.3333	2-isopropylmalate synthase	yes
146	41	92	71	68	Replication protein	yes
6040	34	85	85	68	RND efflux system2C inner membrane transporter CmeB	yes
1321	40	86	77	67.6667	Ferric uptake regulation protein FUR	yes
2535	34	94	75	67.6667	Phenylpropionate dioxygenase and related ring-hydroxylating dioxygenases2C large terminal subunit	yes
6260	25	109	68	67.3333	Glutamine synthetase type I	yes
5367	35	94	72	67	CBS domain protein	yes
2617	5	106	89	66.6667	FIG00457321: hypothetical protein	yes
4249	26	102	72	66.6667	Peptidyl-prolyl cis-trans isomerase PpiB	yes
1488	36	76	87	66.3333	UPF0234 protein YajQ	yes
714	36	79	83	66	Peptidyl-prolyl cis-trans isomerase	yes
6033	39	89	70	66	HtrA protease/chaperone protein	yes
633	35	99	63	65.6667	Putrescine ABC transporter putrescine-binding protein PotF (TC 3.A.1.11.2)	yes
1429	26	101	69	65.3333	Long-chain-fatty-acid--CoA ligase	yes
4404	34	94	68	65.3333	FIG00453717: hypothetical protein	yes
912	36	93	65	64.6667	Undecaprenyl-diphosphatase	yes
4216	32	94	68	64.6667	two-component hybrid sensor and regulator	yes
4030	41	94	58	64.3333	Outer membrane protein YfgL2C lipoprotein component of the protein assembly complex (forms a complex with YaeT2C YfiO2C and NlpB)	yes
5058	31	93	69	64.3333	Transporter2C monovalent cation:proton antiporter-2 (CPA2) family	yes
5055	27	100	65	64	Transcriptional regulator2C MarR family	yes
5713	50	75	65	63.3333	Translation initiation factor 1	yes
6270	29	77	84	63.3333	Aromatic-amino-acid aminotransferase	yes
5899	32	97	60	63	Autotransporter adhesin	yes
1754	41	81	65	62.3333	FIG00455304: hypothetical protein	yes
4814	39	85	63	62.3333	Acetyl-coenzyme A carboxyl transferase alpha chain	yes
1088	44	69	74	62.3333	predicted ATP-dependent endonuclease2C OLD family	no
1701	34	83	69	62	Aspartate-semialdehyde dehydrogenase	yes
4623	40	81	64	61.6667	Methionyl-tRNA synthetase	yes
729	36	78	68	60.6667	ATP-dependent Clp protease proteolytic subunit	yes
1548	48	85	49	60.6667	Isoleucyl-tRNA synthetase	yes
5696	37	83	62	60.6667	SSU ribosomal protein S19p (S15e)	yes
5027	34	86	61	60.3333	tRNA uridine 5-carboxymethylaminomethyl modification enzyme GidA	yes
5900	37	77	67	60.3333	FIG00456189: hypothetical protein	no
3734	28	80	72	60	18K peptidoglycan-associated outer membrane lipoprotein; Peptidoglycan-associated lipoprotein precursor; Outer membrane protein P6; OmpA/MotB precursor	yes
3055	30	78	69	59	tRNA dihydrouridine synthase A	yes
3688	35	74	68	59	Translation elongation factor LepA	yes
4006	36	72	69	59	Acetoacetyl-CoA reductase	yes
5790	21	74	82	59	Cytochrome c4	yes
3113	12	95	68	58.3333	Non-ribosomal peptide synthetase modules2C pyoverdine??	yes
615	39	46	90	58.3333	Hypothetical transmembrane protein coupled to NADH-ubiquinone oxidoreductase chain 5 homolog	no
767	21	85	68	58	Polymyxin resistance protein ArnA_DH2C UDP-glucuronic acid decarboxylase	no
105	43	72	59	58	4-hydroxy-3-methylbut-2-enyl diphosphate reductase	yes
1909	25	84	65	58	Magnesium and cobalt efflux protein CorC	yes
3744	25	91	58	58	Succinylornithine transaminase	yes
2408	30	66	77	57.6667	Branched-chain amino acid aminotransferase	yes
4652	29	77	67	57.6667	putative exported protein	yes
3203	25	93	54	57.3333	dicarboxylic acid transporter PcaT	yes
6235	33	72	67	57.3333	Ribose 5-phosphate isomerase A	yes
6475	44	65	63	57.3333	NADH-ubiquinone oxidoreductase chain N	yes
1011	16	91	64	57	ATP-dependent hsl protease ATP-binding subunit HslU	yes
3459	31	78	62	57	FIG016425: Soluble lytic murein transglycosylase and related regulatory proteins (some contain LysM/invasin domains)	yes
3817	33	83	54	56.6667	Glycerophosphoryl diester phosphodiesterase	yes
5292	27	89	54	56.6667	GTP pyrophosphokinase2C (p)ppGpp synthetase I	yes
6043	15	92	63	56.6667	Phenylacetate-CoA oxygenase2C PaaG subunit	yes
1934	31	76	62	56.3333	Cytochrome c4	yes
2222	23	80	66	56.3333	Chromosome partition protein smc	yes
4008	25	91	53	56.3333	Polyhydroxyalkanoic acid synthase	yes
4686	35	82	52	56.3333	DNA polymerase III alpha subunit	yes
1233	31	75	62	56	Capsular polysaccharide export system inner membrane protein KpsE	yes
4159	34	78	55	55.6667	Inositol-1-monophosphatase	yes
1331	29	75	62	55.3333	Transketolase	yes
1718	44	66	55	55	Succinate dehydrogenase flavoprotein subunit	yes
3858	38	66	61	55	putative O-antigen methyl transferase	yes
4512	20	76	69	55	ATPases of the AAA+ class	yes
4923	14	80	71	55	Leucine-2C isoleucine-2C valine-2C threonine-2C and alanine-binding protein	yes
2275	35	72	57	54.6667	GTP-binding and nucleic acid-binding protein YchF	yes
3587	19	86	58	54.3333	Cysteine synthase B	yes
2257	39	77	45	53.6667	Amino acid transporter	yes
6147	36	66	59	53.6667	Protein involved in catabolism of external DNA	yes
4025	35	82	42	53	HflK protein	yes
5070	29	75	55	53	General secretion pathway protein G	yes
6467	47	64	48	53	NADH-ubiquinone oxidoreductase chain F	yes
5741	35	64	59	52.6667	ubiquinol cytochrome C oxidoreductase2C cytochrome C1 subunit	yes
2117	35	67	55	52.3333	Membrane-associated zinc metalloprotease	yes
1227	38	69	49	52	Glyscosyl transferase2C group 1 family protein	yes
3535	27	69	60	52	Transglycosylase associated protein	yes
6447	46	61	49	52	Acetolactate synthase small subunit	yes
832	27	82	47	52	52C10-methylenetetrahydrofolate reductase	no
299	17	79	59	51.6667	Argininosuccinate synthase	yes
716	40	65	50	51.6667	Phosphoribosylformylglycinamidine synthase2C synthetase subunit / Phosphoribosylformylglycinamidine synthase2C glutamine amidotransferase subunit	yes
3056	33	72	50	51.6667	Sodium:dicarboxylate symporter precursor	yes
1242	26	69	59	51.3333	Preprotein translocase subunit YajC (TC 3.A.5.1.1)	yes
3677	38	71	45	51.3333	3-oxoacyl-[acyl-carrier-protein] synthase2C KASIII	yes
4557	40	66	48	51.3333	ABC-type anion transport system2C duplicated permease component	yes
4598	35	66	53	51.3333	FIG000859: hypothetical protein	yes
1369	27	71	55	51	Sugar kinases2C ribokinase family	yes
1799	32	74	47	51	Amidophosphoribosyltransferase	yes
2144	33	71	49	51	Inosine-5'-monophosphate dehydrogenase	yes
2757	6	87	60	51	Hemin transport protein HmuS	yes
5134	27	77	49	51	Cys regulon transcriptional activator CysB	yes
3521	28	65	59	50.6667	DNA-directed RNA polymerase omega subunit	yes
1500	34	49	68	50.3333	hypothetical protein	no
65	39	56	56	50.3333	DNA-binding protein H-NS	yes
4622	18	70	63	50.3333	Outer membrane protein	yes
5225	75	41	35	50.3333	Phage lysin2C phospho-MurNAc-pentapeptide translocase inhibitor	no
6352	21	66	64	50.3333	hypothetical protein; identical to NP_536384	no
2537	30	81	39	50	Octaprenyl-diphosphate synthase / Dimethylallyltransferase / Geranyltranstransferase (farnesyldiphosphate synthase) / Geranylgeranyl pyrophosphate synthetase	yes
3726	30	75	45	50	Fe-S oxidoreductase	yes
4111	22	77	51	50	Soluble lytic murein transglycosylase precursor	yes
4581	27	72	51	50	Uroporphyrinogen-III synthase / Homolog of E. coli HemX protein	yes
6189	33	69	48	50	Dihydrolipoamide succinyltransferase component (E2) of 2-oxoglutarate dehydrogenase complex	yes
414	11	76	62	49.6667	Aldehyde dehydrogenase2C PaaZ	yes
3494	26	72	51	49.6667	Seryl-tRNA synthetase	yes
5116	21	64	64	49.6667	Leucine-2C isoleucine-2C valine-2C threonine-2C and alanine-binding protein	yes
5254	23	71	55	49.6667	Probable lipoprotein	yes
4886	14	77	57	49.3333	L-arabonate dehydratase	no
759	21	74	53	49.3333	Threonine synthase	yes
769	25	66	57	49.3333	Thiol peroxidase2C Bcp-type	yes
2201	11	64	73	49.3333	Acyl-CoA-binding protein	yes
3690	33	59	56	49.3333	Ribonuclease III	yes
1842	28	63	56	49	FAD/FMN-containing dehydrogenases	yes
1972	24	70	53	49	Enoyl-[acyl-carrier-protein] reductase [NADH]	yes
4223	32	58	56	48.6667	O-antigen acetylase	no
4214	29	74	43	48.6667	Pyruvate dehydrogenase E1 component	yes
5086	25	69	52	48.6667	Glycine cleavage system H protein	yes
1229	26	69	50	48.3333	Capsular polysaccharide biosynthesis protein WcbF	yes
6058	36	61	47	48	Orotate phosphoribosyltransferase	yes
272	36	66	41	47.6667	Chromosomal replication initiator protein DnaA	yes
1720	28	69	46	47.6667	Succinate dehydrogenase cytochrome b-556 subunit	yes
6469	34	65	44	47.6667	NADH-ubiquinone oxidoreductase chain H	yes
3116	12	75	55	47.3333	L-ornithine 5-monooxygenase2C PvdA of pyoverdin biosynthesis	yes
1087	22	73	47	47.3333	DNA helicase related protein	no
3735	19	68	54	47	tolB protein precursor2C periplasmic protein involved in the tonb-independent uptake of group A colicins	yes
1235	25	58	57	46.6667	Capsular polysaccharide glycosyltransferase biosynthesis protein WcbB	yes
1412	22	74	44	46.6667	Cell division protein FtsZ	yes
2687	5	59	76	46.6667	Long-chain-fatty-acid--CoA ligase	yes
3091	16	75	49	46.6667	DNA-directed RNA polymerase specialized sigma subunit2C sigma24-like	yes
3689	16	76	48	46.6667	Signal peptidase I	yes
5079	28	64	48	46.6667	ATP-dependent DNA helicase Rep	yes
6052	27	67	46	46.6667	4-hydroxyphenylpyruvate dioxygenase	yes
1541	26	64	49	46.3333	Quinolinate synthetase	yes
3683	32	67	40	46.3333	RNA polymerase sigma factor RpoE	yes
2632	16	80	42	46	Ferrichrome-iron receptor	yes
3488	29	62	47	46	Thioredoxin reductase	yes
3652	26	62	50	46	4Fe-4S ferredoxin2C iron-sulfur binding	yes
618	25	66	46	45.6667	Cystathionine beta-lyase	yes
2516	32	55	50	45.6667	FIG00452784: hypothetical protein	yes
3854	30	58	49	45.6667	Teichoic acid export ATP-binding protein TagH	yes
5679	14	64	59	45.6667	Flagellar biosynthesis protein FliC	yes
2942	34	51	51	45.3333	Outer membrane protein (porin)	yes
4193	17	82	37	45.3333	Peptide chain release factor 2; programmed frameshift-containing	yes
6152	27	65	44	45.3333	Phenylalanyl-tRNA synthetase beta chain	yes
1316	29	57	49	45	Leucyl-tRNA synthetase	yes
3097	7	59	69	45	Ferric reductase (1.6.99.14)	yes
3409	27	56	52	45	Ferric iron ABC transporter2C iron-binding protein	yes
4028	23	64	48	45	GTP-binding protein EngA	yes
4032	34	59	42	45	Histidyl-tRNA synthetase	yes
4253	23	70	42	45	Excinuclease ABC subunit A	yes
4540	13	68	54	45	Proteinase inhibitor I112C ecotin precursor	yes
6399	24	63	48	45	FIG00455017: hypothetical protein	yes
2263	22	64	48	44.6667	Glutamyl-tRNA reductase	yes
6281	16	57	61	44.6667	Biopolymer transport protein ExbD/TolR	yes
3123	26	69	38	44.3333	HoxN/HupN/NixA family cobalt transporter	yes
3357	27	59	47	44.3333	Hydroxymethylpyrimidine phosphate synthase ThiC	yes
4618	29	60	44	44.3333	Arginine decarboxylase	yes
5915	24	60	49	44.3333	hypothetical protein	yes
794	10	57	65	44	Phosphate starvation-inducible protein PsiF	yes
1274	24	63	45	44	IMP cyclohydrolase / Phosphoribosylaminoimidazolecarboxamide formyltransferase	yes
1381	35	51	46	44	Prolyl-tRNA synthetase	yes
2113	30	50	52	44	Ribosome recycling factor	yes
2171	25	58	49	44	Large-conductance mechanosensitive channel	yes
4337	22	58	52	44	Probable transmembrane protein	yes
4662	42	59	31	44	FIG000988: Predicted permease	yes
925	23	52	56	43.6667	Putative hemolysin	yes
1338	26	67	38	43.6667	NADP-dependent malic enzyme	yes
3576	20	60	51	43.6667	Cytidylate kinase	yes
4244	22	67	42	43.6667	Acetyl-coenzyme A carboxyl transferase alpha chain	yes
2644	13	64	53	43.3333	L-arabinose-binding periplasmic protein precursor AraF (TC 3.A.1.2.2)	yes
5743	23	52	55	43.3333	ClpXP protease specificity-enhancing factor / Stringent starvation protein B	yes
1215	26	68	35	43	Capsular polysaccharide biosynthesis fatty acid synthase WcbR	yes
1230	30	50	49	43	Glycosyl transferase2C group 1 family protein	yes
2515	46	48	35	43	Poly(3-hydroxybutyrate) depolymerase	yes
3859	27	60	42	43	Glycosyl transferase2C group 2 family protein	yes
6494	14	67	48	43	Probable lipoprotein transmembrane	yes
775	37	53	38	42.6667	Replicative DNA helicase	yes
909	23	67	38	42.6667	Permeases of the major facilitator superfamily	yes
2890	26	45	56	42.3333	Membrane-fusion protein	yes
885	13	63	50	42	Molecular chaperone (small heat shock protein)	yes
1825	18	59	49	42	Isovaleryl-CoA dehydrogenase	yes
3790	23	60	43	42	Transcriptional regulator	yes
3842	17	63	46	42	UPF0301 protein YqgE	yes
4021	24	59	43	42	Xanthine-guanine phosphoribosyltransferase	yes
6287	24	67	35	42	Bacterioferritin	yes
6474	29	59	38	42	NADH-ubiquinone oxidoreductase chain M	yes
4321	18	64	43	41.6667	Methionine ABC transporter substrate-binding protein	yes
4631	23	58	44	41.6667	Segregation and condensation protein A	yes
5840	34	40	51	41.6667	hypothetical protein	yes
773	28	49	47	41.3333	Probable low-affinity inorganic phosphate transporter	yes
1676	15	56	53	41.3333	Universal stress protein family	yes
2769	19	66	38	41	putative Cytochrome bd22C subunit I	yes
4468	18	61	44	41	3-carboxymuconate cyclase	yes
1964	20	64	38	40.6667	Glutamyl-tRNA synthetase	yes
3110	32	39	51	40.6667	SOS-response repressor and protease LexA	yes
6275	16	58	48	40.6667	Ferredoxin	yes
5227	50	40	32	40.6667	Phage DNA replication protein	no
1234	27	47	47	40.3333	Capsular polysaccharide biosynthesis/export periplasmic protein WcbC	yes
1902	21	52	48	40.3333	Lactoylglutathione lyase	yes
3094	10	64	47	40.3333	Ferrichrome transport ATP-binding protein FhuC (TC 3.A.1.14.3)	yes
6174	23	61	37	40.3333	Ribosomal large subunit pseudouridine synthase B	yes
3081	20	49	51	40	Conserved domain protein	yes
4338	26	57	37	40	Biotin synthesis protein BioC	yes
4661	26	53	41	40	Cytosol aminopeptidase PepA	yes
5906	24	60	36	40	Sensor histidine kinase	yes
6054	20	56	44	40	Indolepyruvate ferredoxin oxidoreductase2C alpha and beta subunits	yes
5751	33	41	46	40	FIG071147: hypothetical protein	no
1803	24	43	52	39.6667	Acetyl-coenzyme A carboxyl transferase beta chain	yes
3125	16	61	42	39.6667	CobN component of cobalt chelatase involved in B12 biosynthesis	yes
4599	17	61	41	39.6667	Phosphoribosylamine--glycine ligase	yes
1678	17	57	44	39.3333	transcriptional regulator2C Crp/Fnr family	yes
2293	26	55	37	39.3333	5-methyltetrahydrofolate--homocysteine methyltransferase	yes
1724	18	58	41	39	Probable signal peptide protein	yes
3597	11	56	50	39	3-methylmercaptopropionyl-CoA dehydrogenase (DmdC)	yes
3857	18	61	38	39	Glycosyltransferase	yes
4172	26	53	38	39	Tryptophanyl-tRNA synthetase	yes
4204	13	48	56	39	Low molecular weight protein tyrosine phosphatase	yes
5393	18	59	40	39	DNA-binding response regulator	yes
6234	15	69	33	39	N-acetylmuramoyl-L-alanine amidase	yes
2543	23	53	40	38.6667	SSU ribosomal protein S21p	yes
4333	29	43	44	38.6667	Cytochrome oxidase biogenesis protein Cox11-CtaG2C copper delivery to Cox1	yes
6488	19	58	39	38.6667	Glutathione S-transferase N-terminal domain protein	yes
2121	23	51	41	38.3333	UDP-3-O-[3-hydroxymyristoyl] glucosamine N-acyltransferase	yes
4194	19	53	43	38.3333	Lysyl-tRNA synthetase (class II)	yes
5039	14	62	39	38.3333	Branched-chain amino acid transport ATP-binding protein LivG (TC 3.A.1.4.1)	yes
71	17	43	54	38	FIG00453026: hypothetical protein	yes
2114	25	60	29	38	Undecaprenyl pyrophosphate synthetase	yes
4189	19	53	42	38	Lipoprotein releasing system transmembrane protein LolC	yes
5700	26	58	30	38	LSU ribosomal protein L29p (L35e)	yes
6450	19	51	44	38	CDP-diacylglycerol--serine O-phosphatidyltransferase	yes
1898	24	57	32	37.6667	Survival protein SurA precursor (Peptidyl-prolyl cis-trans isomerase SurA)	yes
3686	19	65	29	37.6667	HtrA protease/chaperone protein	yes
3343	14	50	48	37.3333	Two-component hybrid sensor and regulator	yes
5049	21	51	40	37.3333	Response regulators consisting of a CheY-like receiver domain and a winged-helix DNA-binding domain	yes
5920	26	51	35	37.3333	Uncharacterized protein ImpJ/VasE	yes
5922	21	47	44	37.3333	IcmF-related protein	yes
6291	13	60	39	37.3333	Acetyl-coenzyme A synthetase	yes
2686	3	56	52	37	Autoinducer synthesis protein SolI	yes
4277	19	52	40	37	FIG140336: TPR domain protein	yes
4141	17	49	44	36.6667	Probable transmembrane protein	yes
2522	10	45	54	36.3333	AMP nucleosidase	yes
5766	18	46	45	36.3333	Probable transmembrane protein	yes
946	22	47	39	36	Transcription elongation factor GreA	yes
2244	26	42	40	36	Anthranilate synthase2C aminase component	yes
4014	27	47	34	36	DinG family ATP-dependent helicase YoaA	yes
4349	19	54	35	36	Phosphoenolpyruvate-protein phosphotransferase of PTS system	yes
1563	19	48	40	35.6667	Translation elongation factor G	yes
2404	24	47	36	35.6667	Phosphoglycerate kinase	yes
4033	25	51	31	35.6667	1-hydroxy-2-methyl-2-(E)-butenyl 4-diphosphate synthase	yes
4478	19	58	30	35.6667	Cytochrome c553	yes
4619	26	59	22	35.6667	Deoxycytidine triphosphate deaminase	yes
5241	22	42	42	35.3333	Transcriptional regulator2C TetR family	no
765	19	50	37	35.3333	UDP-4-amino-4-deoxy-L-arabinose--oxoglutarate aminotransferase	yes
1705	40	43	23	35.3333	3-isopropylmalate dehydratase large subunit	yes
4005	20	46	40	35.3333	PhbF	yes
4007	21	55	30	35.3333	3-ketoacyl-CoA thiolase @ Acetyl-CoA acetyltransferase	yes
4976	14	53	39	35.3333	DNA-binding protein	yes
6449	26	42	38	35.3333	Phosphatidylserine decarboxylase	yes
1012	12	47	46	35	Dna binding response regulator PrrA (RegA)	yes
2546	28	42	35	35	DNA primase	yes
5878	21	51	33	35	Transcriptional regulator2C TetR family	yes
2342	6	42	56	34.6667	FIG00452409: hypothetical protein	yes
3095	15	55	34	34.6667	Ferrichrome transport system permease protein FhuB (TC 3.A.1.14.3)	yes
6184	20	39	45	34.6667	Transcriptional regulator2C MarR family	yes
1721	7	51	45	34.3333	Putative alkanesulfonate metabolism utilization regulator	yes
1930	8	46	49	34.3333	FIG00453399: hypothetical protein	yes
2688	1	55	47	34.3333	Non-ribosomal peptide synthetase modules and related proteins	yes
3499	12	54	37	34.3333	Septum site-determining protein MinD	yes
3525	20	52	31	34.3333	FIG00454466: hypothetical protein	yes
4651	18	50	35	34.3333	Protein of unknown function DUF55	yes
5710	28	37	38	34.3333	LSU ribosomal protein L30p (L7e)	yes
5925	23	46	34	34.3333	FIG00454793: hypothetical protein	yes
2191	18	43	41	34	Alkylhydroperoxidase protein D	yes
2820	13	50	39	34	Predicted transcriptional regulators	yes
3199	22	34	46	34	Serine protein kinase (prkA protein)2C P-loop containing	yes
578	17	56	28	33.6667	Ribosomal protein S12p Asp88 (E. coli) methylthiotransferase	yes
771	12	54	35	33.6667	Predicted ATPase related to phosphate starvation-inducible protein PhoH	yes
1320	17	43	41	33.6667	Outer membrane lipoprotein SmpA2C a component of the essential YaeT outer-membrane protein assembly complex	yes
1547	25	41	35	33.6667	Riboflavin kinase / FMN adenylyltransferase	yes
3856	19	48	34	33.6667	NAD-dependent epimerase/dehydratase family protein	yes
4390	23	52	26	33.6667	D-alanyl-D-alanine carboxypeptidase	yes
5252	16	47	38	33.6667	lipoprotein2C putative	yes
4031	23	39	38	33.3333	Mlr7403 protein	yes
4170	12	45	43	33.3333	Dihydrodipicolinate synthase	yes
5085	19	54	27	33.3333	Aminomethyltransferase (glycine cleavage system T protein)	yes
357	18	45	36	33	Pyridoxamine 5'-phosphate oxidase	yes
2177	13	45	41	33	Phage shock protein A (IM30)2C suppresses sigma54-dependent transcription	yes
4263	17	43	39	33	Arabinose 5-phosphate isomerase	yes
791	19	40	39	32.6667	FIG00455140: hypothetical protein	yes
1426	13	33	52	32.6667	Cell division protein MraZ	yes
1781	15	41	42	32.6667	Outer membrane protein (porin)	yes
2207	18	44	36	32.6667	Probable transmembrane protein	yes
5314	16	43	39	32.6667	Surface antigen	yes
5576	9	37	52	32.6667	Integral membrane protein TerC	yes
6022	27	38	33	32.6667	Peptide deformylase	yes
774	25	43	29	32.3333	Phosphate transport regulator (distant homolog of PhoU)	yes
2436	24	32	41	32.3333	FIG00454301: hypothetical protein	yes
2443	8	51	38	32.3333	FIG00453247: hypothetical protein	yes
4169	21	46	30	32.3333	FIG002207: Probable transmembrane protein	yes
4183	19	45	33	32.3333	2-Keto-3-deoxy-D-manno-octulosonate-8-phosphate synthase	yes
5998	9	54	34	32.3333	Transcriptional activator protein LuxR	yes
1368	13	53	30	32	Thiol peroxidase2C Tpx-type	yes
1370	27	36	33	32	Outer membrane lipoprotein	yes
1533	23	38	35	32	4-hydroxy-3-methylbut-2-enyl diphosphate reductase	yes
3855	17	45	34	32	O-antigen acetylase WbiA	yes
4248	16	48	32	32	Peptidyl-prolyl cis-trans isomerase PpiA precursor	yes
4353	16	47	33	32	Glutamate--cysteine ligase2C divergent2C of Alpha- and Beta-proteobacteria type	yes
4546	15	50	31	32	UPF0098 protein ybcL precursor	yes
5814	16	40	40	32	Glutamate synthase [NADPH] large chain	yes
6324	23	30	43	32	hypothetical protein	no
1297	11	48	36	31.6667	Glutamate Aspartate transport ATP-binding protein GltL (TC 3.A.1.3.4)	yes
1396	19	38	38	31.6667	FIG002842: hypothetical protein	yes
1411	14	50	31	31.6667	Peroxiredoxin	yes
2067	15	28	52	31.6667	Purine nucleoside phosphorylase	yes
3118	3	56	36	31.6667	Pyoverdine synthetase PvdF2C N5-hydroxyornithine formyltransferase	yes
2952	24	29	42	31.6667	hypothetical protein	no
5687	14	45	36	31.6667	Phage protein	no
2146	25	39	30	31.3333	GMP synthase [glutamine-hydrolyzing]	yes
3224	17	45	32	31.3333	Maebl	yes
3573	16	52	26	31.3333	Phosphoserine aminotransferase	yes
3725	16	49	29	31.3333	Ceramide glucosyltransferase	yes
4016	19	47	28	31.3333	Membrane protein involved in colicin uptake	yes
949	23	37	33	31	Carbamoyl-phosphate synthase small chain	yes
2127	12	45	36	31	FIG137360: hypothetical protein	yes
2308	16	45	32	31	Isocitrate dehydrogenase phosphatase/kinase	yes
3235	17	35	41	31	FIG00453368: hypothetical protein	yes
3437	19	39	35	31	Undecaprenyl-diphosphatase	yes
3599	23	40	30	31	Leucine-responsive regulatory protein2C regulator for leucine (or lrp) regulon and high-affinity branched-chain amino acid transport system	yes
5788	13	41	39	31	Porphobilinogen synthase	yes
6460	14	40	39	31	Triosephosphate isomerase	yes
1423	25	36	31	30.6667	Cell division protein FtsI [Peptidoglycan synthetase]	yes
4351	18	45	29	30.6667	Sugar transport PTS system IIa component	yes
4389	18	42	32	30.6667	D-alanine aminotransferase	yes
4564	29	39	24	30.6667	Histidine ABC transporter2C histidine-binding periplasmic protein precursor HisJ (TC 3.A.1.3.1)	yes
5333	14	36	42	30.6667	Sigma-fimbriae uncharacterized paralogous subunit	yes
5356	9	42	41	30.6667	Succinyl-CoA:3-ketoacid-coenzyme A transferase subunit A	yes
6240	18	39	35	30.6667	Cystine-binding periplasmic protein precursor	yes
1021	13	43	35	30.3333	AmpG permease	yes
1294	22	40	29	30.3333	Phosphoribosylformylglycinamidine cyclo-ligase	yes
3015	4	47	40	30.3333	Transcriptional regulator/sugar kinase	yes
3432	15	40	36	30.3333	Protein-L-isoaspartate O-methyltransferase	yes
4621	22	43	26	30.3333	Scaffold protein for [4Fe-4S] cluster assembly ApbC2C MRP-like	yes
5269	17	42	32	30.3333	transcriptional regulator2C XRE family	no
1231	18	35	37	30	Capsular polysaccharide ABC transporter2C ATP-binding protein KpsT	yes
1350	17	48	25	30	2-dehydro-3-deoxygalactonokinase	yes
1363	19	38	33	30	3-dehydroquinate dehydratase II	yes
1436	16	45	29	30	Heat shock protein GrpE	yes
2958	17	41	32	30	N-acetylglutamate synthase	yes
3101	19	39	32	30	Transporter	yes
4270	11	44	35	30	PTS system nitrogen-specific IIA component2C PtsN	yes
5052	15	37	38	30	Proteins containing SET domain	yes
5737	17	36	37	30	Outer membrane stress sensor protease DegQ2C serine protease	yes
1228	16	43	30	29.6667	WcbG	yes
1413	16	41	32	29.6667	Cell division protein FtsA	yes
1492	11	49	29	29.6667	Cys regulon transcriptional activator CysB	yes
2135	16	39	34	29.6667	tmRNA-binding protein SmpB	yes
5087	13	51	25	29.6667	Glycine dehydrogenase [decarboxylating] (glycine cleavage system P protein)	yes
5293	13	37	39	29.6667	Endoribonuclease L-PSP	yes
158	13	46	29	29.3333	Phytoene synthase	yes
821	14	42	32	29.3333	Transcriptional regulator2C AsnC family	yes
910	19	30	39	29.3333	Glycine cleavage system transcriptional activator	yes
1485	12	42	34	29.3333	Histone acetyltransferase HPA2 and related acetyltransferases	yes
2260	19	37	32	29.3333	Glutaredoxin-related protein	yes
4219	9	40	39	29.3333	Oligopeptidase A	yes
4356	14	43	31	29.3333	FIG00453990: hypothetical protein	yes
6151	17	38	33	29.3333	Phenylalanyl-tRNA synthetase alpha chain	yes
143	23	33	31	29	Chromosome segregation ATPases	yes
222	11	43	33	29	Purine nucleoside permease	yes
754	15	41	31	29	Nitrite-sensitive transcriptional repressor NsrR	yes
2403	13	45	29	29	Pyruvate kinase	yes
3489	12	42	33	29	Cell division protein FtsK	yes
3679	21	41	25	29	3-oxoacyl-[acyl-carrier protein] reductase	yes
4034	18	37	32	29	FIG021952: putative membrane protein	yes
5753	15	38	34	29	Uncharacterized protein ImpJ/VasE	yes
6288	21	41	25	29	Fumarate hydratase class I2C aerobic	yes
6463	25	36	26	29	NADH-ubiquinone oxidoreductase chain B	yes
1028	1	43	42	28.6667	Malonyl CoA-acyl carrier protein transacylase	yes
1244	17	47	22	28.6667	Protein-export membrane protein SecF (TC 3.A.5.1.1)	yes
2179	19	42	25	28.6667	Multimodular transpeptidase-transglycosylase	yes
3337	8	26	52	28.6667	D-3-phosphoglycerate dehydrogenase	yes
4649	19	31	36	28.6667	Chromosome segregation ATPases	yes
6026	7	44	35	28.6667	Phospholipase/lecithinase/hemolysin	yes
6470	19	38	29	28.6667	NADH-ubiquinone oxidoreductase chain I	yes
2919	15	42	29	28.6667	miscellaneous; unknown	no
79	12	38	35	28.3333	Transcriptional regulator2C XRE family	yes
148	19	36	30	28.3333	Chromosome (plasmid) partitioning protein ParA	yes
2194	13	33	39	28.3333	Two-component system response regulator OmpR	yes
2740	15	38	32	28.3333	putative phage-encoded membrane protein	yes
2770	14	39	32	28.3333	putative Cytochrome bd22C subunit II	yes
4145	28	21	36	28.3333	FIG022160: hypothetical toxin	yes
4488	12	48	25	28.3333	Spermidine synthase-like protein	yes
5033	17	34	34	28.3333	hypothetical protein	yes
5366	12	49	24	28.3333	Lysophospholipid transporter LplT / 2-acylglycerophosphoethanolamine acyltransferase / Acyl-[acyl-carrier-protein] synthetase	yes
5762	10	43	32	28.3333	ClpB protein	yes
5924	14	38	33	28.3333	Transcriptional regulator2C AraC family	yes
616	18	17	49	28	NADH dehydrogenase2C subunit 5	no
1545	16	41	27	28	Fmu (Sun) /eukaryotic nucleolar NOL1/Nop2p; tRNA and rRNA cytosine-C5-methylases	yes
2088	11	40	33	28	Transcriptional regulator PchR	yes
2298	13	44	27	28	Periplasmic thiol:disulfide interchange protein DsbA	yes
2316	18	39	27	28	Adenosylmethionine-8-amino-7-oxononanoate aminotransferase	yes
2505	19	36	29	28	Magnesium and cobalt efflux protein CorC	yes
4198	14	40	30	28	Chaperone protein HscA	yes
4496	17	36	31	28	Aromatic-amino-acid aminotransferase	yes
5755	14	29	41	28	FOG: TPR repeat	yes
6219	7	45	32	28	Predicted transcriptional regulator for fatty acid degradation FadQ2C TetR family	yes
761	10	38	35	27.6667	Aspartate aminotransferase	yes
1534	15	35	33	27.6667	FKBP-type peptidyl-prolyl cis-trans isomerase slpA	yes
1880	19	38	26	27.6667	Transporter	yes
2517	21	37	25	27.6667	Organic hydroperoxide resistance protein	yes
2534	19	34	30	27.6667	Thiosulfate sulfurtransferase2C rhodanese	yes
6354	12	39	32	27.6667	Phage tail fibers	yes
6461	13	39	31	27.6667	Preprotein translocase subunit SecG (TC 3.A.5.1.1)	yes
628	12	40	30	27.3333	Aldehyde dehydrogenase	yes
760	13	43	26	27.3333	Homoserine dehydrogenase	yes
943	12	42	28	27.3333	Cell division protein FtsJ / Ribosomal RNA large subunit methyltransferase E	yes
1129	9	28	45	27.3333	ADP-ribose pyrophosphatase	yes
1465	12	37	33	27.3333	Hydrogen peroxide-inducible genes activator	yes
1806	9	41	32	27.3333	Tryptophan synthase beta chain	yes
3589	15	37	30	27.3333	Deacetylases2C including yeast histone deacetylase and acetoin utilization protein	yes
4345	18	32	32	27.3333	FIG136845: Rhodanese-related sulfurtransferase	yes
6105	22	34	26	27.3333	Aspartyl-tRNA(Asn) amidotransferase subunit B @ Glutamyl-tRNA(Gln) amidotransferase subunit B	yes
6236	18	41	23	27.3333	Transcriptional regulators	yes
5226	40	30	12	27.3333	Phage single stranded DNA synthesis	no
867	11	28	42	27	VgrG protein	no
1248	12	38	31	27	Probable signal peptide protein	yes
1304	11	37	33	27	Adenylosuccinate lyase	yes
3060	11	39	31	27	Oxidoreductase2C aldo/keto reductase family	yes
3623	14	32	35	27	Thymidylate synthase	yes
4461	15	38	28	27	Putative transport protein	yes
5787	14	44	23	27	Cytochrome c-type biogenesis protein DsbD2C protein-disulfide reductase	yes
6453	11	38	32	27	Carbonic anhydrase	yes
6471	19	41	21	27	NADH-ubiquinone oxidoreductase chain J	yes
617	21	28	31	26.6667	Hydrogen peroxide-inducible genes activator	yes
2034	18	33	29	26.6667	Glutaminase	yes
2116	18	41	21	26.6667	1-deoxy-D-xylulose 5-phosphate reductoisomerase	yes
2212	11	41	28	26.6667	Glutathione-regulated potassium-efflux system ATP-binding protein	yes
3523	16	37	27	26.6667	Transcription elongation factor GreB	yes
3596	16	33	31	26.6667	Electron transfer flavoprotein2C alpha subunit	yes
3739	14	45	21	26.6667	Histidine ABC transporter2C permease protein HisQ (TC 3.A.1.3.1)	yes
669	9	36	34	26.3333	Saccharopine dehydrogenase and related proteins	yes
1389	22	31	26	26.3333	FIG002203: Octaprenyl-diphosphate synthase	yes
2245	16	30	33	26.3333	Phosphoglycolate phosphatase	yes
3900	22	33	24	26.3333	FIG00454557: hypothetical protein	yes
4499	10	43	26	26.3333	diguanylate cyclase/phosphodiesterase (GGDEF & EAL domains) with PAS/PAC sensor(s)	yes
5739	16	38	25	26.3333	Ubiquinol-cytochrome C reductase iron-sulfur subunit	yes
531	7	39	33	26.3333	hypothetical protein	no
939	12	38	29	26.3333	Phosphate ABC transporter2C periplasmic phosphate-binding protein PstS (TC 3.A.1.7.1)	no
313	20	30	28	26	N-acetylglucosamine-1-phosphate uridyltransferase / Glucosamine-1-phosphate N-acetyltransferase	yes
768	13	37	28	26	Polymyxin resistance protein PmrJ2C predicted deacetylase	yes
1189	21	34	23	26	Activator of osmoprotectant transporter ProP	yes
1337	21	32	25	26	Guanyl-specific ribonuclease Sa	yes
1447	14	38	26	26	2-keto-3-deoxy-D-arabino-heptulosonate-7-phosphate synthase I alpha	yes
1717	14	39	25	26	Succinate dehydrogenase iron-sulfur protein	yes
1906	19	34	25	26	Glycyl-tRNA synthetase beta chain	yes
2296	15	37	26	26	Arginyl-tRNA synthetase	yes
4285	13	37	28	26	Phosphopantetheine adenylyltransferase	yes
5121	12	43	23	26	Response regulator containing CheY-like receiver2C AAA-type ATPase2C and DNA-binding domains	yes
1428	19	30	28	25.6667	Outer membrane protein (porin)	yes
5631	19	35	23	25.6667	Capsular synthesis regulator component B	yes
6038	8	31	38	25.6667	Transcription repressor of multidrug efflux pump acrAB operon2C TetR (AcrR) family	yes
621	4	41	31	25.3333	FIG00453584: hypothetical protein	yes
636	9	40	27	25.3333	Putrescine transport system permease protein PotI (TC 3.A.1.11.2)	yes
2122	12	37	27	25.3333	(3R)-hydroxymyristoyl-[acyl carrier protein] dehydratase	yes
4615	10	48	18	25.3333	Argininosuccinate lyase	yes
6271	16	35	25	25.3333	Excinuclease ABC subunit B	yes
2902	13	35	28	25.3333	hypothetical protein	no
1226	17	36	22	25	capsular polysaccharide biosynthesis protein	yes
1378	16	28	31	25	Signal recognition particle2C subunit Ffh SRP54 (TC 3.A.5.1.1)	yes
3481	6	38	31	25	ABC-type sugar transport system2C periplasmic component	yes
3853	10	39	26	25	O-antigen export system permease protein RfbD	yes
5791	14	47	14	25	Cytochrome c-type biogenesis protein Ccs1/ResB	yes
5792	12	36	27	25	Cytochrome c-type biogenesis protein CcsA/ResC	yes
6061	8	39	28	25	N-acetyl-gamma-glutamyl-phosphate reductase	yes
114	23	25	27	25	FIG00452675: hypothetical protein	no
793	11	39	24	24.6667	L-asparaginase	yes
1218	22	25	27	24.6667	Capsular polysaccharide export system protein KpsS	yes
1224	17	33	24	24.6667	GDP-mannose 42C6-dehydratase	yes
1336	14	31	29	24.6667	FIG01289694: hypothetical protein	yes
1444	12	40	22	24.6667	FIG005080: Possible exported protein	yes
4262	8	38	28	24.6667	Glutathione-regulated potassium-efflux system protein KefB	yes
4267	18	31	25	24.6667	Lipopolysaccharide ABC transporter2C ATP-binding protein LptB	yes
4657	13	33	28	24.6667	Dihydroxy-acid dehydratase	yes
1030	1	45	28	24.6667	hypothetical protein	no
862	13	36	24	24.3333	FIG01289452: hypothetical protein	yes
1390	12	37	24	24.3333	Magnesium and cobalt efflux protein CorC	yes
1544	13	35	25	24.3333	Protein involved in stability of MscS mechanosensitive channel	yes
2888	13	32	28	24.3333	GTP cyclohydrolase II	yes
3025	8	38	27	24.3333	Uncharacterized ABC transporter2C auxiliary component YrbC	yes
3466	11	34	28	24.3333	Glutamate-1-semialdehyde aminotransferase	yes
3685	14	36	23	24.3333	Sigma factor RpoE negative regulatory protein RseB precursor	yes
4023	11	38	24	24.3333	ATP phosphoribosyltransferase regulatory subunit	yes
4146	17	25	31	24.3333	FIG045511: hypothetical antitoxin (to FIG022160: hypothetical toxin)	yes
4605	13	36	24	24.3333	Cytoplasmic axial filament protein CafA and Ribonuclease G	yes
5067	9	40	24	24.3333	General secretion pathway protein E	yes
5211	9	41	23	24.3333	Branched-chain alpha-keto acid dehydrogenase2C E1 component2C alpha subunit	yes
5637	11	33	29	24.3333	LysR family regulatory protein CidR	yes
5854	10	34	29	24.3333	Uroporphyrinogen III decarboxylase	yes
312	18	36	18	24	Glucosamine--fructose-6-phosphate aminotransferase [isomerizing]	yes
833	12	32	28	24	FIG028593: membrane protein	yes
1269	15	33	24	24	Glutathione S-transferase family protein	yes
1282	7	29	36	24	Tyrosyl-tRNA synthetase	yes
1365	15	37	20	24	Biotin carboxylase of acetyl-CoA carboxylase	yes
1379	8	36	28	24	Hypoxanthine-guanine phosphoribosyltransferase	yes
1489	15	33	24	24	Acyl-phosphate:glycerol-3-phosphate O-acyltransferase PlsY	yes
1848	10	30	32	24	Ubiquinone biosynthesis monooxygenase UbiB	yes
1851	10	36	26	24	Gluconate dehydratase	yes
3870	12	41	19	24	Phosphomannomutase / Phosphoglucomutase / Phosphoglucosamine mutase	yes
4048	15	31	26	24	FIG000557: hypothetical protein co-occurring with RecR	yes
4507	19	28	25	24	Topoisomerase IV subunit A	yes
4571	9	29	34	24	Outer membrane protein (porin)	yes
4580	18	31	23	24	Homolog of E. coli HemY protein	yes
5057	10	31	31	24	Putative cytoplasmic protein	yes
6100	15	35	22	24	Glutamate--cysteine ligase	yes
6353	8	38	26	24	hypothetical protein	yes
2269	10	31	30	23.6667	ABC transporter ATP-binding protein	yes
2749	14	33	24	23.6667	Succinylglutamate desuccinylase/aspartoacylase	yes
4326	12	33	26	23.6667	Heme O synthase2C protoheme IX farnesyltransferase COX10-CtaB	yes
4497	9	28	34	23.6667	Translation initiation inhibitor	yes
5728	15	34	22	23.6667	Phosphoribosylformimino-5-aminoimidazole carboxamide ribotide isomerase	yes
5952	37	23	11	23.6667	Type III secretion thermoregulatory protein (LcrF2CVirF2Ctranscription regulation of virulence plasmid)	yes
6452	7	39	25	23.6667	Sulfate permease	yes
1748	14	32	24	23.3333	FIG00453950: hypothetical protein	yes
2120	14	32	24	23.3333	Outer membrane protein H precursor	yes
2472	15	26	29	23.3333	FKBP-type peptidyl-prolyl cis-trans isomerase	yes
2619	2	37	31	23.3333	Oligopeptidase A	yes
2622	0	36	34	23.3333	Na(+)/H(+) antiporter	yes
4168	20	30	20	23.3333	Metal-dependent hydrolases of the beta-lactamase superfamily I	yes
4210	14	25	31	23.3333	Murein-DD-endopeptidase	yes
4344	11	30	29	23.3333	Glutaredoxin 3 (Grx3)	yes
4383	16	35	19	23.3333	Lipoate synthase	yes
4681	13	40	17	23.3333	FIG00455038: hypothetical protein	yes
6464	19	32	19	23.3333	NADH-ubiquinone oxidoreductase chain C	yes
1913	21	28	20	23	tRNA-i(6)A37 methylthiotransferase	yes
2089	2	31	36	23	Dihydroaeruginoate synthetase PchE2C non-ribosomal peptide synthetase modules	yes
2526	15	31	23	23	DNA polymerase I	yes
3863	16	33	20	23	Nucleoside-diphosphate sugar epimerase/dehydratase	yes
4365	26	30	13	23	Aerobic C4-dicarboxylate transporter for fumarate2C L-malate2C D-malate2C succunate	yes
4929	12	38	19	23	Aromatic amino acid transport protein AroP	yes
5117	19	32	18	23	Transcriptional repressor of PutA and PutP / Proline dehydrogenase (Proline oxidase) / Delta-1-pyrroline-5-carboxylate dehydrogenase	yes
6110	14	30	25	23	Probable proline rich signal peptide protein	yes
540	19	27	22	22.6667	Histidine ammonia-lyase	yes
886	9	31	28	22.6667	Heat shock protein Hsp20	yes
1216	15	31	22	22.6667	Capsular polysaccharide biosynthesis protein WcbQ	yes
1239	10	33	25	22.6667	Small-conductance mechanosensitive channel	yes
2109	10	36	22	22.6667	[Protein-PII] uridylyltransferase	yes
2123	17	35	16	22.6667	Acyl-[acyl-carrier-protein]--UDP-N-acetylglucosamine O-acyltransferase	yes
3544	14	28	26	22.6667	Probable lipoprotein transmembrane	yes
5054	18	36	14	22.6667	GMP synthase - Glutamine amidotransferase domain	yes
5355	14	25	29	22.6667	Succinyl-CoA:3-ketoacid-coenzyme A transferase subunit B	yes
5689	11	26	31	22.6667	TnpR protein	yes
6466	20	27	21	22.6667	NADH-ubiquinone oxidoreductase chain E	yes
3370	3	29	36	22.6667	FIG00457533: hypothetical protein	no
4218	11	36	21	22.6667	Methylenetetrahydrofolate dehydrogenase (NADP+) / Methenyltetrahydrofolate cyclohydrolase	no
62	12	36	19	22.3333	FIG00455527: hypothetical protein	yes
1671	9	30	28	22.3333	Serine acetyltransferase	yes
2319	19	26	22	22.3333	Biotin synthase	yes
3124	12	35	20	22.3333	CobW GTPase involved in cobalt insertion for B12 biosynthesis	yes
3497	7	27	33	22.3333	Histone acetyltransferase HPA2 and related acetyltransferases	yes
3850	15	29	23	22.3333	Glucose-1-phosphate thymidylyltransferase	yes
4178	14	25	28	22.3333	carbonic anhydrase2C family 3	yes
4342	11	31	25	22.3333	Glycerol-3-phosphate dehydrogenase [NAD(P)+]	yes
4633	15	26	26	22.3333	Pantoate--beta-alanine ligase	yes
5135	7	36	24	22.3333	Permeases of the major facilitator superfamily	yes
5454	9	32	26	22.3333	FIG00461800: hypothetical protein	yes
5796	9	33	25	22.3333	Diaminopimelate decarboxylase	yes
5816	18	28	21	22.3333	sodium/alanine symporter family protein	yes
6094	9	29	29	22.3333	Spermidine N1-acetyltransferase	yes
6477	15	32	20	22.3333	ADP-ribose pyrophosphatase	yes
6497	11	27	29	22.3333	FIG00453073: hypothetical protein	yes
5048	7	29	31	22.3333	FIG00454030: hypothetical protein	no
1237	12	29	25	22	Mannose-1-phosphate guanylyltransferase (GDP)	yes
1539	16	27	23	22	L-aspartate oxidase	yes
2238	18	29	19	22	FMN-dependent NADH-azoreductase	yes
2869	10	36	20	22	UDP-N-acetylglucosamine 1-carboxyvinyltransferase	yes
3678	24	28	14	22	Malonyl CoA-acyl carrier protein transacylase	yes
4319	9	33	24	22	ABC transporter substrate-binding protein	yes
5068	11	35	20	22	General secretion pathway protein F	yes
5427	3	23	40	22	Transcriptional activator protein irlR	yes
5853	4	34	28	22	FIG00457248: hypothetical protein	yes
4778	11	29	26	22	hypothetical protein	no
141	6	32	27	21.6667	Serine/threonine protein kinase	yes
880	6	39	20	21.6667	Phosphoenolpyruvate carboxykinase [GTP]	yes
3382	17	28	20	21.6667	FIG00455214: hypothetical protein	yes
4038	11	29	25	21.6667	23S rRNA (Uracil-5-) -methyltransferase RumA	yes
4217	17	32	16	21.6667	Nitrogen regulation protein NR(I)	yes
5271	8	33	24	21.6667	hypothetical protein	no
2036	8	32	24	21.3333	hypothetical protein	yes
2096	2	27	35	21.3333	Outer membrane receptor for ferric-pyochelin FptA	yes
5047	12	29	23	21.3333	Pterin-4-alpha-carbinolamine dehydratase	yes
5392	16	21	27	21.3333	Uncharacterized protein conserved in bacteria	yes
5671	8	33	23	21.3333	Acid phosphatase	yes
3442	3	29	32	21.3333	hypothetical protein	no
4192	14	29	21	21.3333	Single-stranded-DNA-specific exonuclease RecJ	no
139	14	31	18	21	2-amino-3-ketobutyrate coenzyme A ligase	yes
809	14	29	20	21	FIG004453: protein YceG like	yes
863	10	36	17	21	Mobile element protein	yes
940	12	36	15	21	Phosphoglucosamine mutase	yes
1419	16	31	16	21	UDP-N-acetylmuramoylalanine--D-glutamate ligase	yes
1755	8	31	24	21	6-phosphogluconate dehydrogenase2C decarboxylating	yes
1798	10	37	16	21	O-acetylhomoserine sulfhydrylase / O-succinylhomoserine sulfhydrylase	yes
1907	11	34	18	21	Glycyl-tRNA synthetase alpha chain	yes
3498	11	29	23	21	Septum site-determining protein MinC	yes
3663	11	30	22	21	Molybdenum cofactor biosynthesis protein MoaA	yes
5106	9	32	22	21	Transcriptional regulator2C MerR family	yes
5129	9	36	18	21	FIG00458965: hypothetical protein	yes
5825	10	23	30	21	Uncharacterized ABC transporter2C ATP-binding protein YrbF	yes
6274	16	31	16	21	High-affinity iron permease	yes
6459	10	27	26	21	Quinone oxidoreductase	yes
42	12	28	22	20.6667	FIG00465595: hypothetical protein	yes
709	10	28	24	20.6667	Medium-chain-fatty-acid--CoA ligase	yes
956	9	35	18	20.6667	Hydroxyacylglutathione hydrolase	yes
1556	7	30	25	20.6667	ATP-dependent Clp protease adaptor protein ClpS	yes
2807	7	25	30	20.6667	Long-chain-fatty-acid--CoA ligase	yes
3075	7	33	22	20.6667	RND efflux system2C inner membrane transporter CmeB	yes
4628	12	16	34	20.6667	putative exported protein	yes
4698	6	28	28	20.6667	FIG00456059: hypothetical protein	yes
5767	10	24	28	20.6667	Probable transmembrane protein	yes
5831	15	32	15	20.6667	ABC-type multidrug transport system2C ATPase component	yes
889	8	27	27	20.6667	hypothetical protein	no
953	13	26	22	20.3333	Major facilitator family transporter	yes
1232	13	24	24	20.3333	Capsular polysaccharide ABC transporter2C permease protein KpsM	yes
1463	20	23	18	20.3333	Catalase / Peroxidase	yes
2219	11	26	24	20.3333	N-succinyl-L2CL-diaminopimelate aminotransferase alternative	yes
3322	10	29	22	20.3333	FIG00455280: hypothetical protein	yes
3333	10	27	24	20.3333	Xaa-Pro aminopeptidase	yes
4201	17	18	26	20.3333	Iron-sulfur cluster assembly scaffold protein IscU	yes
4325	13	25	23	20.3333	Cytochrome oxidase biogenesis protein Sco1/SenC/PrrC2C putative copper metallochaperone	yes
4508	11	36	14	20.3333	Topoisomerase IV subunit B	yes
4620	7	34	20	20.3333	Superoxide dismutase [Cu-Zn]	yes
5578	7	29	25	20.3333	FIG00452626: hypothetical protein	yes
5720	10	33	18	20.3333	Periplasmic divalent cation tolerance protein CutA	yes
5829	7	30	24	20.3333	Uncharacterized ABC transporter2C auxiliary component YrbC	yes
3463	13	26	22	20.3333	32C4-dihydroxy-2-butanone 4-phosphate synthase / GTP cyclohydrolase II	no
3824	7	30	24	20.3333	hypothetical protein	no
142	16	24	20	20	Probable integrase/recombinase protein	yes
159	10	35	15	20	Squalene--hopene cyclase	yes
631	10	38	12	20	Phosphoenolpyruvate synthase	yes
1236	12	34	14	20	Capsular polysaccharide biosynthesis/export periplasmic protein WcbA	yes
1272	13	26	21	20	tRNA dihydrouridine synthase B	yes
1707	18	29	13	20	Pyruvate dehydrogenase E1 component	yes
2292	12	28	20	20	5-methyltetrahydrofolate--homocysteine methyltransferase	yes
3479	8	29	23	20	Glucose-6-phosphate 1-dehydrogenase	yes
4063	10	30	20	20	Alkylphosphonate utilization operon protein PhnA	yes
4500	8	33	19	20	Chromate transport protein ChrA	yes
1523	8	34	17	19.6667	CDP-6-deoxy-delta-32C4-glucoseen reductase-like	no
1348	8	32	19	19.6667	L-arabinose-binding periplasmic protein precursor AraF (TC 3.A.1.2.2)	yes
3020	9	33	17	19.6667	FIG00456302: hypothetical protein	yes
3092	6	29	24	19.6667	Hypothetical MbtH-like protein2C PA2412 homolog	yes
3107	6	35	18	19.6667	Universal stress protein UspA and related nucleotide-binding proteins	yes
3324	13	23	23	19.6667	FIG00454216: hypothetical protein	yes
3840	5	22	32	19.6667	Rubredoxin	yes
4043	14	16	29	19.6667	Lipoprotein NlpD	yes
4245	12	28	19	19.6667	DNA-3-methyladenine glycosylase II	yes
5369	6	28	25	19.6667	Ribonuclease BN	yes
5768	11	29	19	19.6667	Tail fiber protein	yes
3462	15	30	14	19.6667	62C7-dimethyl-8-ribityllumazine synthase	no
147	14	21	23	19.3333	Chromosome (plasmid) partitioning protein ParB	yes
410	13	25	20	19.3333	ATP-dependent DNA helicase RecQ	yes
455	20	21	17	19.3333	Lysine-specific permease	yes
869	4	31	23	19.3333	VgrG protein	yes
1400	12	28	18	19.3333	Phosphoserine phosphatase	yes
1911	18	17	23	19.3333	FIG000233: metal-dependent hydrolase	yes
2124	12	29	17	19.3333	Lipid-A-disaccharide synthase	yes
3339	11	28	19	19.3333	Transposase and inactivated derivatives	yes
4212	10	20	28	19.3333	Dihydrolipoamide dehydrogenase of pyruvate dehydrogenase complex	yes
4247	13	21	24	19.3333	FOG: TPR repeat	yes
4266	15	21	22	19.3333	LptA2C protein essential for LPS transport across the periplasm	yes
5273	8	31	19	19.3333	putative membrane protein	yes
6434	9	28	21	19.3333	Probable transmembrane protein	yes
1932	13	36	9	19.3333	hypothetical protein	no
4250	9	31	18	19.3333	UDP-22C3-diacylglucosamine hydrolase	no
342	8	26	23	19	Branched-chain amino acid transport protein azlC	yes
860	12	32	13	19	DNA-binding protein H-NS	yes
1319	12	28	17	19	Dihydrodipicolinate reductase	yes
1347	8	30	19	19	L-arabinose transport ATP-binding protein AraG (TC 3.A.1.2.2)	yes
1361	10	27	20	19	Predicted nucleotidyltransferase	yes
1804	14	24	19	19	Tryptophan synthase alpha chain	yes
1923	7	20	30	19	Glycerol kinase	yes
2103	9	24	24	19	Malate synthase	yes
2136	10	27	20	19	Putative oligoketide cyclase/dehydratase or lipid transport protein YfjG	yes
4114	9	26	22	19	Allophanate hydrolase 2 subunit 1	yes
4257	7	26	24	19	Formyltetrahydrofolate deformylase	yes
5364	8	34	15	19	Chorismate synthase	yes
5799	10	26	21	19	Multimodular transpeptidase-transglycosylase	yes
5919	10	33	14	19	lipoprotein2C putative	yes
2218	10	23	24	19	22C32C42C5-tetrahydropyridine-22C6-dicarboxylate N-succinyltransferase	no
624	7	25	24	18.6667	exported protein2C conserved	no
3643	10	24	22	18.6667	Fatty acid desaturase family	no
803	10	23	23	18.6667	FIG00454645: hypothetical protein	yes
810	6	28	22	18.6667	Folate-dependent protein for Fe/S cluster synthesis/repair in oxidative stress	yes
1163	6	23	27	18.6667	RNA polymerase sigma-70 factor2C ECF family	yes
1420	6	29	21	18.6667	Phospho-N-acetylmuramoyl-pentapeptide-transferase	yes
2104	9	24	23	18.6667	Cell division protein	yes
2280	6	31	19	18.6667	2-octaprenyl-3-methyl-6-methoxy-12C4-benzoquinol hydroxylase	yes
2313	3	31	22	18.6667	Dienelactone hydrolase and related enzymes	yes
3519	9	28	19	18.6667	Protein YicC	yes
3520	13	17	26	18.6667	Guanylate kinase	yes
3527	9	22	25	18.6667	DNA polymerase III epsilon subunit	yes
3581	10	29	17	18.6667	UDP-glucose dehydrogenase	yes
3841	9	29	18	18.6667	FIG00455362: hypothetical protein	yes
4200	16	24	16	18.6667	Iron binding protein IscA for iron-sulfur cluster assembly	yes
5062	12	26	18	18.6667	Putative metal chaperone2C involved in Zn homeostasis2C GTPase of COG0523 family	yes
843	12	18	25	18.3333	Heavy-chain fibroin (Fragment)	yes
931	7	33	15	18.3333	Exopolyphosphatase	yes
1359	12	26	17	18.3333	UDP-N-acetylmuramate:L-alanyl-gamma-D-glutamyl-meso-diaminopimelate ligase	yes
1908	11	26	18	18.3333	Apolipoprotein N-acyltransferase / Copper homeostasis protein CutE	yes
2497	5	24	26	18.3333	Transcriptional regulator2C AraC family	yes
4113	12	24	19	18.3333	Predicted transcription regulator2C contains HTH domain (MarR family)	yes
4388	10	28	17	18.3333	Proposed lipoate regulatory protein YbeD	yes
4944	4	22	29	18.3333	FIG00453198: hypothetical protein	yes
5736	13	22	20	18.3333	Twin-arginine translocation protein TatC	yes
5756	6	27	22	18.3333	Uncharacterized protein ImpB	yes
6154	12	30	13	18.3333	Transcriptional regulator2C MerR family	yes
3537	4	26	25	18.3333	Fructose-12C6-bisphosphatase2C type I	no
766	15	27	12	18	Polymyxin resistance protein ArnC2C glycosyl transferase	yes
804	4	29	21	18	FOG: Ankyrin repeat	yes
1425	8	28	18	18	rRNA small subunit methyltransferase H	yes
2597	9	28	17	18	Tryptophanyl-tRNA synthetase	yes
3106	6	28	20	18	ABC-type multidrug transport system2C ATPase component	yes
3530	11	29	14	18	FIG00452734: hypothetical protein	yes
4044	3	28	23	18	Protein-L-isoaspartate O-methyltransferase	yes
4163	11	27	16	18	DNA mismatch repair protein MutS	yes
4179	6	29	19	18	33 kDa chaperonin (Heat shock protein 33) (HSP33)	yes
5813	11	24	19	18	Transposase and inactivated derivatives	yes
5862	4	34	16	18	DNA-binding response regulator2C LuxR family	yes
5923	7	30	17	18	FIG00453977: hypothetical protein	yes
5954	22	15	17	18	Type III secretion protein EprH	yes
6059	10	29	15	18	Phospholipid-binding protein	yes
5750	13	25	16	18	FIG050068: DNA-binding protein	no
2758	3	29	21	17.6667	Periplasmic hemin-binding protein	no
1010	7	25	21	17.6667	ATP-dependent protease HslV	yes
1296	12	30	11	17.6667	Glutamine amidotransferase2C class-II	yes
2739	12	14	27	17.6667	transcriptional regulator2C XRE family	yes
3574	18	20	15	17.6667	Chorismate mutase I / Prephenate dehydratase	yes
4197	9	27	17	17.6667	Ferredoxin2C 2Fe-2S	yes
6173	7	33	13	17.6667	Segregation and condensation protein B	yes
718	11	19	22	17.3333	Glucose-6-phosphate isomerase	yes
1019	14	19	19	17.3333	Homoserine O-acetyltransferase	yes
2344	5	23	24	17.3333	Gamma-glutamyltranspeptidase	yes
2521	4	27	21	17.3333	FIG00453540: hypothetical protein	yes
2536	14	15	23	17.3333	Exodeoxyribonuclease VII small subunit	yes
2883	6	24	22	17.3333	Mg(2+) transport ATPase protein C	yes
3397	7	19	26	17.3333	Transcriptional regulator2C IclR family	yes
3700	11	26	15	17.3333	CDP-diacylglycerol--glycerol-3-phosphate 3-phosphatidyltransferase	yes
3845	11	18	23	17.3333	Aspartate carbamoyltransferase	yes
4139	14	15	23	17.3333	Amino acid transporters	yes
4558	4	26	22	17.3333	FIG00452965: hypothetical protein	yes
6138	7	25	20	17.3333	Rod shape-determining protein RodA	yes
927	15	20	17	17.3333	FIG00458648: hypothetical protein	no
2435	9	21	22	17.3333	hypothetical protein	no
712	12	19	20	17	Intracellular septation protein IspA	yes
921	10	25	16	17	Na+-driven multidrug efflux pump	yes
1314	11	15	25	17	DNA polymerase III delta subunit	yes
1349	6	29	16	17	3-oxoacyl-[acyl-carrier protein] reductase	yes
1432	11	22	18	17	Chaperone protein DnaJ	yes
1601	6	22	23	17	PhoP/Q-regulated protein PqaA	yes
1924	5	19	27	17	Aerobic glycerol-3-phosphate dehydrogenase	yes
2106	13	24	14	17	DNA ligase	yes
2539	16	25	10	17	GTP cyclohydrolase I type 2	yes
3655	5	29	17	17	Probable transmembrane protein	yes
4510	11	25	15	17	COG0488: ATPase components of ABC transporters with duplicated ATPase domains	yes
5361	5	31	15	17	3-hydroxybutyrate dehydrogenase	yes
5636	2	21	28	17	Inner membrane component of tripartite multidrug resistance system	yes
5918	13	28	10	17	Conserved domain protein	yes
6241	12	23	16	17	Dihydroorotate dehydrogenase	yes
3134	8	25	18	17	hypothetical protein	no
3323	5	24	22	17	hypothetical protein	no
281	10	25	15	16.6667	FIG00460159: hypothetical protein	yes
336	11	25	14	16.6667	probable dioxygenase	yes
619	7	29	14	16.6667	Phosphoserine phosphatase	yes
672	9	30	11	16.6667	Magnesium and cobalt transport protein CorA	yes
963	5	25	20	16.6667	Glutathione S-transferase2C unnamed subgroup 2	yes
1357	7	28	15	16.6667	Exoribonuclease II	yes
1493	16	18	16	16.6667	Integrase	yes
2341	7	17	26	16.6667	FIG00452430: hypothetical protein	yes
2428	4	26	20	16.6667	two-component response regulatory protein	yes
2642	7	21	22	16.6667	Cell division protein FtsI [Peptidoglycan synthetase]	yes
3764	10	25	15	16.6667	Ribonucleotide reductase transcriptional regulator NrdR	yes
3775	9	15	26	16.6667	Glutaryl-CoA dehydrogenase	yes
4213	9	27	14	16.6667	Dihydrolipoamide acetyltransferase component of pyruvate dehydrogenase complex	yes
4926	6	26	18	16.6667	COG1272: Predicted membrane protein hemolysin III homolog	yes
5253	7	27	16	16.6667	Probable lipoprotein	yes
5726	12	22	16	16.6667	Imidazoleglycerol-phosphate dehydratase	yes
6039	9	23	18	16.6667	FIG00456969: hypothetical protein	no
6309	3	32	15	16.6667	hypothetical protein	no
268	6	25	18	16.3333	FIG00457285: hypothetical protein	yes
1036	1	31	17	16.3333	polyketide synthase	yes
1188	7	26	16	16.3333	DNA-binding protein H-NS	yes
1446	14	27	8	16.3333	TldD protein2C part of proposed TldE/TldD proteolytic complex (PMID 12029038)	yes
2037	11	20	18	16.3333	hypothetical protein	yes
2753	4	24	21	16.3333	FIG00452894: hypothetical protein	yes
3575	7	25	17	16.3333	Cyclohexadienyl dehydrogenase(EC 1.3.1.43) / 5-Enolpyruvylshikimate-3-phosphate synthase	yes
3598	19	15	15	16.3333	D-amino acid dehydrogenase small subunit	yes
3608	9	19	21	16.3333	Adenosylcobinamide-phosphate synthase	yes
3839	7	25	17	16.3333	Phosphomethylpyrimidine kinase	yes
4480	6	19	24	16.3333	ATPase associated with various cellular activities2C AAA_5	yes
5044	4	24	21	16.3333	Adenylate cyclase	yes
5828	5	32	12	16.3333	Surface lipoprotein	yes
363	8	27	13	16	Leucine-responsive regulatory protein2C regulator for leucine (or lrp) regulon and high-affinity branched-chain amino acid transport system	yes
2217	5	29	14	16	FIG138056: a glutathione-dependent thiol reductase	yes
2444	11	23	14	16	membrane protein2C putative	yes
2580	11	24	13	16	Chloride channel protein	yes
2620	4	25	19	16	Transcriptional activator protein SolR	yes
2866	4	24	20	16	FIG00454995: hypothetical protein	yes
2998	2	16	30	16	D-glycerate transporter (predicted)	yes
3405	5	24	19	16	Putative cysteine dioxygenase2C type I	yes
3413	8	23	17	16	Probable transmembrane protein	yes
3484	6	18	24	16	Sugar ABC transporter2C ATP-binding protein	yes
3669	15	21	12	16	Periplasmic serine proteases (ClpP class)	yes
4094	4	27	17	16	Inner membrane protein	yes
4265	8	28	12	16	Probable transmembrane protein	yes
4729	6	25	17	16	FIG00454670: hypothetical protein	yes
5740	7	24	17	16	Ubiquinol--cytochrome c reductase2C cytochrome B subunit	yes
6191	13	21	14	16	ATPase	yes
5286	10	21	16	15.6667	Rhs-family protein	no
233	6	23	18	15.6667	Transcriptional regulator2C GntR family	yes
580	8	24	15	15.6667	3-ketoacyl-CoA thiolase @ Acetyl-CoA acetyltransferase	yes
902	8	25	14	15.6667	Protein ImpG/VasA	yes
1240	5	19	23	15.6667	DedA protein	yes
1385	13	18	16	15.6667	COG0536: GTP-binding protein Obg	yes
1418	5	21	21	15.6667	Cell division protein FtsW	yes
1448	11	19	17	15.6667	Flavohemoprotein (Hemoglobin-like protein) (Flavohemoglobin) (Nitric oxide dioxygenase)	yes
1461	7	13	27	15.6667	Non-specific DNA-binding protein Dps / Iron-binding ferritin-like antioxidant protein / Ferroxidase	yes
1532	7	18	22	15.6667	hypothetical protein	yes
1832	13	20	14	15.6667	FIG00454151: hypothetical protein	yes
2299	6	24	17	15.6667	Oxidoreductase2C short-chain dehydrogenase/reductase family	yes
3103	11	22	14	15.6667	FIG00453423: hypothetical protein	yes
3864	9	22	16	15.6667	Undecaprenyl-phosphate N-acetylglucosaminyl 1-phosphate transferase	yes
4384	14	14	19	15.6667	Octanoate-[acyl-carrier-protein]-protein-N-octanoyltransferase	yes
4679	6	24	17	15.6667	Lipopolysaccharide heptosyltransferase III	yes
4928	9	25	13	15.6667	Leucine-responsive regulatory protein2C regulator for leucine (or lrp) regulon and high-affinity branched-chain amino acid transport system	yes
5921	10	22	15	15.6667	FIG00455137: hypothetical protein	yes
6081	14	12	21	15.6667	transposon resolvase	yes
6166	10	19	18	15.6667	FIG00454649: hypothetical protein	yes
6244	11	20	16	15.6667	MutT/nudix family protein	yes
6478	5	25	17	15.6667	identified by similarity to GB:AAK22812.1; match to protein family HMM PF06676	yes
4517	7	24	16	15.6667	hypothetical protein	no
5847	7	24	16	15.6667	hypothetical protein	no
5596	3	16	27	15.3333	Sulfur carrier protein adenylyltransferase ThiF	no
5645	9	20	17	15.3333	Probable transmembrane protein	no
53	6	18	22	15.3333	O-acetylhomoserine sulfhydrylase / O-succinylhomoserine sulfhydrylase	yes
1267	11	16	19	15.3333	Ferredoxin-dependent glutamate synthase	yes
1406	10	18	18	15.3333	Glutamate N-acetyltransferase / N-acetylglutamate synthase	yes
1802	8	25	13	15.3333	Dihydrofolate synthase / Folylpolyglutamate synthase	yes
2006	11	26	9	15.3333	Glycine cleavage system transcriptional activator	yes
3072	10	19	17	15.3333	Transcription repressor of multidrug efflux pump acrAB operon2C TetR (AcrR) family	yes
3451	7	20	19	15.3333	Integral membrane protein YggT2C involved in response to extracytoplasmic stress (osmotic shock)	yes
4062	10	21	15	15.3333	FIG00453112: hypothetical protein	yes
4409	3	28	15	15.3333	ThiJ/PfpI family protein	yes
4565	14	21	11	15.3333	Histidine ABC transporter2C permease protein HisQ (TC 3.A.1.3.1)	yes
4629	12	24	10	15.3333	Outer membrane protein	yes
4685	5	24	17	15.3333	Lipid A export ATP-binding/permease protein MsbA	yes
4739	8	17	21	15.3333	Homoprotocatechuate degradative operon repressor	yes
5424	7	17	22	15.3333	Extracellular protease precursor	yes
5634	5	19	22	15.3333	ABC-type multidrug transport system2C ATPase and permease components	yes
5931	12	25	9	15.3333	G-nucleotide exchange factor SopE	yes
6108	7	22	17	15.3333	Secreted protein Hcp	yes
468	4	19	22	15	22C4-dienoyl-CoA reductase [NADPH]	no
358	7	19	19	15	Cyclopropane-fatty-acyl-phospholipid synthase	yes
1362	5	20	20	15	Cytochrome c-type biogenesis protein ResA	yes
1439	6	25	14	15	Ferrochelatase2C protoheme ferro-lyase	yes
2471	5	23	17	15	Transcriptional regulator2C AraC family	yes
3566	5	14	26	15	FIG00453128: hypothetical protein	yes
3748	8	16	21	15	Succinylarginine dihydrolase	yes
3828	1	16	28	15	PPE-repeat proteins	yes
4046	11	22	12	15	L-carnitine dehydratase/bile acid-inducible protein F	yes
4173	9	22	14	15	FIG004556: membrane metalloprotease	yes
5902	8	19	18	15	Uncharacterized protein ImpA	yes
5916	8	23	14	15	Pentapeptide repeat family protein	yes
6426	8	19	18	15	Probable transmembrane protein	yes
40	10	23	11	14.6667	Protein YidD	yes
151	9	18	17	14.6667	DNA-directed RNA polymerase specialized sigma subunit2C sigma24-like	yes
663	5	15	24	14.6667	FIG00455793: hypothetical protein	yes
699	8	24	12	14.6667	Probable inner membrane transmembrane protein	yes
933	10	24	10	14.6667	Phosphate regulon sensor protein PhoR (SphS)	yes
1046	8	20	16	14.6667	Signal transduction histidine kinase	yes
1719	7	20	17	14.6667	Succinate dehydrogenase hydrophobic membrane anchor protein	yes
2209	4	28	12	14.6667	Alanine racemase2C catabolic	yes
2407	10	21	13	14.6667	Branched-chain amino acid transport protein azlC	yes
2754	6	26	12	14.6667	FIG00452711: hypothetical protein	yes
2889	5	24	15	14.6667	Inosine-5'-monophosphate dehydrogenase	yes
3615	7	19	18	14.6667	TldE/PmbA protein2C part of proposed TldE/TldD proteolytic complex (PMID 12029038)	yes
3833	9	21	14	14.6667	Transcriptional regulator2C HxlR family	yes
4047	15	17	12	14.6667	Recombination protein RecR	yes
4129	14	15	15	14.6667	FIG00453798: hypothetical protein	yes
4346	8	25	11	14.6667	Phosphoglycerate mutase	yes
5296	6	19	19	14.6667	Fe-containing alcohol dehydrogenase	yes
5798	10	15	19	14.6667	Frataxin homolog CyaY2C facilitates iron supply for heme A synthesis or Fe-S cluster assembly	yes
5804	6	21	17	14.6667	Shikimate kinase I	yes
6135	6	18	20	14.6667	Queuosine Biosynthesis QueE Radical SAM	yes
6144	3	23	18	14.6667	Cu(I)-responsive transcriptional regulator	yes
6153	12	20	12	14.6667	Integration host factor alpha subunit	yes
1210	4	22	18	14.6667	Mobile element protein	no
3191	7	21	15	14.3333	Ribose ABC transport system2C periplasmic ribose-binding protein RbsB (TC 3.A.1.2.1)	no
27	9	23	11	14.3333	Type III restriction-modification system methylation subunit	yes
827	10	22	11	14.3333	Leucine-2C isoleucine-2C valine-2C threonine-2C and alanine-binding protein	yes
1524	8	21	14	14.3333	Acetylornithine aminotransferase	yes
2259	3	23	17	14.3333	3-polyprenyl-4-hydroxybenzoate carboxy-lyase UbiX	yes
3461	5	25	13	14.3333	Transcription termination protein NusB	yes
3556	5	26	12	14.3333	Permeases of the major facilitator superfamily	yes
3592	10	20	13	14.3333	Methionine ABC transporter ATP-binding protein	yes
3721	19	16	8	14.3333	Pyridoxal kinase	yes
4567	7	25	11	14.3333	Histidine ABC transporter2C ATP-binding protein HisP (TC 3.A.1.3.1)	yes
4597	9	17	17	14.3333	Uracil phosphoribosyltransferase	yes
4663	8	19	16	14.3333	FIG000906: Predicted Permease	yes
4969	9	19	15	14.3333	Rhodanese-related sulfurtransferase	yes
5395	5	20	18	14.3333	Molybdopterin biosynthesis MoeB protein	yes
5722	5	27	11	14.3333	UDP-N-acetylglucosamine 1-carboxyvinyltransferase	yes
6084	12	18	13	14.3333	FIG00460141: hypothetical protein	yes
1422	3	20	20	14.3333	UDP-N-acetylmuramoylalanyl-D-glutamate--22C6-diaminopimelate ligase	no
3851	11	21	11	14.3333	dTDP-4-dehydrorhamnose 32C5-epimerase	no
5013	15	19	9	14.3333	Mobile element protein	no
2264	11	20	11	14	FIG00466935: hypothetical protein	no
932	7	22	13	14	Polyphosphate kinase	yes
1004	2	24	16	14	Diaminopimelate epimerase	yes
1243	6	21	15	14	Protein-export membrane protein SecD (TC 3.A.5.1.1)	yes
1270	10	19	13	14	Xaa-Pro aminopeptidase	yes
1290	4	18	20	14	OsmC/Ohr family protein	yes
1416	8	16	18	14	UDP-N-acetylmuramate--alanine ligase	yes
1440	6	19	17	14	Heat-inducible transcription repressor HrcA	yes
1847	6	18	18	14	Protein YigP (COG3165) clustered with ubiquinone biosynthetic genes	yes
1928	11	18	13	14	Gamma-glutamyltranspeptidase	yes
2959	7	22	13	14	Sulfate adenylyltransferase subunit 2	yes
3460	9	23	10	14	Aspartate aminotransferase	yes
3482	7	23	12	14	hypothetical protein	yes
3568	13	15	14	14	3-demethylubiquinone-9 3-methyltransferase	yes
3691	12	19	11	14	GTP-binding protein Era	yes
4271	7	17	18	14	HPr kinase/phosphorylase	yes
4288	4	18	20	14	Signal recognition particle receptor protein FtsY (alpha subunit) (TC 3.A.5.1.1)	yes
4411	7	22	13	14	Permeases of the major facilitator superfamily	yes
4630	13	18	11	14	FIG00454446: hypothetical protein	yes
5759	6	23	13	14	Uncharacterized protein ImpF	yes
5852	10	18	14	14	hypothetical protein	yes
6243	6	22	14	14	Leucyl/phenylalanyl-tRNA--protein transferase	yes
6280	9	18	15	14	Transcriptional regulator2C LysR family	yes
1918	10	17	15	14	32C4-dihydroxy-2-butanone 4-phosphate synthase	no
26	8	18	15	13.6667	Type III restriction-modification system restriction subunit	yes
184	8	22	11	13.6667	L-Proline/Glycine betaine transporter ProP	yes
267	9	20	12	13.6667	Putative homoserine kinase type II (protein kinase fold)	yes
758	6	20	15	13.6667	Molybdopterin biosynthesis protein MoeA	yes
1313	5	23	13	13.6667	Gamma-glutamyl phosphate reductase	yes
2134	11	16	14	13.6667	Putative stomatin/prohibitin-family membrane protease subunit YbbK	yes
2145	10	19	12	13.6667	FIG00452816: hypothetical protein	yes
2763	10	18	13	13.6667	Multimodular transpeptidase-transglycosylase	yes
2779	12	14	15	13.6667	Phytoene synthase	yes
3579	9	19	13	13.6667	Probable transmembrane protein	yes
3747	10	20	11	13.6667	Succinylglutamic semialdehyde dehydrogenase	yes
3771	10	17	14	13.6667	Probable transmembrane protein	yes
4180	5	14	22	13.6667	FIG00452943: hypothetical protein	yes
4588	4	18	19	13.6667	Sigma-fimbriae tip adhesin	yes
4774	8	16	17	13.6667	Carbamoyltransferase	yes
6278	9	16	16	13.6667	FIG00452466: hypothetical protein	yes
577	8	15	18	13.6667	phage recombinase2C putative	no
1769	5	18	18	13.6667	Formate dehydrogenase O gamma subunit	no
5850	9	17	15	13.6667	hypothetical protein	no
5238	5	16	19	13.3333	FIG00460152: hypothetical protein	no
1022	5	19	16	13.3333	Zn-dependent protease with chaperone function	yes
1343	7	18	15	13.3333	Orotidine 5'-phosphate decarboxylase	yes
1415	10	14	16	13.3333	D-alanine--D-alanine ligase	yes
1805	7	17	16	13.3333	Adenine-specific methyltransferase	yes
2422	7	21	12	13.3333	Membrane protein TerC2C possibly involved in tellurium resistance	yes
2834	6	19	15	13.3333	N-hydroxyarylamine O-acetyltransferase	yes
3614	7	20	13	13.3333	FIG138315: Putative alpha helix protein	yes
3653	8	16	16	13.3333	Nicotinate phosphoribosyltransferase	yes
3713	8	18	14	13.3333	Transport ATP-binding protein CydCD	yes
3860	7	10	23	13.3333	Glycosyl transferase2C family 2	yes
4470	5	19	16	13.3333	Transcriptional regulator2C TetR family	yes
4930	9	18	13	13.3333	Aromatic-amino-acid aminotransferase	yes
5313	7	21	12	13.3333	NTP pyrophosphohydrolases including oxidative damage repair enzymes	yes
6051	7	16	17	13.3333	Leucine-responsive regulatory protein2C regulator for leucine (or lrp) regulon and high-affinity branched-chain amino acid transport system	yes
6182	7	17	16	13.3333	Membrane fusion component of tripartite multidrug resistance system	yes
6370	9	19	12	13.3333	Capsule polysaccharide export protein	yes
2151	5	20	15	13.3333	Muramoyltetrapeptide carboxypeptidase	no
6172	8	20	12	13.3333	hypothetical protein	no
959	9	20	10	13	DNA polymerase III epsilon subunit	yes
998	9	17	13	13	Oxidoreductase2C aldo/keto reductase family	yes
1256	6	19	14	13	Methyltransferase	yes
1384	7	19	13	13	Glutamate 5-kinase	yes
1481	11	15	13	13	Protein sirB1	yes
2213	7	18	14	13	Glutathione peroxidase family protein	yes
2716	4	23	12	13	putative membrane protein	yes
2950	13	14	12	13	Prevent host death protein2C Phd antitoxin	yes
3158	2	22	15	13	Methyltransferase	yes
3407	8	19	12	13	Ferric iron ABC transporter2C ATP-binding protein	yes
3580	5	20	14	13	Heat shock (predicted periplasmic) protein YciM2C precursor	yes
3582	2	24	13	13	ADP-heptose synthase / D-glycero-beta-D-manno-heptose 7-phosphate kinase	yes
3588	8	21	10	13	Membrane-bound lytic murein transglycosylase B precursor	yes
4130	6	19	14	13	Aminobutyraldehyde dehydrogenase	yes
4255	10	16	13	13	membrane protein2C putative	yes
4484	7	15	17	13	PhnB protein; putative DNA binding 3-demethylubiquinone-9 3-methyltransferase domain protein	yes
5240	7	14	18	13	Thioredoxin reductase	yes
5476	7	18	14	13	CopG protein	yes
6035	6	18	15	13	Uncharacterized protein conserved in bacteria	yes
6112	9	14	16	13	Mobile element protein	yes
6181	4	19	16	13	Inner membrane component of tripartite multidrug resistance system	yes
1505	4	12	23	13	SAM-dependent methyltransferases	no
1003	6	17	15	12.6667	Lipid A biosynthesis lauroyl acyltransferase	yes
1223	14	18	6	12.6667	D2CD-heptose 7-phosphate kinase	yes
1417	6	19	13	12.6667	UDP-N-acetylglucosamine--N-acetylmuramyl-(pentapeptide) pyrophosphoryl-undecaprenol N-acetylglucosamine transferase	yes
1430	11	12	15	12.6667	Anaerobic dehydrogenases2C typically selenocysteine-containing	yes
1476	9	15	14	12.6667	UPF0434 protein YcaR	yes
1687	11	16	11	12.6667	hypothetical protein	yes
1919	6	15	17	12.6667	Hydrolase in polyol utilization gene cluster2C haloacid dehalogenase-like family	yes
1971	7	16	15	12.6667	ABC transporter2C periplasmic substrate-binding protein	yes
2247	7	20	11	12.6667	ApaG protein	yes
2420	5	12	21	12.6667	Lipid A core - O-antigen ligase and related enzymes	yes
2545	5	21	12	12.6667	Transamidase GatB domain protein	yes
3141	3	21	14	12.6667	COG1649 predicted glycoside hydrolase	yes
3335	4	22	12	12.6667	Transcriptional regulator2C AraC family	yes
3684	14	11	13	12.6667	Sigma factor RpoE negative regulatory protein RseA	yes
3846	5	18	15	12.6667	Dihydroorotase	yes
4196	3	23	12	12.6667	Believed to be involved in assembly of Fe-S clusters	yes
4364	12	18	8	12.6667	Signal transduction histidine kinase regulating C4-dicarboxylate transport system	yes
4513	10	11	17	12.6667	Rubredoxin	yes
4717	3	23	12	12.6667	Probable transcriptional regulator of trehalose utilization2C LuxR family	yes
5428	5	19	14	12.6667	Sensor protein copS	yes
5734	5	18	15	12.6667	Twin-arginine translocation protein TatA	yes
5752	5	14	19	12.6667	Probable transmembrane protein	yes
5754	9	16	13	12.6667	Type VI secretion lipoprotein/VasD	yes
6106	11	16	11	12.6667	Aspartyl-tRNA(Asn) amidotransferase subunit A @ Glutamyl-tRNA(Gln) amidotransferase subunit A	yes
6111	11	16	11	12.6667	Ribosomal RNA small subunit methyltransferase B	yes
6232	7	17	14	12.6667	23S rRNA (guanosine-2'-O-) -methyltransferase rlmB	yes
6042	5	13	20	12.6667	hypothetical protein	no
1810	8	13	16	12.3333	FIG00460152: hypothetical protein	no
66	9	10	18	12.3333	FIG00453500: hypothetical protein	yes
1213	7	14	16	12.3333	8-amino-7-oxononanoate synthase	yes
1225	8	13	16	12.3333	Capsular polysaccharide biosynthesis protein WcbJ2C NAD-dependent epimerase/dehydratase family	yes
1414	6	21	10	12.3333	Cell division protein FtsQ	yes
1443	4	20	13	12.3333	Glutamate-ammonia-ligase adenylyltransferase	yes
1510	4	19	14	12.3333	Transcriptional regulator2C MerR family	yes
2200	7	16	14	12.3333	hypothetical protein	yes
2401	10	17	10	12.3333	Phosphoribosylaminoimidazole-succinocarboxamide synthase	yes
2519	6	14	17	12.3333	FIGfam005179	yes
2804	2	25	10	12.3333	Aspartyl-tRNA synthetase @ Aspartyl-tRNA(Asn) synthetase	yes
3096	3	21	13	12.3333	Ferric reductase (1.6.99.14)	yes
3281	1	19	17	12.3333	General secretion pathway protein E / Type II secretion cytoplasmic ATP binding protein (PulE2C ATPase)	yes
3600	6	15	16	12.3333	Radical SAM domain protein	yes
3612	5	16	16	12.3333	3'-to-5' oligoribonuclease (orn)	yes
3948	3	9	25	12.3333	glyoxalase family protein	yes
4230	6	13	18	12.3333	Adenylylsulfate kinase	yes
4397	6	18	13	12.3333	ABC-type transport system involved in resistance to organic solvents2C permease component USSDB6A	yes
4584	6	18	13	12.3333	Phosphoenolpyruvate carboxylase	yes
5376	6	18	13	12.3333	Putative transcriptional regulator LYSR-type	yes
5724	8	22	7	12.3333	Histidinol dehydrogenase	yes
5815	8	15	14	12.3333	Glutamate synthase [NADPH] small chain	yes
5846	9	11	17	12.3333	Sulfate and thiosulfate binding protein CysP	yes
6266	11	15	11	12.3333	Probable transmembrane protein	yes
6476	6	20	11	12.3333	Probable transmembrane protein	yes
866	6	17	14	12.3333	hypothetical protein	no
2513	5	24	8	12.3333	Molybdenum ABC transporter2C periplasmic molybdenum-binding protein ModA (TC 3.A.1.8.1)	no
6082	4	17	16	12.3333	hypothetical protein	no
1026	5	23	8	12	UDP-galactose-lipid carrier transferase	yes
1211	8	20	8	12	Mobile element protein	yes
1546	7	16	13	12	Phosphoribosylglycinamide formyltransferase	yes
2210	5	17	14	12	DNA repair protein RadA	yes
2447	5	12	19	12	FIG00455144: hypothetical protein	yes
3780	7	19	10	12	2-polyprenyl-6-methoxyphenol hydroxylase and related FAD-dependent oxidoreductases	yes
4175	6	15	15	12	COG06132C Predicted metal-dependent phosphoesterases (PHP family)	yes
4258	8	14	14	12	NTP pyrophosphohydrolases including oxidative damage repair enzymes	yes
4289	5	20	11	12	Maleylacetoacetate isomerase @ Glutathione S-transferase2C zeta	yes
4467	5	15	16	12	Cell division protein FtsK	yes
4634	5	18	13	12	Aspartate 1-decarboxylase	yes
4705	5	15	16	12	Acetylornithine deacetylase/Succinyl-diaminopimelate desuccinylase and related deacylases	yes
4736	4	25	7	12	Transcriptional regulatory protein RstA	yes
5025	6	22	8	12	Chromosome (plasmid) partitioning protein ParA / Sporulation initiation inhibitor protein Soj	yes
5053	6	11	19	12	NADH:flavin oxidoreductases2C Old Yellow Enzyme family	yes
6024	7	14	15	12	Arginine exporter protein ArgO	yes
5842	12	12	11	11.6667	Serine/threonine protein kinase PrkC2C regulator of stationary phase	no
314	4	15	16	11.6667	tRNA(Cytosine32)-2-thiocytidine synthetase	yes
317	13	13	9	11.6667	COG1565: Uncharacterized conserved protein	yes
641	7	15	13	11.6667	Transcriptional regulatory protein tyrR	yes
920	7	10	18	11.6667	FIG00452399: hypothetical protein	yes
1253	7	15	13	11.6667	Paraquat-inducible protein B	yes
1298	6	13	16	11.6667	Glutamate Aspartate transport system permease protein GltK (TC 3.A.1.3.4)	yes
1309	7	21	7	11.6667	Phosphogluconate dehydratase	yes
1603	2	22	11	11.6667	Putative exported protein precursor	yes
1900	2	18	15	11.6667	Dimethyladenosine transferase	yes
2126	7	18	10	11.6667	rRNA methylases	yes
2328	7	15	13	11.6667	Indolepyruvate ferredoxin oxidoreductase2C alpha and beta subunits	yes
2621	2	18	15	11.6667	Predicted hydrolases or acyltransferases (alpha/beta hydrolase superfamily)	yes
2690	0	15	20	11.6667	FIG00454596: hypothetical protein	yes
3098	3	17	15	11.6667	FIG00452465: hypothetical protein	yes
3265	5	19	11	11.6667	High-affinity choline uptake protein BetT	yes
3551	3	18	14	11.6667	Periplasmic thiol:disulfide oxidoreductase DsbB2C required for DsbA reoxidation	yes
3706	6	21	8	11.6667	Inner membrane protein	yes
3947	8	10	17	11.6667	Transcriptional regulator2C ArsR family	yes
4041	9	16	10	11.6667	Polysaccharide biosynthesis protein WlaX	yes
4176	8	11	16	11.6667	Hydrolase2C alpha/beta fold family	yes
4302	5	14	16	11.6667	Cytochrome d ubiquinol oxidase subunit I	yes
4408	7	15	13	11.6667	low-specificity D-threonine aldolase	yes
4483	10	12	13	11.6667	Transaldolase	yes
6048	7	20	8	11.6667	FIG00453420: hypothetical protein	yes
6068	7	15	13	11.6667	Homoserine/homoserine lactone efflux protein	yes
6276	5	19	11	11.6667	Protein GlcG	yes
6429	8	13	14	11.6667	Ser-tRNA(Ala) deacylase; Gly-tRNA(Ala) deacylase	yes
6493	8	13	14	11.6667	Predicted carboxypeptidase	yes
614	4	15	16	11.6667	Outer membrane lipoprotein Blc	no
4815	10	17	8	11.6667	hypothetical protein	no
2805	6	13	15	11.3333	Multidrug resistance transporter2C Bcr/CflA family	no
355	4	15	15	11.3333	COG3118: Thioredoxin domain-containing protein EC-YbbN	yes
702	8	16	10	11.3333	Dabb	yes
710	4	17	13	11.3333	Selenoprotein O and cysteine-containing homologs	yes
1025	8	15	11	11.3333	Exodeoxyribonuclease III	yes
1826	3	22	9	11.3333	Methylcrotonyl-CoA carboxylase carboxyl transferase subunit	yes
1884	7	13	14	11.3333	Cardiolipin synthetase	yes
2340	3	17	14	11.3333	LktB	yes
2626	11	10	13	11.3333	FIG00456391: hypothetical protein	yes
3705	4	14	16	11.3333	GCN5-related N-acetyltransferase	yes
4045	8	18	8	11.3333	5-nucleotidase SurE	yes
4330	5	14	15	11.3333	hypothetical protein	yes
4359	4	18	12	11.3333	Thioesterase type II	yes
4362	5	14	15	11.3333	Thiol:disulfide interchange protein tlpA	yes
4713	5	17	12	11.3333	Predicted trehalose permease2C MFS family	yes
5024	7	18	9	11.3333	Chromosome (plasmid) partitioning protein ParB / Stage 0 sporulation protein J	yes
5321	4	18	12	11.3333	Short-chain alcohol dehydrogenase family	yes
6242	10	12	12	11.3333	Arginine-tRNA-protein transferase	yes
2630	7	18	9	11.3333	hypothetical protein	no
817	3	17	13	11	rRNA small subunit methyltransferase I	yes
915	9	13	11	11	putative lipoprotein	yes
944	9	16	8	11	FIG004454: RNA binding protein	yes
945	8	13	12	11	Probable transmembrane protein	yes
1077	2	15	16	11	Transcriptional regulator2C LuxR family	yes
1169	4	13	16	11	Putative protein-S-isoprenylcysteine methyltransferase	yes
1558	4	20	9	11	Multicopper oxidase	yes
1904	8	16	9	11	1-acyl-sn-glycerol-3-phosphate acyltransferase	yes
2446	5	19	9	11	putative lipoprotein	yes
2603	6	13	14	11	Aspartate aminotransferase	yes
3165	5	14	14	11	Transcriptional regulator2C AraC family	yes
3847	4	17	12	11	1-acyl-sn-glycerol-3-phosphate acyltransferase	yes
4122	6	14	13	11	Dipeptide transport ATP-binding protein DppD (TC 3.A.1.5.2)	yes
4187	9	12	12	11	Putative deoxyribonuclease YjjV	yes
4272	5	17	11	11	Hypothetical ATP-binding protein UPF00422C contains P-loop	yes
4332	7	15	11	11	Probable transmembrane protein	yes
4600	7	18	8	11	Coproporphyrinogen III oxidase2C aerobic	yes
4998	4	16	13	11	Oxidoreductase	yes
5901	7	14	12	11	Uncharacterized protein ImpA	yes
6096	9	14	10	11	YaeQ protein	yes
6141	9	11	13	11	Rod shape-determining protein MreC	yes
6178	10	16	7	11	Ribosome-binding factor A	yes
6425	9	20	4	11	Quaternary ammonium compound-resistance protein SugE	yes
6479	1	15	17	11	Putative acyl-CoA dehydrogenase oxidoreductase2C may be related to NAD-dependent histone acetylation	yes
4455	7	13	13	11	hypothetical protein	no
1111	3	15	14	10.6667	Phage tail sheath monomer	no
3509	6	17	9	10.6667	Gfa-like protein	no
635	3	19	10	10.6667	Putrescine transport system permease protein PotH (TC 3.A.1.11.2)	yes
957	9	12	11	10.6667	FIG005121: SAM-dependent methyltransferase	yes
1151	3	13	16	10.6667	Phenylacetate-coenzyme A ligase	yes
1459	7	12	13	10.6667	4-hydroxybenzoate polyprenyltransferase	yes
2791	2	15	15	10.6667	putative exported protein	yes
2812	9	11	12	10.6667	Response regulators consisting of a CheY-like receiver domain and a winged-helix DNA-binding domain	yes
2957	1	16	15	10.6667	FIG001341: Probable Fe(2+)-trafficking protein YggX	yes
3127	9	13	10	10.6667	Carboxylesterase	yes
3240	7	11	14	10.6667	Transcriptional regulator2C ArsR family	yes
3283	7	13	12	10.6667	General secretion pathway protein D / Type II secretion outermembrane pore forming protein (PulD)	yes
3288	1	17	14	10.6667	Phosphate regulon sensor protein PhoR (SphS)	yes
3492	1	19	12	10.6667	FIG065221: Holliday junction DNA helicase	yes
4024	9	12	11	10.6667	Putative inner membrane protein YjeT (clustered with HflC)	yes
4078	1	18	13	10.6667	Acyl-CoA dehydrogenase	yes
4466	2	18	12	10.6667	Heat shock protein	yes
4582	7	17	8	10.6667	Porphobilinogen deaminase	yes
5059	1	15	16	10.6667	5-methylaminomethyl-2-thiouridine-forming enzyme mnmC	yes
5074	7	14	11	10.6667	General secretion pathway protein K	yes
5386	6	20	6	10.6667	ATP-dependent DNA helicase UvrD/PcrA	yes
5481	6	12	14	10.6667	Succinate dehydrogenase iron-sulfur protein	yes
5807	1	18	13	10.6667	Glycerol-3-phosphate ABC transporter2C periplasmic glycerol-3-phosphate-binding protein (TC 3.A.1.1.3)	yes
6027	1	20	11	10.6667	C-5 sterol desaturase	yes
6079	9	12	11	10.6667	D-serine/D-alanine/glycine transporter	yes
6253	6	18	8	10.6667	Nitrate/nitrite sensor protein	yes
6257	8	10	14	10.6667	Exodeoxyribonuclease III	yes
6444	8	10	14	10.6667	Probable transmembrane protein	yes
6472	9	13	10	10.6667	NADH-ubiquinone oxidoreductase chain K	yes
6323	5	12	15	10.6667	hypothetical protein	no
138	4	15	12	10.3333	L-threonine 3-dehydrogenase	yes
214	1	22	8	10.3333	Succinate-semialdehyde dehydrogenase [NADP+]	yes
464	6	14	11	10.3333	Aromatic hydrocarbon utilization transcriptional regulator CatR (LysR family)	yes
520	2	19	10	10.3333	FIG00465263: hypothetical protein	yes
1001	4	12	15	10.3333	FIG00454842: hypothetical protein	yes
1265	5	13	13	10.3333	NTP pyrophosphohydrolases including oxidative damage repair enzymes	yes
1487	8	13	10	10.3333	UDP-N-acetylenolpyruvoylglucosamine reductase	yes
1633	8	16	7	10.3333	Large exoproteins involved in heme utilization or adhesion	yes
2076	2	17	12	10.3333	Branched-chain amino acid transport system permease protein LivM (TC 3.A.1.4.1)	yes
2206	4	19	8	10.3333	Hydroxymethylpyrimidine phosphate kinase ThiD	yes
2246	5	12	14	10.3333	Ribulose-phosphate 3-epimerase	yes
2251	2	17	12	10.3333	Phenylacetate degradation enoyl-CoA hydratase PaaA	yes
2303	8	13	10	10.3333	Dipeptide-binding ABC transporter2C periplasmic substrate-binding component (TC 3.A.1.5.2)	yes
2411	7	14	10	10.3333	ADP-heptose--lipooligosaccharide heptosyltransferase II	yes
2861	5	13	13	10.3333	Transcriptional regulator2C IclR family	yes
3740	1	19	11	10.3333	Histidine ABC transporter2C permease protein HisM (TC 3.A.1.3.1)	yes
4352	4	18	9	10.3333	Glutathione synthetase	yes
4680	12	12	7	10.3333	Alpha-12C4-N-acetylgalactosamine transferase PglH	yes
5832	8	8	15	10.3333	ABC-type multidrug transport system2C permease component	yes
5867	5	18	8	10.3333	DNA-binding response regulator	yes
6437	2	18	11	10.3333	Lysine decarboxylase family	yes
6146	3	12	16	10.3333	FIG00455141: hypothetical protein	no
4777	5	18	7	10	Radical SAM domain heme biosynthesis protein	no
31	6	14	10	10	two-component system2C sensor protein	yes
647	6	16	8	10	RND efflux transporter	yes
1264	7	14	9	10	NAD(P) transhydrogenase alpha subunit	yes
1299	9	15	6	10	Glutamate Aspartate transport system permease protein GltJ (TC 3.A.1.3.4)	yes
1366	3	17	10	10	Ribosomal protein L11 methyltransferase	yes
1401	6	13	11	10	Poly(A) polymerase	yes
1949	1	20	9	10	Ribonucleotide reductase of class II (coenzyme B12-dependent)	yes
2248	8	12	10	10	Membrane-bound lytic murein transglycosylase A precursor	yes
2276	7	12	11	10	FIG00454814: hypothetical protein	yes
2310	8	14	8	10	Acetyl-CoA C-acyltransferase	yes
2438	5	12	13	10	sensor histidine kinase/response regulator	yes
2514	8	12	10	10	Membrane-associated phospholipid phosphatase	yes
2523	5	13	12	10	Probable signal peptide protein	yes
2572	3	13	14	10	Two-component response regulator	yes
3080	3	13	14	10	FIG00452655: hypothetical protein	yes
3554	4	16	10	10	Glutamine amidotransferase2C class I	yes
3594	6	18	6	10	Methionine ABC transporter substrate-binding protein	yes
3616	5	16	9	10	Dihydrofolate reductase	yes
3737	6	10	14	10	Probable lipoprotein	yes
4199	7	10	13	10	Chaperone protein HscB	yes
4350	3	10	17	10	Phosphocarrier protein2C nitrogen regulation associated	yes
5050	6	13	11	10	Signal transduction histidine kinase	yes
5339	6	13	11	10	Sialic acid transporter (permease) NanT	yes
5760	5	17	8	10	Protein ImpG/VasA	yes
5827	5	9	16	10	Uncharacterized ABC transporter2C periplasmic component YrbD	yes
5855	1	20	9	10	Cyclohexadienyl dehydratase(EC 4.2.1.91)	yes
6148	2	9	19	10	Aldo/keto reductase	yes
6283	3	18	9	10	Ferric siderophore transport system2C periplasmic binding protein TonB	yes
6414	6	13	11	10	FOG: GGDEF domain	yes
613	1	18	10	9.66667	RNA polymerase sigma-70 factor	no
335	2	19	8	9.66667	Hydroxymethylglutaryl-CoA lyase	yes
538	13	10	6	9.66667	Urocanate hydratase	yes
844	2	15	12	9.66667	FIG00452630: hypothetical protein	yes
1346	3	12	14	9.66667	L-arabinose transport system permease protein (TC 3.A.1.2.2)	yes
1468	6	14	9	9.66667	S-adenosylmethionine:tRNA ribosyltransferase-isomerase	yes
1830	8	13	8	9.66667	FIG00454994: hypothetical protein	yes
1891	5	15	9	9.66667	NAD-dependent aldehyde dehydrogenase associated with FdhD	yes
1892	4	12	13	9.66667	Acyl-CoA hydrolase	yes
2343	4	15	10	9.66667	Outer membrane protein tolC precursor	yes
2399	9	10	10	9.66667	Phosphoribosylaminoimidazole carboxylase ATPase subunit	yes
2439	5	13	11	9.66667	Cytochrome O ubiquinol oxidase subunit I	yes
2561	10	13	6	9.66667	Bis(5'-nucleosyl)-tetraphosphatase (asymmetrical)	yes
2780	4	11	14	9.66667	FIG018942: hypothetical protein	yes
2885	0	15	14	9.66667	FIG005933: hypothetical protein	yes
3392	1	10	18	9.66667	Alkyl hydroperoxide reductase subunit C-like protein	yes
3543	2	16	11	9.66667	Membrane alanine aminopeptidase N	yes
3654	5	13	11	9.66667	Predicted L-lactate dehydrogenase2C hypothetical protein subunit YkgG	yes
3760	4	14	11	9.66667	4-hydroxybenzoyl-CoA thioesterase family active site	yes
3816	3	16	10	9.66667	MFS family multidrug efflux protein in Burkholderiaceae2C unknown substrate	yes
4185	0	17	12	9.66667	Predicted hydrolases or acyltransferases (alpha/beta hydrolase superfamily)	yes
4264	9	13	7	9.66667	3-deoxy-D-manno-octulosonate 8-phosphate phosphatase	yes
4498	5	13	11	9.66667	Phenazine biosynthesis protein PhzF like	yes
5078	4	12	13	9.66667	Cytochrome c5	yes
5893	5	17	7	9.66667	Outer membrane protein	yes
6023	5	15	9	9.66667	Methionyl-tRNA formyltransferase	yes
6286	6	14	9	9.66667	Glutamate racemase	yes
6495	5	16	8	9.66667	INTEGRAL MEMBRANE PROTEIN (Rhomboid family)	yes
5682	4	11	14	9.66667	hypothetical protein	no
1969	6	10	12	9.33333	Oligopeptide transport system permease protein OppC (TC 3.A.1.5.1)	no
2903	5	16	7	9.33333	Mg(2+) transport ATPase2C P-type	no
169	8	13	7	9.33333	Hopanoid-associated RND transporter2C HpnN	yes
344	3	14	11	9.33333	Alpha/beta hydrolase fold	yes
705	1	20	7	9.33333	3-ketoacyl-CoA thiolase	yes
1000	2	12	14	9.33333	Protein involved in biosynthesis of mitomycin antibiotics/polyketide fumonisin	yes
1007	4	14	10	9.33333	LSU m5C1962 methyltransferase RlmI	yes
1445	3	16	9	9.33333	FIG003879: Predicted amidohydrolase	yes
1540	4	15	9	9.33333	Quinolinate phosphoribosyltransferase [decarboxylating]	yes
2058	3	13	12	9.33333	Bacillolysin	yes
2115	7	12	9	9.33333	Phosphatidate cytidylyltransferase	yes
3109	5	14	9	9.33333	FIG00453151: hypothetical protein	yes
3715	7	13	8	9.33333	FIG00453615: hypothetical protein	yes
3741	5	17	6	9.33333	Histidine ABC transporter2C ATP-binding protein HisP (TC 3.A.1.3.1)	yes
3745	9	12	7	9.33333	Arginine N-succinyltransferase2C alpha subunit	yes
3852	5	12	11	9.33333	dTDP-4-dehydrorhamnose reductase	yes
4015	5	12	11	9.33333	ATPase involved in DNA repair	yes
4077	3	15	10	9.33333	Choline dehydrogenase	yes
4392	4	17	7	9.33333	Ferredoxin	yes
4549	10	11	7	9.33333	putative membrane protein	yes
4872	2	9	17	9.33333	Cytosine permease	yes
5422	1	10	17	9.33333	Xaa-Pro dipeptidyl-peptidase	yes
5672	5	13	10	9.33333	Homoserine/homoserine lactone efflux protein	yes
5851	2	16	10	9.33333	FIG00462809: hypothetical protein	yes
6161	10	12	6	9.33333	FIG00453297: hypothetical protein	yes
6179	4	12	12	9.33333	tRNA pseudouridine synthase B	yes
6200	4	12	12	9.33333	Flp pilus assembly protein2C pilin Flp	yes
6213	9	12	7	9.33333	putative lipoprotein	yes
6427	5	13	10	9.33333	ABC transporter2C permease protein2C putative	yes
6436	4	12	12	9.33333	Short-chain dehydrogenase/reductase SDR	yes
745	4	9	15	9.33333	hypothetical protein	no
3994	3	13	12	9.33333	hypothetical protein	no
4949	4	12	11	9	Outer membrane protein A precursor	no
82	5	14	8	9	Di/tripeptide permease DtpA	yes
711	3	10	14	9	Peptide methionine sulfoxide reductase MsrB	yes
815	9	11	7	9	Phosphoheptose isomerase	yes
908	1	12	14	9	Poly(3-hydroxybutyrate) depolymerase precursor	yes
1165	2	16	9	9	TonB-dependent siderophore receptor	yes
1291	4	12	11	9	DNA mismatch repair protein MutL	yes
1479	3	15	9	9	3-oxoacyl-[acyl-carrier protein] reductase	yes
1562	3	17	7	9	exported protein	yes
1768	9	10	8	9	formate dehydrogenase formation protein FdhE	yes
1800	7	10	10	9	Colicin V production protein	yes
1966	6	13	8	9	UPF0028 protein YchK	yes
2149	1	14	12	9	Methyl-accepting chemotaxis protein	yes
2195	5	13	9	9	FIG00454707: hypothetical protein	yes
2285	3	11	13	9	Fumarylacetoacetate hydrolase family protein	yes
3239	6	10	11	9	Probable transmembrane protein	yes
3490	5	15	7	9	Outer membrane lipoprotein carrier protein LolA	yes
3699	5	10	12	9	Excinuclease ABC subunit C	yes
4188	4	11	12	9	Lipoprotein releasing system ATP-binding protein LolD	yes
4492	4	13	10	9	Transcriptional regulator2C GntR family domain / Aspartate aminotransferase	yes
4737	8	11	8	9	Outer membrane protein V	yes
4779	3	14	10	9	Transcriptional regulator2C TetR family	yes
4889	2	15	10	9	L-2-keto-3-deoxyarabonate dehydratase	yes
4996	7	8	12	9	FIG00456975: hypothetical protein	yes
5102	5	9	13	9	Small-conductance mechanosensitive channel	yes
5385	6	13	8	9	5'-methylthioadenosine nucleosidase / S-adenosylhomocysteine nucleosidase	yes
5390	4	12	11	9	FIG00453845: hypothetical protein	yes
5725	6	11	10	9	Histidinol-phosphate aminotransferase	yes
5818	6	12	9	9	ABC transporter2C fused ATPase and inner membrane subunits	yes
5837	5	12	10	9	hypothetical protein	yes
5841	6	9	12	9	FIG00456610: hypothetical protein	yes
5982	5	12	10	9	Bacillolysin precursor	yes
6267	6	11	10	9	Surface antigen	yes
6492	8	11	8	9	UPF0246 protein YaaA	yes
44	3	15	9	9	hypothetical protein	no
1435	4	10	13	9	Thiol-disulfide isomerase and thioredoxins	no
6445	6	11	10	9	FIG00458722: hypothetical protein	no
111	5	11	10	8.66667	GCN5-related N-acetyltransferase	yes
352	3	12	11	8.66667	N-acetylmuramoyl-L-alanine amidase	yes
353	4	11	11	8.66667	Permease of the drug/metabolite transporter (DMT) superfamily	yes
1482	8	9	9	8.66667	Proposed peptidoglycan lipid II flippase MurJ	yes
1889	3	14	9	8.66667	Enoyl-CoA hydratase	yes
1998	3	8	15	8.66667	FIG00453878: hypothetical protein	yes
2242	5	10	11	8.66667	Anthranilate phosphoribosyltransferase	yes
2501	4	8	14	8.66667	tRNA proofreading protein STM4549	yes
2568	3	12	11	8.66667	COG0028: Thiamine pyrophosphate-requiring enzymes	yes
2806	7	15	4	8.66667	Aspartyl-tRNA(Asn) amidotransferase subunit A @ Glutamyl-tRNA(Gln) amidotransferase subunit A	yes
2886	3	17	6	8.66667	N-acyl-L-homoserine lactone synthetase RhlL	yes
3202	9	9	8	8.66667	FIG004684: SpoVR-like protein	yes
3613	2	12	12	8.66667	Molybdopterin biosynthesis Mog protein2C molybdochelatase	yes
3770	10	8	8	8.66667	FIG00453113: hypothetical protein	yes
3865	6	12	8	8.66667	UDP-glucose 4-epimerase	yes
4059	6	9	11	8.66667	Outer membrane porin protein 32 precursor	yes
4395	4	14	8	8.66667	ABC-type transport system involved in resistance to organic solvents2C periplasmic component	yes
4473	3	11	12	8.66667	Endonuclease III	yes
4556	9	9	8	8.66667	ABC-type nitrate/sulfonate/bicarbonate transport system2C ATPase component	yes
4654	5	8	13	8.66667	Prolipoprotein diacylglyceryl transferase	yes
4687	9	10	7	8.66667	Rhodanese domain protein UPF01762C Betaproteobacterial subgroup	yes
4697	4	9	13	8.66667	Transcriptional regulators	yes
4891	2	14	10	8.66667	L-arabinose-binding periplasmic protein precursor AraF (TC 3.A.1.2.2)	yes
5026	3	15	8	8.66667	rRNA small subunit methyltransferase2C glucose inhibited division protein GidB	yes
5069	4	10	12	8.66667	General secretion pathway protein C	yes
5173	3	14	9	8.66667	FIG00455045: hypothetical protein	yes
5372	4	11	11	8.66667	D-2-hydroxyglutarate dehydrogenase	yes
5714	5	14	7	8.66667	LSU ribosomal protein L36p	yes
5826	7	10	9	8.66667	Uncharacterized ABC transporter2C permease component YrbE	yes
5988	3	13	10	8.66667	Carboxypeptidase C (cathepsin A)	yes
6155	1	12	13	8.66667	FIG00454129: hypothetical protein	yes
3398	8	10	8	8.66667	hypothetical protein	no
6297	2	11	13	8.66667	hypothetical protein	no
1220	7	7	11	8.33333	D-glycero-D-manno-heptose 12C7-bisphosphate phosphatase	no
5886	3	10	12	8.33333	Transcriptional regulator2C TetR family	no
328	4	13	8	8.33333	Positive regulator of Tartrate dehydrogenase/decarboxylase/D-malic enzyme	yes
660	3	13	9	8.33333	2-ketogluconate utilization repressor PtxS	yes
948	4	9	12	8.33333	L-lysine permease	yes
1149	4	14	7	8.33333	Transcriptional regulator2C LysR family	yes
1194	3	11	11	8.33333	Molecular chaperone	yes
1315	4	16	5	8.33333	LPS-assembly lipoprotein RlpB precursor (Rare lipoprotein B)	yes
1380	4	10	11	8.33333	Multiple antibiotic resistance (MarC) -related proteins	yes
1407	7	13	5	8.33333	Protein export cytoplasm protein SecA ATPase RNA helicase (TC 3.A.5.1.1)	yes
1442	6	12	7	8.33333	DNA repair protein RecN	yes
1491	12	10	3	8.33333	Sulfite reductase [NADPH] hemoprotein beta-component	yes
1521	0	14	11	8.33333	FIG00452884: hypothetical protein	yes
1528	4	13	8	8.33333	Branched-chain amino acid transport ATP-binding protein LivF (TC 3.A.1.4.1)	yes
1861	5	10	10	8.33333	Selenophosphate-dependent tRNA 2-selenouridine synthase	yes
1899	3	14	8	8.33333	4-hydroxythreonine-4-phosphate dehydrogenase	yes
2150	3	12	10	8.33333	tRNA-specific adenosine-34 deaminase	yes
2400	9	7	9	8.33333	Phosphoribosylaminoimidazole carboxylase catalytic subunit	yes
2475	6	8	11	8.33333	FIG00453360: hypothetical protein	yes
3079	8	9	8	8.33333	Transport ATP-binding protein CydCD	yes
3284	5	11	9	8.33333	PilL domain protein	yes
3406	5	11	9	8.33333	Transcriptional regulator2C AsnC family	yes
3728	7	15	3	8.33333	Predicted integral membrane protein	yes
3746	9	11	5	8.33333	Arginine N-succinyltransferase2C beta subunit	yes
3868	8	9	8	8.33333	Membrane protein involved in the export of O-antigen and teichoic acid	yes
3957	3	10	12	8.33333	hypothetical protein	yes
4115	4	11	10	8.33333	Allophanate hydrolase 2 subunit 2	yes
4124	5	10	10	8.33333	Dipeptide transport system permease protein DppB (TC 3.A.1.5.2)	yes
4328	7	12	6	8.33333	Probable transmembrane protein	yes
4329	3	10	12	8.33333	Cytochrome oxidase biogenesis protein Surf12C facilitates heme A insertion	yes
4391	8	10	7	8.33333	Alpha/beta hydrolase	yes
4560	10	9	6	8.33333	Two-component system response regulator OmpR	yes
4587	2	14	9	8.33333	Sigma-fimbriae tip adhesin	yes
4659	8	13	4	8.33333	FIG00452715: hypothetical protein	yes
4951	3	13	9	8.33333	Microbial collagenase2C secreted	yes
5023	6	9	10	8.33333	Anion permease ArsB/NhaD-like	yes
5298	2	8	15	8.33333	PlcB2C ORFX2C ORFP2C ORFB2C ORFA2C ldh gene	yes
5334	5	11	9	8.33333	Sigma-fimbriae uncharacterized paralogous subunit	yes
5497	2	11	12	8.33333	D-serine dehydratase transcriptional activator	yes
6047	1	13	11	8.33333	Phenylacetate-CoA oxygenase/reductase2C PaaK subunit	yes
6167	7	10	8	8.33333	FIG00453881: hypothetical protein	yes
6487	6	11	8	8.33333	Enoyl-CoA hydratase/isomerase family protein2C may be related to NAD-dependent histone deacetylation	yes
2797	2	13	10	8.33333	Mobile element protein	no
4808	5	8	12	8.33333	hypothetical protein	no
1770	4	11	9	8	Formate dehydrogenase O beta subunit	no
153	5	11	8	8	Sensor protein	yes
226	6	9	9	8	Probable transcription regulator protein of MDR efflux pump cluster	yes
813	4	13	7	8	Cytochrome c551/c552	yes
830	3	14	7	8	Dienelactone hydrolase family	yes
1127	5	10	9	8	Thymidylate synthase	yes
1249	6	6	12	8	Cytochrome B561	yes
1255	5	14	5	8	Site-specific recombinase	yes
1501	1	14	9	8	transposon resolvase	yes
1516	4	14	6	8	Transcriptional regulator2C LysR family	yes
1531	9	7	8	8	High-affinity branched-chain amino acid transport system permease protein LivH (TC 3.A.1.4.1)	yes
1896	7	11	6	8	COG3178: Predicted phosphotransferase related to Ser/Thr protein kinases	yes
2350	1	13	10	8	putative carbohydrate-binding protein	yes
2377	3	10	11	8	Phosphoenolpyruvate phosphomutase	yes
2412	4	10	10	8	Alternative dihydrofolate reductase 3	yes
2426	4	12	8	8	Regulatory protein RecX	yes
2573	1	14	9	8	Methyl-accepting chemotaxis protein I (serine chemoreceptor protein)	yes
3115	2	14	8	8	Non-ribosomal peptide synthetase modules2C pyoverdine??	yes
3395	3	14	7	8	Cobalt-zinc-cadmium resistance protein CzcA; Cation efflux system protein CusA	yes
3477	3	11	10	8	Glucokinase / HTH-type transcriptional regulator (HexR?)	yes
3500	4	9	11	8	Cell division topological specificity factor MinE	yes
3584	4	11	9	8	ADP-L-glycero-D-manno-heptose-6-epimerase	yes
3696	5	11	8	8	Response regulator containing CheY-like receiver2C AAA-type ATPase2C and DNA-binding domains	yes
3789	5	7	12	8	D-lactate dehydrogenase	yes
3823	5	9	10	8	Redox-sensing transcriptional regulator QorR2C putative	yes
3862	4	15	5	8	Undecaprenyl-phosphate N-acetylglucosaminyl 1-phosphate transferase	yes
3889	6	10	8	8	Choline dehydrogenase	yes
3896	5	8	11	8	D-3-phosphoglycerate dehydrogenase	yes
4348	5	11	8	8	Sulfur carrier protein adenylyltransferase ThiF	yes
4456	6	6	12	8	miscellaneous; unknown	yes
4684	4	15	5	8	Glycosyltransferase	yes
5037	4	13	7	8	Leucine-2C isoleucine-2C valine-2C threonine-2C and alanine-binding protein	yes
5572	2	10	12	8	Two-component response regulator	yes
5601	2	9	13	8	Acyclic terpenes utilization regulator AtuR2C TetR family	yes
5635	5	5	14	8	Transcriptional regulator2C MarR family	yes
5729	4	11	9	8	Imidazole glycerol phosphate synthase cyclase subunit	yes
5733	5	9	10	8	HIT family hydrolase	yes
5805	6	13	5	8	3-dehydroquinate synthase	yes
6045	4	11	9	8	Phenylacetate-CoA oxygenase2C PaaI subunit	yes
3121	5	10	9	8	Cob(I)alamin adenosyltransferase	no
3338	6	11	7	8	hypothetical protein	no
6093	3	11	10	8	FIG00453517: hypothetical protein	no
1027	3	13	7	7.66667	Mobile element protein	no
1074	1	13	9	7.66667	22C4-dienoyl-CoA reductase [NADPH]	no
70	2	9	12	7.66667	D-beta-hydroxybutyrate permease	yes
350	6	13	4	7.66667	Iron-sulfur cluster-binding protein	yes
579	5	10	8	7.66667	2-dehydro-3-deoxygluconate kinase	yes
650	3	10	10	7.66667	Chloride channel protein	yes
764	6	11	6	7.66667	Permease of the drug/metabolite transporter (DMT) superfamily	yes
799	2	12	9	7.66667	Glycosyltransferase	yes
814	5	11	7	7.66667	21 kDa hemolysin precursor	yes
875	3	13	7	7.66667	Malonate decarboxylase alpha subunit	yes
951	4	16	3	7.66667	Transcriptional regulator2C AraC family	yes
1143	3	10	10	7.66667	Transcriptional regulator2C DeoR family	yes
1358	6	7	10	7.66667	Putative esterase2C FIGfam005057	yes
1508	8	11	4	7.66667	Transcriptional regulator2C MerR family	yes
1526	5	8	10	7.66667	Branched-chain amino acid transport ATP-binding protein LivF (TC 3.A.1.4.1)	yes
1850	6	11	6	7.66667	SAM-dependent methyltransferases	yes
1917	4	10	9	7.66667	Predicted transcriptional regulators	yes
1970	2	8	13	7.66667	Oligopeptide transport system permease protein OppB (TC 3.A.1.5.1)	yes
2437	6	9	8	7.66667	Uncharacterized protein conserved in bacteria	yes
2527	2	10	11	7.66667	NADH dehydrogenase	yes
2752	2	12	9	7.66667	Outer membrane protein (porin)	yes
3329	3	13	7	7.66667	alternative bacteriophage tail fiber C-terminus	yes
3348	5	11	7	7.66667	Exodeoxyribonuclease V alpha chain	yes
3657	4	15	4	7.66667	DNA recombination protein RmuC	yes
3703	3	13	7	7.66667	Transcriptional regulator2C LysR family	yes
3872	3	14	6	7.66667	FIG00453592: hypothetical protein	yes
4516	1	14	8	7.66667	Integrase	yes
4535	4	10	9	7.66667	Inhibitor of vertebrate lysozyme precursor	yes
4602	4	9	10	7.66667	Iojap protein	yes
4719	3	9	11	7.66667	Probable transcriptional regulator of trehalose utilization2C LuxR family	yes
4759	2	8	13	7.66667	FIG005478: Porin2C Gram-negative type	yes
5075	3	15	5	7.66667	General secretion pathway protein L	yes
5304	4	9	10	7.66667	Transcriptional regulator	yes
5331	6	13	4	7.66667	Sigma-fimbriae chaperone protein	yes
5429	2	12	9	7.66667	FIG00454167: hypothetical protein	yes
5856	8	7	8	7.66667	Long-chain-fatty-acid--CoA ligase	yes
999	7	9	7	7.66667	Hemin uptake protein	no
2349	3	11	9	7.66667	hypothetical protein	no
2772	8	9	6	7.66667	putative membrane protein	no
5835	2	9	12	7.66667	Uncharacterized conserved protein	no
2898	5	9	8	7.33333	FIG00460152: hypothetical protein	no
4137	3	11	8	7.33333	Signal transduction histidine kinase	no
5541	4	11	7	7.33333	Cellulose synthase catalytic subunit [UDP-forming]	no
284	1	13	8	7.33333	FIG00455491: hypothetical protein	yes
356	3	8	11	7.33333	Dinucleotide-utilizing enzymes involved in molybdopterin and thiamine biosynthesis family 1	yes
467	4	7	11	7.33333	Transcriptional regulator2C AraC family	yes
587	3	12	7	7.33333	Dihydroxyacetone kinase2C ATP-dependent	yes
911	6	11	5	7.33333	Mobile element protein	yes
918	3	12	7	7.33333	Acetyl-coenzyme A synthetase	yes
1017	7	6	9	7.33333	Transcriptional regulator SlmA2C TetR family	yes
1037	0	10	12	7.33333	Acetyltransferase2C GNAT family	yes
1471	7	8	7	7.33333	Chromate transport protein ChrA	yes
1530	3	11	8	7.33333	Branched-chain amino acid transport system permease protein LivM (TC 3.A.1.4.1)	yes
1672	7	7	8	7.33333	FIG00455649: hypothetical protein	yes
1699	4	10	8	7.33333	Selenocysteine-specific translation elongation factor	yes
1808	5	7	10	7.33333	Probable transmembrane protein	yes
1912	5	12	5	7.33333	Phosphate starvation-inducible ATPase PhoH with RNA binding motif	yes
2189	4	14	4	7.33333	2-C-methyl-D-erythritol 4-phosphate cytidylyltransferase	yes
2215	7	9	6	7.33333	Protein-N(5)-glutamine methyltransferase PrmB2C methylates LSU ribosomal protein L3p	yes
2249	2	9	11	7.33333	Phenylacetate-coenzyme A ligase	yes
2286	3	11	8	7.33333	Transcriptional regulator2C IclR family	yes
2417	7	11	4	7.33333	Molybdenum cofactor biosynthesis protein MoaC	yes
2518	4	11	7	7.33333	Organic hydroperoxide resistance transcriptional regulator	yes
2520	2	14	6	7.33333	Homoserine kinase	yes
2633	3	8	11	7.33333	FOG: TPR repeat2C SEL1 subfamily	yes
2645	2	10	10	7.33333	3-oxoacyl-[acyl-carrier protein] reductase	yes
3129	2	14	6	7.33333	Chitinase	yes
3195	1	14	7	7.33333	Ribose operon repressor	yes
3237	6	7	9	7.33333	Acetyltransferase	yes
3403	1	13	8	7.33333	Rrf2 family transcriptional regulator2C group III	yes
3518	6	7	9	7.33333	Ribonuclease PH	yes
3611	4	11	7	7.33333	macromolecule metabolism; macromolecule degradation; degradation of proteins2C peptides2C glycopeptides	yes
4011	5	11	6	7.33333	Ribosomal large subunit pseudouridine synthase D	yes
4261	3	9	10	7.33333	Adenine phosphoribosyltransferase	yes
4341	2	14	6	7.33333	COG21102C Macro domain2C possibly ADP-ribose binding module	yes
4566	3	11	8	7.33333	Histidine ABC transporter2C permease protein HisM (TC 3.A.1.3.1)	yes
4658	3	10	9	7.33333	Cytochrome c551/c552	yes
4756	4	10	8	7.33333	FIG01045360: hypothetical protein	yes
5071	4	7	11	7.33333	General secretion pathway protein H	yes
5276	4	7	11	7.33333	Signal transduction histidine kinase	yes
5343	6	7	9	7.33333	FIG00455424: hypothetical protein	yes
5658	6	5	11	7.33333	Transcriptional activator protein irlR	yes
5761	4	13	5	7.33333	Uncharacterized protein ImpH/VasB	yes
5785	2	10	10	7.33333	SAM-dependent methyltransferases	yes
6097	3	9	10	7.33333	Glyoxalase family protein	yes
6183	4	9	9	7.33333	Outer membrane component of tripartite multidrug resistance system	yes
3120	8	8	6	7.33333	Cobyrinic acid A2CC-diamide synthase	no
3513	8	7	7	7.33333	Mobile element protein	no
4085	1	6	14	7	D-glucarate permease	no
110	2	11	8	7	Putative exported protein precursor	yes
149	4	5	12	7	Arsenate reductase	yes
168	2	11	8	7	Surface lipoprotein	yes
234	0	11	10	7	GCN5-related N-acetyltransferase	yes
330	2	9	10	7	Haloacetate dehalogenase H-1	yes
341	2	9	10	7	Transcriptional regulator2C AsnC family	yes
351	6	8	7	7	ATPase YjeE2C predicted to have essential role in cell wall biosynthesis	yes
632	2	14	5	7	Manganese transport protein MntH	yes
634	4	11	6	7	Putrescine transport ATP-binding protein PotG (TC 3.A.1.11.2)	yes
648	0	13	8	7	Probable Co/Zn/Cd efflux system membrane fusion protein	yes
670	3	10	8	7	Phosphate starvation-inducible protein PhoH2C predicted ATPase	yes
693	3	5	13	7	RhlA2C 3-(3-hydroxyalkanoyloxy)alkanoic acids (HAAs) synthase	yes
696	7	7	7	7	Inner membrane protein	yes
743	5	6	10	7	hypothetical protein	yes
762	3	9	9	7	Membrane protein	yes
871	7	7	7	7	FIG00453021: hypothetical protein	yes
893	3	15	3	7	DUF2242 domain-containing protein	yes
914	5	11	5	7	Galactose mutarotase and related enzymes	yes
964	7	10	4	7	Hydrolases of the alpha/beta superfamily	yes
1277	3	11	7	7	Holliday junction DNA helicase RuvB	yes
1364	4	13	4	7	Biotin carboxyl carrier protein of acetyl-CoA carboxylase	yes
1402	3	11	7	7	2-amino-4-hydroxy-6-hydroxymethyldihydropteridine pyrophosphokinase	yes
1467	1	14	6	7	ATP-dependent DNA helicase RecG	yes
1549	1	15	5	7	Lipoprotein signal peptidase	yes
1807	7	11	3	7	tRNA pseudouridine synthase A	yes
1834	2	7	12	7	Type IV fimbrial biogenesis protein PilY1	yes
1845	2	11	8	7	Ubiquinone/menaquinone biosynthesis methyltransferase UbiE	yes
1879	4	10	7	7	Probable transcription regulator protein of MDR efflux pump cluster	yes
2002	7	7	7	7	FIG136752 family2C hypothetical protein	yes
2075	2	12	7	7	High-affinity branched-chain amino acid transport system permease protein LivH (TC 3.A.1.4.1)	yes
2255	7	5	9	7	Oxygen-insensitive NADPH nitroreductase	yes
2358	1	11	9	7	Nitroreductase family protein	yes
2506	5	9	7	7	Signal transduction histidine kinase	yes
2646	3	13	5	7	TrkA-N:Sodium/hydrogen exchanger	yes
2709	3	5	13	7	Transcriptional regulator2C LysR family	yes
3144	3	9	9	7	Glutathione S-transferase	yes
3411	6	8	7	7	FIG00452419: hypothetical protein	yes
3667	1	15	5	7	Similar to phosphoglycolate phosphatase2C clustered with ribosomal large subunit pseudouridine synthase C	yes
3843	7	7	7	7	Putative Holliday junction resolvase	yes
3871	3	10	8	7	Lipopolysaccharide heptosyltransferase I	yes
4753	2	12	7	7	Transcriptional regulatory protein RstA	yes
5310	5	9	7	7	hypothetical protein	yes
5330	1	9	11	7	Sigma-fimbriae usher protein	yes
5384	3	12	6	7	Fosmidomycin resistance protein	yes
5797	5	9	7	7	FIG00453728: hypothetical protein	yes
5806	5	9	7	7	Deoxyguanosinetriphosphate triphosphohydrolase	yes
5955	8	9	4	7	Type III secretion cytoplasmic protein (YscF)	yes
6066	4	8	9	7	Transcriptional regulator2C LysR family	yes
6075	5	8	8	7	ABC-type sugar transport systems2C ATPase components	yes
6107	2	10	9	7	FIG00461057: hypothetical protein	yes
6136	7	9	5	7	Queuosine biosynthesis QueD2C PTPS-I	yes
6364	2	9	10	7	FIG00455863: hypothetical protein	yes
6480	7	6	8	7	Putative pimeloyl-CoA dehydrogenase (Small subunit)2C PimD-like	yes
6502	7	7	7	7	Positive regulator of Tartrate dehydrogenase/decarboxylase/D-malic enzyme	yes
4534	3	9	9	7	hypothetical protein	no
4552	3	9	9	7	Alpha2Calpha-trehalose-phosphate synthase [UDP-forming]	no
4946	5	9	7	7	hypothetical protein	no
2193	3	11	6	6.66667	Osmolarity sensory histidine kinase EnvZ	no
3730	1	11	8	6.66667	Permease of the drug/metabolite transporter (DMT) superfamily	no
7	4	6	10	6.66667	FIG00457405: hypothetical protein	yes
134	1	9	10	6.66667	Protein yceI precursor	yes
262	3	11	6	6.66667	Acyl-CoA dehydrogenases	yes
319	2	11	7	6.66667	FIG00453681: hypothetical protein	yes
396	3	11	6	6.66667	S-(hydroxymethyl)glutathione dehydrogenase	yes
692	5	10	5	6.66667	RhlB2C TDP-rhamnosyltransferase 1	yes
1275	6	9	5	6.66667	Crossover junction endodeoxyribonuclease RuvC	yes
1345	1	12	7	6.66667	predicted L-arabinose 1-dehydrogenase	yes
1688	3	10	7	6.66667	Cytochrome P450-related protein	yes
1749	3	10	7	6.66667	Cytochrome B561	yes
1751	4	5	11	6.66667	Membrane proteins related to metalloendopeptidases	yes
1883	3	12	5	6.66667	Dihydroneopterin triphosphate pyrophosphohydolase type 2	yes
1895	4	8	8	6.66667	FIG006611: nucleotidyltransferase	yes
1931	3	8	9	6.66667	FIG00453616: hypothetical protein	yes
2028	1	10	9	6.66667	Macrolide-specific efflux protein MacA	yes
2078	2	7	11	6.66667	Branched-chain amino acid transport ATP-binding protein LivF (TC 3.A.1.4.1)	yes
2196	4	6	10	6.66667	PROBABLE SIGNAL PEPTIDE PROTEIN	yes
2305	5	9	6	6.66667	ABC transporter ATP-binding protein	yes
2450	2	6	12	6.66667	PhnB protein	yes
2476	3	8	9	6.66667	FIG00453087: hypothetical protein	yes
2576	5	9	6	6.66667	Single-stranded DNA-binding protein	yes
2605	5	4	11	6.66667	FIG00452520: hypothetical protein	yes
2674	4	9	7	6.66667	Cell division protein FtsI [Peptidoglycan synthetase]	yes
2766	0	14	6	6.66667	Low-specificity L-threonine aldolase	yes
2863	2	15	3	6.66667	Oxygen-insensitive NADPH nitroreductase	yes
3465	4	11	5	6.66667	Diaminohydroxyphosphoribosylaminopyrimidine deaminase / 5-amino-6-(5-phosphoribosylamino)uracil reductase	yes
3593	3	10	7	6.66667	Methionine ABC transporter permease protein	yes
3707	6	10	4	6.66667	Copper metallochaperone2C bacterial analog of Cox17 protein	yes
3708	3	8	9	6.66667	Cytochrome oxidase biogenesis protein Sco1/SenC/PrrC2C putative copper metallochaperone	yes
3776	5	7	8	6.66667	Transcriptional regulator2C IclR family	yes
3825	3	6	11	6.66667	Autotransporter adhesin	yes
4116	1	9	10	6.66667	Lactam utilization protein LamB	yes
4120	3	8	9	6.66667	Uncharacterized protein conserved in bacteria	yes
4191	5	7	8	6.66667	Single-stranded-DNA-specific exonuclease RecJ	yes
4296	3	8	9	6.66667	Acetyltransferase2C GNAT family	yes
4298	4	8	8	6.66667	FIG00453537: hypothetical protein	yes
4299	4	7	9	6.66667	Probable signal peptide protein	yes
4373	1	12	7	6.66667	Transcriptional regulator2C LysR family	yes
4378	6	6	8	6.66667	Endoribonuclease L-PSP	yes
4481	2	5	13	6.66667	Thioredoxin reductase	yes
4490	1	8	11	6.66667	Chorismate--pyruvate lyase	yes
4594	0	12	8	6.66667	Quinone oxidoreductase	yes
4635	2	11	7	6.66667	Chromosome partitioning protein ParA	yes
4637	2	9	9	6.66667	Cobyric acid synthase	yes
4666	7	5	8	6.66667	Sulfate adenylyltransferase subunit 1	yes
4755	4	12	4	6.66667	Sensory histidine kinase in two-component regulatory system with RstA	yes
4812	4	9	7	6.66667	Transcriptional regulator RhlR	yes
4853	5	12	3	6.66667	Omega-amino acid--pyruvate aminotransferase	yes
4885	3	9	8	6.66667	Galactose-binding protein regulator	yes
5326	2	11	7	6.66667	Sensor histidine kinase/response regulator	yes
5360	2	8	10	6.66667	hypothetical protein	yes
5579	0	12	8	6.66667	pyridoxal-dependent decarboxylase conserved domain [EC:4.1.2.27]	yes
5823	1	14	5	6.66667	Thiazole biosynthesis protein ThiG	yes
5938	9	9	2	6.66667	cell invasion protein SipB	yes
5979	4	7	9	6.66667	FIG00454136: hypothetical protein	yes
6104	10	3	7	6.66667	FIG00456299: hypothetical protein	yes
6395	3	13	4	6.66667	Murein-DD-endopeptidase	yes
6417	1	14	5	6.66667	Lysophospholipase L1 and related esterases	yes
1499	1	12	7	6.66667	FIG00460948: hypothetical protein	no
3252	3	6	11	6.66667	hypothetical protein	no
3346	4	11	5	6.66667	hypothetical protein	no
4553	4	11	5	6.66667	FIG00455317: hypothetical protein	no
3751	4	3	12	6.33333	FIG00463959: hypothetical protein	no
4547	4	5	10	6.33333	Permeases of the major facilitator superfamily	no
68	4	8	7	6.33333	Transcriptional regulator containing PAS2C AAA-type ATPase2C and DNA-binding domains	yes
360	4	4	11	6.33333	Peptide methionine sulfoxide reductase MsrA	yes
805	2	11	6	6.33333	Putative deoxyribonuclease YcfH	yes
807	2	8	9	6.33333	DNA polymerase III delta prime subunit	yes
890	2	7	10	6.33333	Transcriptional regulator2C GntR family domain / Aspartate aminotransferase	yes
938	4	4	11	6.33333	Phosphate transport system permease protein PstC (TC 3.A.1.7.1)	yes
961	4	10	5	6.33333	Protein of unknown function UPF0060	yes
1048	6	9	4	6.33333	Respiratory nitrate reductase alpha chain	yes
1113	3	8	8	6.33333	Mobile element protein	yes
1306	4	7	8	6.33333	Gluconate transporter family protein	yes
1452	1	6	12	6.33333	D-Lactate dehydrogenase2C cytochrome c-dependent	yes
1573	3	9	7	6.33333	FOG: EAL domain	yes
1630	6	8	5	6.33333	Channel-forming transporter/cytolysins activator of TpsB family	yes
1669	4	7	8	6.33333	GTP cyclohydrolase I type 1	yes
1744	4	10	5	6.33333	Putative GntR-family regulatory protein and aminotransferase near polyamine transporter	yes
1963	4	7	8	6.33333	Alkyl hydroperoxide reductase protein C	yes
1985	2	11	6	6.33333	Transcriptional regulator containing an amidase domain and an AraC-type DNA-binding HTH domain	yes
1995	5	7	7	6.33333	Xanthine/uracil/thiamine/ascorbate permease family protein	yes
2017	2	11	6	6.33333	Butyryl-CoA dehydrogenase	yes
2125	3	14	2	6.33333	Ribonuclease HII	yes
2199	4	8	7	6.33333	hypothetical protein	yes
2203	2	11	6	6.33333	Ribosomal-protein-S18p-alanine acetyltransferase	yes
2243	1	11	7	6.33333	Anthranilate synthase2C amidotransferase component @ Para-aminobenzoate synthase2C amidotransferase component	yes
2258	3	8	8	6.33333	Putative cytoplasmic protein	yes
2302	3	8	8	6.33333	Transcriptional regulator2C MarR family	yes
2335	3	10	6	6.33333	FIG00453218: hypothetical protein	yes
2336	7	6	6	6.33333	UDP-galactose-lipid carrier transferase	yes
2529	5	8	6	6.33333	Probable transmembrane protein	yes
2727	3	7	9	6.33333	Prophage integrase	yes
2760	0	9	10	6.33333	Hemin ABC transporter2C permease protein	yes
2821	5	9	5	6.33333	ABC-type nitrate/sulfonate/bicarbonate transport systems2C periplasmic components	yes
3041	3	7	9	6.33333	Uncharacterized conserved protein	yes
3058	3	10	6	6.33333	Transcriptional regulator2C HxlR family	yes
3515	3	10	6	6.33333	FIG00462982: hypothetical protein	yes
3516	6	8	5	6.33333	Radical SAM family enzyme2C similar to coproporphyrinogen III oxidase2C oxygen-independent2C clustered with nucleoside-triphosphatase RdgB	yes
3651	1	12	6	6.33333	Conserved uncharacterized protein CreA	yes
3666	3	9	7	6.33333	Ribosomal large subunit pseudouridine synthase C	yes
3801	3	9	7	6.33333	FIG00452735: hypothetical protein	yes
3949	4	7	8	6.33333	Arsenate reductase	yes
4276	2	10	7	6.33333	Formamidopyrimidine-DNA glycosylase	yes
4294	1	9	9	6.33333	Anthranilate phosphoribosyltransferase like	yes
4874	2	11	6	6.33333	Cytosine deaminase	yes
4957	3	8	8	6.33333	Transcriptional regulator2C MerR family	yes
4977	6	7	6	6.33333	DNA-binding protein H-NS	yes
4982	4	9	6	6.33333	Inosine-uridine preferring nucleoside hydrolase	yes
5089	2	6	11	6.33333	FIG00453951: hypothetical protein	yes
5107	2	12	5	6.33333	Transcriptional regulator2C PadR family	yes
5337	5	6	8	6.33333	LysR family transcriptional regulator YnfL	yes
5528	4	9	6	6.33333	Short-chain dehydrogenase/reductase SDR	yes
5763	4	10	5	6.33333	Uncharacterized protein ImpA	yes
5821	3	10	6	6.33333	Glycine oxidase ThiO	yes
[truncated: 3,117 more rows]

## Sheet: S3.D.
Supplementary Table S3.D. List of all B. thailandensis strain E555 transcripts detected either in culture or in macrophages, or in both environments; with all details and expression data.
Virulence factors (see Supplementary Table S6) are shown in purple in the first column.
Notes:
#DIV/0!=not detected in the protome in culture (detected exclusively in macrophages)								down-regulated
0=not detected in the protome in macrophages (detected exclusively in culture)								up-regulated
								significantly down-regulated
								significantly up-regulated
Bt E555 fig|869728.6.peg.	T5 transcriptome		T6 transcriptome		T6 proteome		Detected in		Bt E555 fig|869728.6.peg.	Bt E555 gene function assigned by RAST	B. pseudomallei K96243 homolog
											Bp Sanger ID		Start	End	Strand	GC Content	Amino Acids	Gene Name	Genomic Island	Product	COG	Localisation (Score) *May have multiple localisation sites		Virulence references (Supplementary References)
	p value	log2 Fold Change	p value	log2 Fold Change	q value	Fold Change	Proteome	Transcriptome
1			NA	1.05534			none	T6 only	1	hypothetical protein	no homolog											Unknown
3	NA	-1.52378	NA	-2.28412	0.322678	0	culture only	culture only	3	Enoyl-CoA hydratase [isoleucine degradation] (EC 4.2.1.17) / 3-hydroxyacyl-CoA dehydrogenase (EC 1.1.1.35) / 3-hydroxybutyryl-CoA epimerase (EC 5.1.2.3)	BPSL0063	BPSL0063	70414	72537	+	0.709	707	-	0	putative fatty oxidation complex alpha subunit	Lipid transport and metabolism genes	Cytoplasmic	9.97
4	NA	-0.302584	NA	-0.491837			none	all	4	3-ketoacyl-CoA thiolase (EC 2.3.1.16) @ Acetyl-CoA acetyltransferase (EC 2.3.1.9)	BPSL0062	BPSL0062	69196	70401	+	0.71	401	-	0	acetyl-CoA acetyltransferase	Lipid transport and metabolism genes	Cytoplasmic	9.97
5	NA	-1.94981	NA	-1.43763			none	culture&T6	5	Acyl-CoA dehydrogenase, short-chain specific (EC 1.3.99.2)	BPSL0061	BPSL0061	67394	68530	+	0.672	378	-	0	putative acyl-CoA dehydrogenase	Lipid transport and metabolism genes	Cytoplasmic	9.97	[27]
6	NA	0.937646	NA	0.891114			none	all	6	Transcriptional regulator containing an amidase domain and an AraC-type DNA-binding HTH domain	BPSL0060	BPSL0060	66187	67281	-	0.733	364	-	0	AraC family transcriptional regulator	Transcription genes	Cytoplasmic	9.26
7	0.942165	-0.137701	0.5211	-0.695956	0.258861	0	culture only	all	7	FIG00457405: hypothetical protein	BPSL0059	BPSL0059	64911	65747	-	0.72	278	-	0	hypothetical protein	Not in COGs genes	Cytoplasmic	8.96
8	NA	-1.99438	0.813702	-0.38231			none	all	8	Fatty acid desaturase	BPSL0058	BPSL0058	63895	64881	-	0.702	328	-	0	fatty acid desaturase	Lipid transport and metabolism genes	CytoplasmicMembrane	10
9	NA	-3.41407	0.476178	-1.39195	0.689271	0	culture only	culture&T6	9	hypothetical protein	no homolog											Unknown
10	NA	1.80791	NA	1.51862			none	T5&T6	10	hypothetical protein	no homolog											Unknown
11	NA	2.26719	NA	1.14987	0.113595	0	culture only	all	11	FIG00453484: hypothetical protein	BPSL0057	BPSL0057	62035	63222	+	0.702	395	-	0	hypothetical protein	Function unknown genes	CytoplasmicMembrane	10
12	NA	0.810761	NA	0.588025			none	all	12	Transcriptional regulator, PadR family	BPSL0056	BPSL0056	61697	62038	+	0.652	113	-	0	PadR-like family transcriptional regulator	Transcription genes	Unknown
14	NA	-2.26982	NA	-0.668947	0.331663	0	culture only	culture&T6	14	Choline dehydrogenase (EC 1.1.99.1)	BPSL0055	BPSL0055	59300	60970	-	0.7	556	-	0	glucose-methanol-choline (GMC) oxidoreductase family protein	Amino acid transport and metabolism genes	CytoplasmicMembrane	9.82
16			NA	1.73759			none	T6 only	16	MoaF protein precursor	BPSL0053	BPSL0053	57563	58372	-	0.677	269	-	0	hypothetical protein	Not in COGs genes	Cytoplasmic	9.26
17	NA	-1.52378	NA	-0.0143085			none	culture&T6	17	Ketosteroid isomerase-related protein	BPSL0052	BPSL0052	57160	57552	-	0.674	130	-	0	hypothetical protein	General function prediction only genes	Cytoplasmic	9.26
18	NA	-1.38424	NA	0.156185			none	culture&T6	18	Phenylacetaldehyde dehydrogenase (EC 1.2.1.39)	BPSL0051	BPSL0051	55599	57104	-	0.705	501	-	0	putative phenylacetaldehyde dehydrogenase	Energy production and conversion genes	Cytoplasmic	9.26
19	NA	1.80738	NA	1.17604	0.219724	0	culture only	T5&T6	19	leucine-, isoleucine-, valine-, threonine-, and alanine-binding protein precursor BMEII0122	BPSL0050	BPSL0050	54123	55382	-	0.678	419	-	0	hypothetical protein	Amino acid transport and metabolism genes	Unknown
20	NA	-0.920717	NA	-1.39278	0.340693	0	culture only	culture only	20	High-affinity branched-chain amino acid transport system permease protein LivH (TC 3.A.1.4.1)	BPSL0049	BPSL0049	53240	54118	-	0.727	292	-	0	putative branched-chain amino acid transport system permease protein	Amino acid transport and metabolism genes	CytoplasmicMembrane	10
24			NA	2.21157			none	T6 only	24	Transcriptional regulator, AraC family	BPSL0045	BPSL0045	49289	50248	+	0.664	319	-	0	AraC family regulatory protein	Transcription genes	Cytoplasmic	9.26
25	NA	-0.920717	NA	0.868834	0.364727	0	culture only	culture&T6	25	Outer membrane protein (porin)	BPSL0044	BPSL0044	47789	48889	+	0.664	366	-	0	putative outer membrane porin protein	Cell wall/membrane biogenesis genes	OuterMembrane	10
26	0.0728077	2.18776	0.0336987	2.11192	0.755672	0	culture only	all	26	Type III restriction-modification system restriction subunit (EC 3.1.21.5)	BPSL0043	BPSL0043	44222	47251	+	0.681	1009	-	0	type III restriction system endonuclease	Defense mechanisms genes	Cytoplasmic	8.96
27	0.615243	0.998891	0.0309642	2.16737	0.304565	0.605314	both	all	27	Type III restriction-modification system methylation subunit (EC 2.1.1.72)	BPSL0042	BPSL0042	42169	44181	+	0.684	670	-	0	type III restriction-modification system methylase	Replication, recombination and repair genes	Cytoplasmic	8.96
28	NA	-0.344931	NA	-1.26398			none	all	28	Outer membrane porin protein 32 precursor	BPSL0041	BPSL0041	40566	41693	+	0.654	375	-	0	outer membrane porin lipoprotein precursor	Cell wall/membrane biogenesis genes	OuterMembrane	9.93
30	NA	-0.600403	NA	-0.359406			none	all	30	Response regulators consisting of a CheY-like receiver domain and a winged-helix DNA-binding domain	BPSL0040	BPSL0040	39566	40243	+	0.674	225	-	0	response regulator protein	Signal transduction mechanisms genes	Cytoplasmic	9.97
31	0.125226	2.07134	0.120145	1.75537			none	all	31	two-component system, sensor protein	BPSL0039	BPSL0039	38176	39555	+	0.715	459	-	0	sensor kinase protein	Signal transduction mechanisms genes	CytoplasmicMembrane	9.99
32	0.864741	0.40088	0.955216	-0.125117			none	all	32	Hydroxymethylpyrimidine ABC transporter, transmembrane component	BPSL0038	BPSL0038	37241	38098	+	0.674	285	-	0	binding-protein-dependent transport systems inner membrane component	Inorganic ion transport and metabolism genes	CytoplasmicMembrane	10
33	NA	-0.920717	NA	-1.39278	0.147039	0	culture only	culture only	33	ABC-type nitrate/sulfonate/bicarbonate transport system, ATPase component	BPSL0037	BPSL0037	36425	37222	+	0.66	265	-	0	putative ATP-binding ABC transporter protein	Inorganic ion transport and metabolism genes	CytoplasmicMembrane	9.99
34	NA	-0.600403	NA	0.561243	0.101046	0	culture only	all	34	ABC-type nitrate/sulfonate/bicarbonate transport systems, periplasmic components	BPSL0036	BPSL0036	35328	36341	+	0.668	337	-	0	putative transport protein	Inorganic ion transport and metabolism genes	Unknown
35	0.311599	-2.2443	0.332584	-1.58405	0.0918891	0	culture only	all	35	Methyltransferase	BPSL0034	BPSL0034	33781	34656	+	0.722	291	-	0	hypothetical protein	General function prediction only genes	Cytoplasmic	8.96
36	NA	-0.0370347	0.6669	0.789248			none	all	36	Transcriptional regulator, MerR family	BPSL0033	BPSL0033	33271	33699	-	0.73	142	-	0	MerR family transcription regulatory protein	Transcription genes	Cytoplasmic	9.26
37	0.504721	1.60929	NA	1.06185	0.420121	0	culture only	all	37	GTPase and tRNA-U34 5-formylation enzyme TrmE	trmE	BPSL0080	90964	92367	+	0.69	467	trmE	0	tRNA modification GTPase	General function prediction only genes	Cytoplasmic*	9.12
38	0.372171	-0.801158	0.297935	-0.810962	0.211506	0	culture only	all	38	FIG00452616: hypothetical protein	BPSL0079	BPSL0079	90207	90668	-	0.606	153	-	0	hypothetical protein	Transcription genes	Cytoplasmic	8.96
39	0.00715735	1.79456	3.14403e-05	2.19739	0.0726302	0.598704	both	all	39	Inner membrane protein translocase component YidC, long form	BPSL0078	BPSL0078	88374	90050	+	0.642	558	-	0	putative inner membrane protein translocase component YidC	Intracellular trafficking and secretion genes	CytoplasmicMembrane	10
40	0.266581	1.39267	0.235276	1.2818			none	all	40	Protein YidD	BPSL0077	BPSL0077	88096	88365	+	0.641	89	-	0	hypothetical protein	Function unknown genes	Unknown
41	NA	-0.114753	0.717299	-0.809611	0.530554	0	culture only	all	41	Phage protein	BPSL3345	BPSL3345	3967732	3968511	-	0.622	259	-	GI_12	putative bacteriophage-related protein	Not in COGs genes	Unknown
42	0.719202	0.433148	0.588307	0.480349			none	all	42	FIG00465595: hypothetical protein	BPSL1373	BPSL1373	1603310	1603720	-	0.606	136	-	0	hypothetical protein	Not in COGs genes	Unknown
43	0.727283	0.676101	0.633042	0.71388			none	all	43	FIG00465595: hypothetical protein	BPSL0113A	BPSL0113A	124780	125262	-	0.613	160	-	0	hypothetical protein	Not in COGs genes	Unknown
44	0.914105	0.243339	0.804393	0.355439			none	all	44	hypothetical protein	no homolog											CytoplasmicMembrane	9.82
45	NA	0.564468	NA	0.556253			none	all	45	Propionate catabolism operon regulatory protein PrpR	prpR	BPSS0205	276127	278211	-	0.739	694	prpR	0	sigma interaction-related Fis-family transcriptional regulator	Signal transduction mechanisms genes	Unknown
47	NA	1.04241	NA	0.779425			none	all	47	Methyl-accepting chemotaxis protein I (serine chemoreceptor protein)	tsr	BPSS0204	274149	275777	-	0.707	542	tsr	0	methyl-accepting chemotaxis protein I	Cell motility genes	CytoplasmicMembrane	9.82
48	NA	-1.15538	0.919149	-0.186073			none	all	48	Proline iminopeptidase (EC 3.4.11.5)	pip	BPSS0201	269128	270066	+	0.692	312	pip	0	prolyl iminopeptidase	General function prediction only genes	Cytoplasmic	9.97
49	NA	-6.36655	NA	-5.01996			none	culture&T6	49	FIG00453591: hypothetical protein	BPSS0192	BPSS0192	256752	257597	-	0.694	281	-	0	hypothetical protein	Not in COGs genes	Unknown
50	NA	-0.920717	NA	-1.39278			none	culture only	50	hypothetical protein	no homolog											Unknown
51	0.519688	-1.19662	0.180597	-1.94322			none	all	51	putative dioxygenase	BPSS0191	BPSS0191	256006	256398	-	0.672	130	-	0	dioxygenase	Amino acid transport and metabolism genes	Unknown
52	NA	1.58686	NA	2.94811			none	T5&T6	52	hypothetical protein	no homolog											Unknown
53	0.486383	-0.810672	0.902701	-0.126243	0.0535275	0.721577	both	all	53	O-acetylhomoserine sulfhydrylase (EC 2.5.1.49) / O-succinylhomoserine sulfhydrylase (EC 2.5.1.48)	BPSS0190	BPSS0190	254427	255722	-	0.674	431	-	0	O-acetylhomoserine	Amino acid transport and metabolism genes	Cytoplasmic	9.97	[20]
54	NA	0.0361315	0.742004	0.6048	0.337321	0	culture only	all	54	Transcriptional regulator containing an amidase domain and an AraC-type DNA-binding HTH domain	ftrA	BPSS0648	880135	881091	+	0.722	318	ftrA	0	transcriptional activator FtrA	Transcription genes	Cytoplasmic	9.26
55	NA	-1.05921	NA	0.711484			none	culture&T6	55	Na+/alanine symporter	no homolog											CytoplasmicMembrane	10
56			NA	2.73261			none	T6 only	56	FIG00455894: hypothetical protein	no homolog											CytoplasmicMembrane	10
57	NA	-4.01326	0.458275	-1.07828			none	culture&T6	57	5-oxopent-3-ene-1,2,5-tricarboxylate decarboxylase.	BPSS2126	BPSS2126	2876902	2877750	-	0.707	282	-	0	FAA-hydrolase family protein	Secondary metabolites biosynthesis, transport and catabolism genes	Cytoplasmic	9.97
58	NA	0.32594	NA	1.59158			none	all	58	Transcriptional regulator, IclR family	BPSS2127	BPSS2127	2878261	2879085	+	0.696	274	-	0	IclR transcriptional regulator protein	Transcription genes	Cytoplasmic	8.96
59	NA	-0.920717	NA	0.475957			none	culture&T6	59	hypothetical protein	no homolog											Unknown
60	NA	-0.920717	NA	0.705204			none	culture&T6	60	hypothetical protein	no homolog											Unknown
61	NA	0.499384	NA	1.26773			none	all	61	Indoleacetamide hydrolase (EC 3.5.1.-)	BPSS2128	BPSS2128	2879391	2880794	+	0.732	467	-	0	indole acetimide hydrolase	Translation genes	Cytoplasmic	9.26
62	0.00130555	3.81678	0.000610741	3.52169	0.161562	6.5527	both	all	62	FIG00455527: hypothetical protein	BPSS2129	BPSS2129	2880980	2881531	+	0.64	183	-	0	hypothetical protein	Not in COGs genes	Cytoplasmic	8.96
63	0.986606	-0.0363402	0.921155	-0.158271	0.321771	0.0759275	both	all	63	Protein acetyltransferase	BPSS2130	BPSS2130	2882057	2884420	-	0.703	787	-	0	acetyl-CoA synthetase	General function prediction only genes	Cytoplasmic	9.97
64	NA	2.87554	NA	1.05534			none	T5&T6	64	hypothetical protein	no homolog											Unknown
65	0.508968	0.519977	0.260609	0.68841	0.0564347	0	culture only	all	65	DNA-binding protein H-NS	BPSS2131A	BPSS2131A	2885962	2886252	-	0.601	96	-	0	hypothetical protein	General function prediction only genes	Unknown
66	0.140335	1.64411	0.320753	1.09091			none	all	66	FIG00453500: hypothetical protein	BPSS2131B	BPSS2131B	2886355	2886504	-	0.553	49	-	0	hypothetical protein	Not in COGs genes	Unknown
67	NA	-2.29365	NA	-0.0815361			none	culture&T6	67	FIG00452845: hypothetical protein	BPSS2131	BPSS2131	2886710	2887267	-	0.609	185	-	0	hypothetical protein	Not in COGs genes	Unknown
68	0.910156	-0.269102	0.792325	-0.384002	0.15179	0	culture only	all	68	Transcriptional regulator containing PAS, AAA-type ATPase, and DNA-binding domains	BPSS2132	BPSS2132	2887571	2889091	-	0.697	506	-	0	sigma-54 dependent transcriptional regulator	Signal transduction mechanisms genes	Cytoplasmic	9.97
70	0.571748	-1.05757	0.942645	0.111674			none	all	70	D-beta-hydroxybutyrate permease	BPSS2133	BPSS2133	2889396	2890799	+	0.674	467	-	0	hypothetical protein	Amino acid transport and metabolism genes	CytoplasmicMembrane	10
71	0.923661	0.100864	0.579989	-0.380891			none	all	71	FIG00453026: hypothetical protein	BPSS2134	BPSS2134	2891157	2891402	+	0.659	81	-	0	hypothetical protein	Not in COGs genes	Unknown
72	NA	0.780135	0.276869	1.55635			none	all	72	Rhodanese-related sulfurtransferase	BPSS2135	BPSS2135	2891557	2892549	+	0.705	330	-	0	DedA family transmembrane protein	Function unknown genes	CytoplasmicMembrane	10	[20]
73	NA	-0.187996	NA	0.489941	0.554467	0	culture only	all	73	PhaK-like protein	BPSS2136	BPSS2136	2892881	2894323	-	0.662	480	-	0	family S43 non-peptidase homologue	Not in COGs genes	OuterMembrane	9.92
74	NA	-0.920717	NA	1.76752	0.355998	0	culture only	culture&T6	74	Oligopeptide transport ATP-binding protein OppF (TC 3.A.1.5.1)	oppF	BPSS2137	2894499	2895632	-	0.719	377	oppF	0	oligopeptide transport ATP-binding ABC transport protein	Amino acid transport and metabolism genes	CytoplasmicMembrane*	9.98
75	NA	-2.96625	NA	-0.727802			none	culture&T6	75	Oligopeptide transport ATP-binding protein OppD (TC 3.A.1.5.1)	oppD	BPSS2138	2895629	2896618	-	0.68	329	oppD	0	oligopeptide transport ATP-binding ABC transport protein	Inorganic ion transport and metabolism genes	CytoplasmicMembrane	9.99
76	NA	1.31433	NA	0.657188	0.415779	0	culture only	all	76	Oligopeptide transport system permease protein OppC (TC 3.A.1.5.1)	oppC	BPSS2139	2896620	2897522	-	0.696	300	oppC	0	oligopeptide transport system permease protein	Inorganic ion transport and metabolism genes	CytoplasmicMembrane	10
77	NA	2.10743	NA	3.14411			none	T5&T6	77	Oligopeptide transport system permease protein OppB (TC 3.A.1.5.1)	oppB	BPSS2140	2897534	2898472	-	0.671	312	oppB	0	oligopeptide transport system permease protein	Inorganic ion transport and metabolism genes	CytoplasmicMembrane	10
78	NA	-3.22363	0.634268	0.72737	0.044396	0.554817	both	culture&T6	78	Oligopeptide ABC transporter, periplasmic oligopeptide-binding protein OppA (TC 3.A.1.5.1)	oppA	BPSS2141	2898490	2900154	-	0.649	554	oppA	0	periplasmic oligopeptide-binding protein precursor	Amino acid transport and metabolism genes	Periplasmic	9.76
79	0.796737	0.299827	0.660183	0.378238			none	all	79	Transcriptional regulator, XRE family	BPSS2142	BPSS2142	2900290	2900871	-	0.636	193	-	0	MerR family transcriptional regulator	Transcription genes	Cytoplasmic	9.26
80			NA	2.13183			none	T6 only	80	hypothetical protein	no homolog											Unknown
82	0.220537	1.3749	0.697442	0.472241			none	all	82	Di/tripeptide permease DtpA	BPSS2143	BPSS2143	2901507	2903009	+	0.663	500	-	0	POT-family proton dependent transporter	Amino acid transport and metabolism genes	CytoplasmicMembrane	10
83	NA	-2.2149	0.52558	-0.996876			none	all	83	FIG00454882: hypothetical protein	BPSS2144	BPSS2144	2903449	2903652	+	0.672	67	-	0	hypothetical protein	Not in COGs genes	Unknown
84	NA	-1.38424	NA	-1.81166			none	culture only	84	putative secreted protein	BPSS2145	BPSS2145	2903723	2905414	-	0.736	563	-	0	hypothetical protein	Carbohydrate transport and metabolism genes	Unknown
85	NA	-1.52378	NA	-1.0198			none	culture&T6	85	hypothetical protein	no homolog											Unknown
86	0.0303706	-3.66107	0.00408553	-3.3138	0.716656	0	culture only	all	86	LysR-type transcriptional regulator NahR	BPSS2146	BPSS2146	2905720	2906661	-	0.627	313	-	0	LysR family transcriptional regulator	Transcription genes	Cytoplasmic	9.97
87	NA	-0.920717	NA	-1.39278			none	culture only	87	putative cyclase SCIF3.09c	BPSS2156	BPSS2156	2917573	2918580	-	0.697	335	-	0	hypothetical protein	Not in COGs genes	Cytoplasmic	8.96
88	NA	0.438135	NA	-0.0143085			none	all	88	CAIB/BAIF family protein	BPSS2157	BPSS2157	2918645	2919922	-	0.7	425	-	0	Acyl-CoA transferase/carnitine dehydratase protein	Energy production and conversion genes	Cytoplasmic	9.97
89	NA	0.445641	0.986524	0.0347821			none	all	89	Transcriptional regulator, IclR family	BPSS2158	BPSS2158	2919996	2920745	-	0.708	249	-	0	IclR family transcriptional regulator	Transcription genes	Unknown*
[truncated: 5,673 more rows]
