# Supplementary material for: Burkholderia thailandensis strain E555 is a surrogate for the investigation of Burkholderia pseudomallei replication and survival in macrophages
Source: BMC Microbiol. 2019 May 15;19:97. doi: 10.1186/s12866-019-1469-8 (PMC6521459; doi:10.1186/s12866-019-1469-8)
Supplement: Supplementary file 6 — Table S4. Proteins detected in vitro and in vivo. (XLSX 1095 kb) [file 12866_2019_1469_MOESM6_ESM.xlsx]

## Sheet: Overview
Supplementary Table S4. Proteins detected in vitro and in vivo.
Supplementary Table S4.A. B. thailandensis strain E555 proteins detected in broth culture.
Supplementary Table S4.B. B. thailandensis strain E555 proteins detected in macrophages 6 h post-infection.
Supplementary Table S4.C. List of all B. thailandensis strain E555 proteins detected either in culture or in macrophages, or in both environments; with all details and expression data.

## Sheet: S4.A.
Supplementary Table S4.A. B. thailandensis strain E555 proteins detected in broth culture.
Virulence factors are indicated in purple in the first column.
Bt E555 Fig|869728.6.peg.	Number of proteins per sample			Culture Mean	Name	Bp homolog
	Culture 1	Culture 2	Culture 3
3838	0.054312	0.0736087	0.0563794	0.0614333	Heat shock protein 60 family chaperone GroEL	yes
3958	0	0.0525358	0.0681878	0.0402412	Site-specific DNA methylase	no
3341	0.0437292	0.0601663	0.0101275	0.0380077	hypothetical protein	no
5679	0.0263473	0.0407448	0.0465706	0.0378876	Flagellar biosynthesis protein FliC	yes
3847	0.0437292	0.0601663	0	0.0346318	1-acyl-sn-glycerol-3-phosphate acyltransferase (EC 2.3.1.51)	yes
1947	0.0506561	0	0.0529879	0.034548	Heat shock protein 60 family chaperone GroEL	yes
605	0.0350961	0.0273299	0.0333027	0.0319096	collagen triple helix repeat domain protein	no
3911	0.0313191	0.0317465	0.0275585	0.030208	FIG00457365: hypothetical protein	yes
5690	0.0315666	0.027728	0.0290654	0.0294534	Translation elongation factor Tu	yes
2192	0.0213555	0.0224543	0.0303505	0.0247201	Alkyl hydroperoxide reductase protein C (EC 1.6.4.-)	yes
2028	0.0159087	0.0388854	0.0169681	0.0239207	Macrolide-specific efflux protein MacA	yes
5037	0.0195048	0.017407	0.0278579	0.0215899	Leucine-, isoleucine-, valine-, threonine-, and alanine-binding protein	yes
2368	0.0103165	0.017407	0.0278579	0.0185272	Transcriptional regulator, GntR family domain / Aspartate aminotransferase (EC 2.6.1.1)	yes
3569	0.0155664	0.0160255	0.0165768	0.0160562	Outer membrane protein A precursor	yes
2892	0.01581	0.0150974	0.0165659	0.0158244	Outer membrane protein (porin)	yes
2462	0.00959768	0.00979667	0.0207907	0.013395	UDP-glucose dehydrogenase (EC 1.1.1.22)	yes
5019	0.0133822	0.0134645	0.0126996	0.0131821	ATP synthase C chain (EC 3.6.3.14)	yes
374	1.35344e-06	0.0201871	0.0154906	0.011893	Xylulose kinase (EC 2.7.1.17)	yes
1301	0.0113523	0.0117599	0.0112327	0.0114483	NADP-specific glutamate dehydrogenase (EC 1.4.1.4)	yes
5014	0.0123268	0.0109864	0.0105545	0.0112892	ATP synthase beta chain (EC 3.6.3.14)	yes
3837	0.00931367	0.00916565	0.0113088	0.00992938	Heat shock protein 60 family co-chaperone GroES	yes
405	0.00921215	0.00915771	0.00947234	0.00928073	LSU ribosomal protein L1p (L10Ae)	yes
401	0	0.027728	0	0.00924268	Translation elongation factor Tu	yes
5698	0.00986321	0.00745915	0.00994327	0.00908854	SSU ribosomal protein S3p (S3e)	yes
5016	0.00996326	0.00845545	0.0084175	0.00894541	ATP synthase alpha chain (EC 3.6.3.14)	yes
3149	0.0067144	0.0100568	0.00959322	0.00878814	Arginine deiminase (EC 3.5.3.6)	yes
3148	0.00888054	0.00750854	0.00966223	0.00868377	Ornithine carbamoyltransferase (EC 2.1.3.3)	yes
5522	0.0242846	9.18334e-05	9.85933e-05	0.00815833	Alpha-1,2-mannosidase	yes
1288	0.00877911	0.00691885	0.00856963	0.00808919	SSU ribosomal protein S9p (S16e)	yes
2110	0.0100138	0.00532238	0.00730829	0.00754817	SSU ribosomal protein S2p (SAe)	yes
3577	0.00722587	0.00748837	0.00782094	0.00751173	SSU ribosomal protein S1p	yes
2741	0	0.0219889	0	0.00732963	Gene D protein	yes
5704	0.00803077	0.00503714	0.00884607	0.00730466	LSU ribosomal protein L5p (L11e)	yes
5061	0.00746536	0.00750012	0.00646241	0.00714263	DNA-binding protein HU	yes
3524	0.00768454	0.00595835	0.00775076	0.00713122	Outer membrane protein (porin)	yes
406	0.0083981	0.00480179	0.00780419	0.00700136	LSU ribosomal protein L10p (P0)	yes
412	0.00730345	0.0060004	0.00739677	0.00690021	SSU ribosomal protein S7p (S5e)	yes
4281	0.00696645	0.00572138	0.0079795	0.00688911	LSU ribosomal protein L25p	yes
2424	0.00686115	0.00694042	0.00677032	0.0068573	Succinyl-CoA ligase [ADP-forming] beta chain (EC 6.2.1.5)	yes
5708	0.00777473	0.00548016	0.00683078	0.00669522	LSU ribosomal protein L18p (L5e)	yes
413	0.00649693	0.00687975	0.00650577	0.00662748	Translation elongation factor G	yes
4211	0.00594726	0.00539409	0.00829265	0.00654466	granule-associated protein	yes
4803	0.0195705	0	4.94046e-05	0.00653997	hypothetical protein	no
5693	0.00671487	0.00621449	0.00643974	0.00645637	LSU ribosomal protein L4p (L1e)	yes
4036	0.00684895	0.0042113	0.00699987	0.00602004	Nucleoside diphosphate kinase (EC 2.7.4.6)	yes
6212	0.00206385	0	0.0154906	0.00585149	Sigma-54 dependent transcriptional regulator	yes
4007	0.00466264	0.00636572	0.0064825	0.00583695	3-ketoacyl-CoA thiolase (EC 2.3.1.16) @ Acetyl-CoA acetyltransferase (EC 2.3.1.9)	yes
1016	0.00788998	0.00934508	0	0.00574502	Pyridoxal-5&#39;-phosphate phosphatase (EC 3.1.3.74), Alphaproteobacterial type	yes
1563	0.00536159	0.00568038	0.00612381	0.00572193	Translation elongation factor G	yes
777	0.00625809	0.00410899	0.0060109	0.00545933	LSU ribosomal protein L9p	yes
5692	0.00609908	0.00427084	0.00597494	0.00544828	LSU ribosomal protein L3p (L3e)	yes
5695	0.00579086	0.00506009	0.00545157	0.00543417	LSU ribosomal protein L2p (L8e)	yes
4622	0.00592752	0.00385366	0.00647254	0.00541791	Outer membrane protein	yes
1722	0.00590097	0.00458603	0.00574431	0.00541044	Malate dehydrogenase (EC 1.1.1.37)	yes
4491	0.00513263	0.00605686	0.00499884	0.00539611	Chaperone protein HtpG	yes
2111	0.00528483	0.00533616	0.00554664	0.00538921	Translation elongation factor Ts	yes
5719	0.00569672	0.00485564	0.00532621	0.00529285	LSU ribosomal protein L17p	yes
5718	0.00568066	0.00526867	0.00436215	0.00510382	DNA-directed RNA polymerase alpha subunit (EC 2.7.7.6)	yes
5697	0.00598531	0.00425024	0.00471058	0.00498205	LSU ribosomal protein L22p (L17e)	yes
5707	0.00592965	0.00353934	0.00542267	0.00496389	LSU ribosomal protein L6p (L9e)	yes
1409	0.00348662	0.00480852	0.00655741	0.00495085	FIG006972: hypothetical protein	yes
5454	0.014708	0	4.77275e-05	0.00491859	FIG00461800: hypothetical protein	yes
2423	0.00518737	0.00420156	0.00532615	0.00490503	Succinyl-CoA ligase [ADP-forming] alpha chain (EC 6.2.1.5)	yes
4210	0.014708	0	0	0.00490268	Murein-DD-endopeptidase (EC 3.4.99.-)	yes
4616	0.0079571	0.00605563	0.000669033	0.00489392	hydrolase, haloacid dehalogenase-like family	yes
3606	0.00629925	0.00351308	0.00486353	0.00489195	LSU ribosomal protein L19p	yes
4155	0.00499118	0.00401179	0.00539819	0.00480039	FIG00454024: hypothetical protein	yes
5717	0.0053191	0.00405702	0.00498951	0.00478854	SSU ribosomal protein S4p (S9e)	yes
5711	0.00784902	0.00271605	0.00378523	0.00478343	LSU ribosomal protein L15p (L27Ae)	yes
1784	0.00469234	0.00334369	0.00616598	0.004734	histone-like protein	yes
3125	2.53943e-05	0.0050267	0.00910628	0.00471946	CobN component of cobalt chelatase involved in B12 biosynthesis	yes
1559	0.00532315	0.00407655	0.00466577	0.00468849	Isocitrate dehydrogenase [NADP] (EC 1.1.1.42)	yes
5702	0.00526178	0.00340575	0.00530388	0.00465714	LSU ribosomal protein L14p (L23e)	yes
441	0.00738018	0.00249693	0.00362669	0.00450127	Decarboxylase family protein	yes
6189	0.00594199	0.00384893	0.00359037	0.00446043	Dihydrolipoamide succinyltransferase component (E2) of 2-oxoglutarate dehydrogenase complex (EC 2.3.1.61)	yes
834	0.00424106	0.00432739	0.00474729	0.00443858	Adenosylhomocysteinase (EC 3.3.1.1)	yes
5706	0.00405201	0.00381678	0.00541147	0.00442675	SSU ribosomal protein S8p (S15Ae)	yes
1289	0.00482709	0.00376734	0.00451268	0.00436904	LSU ribosomal protein L13p (L13Ae)	yes
1300	0.00484528	0.00384414	0.00417102	0.00428681	Glutamate Aspartate periplasmic binding protein precursor GltI (TC 3.A.1.3.4)	yes
1715	0.00433	0.00420165	0.00416057	0.00423074	Citrate synthase (si) (EC 2.3.3.1)	yes
630	0.00585142	0.0028175	0.00394807	0.00420566	Outer membrane protein W precursor	yes
5694	0.00464605	0.00328824	0.0044564	0.00413023	LSU ribosomal protein L23p (L23Ae)	yes
1330	0.00416133	0.003858	0.00435638	0.00412524	NAD-dependent glyceraldehyde-3-phosphate dehydrogenase (EC 1.2.1.12)	yes
2689	0.00529773	0.00323704	0.00382091	0.00411856	CmaB	yes
5186	0.00366859	0.00398395	0.00455352	0.00406869	Molecular chaperone (small heat shock protein)	yes
1434	0.00434917	0.0046798	0.00308719	0.00403872	Chaperone protein DnaK	yes
450	0.00486509	0.00279381	0.00401321	0.0038907	Acetoacetyl-CoA reductase (EC 1.1.1.36)	yes
1819	0.00215262	0.00367405	0.0058134	0.00388002	hypothetical protein	no
6190	0.0036897	0.00387194	0.00394538	0.00383567	Dihydrolipoamide dehydrogenase of 2-oxoglutarate dehydrogenase (EC 1.8.1.4)	yes
731	0.00399833	0.00384233	0.003659	0.00383322	Cell division trigger factor (EC 5.2.1.8)	yes
5709	0.00410427	0.00285075	0.00410409	0.00368637	SSU ribosomal protein S5p (S2e)	yes
4269	0.0040552	0.00232808	0.00456902	0.00365077	Ribosome hibernation protein YhbH	no
796	0.00335494	0.00355023	0.0039391	0.00361476	putative lipoprotein	yes
1726	0.00355594	0.00352584	0.00349743	0.0035264	Aconitate hydratase (EC 4.2.1.3) @ 2-methylisocitrate dehydratase (EC 4.2.1.99)	yes
4964	0.00304759	0.00291383	0.00436591	0.00344244	Universal stress protein family	yes
5716	0.00436666	0.00249849	0.00335833	0.00340782	SSU ribosomal protein S11p (S14e)	yes
753	0.0029155	0.00372778	0.00354406	0.00339578	ClpB protein	yes
5699	0.00397487	0.00302235	0.00313743	0.00337822	LSU ribosomal protein L16p (L10e)	yes
5758	0.00434729	0.00228535	0.00348749	0.00337337	Uncharacterized protein ImpD	yes
409	0.00323014	0.00319254	0.00364467	0.00335579	DNA-directed RNA polymerase beta&#39; subunit (EC 2.7.7.6)	yes
5222	0.00549725	0.00449142	0	0.00332956	4&#39;-phosphopantetheinyl transferase (EC 2.7.8.-)	yes
5691	0.00467692	0.00212347	0.0029814	0.0032606	SSU ribosomal protein S10p (S20e)	yes
2814	0.00333121	0.00291825	0.00340801	0.00321916	Methyl-accepting chemotaxis protein I (serine chemoreceptor protein)	yes
6188	0.00323609	0.00318552	0.00315903	0.00319355	2-oxoglutarate dehydrogenase E1 component (EC 1.2.4.2)	yes
2752	0.0032369	0.00203949	0.00407829	0.00311823	Outer membrane protein (porin)	yes
1386	0.00270148	0.00283713	0.00372551	0.00308804	LSU ribosomal protein L27p	yes
6448	0.00346396	0.00273476	0.0030209	0.0030732	Ketol-acid reductoisomerase (EC 1.1.1.86)	yes
4363	5.20215e-05	0	0.00910628	0.00305277	Two component, Sigma-54 Specific, central transcriptional regulator of acidic amino acid uptake	yes
6457	0.00349298	0.00264448	0.00293348	0.00302365	SSU ribosomal protein S15p (S13e)	yes
4372	0.00148766	0.00267856	0.00488092	0.00301571	Enoyl-CoA hydratase (EC 4.2.1.17) / Delta(3)-cis-delta(2)-trans-enoyl-CoA isomerase (EC 5.3.3.8) / 3-hydroxyacyl-CoA dehydrogenase (EC 1.1.1.35) / 3-hydroxybutyryl-CoA epimerase (EC 5.1.2.3)	yes
1718	0.00317387	0.00332159	0.00248799	0.00299448	Succinate dehydrogenase flavoprotein subunit (EC 1.3.99.1)	yes
3744	0.00270245	0.00288304	0.00334786	0.00297778	Succinylornithine transaminase (EC 2.6.1.81)	yes
1676	0.00297939	0.00273303	0.0030673	0.00292657	Universal stress protein family	yes
4322	0.00306819	0.00275982	0.00291198	0.00291333	Methyl-accepting chemotaxis protein I (serine chemoreceptor protein)	yes
5246	0.00249536	0.00383833	0.00239127	0.00290832	putative zinc-binding dehydrogenase	yes
3697	0.00273043	0.00265422	0.00331561	0.00290009	Translation elongation factor P	yes
2074	0.000268345	0.00480742	0.00356831	0.00288136	Branched-chain amino acid ABC transporter, amino acid-binding protein (TC 3.A.1.4.1)	yes
3734	0.00335863	0.00213359	0.00302676	0.00283966	18K peptidoglycan-associated outer membrane lipoprotein; Peptidoglycan-associated lipoprotein precursor; Outer membrane protein P6; OmpA/MotB precursor	yes
697	0.00330312	0.00175213	0.00329045	0.0027819	LSU ribosomal protein L31p @ LSU ribosomal protein L31p, zinc-independent	yes
1387	0.00409124	0.00138158	0.00283538	0.0027694	LSU ribosomal protein L21p	yes
3644	0.00234761	0.00276981	0.00316459	0.00276067	Proline dehydrogenase (EC 1.5.99.8) (Proline oxidase)	no
404	0.00274603	0.0022792	0.00314796	0.0027244	LSU ribosomal protein L11p (L12e)	yes
4967	0.00242941	0.00270923	0.00302019	0.00271961	Universal stress protein UspA and related nucleotide-binding proteins	yes
3603	0.00323657	0.00274478	0.00207588	0.00268574	SSU ribosomal protein S16p	yes
1717	0.00267729	0.00256446	0.00271905	0.0026536	Succinate dehydrogenase iron-sulfur protein (EC 1.3.99.1)	yes
3773	0.00279686	0.00231983	0.00284219	0.00265296	Alkyl hydroperoxide reductase subunit C-like protein	yes
5701	0.00320081	0.0021106	0.00262411	0.00264517	SSU ribosomal protein S17p (S11e)	yes
1473	0.00286223	0.00213204	0.00290152	0.00263193	Superoxide dismutase [Fe] (EC 1.15.1.1)	yes
3772	0.00207088	0.00270076	0.00301432	0.00259532	Probable transmembrane protein	yes
1537	0.00246349	0.00247255	0.00270269	0.00254624	LSU ribosomal protein L28p	yes
6270	0.00280365	0.00211101	0.00271626	0.00254364	Aromatic-amino-acid aminotransferase (EC 2.6.1.57)	yes
4181	0.00220706	0.00257417	0.00284931	0.00254351	Enolase (EC 4.2.1.11)	yes
3714	0.00752238	0	0	0.00250746	Glycosyltransferase	yes
299	0.00381179	0.00171707	0.00180443	0.00244443	Argininosuccinate synthase (EC 6.3.4.5)	yes
6458	0.00212229	0.00281734	0.00235874	0.00243279	Polyribonucleotide nucleotidyltransferase (EC 2.7.7.8)	yes
3565	0.00287631	0	0.00437832	0.00241821	Periplasmic molybdate-binding domain	yes
2642	0.00724133	0	0	0.00241378	Cell division protein FtsI [Peptidoglycan synthetase] (EC 2.4.1.129)	yes
3790	0.00310862	0.00191351	0.00221856	0.00241356	Transcriptional regulator	yes
1036	0.00277374	0.00222137	0.00223495	0.00241002	polyketide synthase	yes
5018	0.00275738	0.00184458	0.00262162	0.00240786	ATP synthase B chain (EC 3.6.3.14)	yes
360	0.00261938	0.00213429	0.00237096	0.00237488	Peptide methionine sulfoxide reductase MsrA (EC 1.8.4.11)	yes
5715	0.00277762	0.00196759	0.00228488	0.00234337	SSU ribosomal protein S13p (S18e)	yes
1461	0.00222569	0.00192338	0.00283288	0.00232731	Non-specific DNA-binding protein Dps / Iron-binding ferritin-like antioxidant protein / Ferroxidase (EC 1.16.3.1)	yes
1096	0.0029175	0.00139049	0.00255404	0.00228734	Eha	no
1448	0.00295047	0.00118938	0.00271748	0.00228578	Flavohemoprotein (Hemoglobin-like protein) (Flavohemoglobin) (Nitric oxide dioxygenase) (EC 1.14.12.17)	yes
5869	0	0.00357376	0.00328199	0.00228525	FIG00458129: hypothetical protein	yes
5696	0.0020664	0.00210167	0.00259722	0.00225509	SSU ribosomal protein S19p (S15e)	yes
3199	0.00201381	0.0024469	0.00225782	0.00223951	Serine protein kinase (prkA protein), P-loop containing	yes
5473	0.00325531	0.00120004	0.0021064	0.00218725	Transglutaminase-like enzymes, putative cysteine proteases	yes
4968	0.00185871	0.00217886	0.00247788	0.00217181	Threonine dehydrogenase and related Zn-dependent dehydrogenases	yes
4214	0.00215155	0.00208938	0.00221485	0.00215193	Pyruvate dehydrogenase E1 component (EC 1.2.4.1)	yes
2176	0.00125523	0.00301485	0.00214832	0.00213947	Isocitrate lyase (EC 4.1.3.1)	yes
3595	0.00214243	0.00204776	0.00213179	0.00210733	Electron transfer flavoprotein, beta subunit	yes
3937	0.00132737	0.00224127	0.00273226	0.0021003	L-proline glycine betaine binding ABC transporter protein ProX (TC 3.A.1.12.1)	yes
408	0.00237195	0.00197233	0.00195093	0.0020984	DNA-directed RNA polymerase beta subunit (EC 2.7.7.6)	yes
4875	0.0022736	0.00179185	0.00218911	0.00208485	FIG00456337: hypothetical protein	yes
4923	0.00259905	0.00157158	0.00205573	0.00207545	Leucine-, isoleucine-, valine-, threonine-, and alanine-binding protein	yes
2402	0.00206076	0.00194424	0.00218648	0.00206382	Fructose-bisphosphate aldolase class II (EC 4.1.2.13)	no
2144	0.00208374	0.00199286	0.00203981	0.0020388	Inosine-5&#39;-monophosphate dehydrogenase (EC 1.1.1.205)	yes
4551	0.00192748	0.00194353	0.00223607	0.00203569	FIG00452928: hypothetical protein	yes
2534	0.00172527	0.00191862	0.00241404	0.00201931	Thiosulfate sulfurtransferase, rhodanese (EC 2.8.1.1)	yes
2132	0.00191308	0.00205601	0.00207819	0.00201576	Phosphoenolpyruvate synthase (EC 2.7.9.2)	yes
564	0.00208509	0.00193428	0.00201136	0.00201024	Methyl-accepting chemotaxis protein I (serine chemoreceptor protein)	yes
5703	0.00193402	0.0015967	0.00235057	0.00196043	LSU ribosomal protein L24p (L26e)	yes
727	0.00233454	0.00182506	0.00172077	0.00196012	ATP-dependent protease La (EC 3.4.21.53) Type I	yes
4938	0	0.00587226	0	0.00195742	Sensor histidine kinase	yes
5710	0.00309231	0.00165178	0.00112242	0.00195551	LSU ribosomal protein L30p (L7e)	yes
678	0.00576137	0	0	0.00192046	Potassium efflux system KefA protein / Small-conductance mechanosensitive channel	no
778	0.0026596	0.000894928	0.00219505	0.00191653	SSU ribosomal protein S18p @ SSU ribosomal protein S18p, zinc-independent	yes
2162	0.00573651	0	0	0.00191217	hypothetical protein	no
4006	0.00212696	0.00153587	0.00206082	0.00190789	Acetoacetyl-CoA reductase (EC 1.1.1.36)	yes
433	0	0	0.00571631	0.00190544	Methyl-accepting chemotaxis protein I (serine chemoreceptor protein)	yes
2404	0.0020459	0.00163457	0.00201617	0.00189888	Phosphoglycerate kinase (EC 2.7.2.3)	yes
411	0	0.00141708	0.00426387	0.00189365	SSU ribosomal protein S12p (S23e)	yes
1208	0.00147594	0.00191241	0.00220472	0.00186436	methyltransferase family protein	yes
6405	0.00202956	0.00167656	0.00188391	0.00186334	Methyl-accepting chemotaxis protein I (serine chemoreceptor protein)	yes
122	0.00204353	0.00165675	0.00186306	0.00185445	Methyl-accepting chemotaxis protein I (serine chemoreceptor protein)	yes
4473	0.00556266	0	0	0.00185422	Endonuclease III (EC 4.2.99.18)	yes
4022	0.00214329	0.00149268	0.0019004	0.00184546	Adenylosuccinate synthetase (EC 6.3.4.4)	yes
2640	0.00549725	0	0	0.00183242	Methyl-accepting chemotaxis protein I (serine chemoreceptor protein)	yes
6468	0.0018355	0.00183756	0.00180788	0.00182698	NADH-ubiquinone oxidoreductase chain G (EC 1.6.5.3)	yes
1040	0.00250859	0.00133565	0.00162031	0.00182152	Alpha-ketoglutarate-dependent taurine dioxygenase (EC 1.14.11.17)	yes
4223	8.14699e-05	0.00258888	0.00278714	0.00181916	O-antigen acetylase	no
3598	0.00196882	0.00153357	0.00195121	0.00181787	D-amino acid dehydrogenase small subunit (EC 1.4.99.1)	yes
4336	0.00181642	0.00188598	0.00172425	0.00180888	Cytochrome c oxidase polypeptide II (EC 1.9.3.1)	yes
634	0.00220521	0.00136273	0.00182556	0.00179783	Putrescine transport ATP-binding protein PotG (TC 3.A.1.11.2)	yes
407	0.00197662	0.00123439	0.0021561	0.00178904	LSU ribosomal protein L7/L12 (P1/P2)	yes
1370	0.00158601	0.00166371	0.00211476	0.00178816	Outer membrane lipoprotein	yes
5705	0.00246946	0.00131129	0.00157138	0.00178404	SSU ribosomal protein S14p (S29e) @ SSU ribosomal protein S14p (S29e), zinc-independent	yes
5015	0.00210573	0.00137219	0.00185743	0.00177845	ATP synthase gamma chain (EC 3.6.3.14)	yes
6177	0.00181065	0.00170957	0.00180157	0.00177393	Translation initiation factor 2	yes
5254	0.00208042	0.00143036	0.00176489	0.00175856	Probable lipoprotein	yes
3680	0.0021623	0.00119177	0.00192112	0.00175839	Acyl carrier protein	yes
1067	0.0013843	0.00188212	0.00197728	0.0017479	Universal stress protein family	yes
1972	0.0017126	0.00166699	0.00185332	0.0017443	Enoyl-[acyl-carrier-protein] reductase [NADH] (EC 1.3.1.9)	yes
2427	0.00188596	0.00157418	0.00174433	0.00173482	RecA protein	yes
4844	0.00252081	0.000529564	0.00211831	0.00172289	polyketide synthase of type I	no
5857	0.00133307	0.00172204	0.00204259	0.00169923	ATP synthase epsilon chain (EC 3.6.3.14)	yes
175	0.0028284	0.00226104	0	0.00169648	Aerotaxis sensor receptor protein	yes
1846	0.00194724	0.00132242	0.00181839	0.00169602	putative membrane protein	yes
358	0.00166418	0.00163578	0.00174535	0.00168177	Cyclopropane-fatty-acyl-phospholipid synthase (EC 2.1.1.79)	yes
5742	0.00175747	0.00136066	0.00177304	0.00163039	Stringent starvation protein A	yes
669	0.00224586	0.000988741	0.00152688	0.00158716	Saccharopine dehydrogenase and related proteins	yes
5306	0.001642	0.00154971	0.0015237	0.00157181	Alanyl-tRNA synthetase (EC 6.1.1.7)	yes
3596	0.00181606	0.00138039	0.00145131	0.00154925	Electron transfer flavoprotein, alpha subunit	yes
4905	0.0011092	0.00153227	0.00200037	0.00154728	Malate dehydrogenase (EC 1.1.1.37)	yes
1453	0.00187177	0.0013221	0.00143859	0.00154415	Glycolate dehydrogenase (EC 1.1.99.14), subunit GlcD	yes
1945	0.00187177	0.0013221	0.00143859	0.00154415	FIG00458724: hypothetical protein	yes
1365	0.00142804	0.00151748	0.0016686	0.00153804	Biotin carboxylase of acetyl-CoA carboxylase (EC 6.3.4.14)	yes
1371	0.00109898	0.00176538	0.00174418	0.00153618	Low-complexity acidic protein, XCC2875 type	yes
2594	0.00447194	0.000120033	0	0.00153066	Transcriptional regulator, AraC family	yes
2191	0.00139447	0.00151382	0.00168301	0.00153043	Alkylhydroperoxidase protein D	yes
4051	0.00166855	0.00157338	0.00134028	0.0015274	Transcription termination factor Rho	yes
4997	0.0015983	0.00137812	0.00159594	0.00152412	LysR-family transcriptional regulator clustered with PA0057	yes
5293	0.00111658	0.00179444	0.00165933	0.00152345	Endoribonuclease L-PSP	yes
4390	0.0018297	0.00147362	0.00124601	0.00151644	D-alanyl-D-alanine carboxypeptidase (EC 3.4.16.4)	yes
6499	0	0.0045433	0	0.00151443	ortholog of Bordetella pertussis (BX470248) BP3300	yes
5116	0.00189849	0.0012734	0.00131699	0.00149629	Leucine-, isoleucine-, valine-, threonine-, and alanine-binding protein	yes
1028	0.00157808	0.00117825	0.00171775	0.00149136	Malonyl CoA-acyl carrier protein transacylase (EC 2.3.1.39)	yes
3572	0.00182244	0.00107023	0.00156225	0.00148497	Probable signal peptide protein	yes
6465	0.00157061	0.00125594	0.00158143	0.00146933	NADH-ubiquinone oxidoreductase chain D (EC 1.6.5.3)	yes
5389	0.00159566	0.00140222	0.00139108	0.00146299	UTP--glucose-1-phosphate uridylyltransferase (EC 2.7.7.9)	yes
1002	0.00178227	0.00122986	0.00133942	0.00145051	S-adenosylmethionine synthetase (EC 2.5.1.6)	yes
6058	0.00179284	0.00114813	0.00140302	0.001448	Orotate phosphoribosyltransferase (EC 2.4.2.10)	yes
527	0.00176259	0.0010254	0.00155511	0.0014477	Universal stress protein UspA and related nucleotide-binding proteins	yes
5681	0.00181495	0.00158095	0.0009396	0.00144516	SSU ribosomal protein S21p	yes
214	0.00133918	0.00154259	0.00144821	0.00144333	Succinate-semialdehyde dehydrogenase [NADP+] (EC 1.2.1.16)	yes
1331	0.00137086	0.00152439	0.00134681	0.00141402	Transketolase (EC 2.2.1.1)	yes
3890	0.00202538	0.00108782	0.00112485	0.00141269	FIG00454871: hypothetical protein	yes
273	0.00135549	0.0014577	0.0014107	0.00140796	DNA polymerase III beta subunit (EC 2.7.7.7)	yes
1087	7.94989e-05	0.00265413	0.0014644	0.00139934	DNA helicase related protein	no
4343	0.00178063	0.000975867	0.00139269	0.00138306	Protein export cytoplasm chaperone protein (SecB, maintains protein to be exported in unfolded state)	yes
4404	0.00171457	0.00108484	0.00130153	0.00136698	FIG00453717: hypothetical protein	yes
981	0	0.00168972	0.00240613	0.00136528	Phage spanin Rz	yes
501	0.00119525	0.00143325	0.00146221	0.00136357	Phosphate acetyltransferase (EC 2.3.1.8)	yes
5755	0.00167758	0.00108112	0.00132767	0.00136212	FOG: TPR repeat	yes
2617	0.00158525	0.00121812	0.00126583	0.0013564	FIG00457321: hypothetical protein	yes
2838	0.00120414	0.00137089	0.00147674	0.00135059	Cystathionine gamma-synthase (EC 2.5.1.48)	yes
3752	0.00137403	0.0012836	0.00139342	0.00135035	Lysine-arginine-ornithine-binding periplasmic protein precursor (TC 3.A.1.3.1)	yes
6150	0.00164111	0.000877761	0.001495	0.00133796	LSU ribosomal protein L20p	yes
1881	0.00151544	0.00130431	0.00118539	0.00133505	Aspartyl-tRNA synthetase (EC 6.1.1.12) @ Aspartyl-tRNA(Asn) synthetase (EC 6.1.1.23)	yes
2072	0.00103181	0.00194353	0.00101649	0.00133061	D-amino acid dehydrogenase small subunit (EC 1.4.99.1)	yes
4213	0.00109189	0.00156276	0.00133639	0.00133035	Dihydrolipoamide acetyltransferase component of pyruvate dehydrogenase complex (EC 2.3.1.12)	yes
2310	0.00117715	0.00134579	0.00146488	0.00132927	Acetyl-CoA C-acyltransferase (EC 2.3.1.16)	yes
949	0.00143764	0.0013054	0.00120531	0.00131611	Carbamoyl-phosphate synthase small chain (EC 6.3.5.5)	yes
1011	0.0015035	0.00116931	0.00127327	0.00131536	ATP-dependent hsl protease ATP-binding subunit HslU	yes
4280	0.00139351	0.00131416	0.00123661	0.00131476	Ribose-phosphate pyrophosphokinase (EC 2.7.6.1)	yes
594	0	0	0.00391645	0.00130548	Xylose ABC transporter, periplasmic xylose-binding protein XylF	no
4050	0.00117314	0.0013785	0.00136382	0.00130515	Thioredoxin	yes
5757	0.00125199	0.00129694	0.00134392	0.00129762	Uncharacterized protein ImpC	yes
780	0.000829629	0.00122341	0.0018261	0.00129304	SSU ribosomal protein S6p	yes
4434	0.000233241	0	0.00364258	0.00129194	Membrane protein involved in the export of O-antigen, teichoic acid lipoteichoic acids	yes
5421	0.00139584	0.00110381	0.0013739	0.00129118	hypothetical protein VC0266 (sugar utilization related?)	yes
1478	0.00130172	0.00103065	0.00152385	0.00128541	Adenylate kinase (EC 2.7.4.3)	yes
767	0.0015171	0.00108975	0.00124487	0.00128391	Polymyxin resistance protein ArnA_DH, UDP-glucuronic acid decarboxylase (EC 4.1.1.-)	no
2296	0.00105416	0.00150089	0.00126505	0.00127337	Arginyl-tRNA synthetase (EC 6.1.1.19)	yes
628	0.00128533	0.00125353	0.00127343	0.00127076	Aldehyde dehydrogenase (EC 1.2.1.3)	yes
947	0.00144126	0.00128214	0.00108312	0.00126884	Carbamoyl-phosphate synthase large chain (EC 6.3.5.5)	yes
4751	0	0	0.00379656	0.00126552	Sensor protein (EC 2.7.13.3)	yes
6176	0.00142273	0.00134942	0.00101398	0.00126204	Transcription termination protein NusA	yes
2146	0.00143373	0.00122379	0.00111796	0.00125849	GMP synthase [glutamine-hydrolyzing] (EC 6.3.5.2)	yes
625	0.00139619	0.0012517	0.00109859	0.00124883	ATPase components of ABC transporters with duplicated ATPase domains	yes
1374	0.00148617	0.0011135	0.00113846	0.00124604	Ribonucleotide reductase of class Ia (aerobic), alpha subunit (EC 1.17.4.1)	yes
1488	0.00114092	0.000959781	0.00161455	0.00123842	UPF0234 protein YajQ	yes
6149	0.00122484	0.00101929	0.00145904	0.00123439	LSU ribosomal protein L35p	yes
6260	0.00132231	0.00113902	0.00120944	0.00122359	Glutamine synthetase type I (EC 6.3.1.2)	yes
6142	0.00139927	0.00117633	0.0010556	0.0012104	Rod shape-determining protein MreB	yes
1247	0.00170628	0.000757913	0.00116512	0.00120977	Protein yceI precursor	yes
729	0.00159994	0.000745471	0.00125945	0.00120162	ATP-dependent Clp protease proteolytic subunit (EC 3.4.21.92)	yes
2626	0.00137757	0.000970507	0.00125416	0.00120074	FIG00456391: hypothetical protein	yes
5988	0.00111687	0.00128321	0.00118314	0.00119441	Carboxypeptidase C (cathepsin A)	yes
2499	0	0.00341457	0.000162061	0.00119221	Mobile element protein	yes
5388	0.00145754	0.00100803	0.00107022	0.0011786	Valyl-tRNA synthetase (EC 6.1.1.9)	yes
1755	0.00129202	0.00101596	0.00119514	0.00116771	6-phosphogluconate dehydrogenase, decarboxylating (EC 1.1.1.44)	yes
3322	0.00190927	0.000730838	0.000835841	0.00115865	FIG00455280: hypothetical protein	yes
4018	0.00148349	0.00104268	0.000948993	0.00115839	Transcription accessory protein (S1 RNA-binding domain)	yes
2408	0.00114958	0.00108443	0.00120383	0.00114595	Branched-chain amino acid aminotransferase (EC 2.6.1.42)	yes
4027	0.00139334	0.000787379	0.00125218	0.0011443	RNA-binding protein Hfq	yes
1224	0.00115172	0.00105348	0.00122459	0.00114326	GDP-mannose 4,6-dehydratase (EC 4.2.1.47)	yes
3870	0.00121277	0.00109643	0.00109131	0.0011335	Phosphomannomutase (EC 5.4.2.8) / Phosphoglucomutase (EC 5.4.2.2) / Phosphoglucosamine mutase (EC 5.4.2.10)	yes
2140	0	0	0.00339611	0.00113204	Malic enzyme	no
5537	0.00079105	0.00113085	0.00146404	0.00112865	Galactose-binding protein regulator	yes
2171	0.00100005	0.0010371	0.0013091	0.00111542	Large-conductance mechanosensitive channel	yes
5367	0.00130634	0.000867753	0.00116649	0.00111353	CBS domain protein	yes
4686	0.000154329	0.001222	0.00196109	0.00111247	DNA polymerase III alpha subunit (EC 2.7.7.7)	yes
633	0.00123424	0.000988066	0.00109911	0.00110714	Putrescine ABC transporter putrescine-binding protein PotF (TC 3.A.1.11.2)	yes
2632	0.00114435	0.00102999	0.00113797	0.0011041	Ferrichrome-iron receptor	yes
4249	0.00129863	0.000824289	0.00118715	0.00110335	Peptidyl-prolyl cis-trans isomerase PpiB (EC 5.2.1.8)	yes
3106	9.69645e-05	0.00308752	0.000115899	0.00110013	ABC-type multidrug transport system, ATPase component	yes
1906	0.000978388	0.0013154	0.000982264	0.00109202	Glycyl-tRNA synthetase beta chain (EC 6.1.1.14)	yes
2942	0.00110228	0.000925792	0.00123127	0.00108645	Outer membrane protein (porin)	yes
4576	0.00168122	0.000504664	0.00107131	0.00108573	Inorganic pyrophosphatase (EC 3.6.1.1)	yes
1463	0.000987835	0.00113698	0.00107401	0.00106628	Catalase (EC 1.11.1.6) / Peroxidase (EC 1.11.1.7)	yes
215	0.00086438	0.00117527	0.00115458	0.00106474	Gamma-aminobutyrate:alpha-ketoglutarate aminotransferase (EC 2.6.1.19)	yes
513	0.000866774	0.000998463	0.00132102	0.00106208	Alcohol dehydrogenase (EC 1.1.1.1)	yes
5290	0.00116931	0.00103109	0.000979386	0.00105993	Threonyl-tRNA synthetase (EC 6.1.1.3)	yes
4497	0.00116158	0.000811294	0.00120195	0.00105827	Translation initiation inhibitor	yes
3488	0.00092261	0.00103846	0.00120823	0.00105643	Thioredoxin reductase (EC 1.8.1.9)	yes
6488	0.00102016	0.000924354	0.00121572	0.00105341	Glutathione S-transferase N-terminal domain protein (EC 2.5.1.18)	yes
3681	0.000970418	0.00110572	0.00107415	0.00105009	3-oxoacyl-[acyl-carrier-protein] synthase, KASII (EC 2.3.1.41)	yes
4540	0.0013926	0.000331075	0.00142202	0.00104857	Proteinase inhibitor I11, ecotin precursor	yes
563	0.000683275	0.00165268	0.000796241	0.00104407	Coproporphyrinogen III oxidase, oxygen-independent (EC 1.3.99.22)	yes
4043	0.00106205	0.000809624	0.00123713	0.00103627	Lipoprotein NlpD	yes
6186	0.00100338	0.00111073	0.000990391	0.00103483	GTP-binding protein TypA/BipA	yes
1274	0.000906661	0.00104373	0.00110957	0.00101999	IMP cyclohydrolase (EC 3.5.4.10) / Phosphoribosylaminoimidazolecarboxamide formyltransferase (EC 2.1.2.3)	yes
4184	0.00100135	0.00113112	0.000920218	0.00101756	CTP synthase (EC 6.3.4.2)	yes
2275	0.00125339	0.000881554	0.000910566	0.00101517	GTP-binding and nucleic acid-binding protein YchF	yes
4136	0.00118992	0.000631336	0.00121938	0.00101355	Ferredoxin--NADP(+) reductase (EC 1.18.1.2)	yes
1008	0.00105201	0.00091673	0.00106761	0.00101212	Putative metal chaperone, involved in Zn homeostasis, GTPase of COG0523 family	yes
885	0.00125052	0.000873386	0.000891226	0.00100504	Molecular chaperone (small heat shock protein)	yes
523	0.00090218	0.00096032	0.0011476	0.00100337	ABC-2:ABC transporter	yes
5491	0.0011505	0.00112702	0.000721189	0.00099957	FIG00454945: hypothetical protein	yes
5362	0.0008245	0.00112563	0.00103713	0.000995752	Electron transfer flavoprotein-ubiquinone oxidoreductase (EC 1.5.5.1)	yes
1720	0.00123058	0.000839578	0.000905928	0.00099203	Succinate dehydrogenase cytochrome b-556 subunit	yes
4212	0.000796462	0.00109936	0.00105734	0.000984387	Dihydrolipoamide dehydrogenase of pyruvate dehydrogenase complex (EC 1.8.1.4)	yes
3763	0.00122366	0.000902348	0.000820183	0.000982063	Serine hydroxymethyltransferase (EC 2.1.2.1)	yes
4661	0.000992143	0.000998261	0.000947663	0.000979356	Cytosol aminopeptidase PepA (EC 3.4.11.1)	yes
2122	0.000797879	0.000913804	0.00120991	0.000973864	(3R)-hydroxymyristoyl-[acyl carrier protein] dehydratase (EC 4.2.1.-)	yes
2757	0.00118825	0.000866876	0.000857716	0.000970948	Hemin transport protein HmuS	yes
5289	0.00119527	0.000609728	0.00110468	0.000969894	Translation initiation factor 3	yes
5947	0	0.00290932	0	0.000969773	Flagellum-specific ATP synthase FliI	yes
6303	0.000717347	0.00112935	0.00106103	0.000969242	Mobile element protein	yes
2194	0.00108155	0.0007908	0.00102719	0.000966515	Two-component system response regulator OmpR	yes
271	0.00127919	0	0.00161866	0.00096595	LSU ribosomal protein L34p	yes
1242	0.00115954	0.000574146	0.00113228	0.000955323	Preprotein translocase subunit YajC (TC 3.A.5.1.1)	yes
5087	0.000935602	0.00102254	0.000895591	0.000951244	Glycine dehydrogenase [decarboxylating] (glycine cleavage system P protein) (EC 1.4.4.2)	yes
5007	0.000890902	0.00074635	0.00120603	0.00094776	Outer membrane porin protein 32 precursor	yes
3856	0.00117648	0.000736685	0.000928711	0.000947291	NAD-dependent epimerase/dehydratase family protein	yes
4946	0.00046159	0.00164962	0.000718276	0.000943162	hypothetical protein	no
2281	0.00126123	0.00063998	0.000895037	0.000932083	Thiol:disulfide interchange protein DsbC	yes
255	5.22916e-05	0.000147926	0.00259541	0.000931876	Malonyl CoA-acyl carrier protein transacylase (EC 2.3.1.39)	yes
1030	0.00223086	0.000551713	0	0.000927525	hypothetical protein	no
1368	0.000915824	0.000809068	0.0010569	0.000927265	Thiol peroxidase, Tpx-type (EC 1.11.1.15)	yes
2252	0.00276496	0	0	0.000921652	hypothetical protein	no
1012	0.000864655	0.000777521	0.00111972	0.000920633	Dna binding response regulator PrrA (RegA)	yes
2255	0.000511278	0.00110045	0.00114062	0.000917448	Oxygen-insensitive NADPH nitroreductase (EC 1.-.-.-)	yes
3617	0.00148598	0.000521819	0.000742157	0.000916651	Nitrogen regulation protein NR(I)	yes
2298	0.000964087	0.000745272	0.00103246	0.00091394	Periplasmic thiol:disulfide interchange protein DsbA	yes
3282	0.00272623	0	0	0.000908744	Conjugative transfer protein PilO in PFGI-1-like cluster	yes
4652	0.00108449	0.000696935	0.000934627	0.000905352	putative exported protein	yes
78	0.000596194	0.000648517	0.00145726	0.000900656	Oligopeptide ABC transporter, periplasmic oligopeptide-binding protein OppA (TC 3.A.1.5.1)	yes
4347	0.000938738	0.000976678	0.000782908	0.000899441	Carboxyl-terminal protease (EC 3.4.21.102)	yes
459	0.000115106	0.00258028	0	0.000898461	Lipase (EC 3.1.1.3)	yes
4504	0	0.00269511	0	0.00089837	DNA binding protein HpkR	yes
2547	0.00101401	0.000727743	0.000935196	0.000892315	RNA polymerase sigma factor RpoD	yes
6169	1.94392e-05	0	0.00265274	0.000890727	LysR family transcriptional regulator YfeR	yes
502	0.000799035	0.00110162	0.000764827	0.000888495	Polyhydroxyalkanoic acid synthase	yes
5095	0.000707676	0.000977926	0.000979517	0.000888373	Permeases of the major facilitator superfamily	no
6056	0.000730937	0.00107788	0.000849388	0.000886068	NADP-dependent malic enzyme (EC 1.1.1.40)	yes
848	0.000970153	0.000824359	0.000857244	0.000883919	Chemotaxis response regulator protein-glutamate methylesterase CheB (EC 3.1.1.61)	yes
788	0.000995044	0.000536221	0.00110062	0.000877295	2-hydroxy-3-oxopropionate reductase (EC 1.1.1.60)	yes
2446	0.000652254	0.000870007	0.00110739	0.00087655	putative lipoprotein	yes
3396	0	0.000958758	0.00165875	0.000872501	Probable Co/Zn/Cd efflux system membrane fusion protein	yes
4032	0.00105244	0.00076793	0.000785336	0.000868569	Histidyl-tRNA synthetase (EC 6.1.1.21)	yes
5949	0.00259625	0	0	0.000865416	Type III secretion inner membrane channel protein (LcrD,HrcV,EscV,SsaV)	yes
2688	0.00102334	0.000730662	0.000838532	0.000864177	Non-ribosomal peptide synthetase modules and related proteins	yes
4241	0.00105611	0.00066794	0.000863291	0.000862446	Aspartokinase (EC 2.7.2.4)	yes
4125	0.000948581	0.00084518	0.000789915	0.000861226	Dipeptide-binding ABC transporter, periplasmic substrate-binding component (TC 3.A.1.5.2)	yes
6051	0	0.00258152	0	0.000860508	Leucine-responsive regulatory protein, regulator for leucine (or lrp) regulon and high-affinity branched-chain amino acid transport system	yes
618	0.000743087	0.000918911	0.000901311	0.000854436	Cystathionine beta-lyase (EC 4.4.1.8)	yes
1126	0.00092373	0.000793397	0.000839835	0.000852321	Possible methyltransferase	yes
2218	0.000890468	0.000717783	0.00094186	0.000850037	2,3,4,5-tetrahydropyridine-2,6-dicarboxylate N-succinyltransferase (EC 2.3.1.117)	no
760	0.000854309	0.000847271	0.000846675	0.000849419	Homoserine dehydrogenase (EC 1.1.1.3)	yes
3703	0.00254342	0	0	0.000847808	Transcriptional regulator, LysR family	yes
2618	0.00104422	0.000706137	0.000768073	0.000839477	Long-chain-fatty-acid--CoA ligase (EC 6.2.1.3)	yes
2046	0.000675128	0.00101945	0.000823364	0.000839316	Iron-sulfur cluster-binding protein	yes
6464	0.0010195	0.000520508	0.00097152	0.000837175	NADH-ubiquinone oxidoreductase chain C (EC 1.6.5.3)	yes
6291	0.000898501	0.000848952	0.000762428	0.000836627	Acetyl-coenzyme A synthetase (EC 6.2.1.1)	yes
5055	0.00112758	0.000495723	0.000875768	0.000833023	Transcriptional regulator, MarR family	yes
1413	0.000820778	0.000778134	0.00089465	0.000831187	Cell division protein FtsA	yes
2538	0.000666433	0.00128679	0.000523282	0.000825502	1-deoxy-D-xylulose 5-phosphate synthase (EC 2.2.1.7)	yes
4170	0.000824116	0.000741697	0.000907796	0.000824536	Dihydrodipicolinate synthase (EC 4.2.1.52)	yes
3062	0.00109292	0.000604042	0.000760577	0.00081918	Flp pilus assembly protein TadB	yes
3457	0.00109292	0.000604042	0.000760577	0.00081918	Putative threonine efflux protein	yes
6288	0.00075146	0.000930908	0.000772533	0.0008183	Fumarate hydratase class I, aerobic (EC 4.2.1.2)	yes
4248	0.000853551	0.00062198	0.000972511	0.000816014	Peptidyl-prolyl cis-trans isomerase PpiA precursor (EC 5.2.1.8)	yes
1412	0.000806653	0.000752602	0.000884387	0.000814547	Cell division protein FtsZ (EC 3.4.24.-)	yes
853	0.000761971	0.000819255	0.000858413	0.000813213	Signal transduction histidine kinase CheA (EC 2.7.3.-)	yes
2450	0.000700842	0.00173194	0	0.000810928	PhnB protein	yes
34	0.00121562	0.00121378	0	0.000809799	ABC-type nitrate/sulfonate/bicarbonate transport systems, periplasmic components	yes
6033	0.000758434	0.000825738	0.000830736	0.000804969	HtrA protease/chaperone protein	yes
2401	0.000926407	0.000726737	0.000757744	0.000803629	Phosphoribosylaminoimidazole-succinocarboxamide synthase (EC 6.3.2.6)	yes
3409	0.000798978	0.000667019	0.00094095	0.000802316	Ferric iron ABC transporter, iron-binding protein	yes
562	0.000862837	0.000623058	0.000892922	0.000792939	Nitric oxide -responding transcriptional regulator Dnr (Crp/Fnr family)	yes
437	0.000803313	0.000644957	0.000927952	0.000792074	Osmotically inducible protein Y precursor	yes
5207	0.00052896	0.00102528	0.000819118	0.000791118	FIG00452929: hypothetical protein	yes
5189	0.000546271	0.000864044	0.000955955	0.000788757	Oxygen-insensitive NADPH nitroreductase (EC 1.-.-.-)	yes
1924	0.00074204	0.000819191	0.000800481	0.000787237	Aerobic glycerol-3-phosphate dehydrogenase (EC 1.1.5.3)	yes
1381	0.000676747	0.000931063	0.000748447	0.000785419	Prolyl-tRNA synthetase (EC 6.1.1.15)	yes
3679	0.000884355	0.000676109	0.000788876	0.000783113	3-oxoacyl-[acyl-carrier protein] reductase (EC 1.1.1.100)	yes
6106	0.000623309	0.000858706	0.000858363	0.000780126	Aspartyl-tRNA(Asn) amidotransferase subunit A (EC 6.3.5.6) @ Glutamyl-tRNA(Gln) amidotransferase subunit A (EC 6.3.5.7)	yes
139	0.000924651	0.000660358	0.00074424	0.000776416	2-amino-3-ketobutyrate coenzyme A ligase (EC 2.3.1.29)	yes
1721	0.000376897	0.000937952	0.00101351	0.000776119	Putative alkanesulfonate metabolism utilization regulator	yes
4303	0.000630238	0.000679444	0.00101161	0.000773763	Cytochrome d ubiquinol oxidase subunit II (EC 1.10.3.-)	yes
5081	0	0.00141829	0.000893876	0.000770721	Lysophospholipase L1 and related esterases	yes
4159	0.000670472	0.000708582	0.00092452	0.000767858	Inositol-1-monophosphatase (EC 3.1.3.25)	yes
3432	0.000642433	0.000927414	0.000712999	0.000760949	Protein-L-isoaspartate O-methyltransferase (EC 2.1.1.77)	yes
4033	0.000740513	0.000745818	0.000780735	0.000755689	1-hydroxy-2-methyl-2-(E)-butenyl 4-diphosphate synthase (EC 1.17.7.1)	yes
524	0.000876507	0.000673019	0.000715514	0.000755013	periplasmic component of efflux system	no
6370	0.000170464	0.00208966	0	0.000753374	Capsule polysaccharide export protein	yes
3888	0.000609945	0.000877467	0.000772376	0.000753262	Betaine aldehyde dehydrogenase (EC 1.2.1.8)	yes
414	0.000642182	0.000928294	0.000688716	0.000753064	Aldehyde dehydrogenase (EC 1.2.1.3), PaaZ	yes
1024	0.000762969	0.000893699	0.000596892	0.000751187	Alcohol dehydrogenase (EC 1.1.1.1)	yes
5234	9.46956e-05	0	0.00215823	0.000750976	hypothetical protein	no
2340	0.00224888	0	0	0.000749627	LktB	yes
1651	5.82502e-05	0	0.00218965	0.0007493	hypothetical protein	no
4830	0.000522458	0.000816478	0.000908414	0.000749117	Cytochrome c4	yes
4217	0.00053358	0.000798844	0.000909763	0.000747396	Nitrogen regulation protein NR(I)	yes
1764	0.00222717	0	8.60224e-06	0.000745257	Phage baseplate	no
5085	0.000565638	0.000896662	0.000769748	0.000744016	Aminomethyltransferase (glycine cleavage system T protein) (EC 2.1.2.10)	yes
1015	0.000716506	0.000691303	0.000819732	0.000742514	Acetylglutamate kinase (EC 2.7.2.8)	yes
2389	0.00222153	0	0	0.000740509	Uncharacterized protein ImpH/VasB	yes
1923	0.000718037	0.000730728	0.000758834	0.000735866	Glycerol kinase (EC 2.7.1.30)	yes
6214	0.00100462	0.000439533	0.000763133	0.000735763	RNA-binding protein Hfq / domain of unknown function	yes
1239	0.000873568	0.000529044	0.000794422	0.000732345	Small-conductance mechanosensitive channel	yes
5202	0.00112522	0	0.00105799	0.000727736	Cholesterol oxidase (EC 1.1.3.6)	yes
942	0.000694562	0.000662133	0.000820042	0.000725579	Cell division protein FtsH (EC 3.4.24.-)	yes
716	0.000596744	0.000873236	0.000702614	0.000724198	Phosphoribosylformylglycinamidine synthase, synthetase subunit (EC 6.3.5.3) / Phosphoribosylformylglycinamidine synthase, glutamine amidotransferase subunit (EC 6.3.5.3)	yes
4918	0.00108382	0	0.00108723	0.000723683	2,4-diketo-3-deoxy-L-fuconate hydrolase	yes
5451	0.0010365	0	0.00112588	0.000720794	Beta-phosphoglucomutase (EC 5.4.2.6)	no
386	0	0.00111286	0.0010449	0.000719254	Various polyols ABC transporter, periplasmic substrate-binding protein	yes
538	0.000563651	0.000868839	0.000724802	0.000719097	Urocanate hydratase (EC 4.2.1.49)	yes
5296	0.000762187	0.00070147	0.000691679	0.000718445	Fe-containing alcohol dehydrogenase	yes
2119	0.000654689	0.000813446	0.000683851	0.000717329	Outer membrane protein assembly factor YaeT precursor	yes
6449	0.0010124	0.000501855	0.000636022	0.00071676	Phosphatidylserine decarboxylase (EC 4.1.1.65)	yes
3196	4.90021e-05	0.000809708	0.00128823	0.000715648	Ribokinase (EC 2.7.1.15)	yes
5311	0.000736871	0.000763664	0.000643461	0.000714665	Glutaminyl-tRNA synthetase (EC 6.1.1.18)	yes
3811	0.00212664	0	0	0.00070888	hypothetical protein	no
6235	0.000639121	0.000690426	0.000792738	0.000707428	Ribose 5-phosphate isomerase A (EC 5.3.1.6)	yes
1903	0.000905776	0.000737156	0.000475003	0.000705978	Zinc metalloprotease (EC 3.4.24.-)	yes
6110	0.000639828	0.000799819	0.000678035	0.000705894	Probable proline rich signal peptide protein	yes
6104	0.000753532	0.00065095	0.000707668	0.00070405	FIG00456299: hypothetical protein	yes
2616	0	0.0021088	0	0.000702935	hypothetical protein	no
428	0.000489912	0	0.00161782	0.000702578	Methionine ABC transporter ATP-binding protein	yes
6025	0.000772897	0.000592844	0.00074092	0.000702221	Peptidase M48, Ste24p precursor	yes
5872	0.000709603	0.00071028	0.000681395	0.000700426	Aldehyde dehydrogenase B (EC 1.2.1.22)	yes
2134	0.000462998	0.000539356	0.00108646	0.000696272	Putative stomatin/prohibitin-family membrane protease subunit YbbK	yes
4321	0.000749419	0.00058625	0.000738093	0.000691254	Methionine ABC transporter substrate-binding protein	yes
5072	0.000867339	0	0.00119551	0.000687615	General secretion pathway protein I	yes
759	0.000754154	0.000632681	0.000666045	0.000684293	Threonine synthase (EC 4.2.3.1)	yes
5844	0	0.0010657	0.000981618	0.000682439	Zona occludens toxin	yes
279	0.00139988	0.000528975	0.000100574	0.000676475	Transmembrane regulator protein PrtR	yes
6101	0.000477331	0.00129097	0.000255119	0.000674474	RNA polymerase sigma factor RpoD	yes
939	0.000642211	0.000614025	0.000765814	0.000674017	Phosphate ABC transporter, periplasmic phosphate-binding protein PstS (TC 3.A.1.7.1)	no
6001	0	0.00052542	0.00149598	0.000673799	Oxidoreductase, FAD/FMN-binding	yes
838	0	0.000950442	0.00106654	0.000672328	Flagellar biosynthesis protein FlhF	yes
6382	0	0.00201627	0	0.000672092	Rhamnosyl transferase	yes
4219	0.000675142	0.000714027	0.000624132	0.0006711	Oligopeptidase A (EC 3.4.24.70)	yes
4581	0.000594665	0.000684841	0.000728103	0.000669203	Uroporphyrinogen-III synthase (EC 4.2.1.75) / Homolog of E. coli HemX protein	yes
6152	0.000732448	0.000623366	0.000649775	0.00066853	Phenylalanyl-tRNA synthetase beta chain (EC 6.1.1.20)	yes
1828	6.09114e-05	0.00097144	0.000967472	0.000666608	Methylcrotonyl-CoA carboxylase biotin-containing subunit (EC 6.4.1.4)	yes
6467	0.000706371	0.000575336	0.000714001	0.000665236	NADH-ubiquinone oxidoreductase chain F (EC 1.6.5.3)	yes
2113	0.000857644	0.000496329	0.000638983	0.000664319	Ribosome recycling factor	yes
580	0.000668319	0.000659579	0.000660054	0.00066265	3-ketoacyl-CoA thiolase (EC 2.3.1.16) @ Acetyl-CoA acetyltransferase (EC 2.3.1.9)	yes
5393	0.000839964	0.000466015	0.000678421	0.000661467	DNA-binding response regulator	yes
5017	0.000464327	0.000711343	0.000801723	0.000659131	ATP synthase delta chain (EC 3.6.3.14)	yes
3499	0.000725667	0.000549025	0.000702253	0.000658982	Septum site-determining protein MinD	yes
4083	0.0011328	0	0.00084238	0.000658395	Glucarate dehydratase (EC 4.2.1.40)	no
1869	0.00197461	0	0	0.000658204	Nicotinate phosphoribosyltransferase (EC 2.4.2.11)	yes
39	0.000875615	0.000628114	0.000468613	0.000657447	Inner membrane protein translocase component YidC, long form	yes
5734	0.000753534	0.000616978	0.000589107	0.000653206	Twin-arginine translocation protein TatA	yes
1678	0.00060457	0.000563733	0.000786577	0.000651627	transcriptional regulator, Crp/Fnr family	yes
6378	0.000560465	0.000785787	0.000607003	0.000651085	Putative glycosyl transferase WbaR	yes
5145	0	0.000847809	0.00110168	0.000649828	Flp pilus assembly protein TadB	yes
5192	0.000674085	0.000694525	0.000564419	0.000644343	Oxygen-insensitive NADPH nitroreductase (EC 1.-.-.-)	yes
3430	0.000480823	0.000626863	0.000818162	0.000641949	Omega-amino acid--pyruvate aminotransferase (EC 2.6.1.18)	yes
4911	0	0.00182813	9.77159e-05	0.000641947	Ribose ABC transport system, ATP-binding protein RbsA (TC 3.A.1.2.1)	yes
5916	0	0.00104415	0.000875683	0.000639946	Pentapeptide repeat family protein	yes
5933	0.000905776	0.00101121	0	0.000638994	BapB protein	yes
5958	0.00109959	0	0.000808634	0.000636073	Oxygen-regulated invasion protein OrgA	yes
6445	0.000972856	0	0.000929345	0.000634067	FIG00458722: hypothetical protein	no
403	0.000680827	0.00050751	0.000700964	0.000629767	Transcription antitermination protein NusG	yes
6020	0.00187177	0	0	0.000623923	Fructose repressor FruR, LacI family	yes
2112	0.00078858	0.000451907	0.000623627	0.000621371	Uridylate kinase (EC 2.7.4.-)	yes
1892	0.000725196	0.000234411	0.00090135	0.000620319	Acyl-CoA hydrolase (EC 3.1.2.20)	yes
3526	0.00047076	0.000455821	0.000930049	0.000618877	Cold shock protein CspG	yes
4793	0.00015588	0.000623361	0.00107609	0.000618443	Predicted transcriptional regulator of pyridoxine metabolism	yes
1781	0.000696438	0.000517804	0.000636395	0.000616879	Outer membrane protein (porin)	yes
1934	0.000549057	0.000573219	0.000718737	0.000613671	Cytochrome c4	yes
6240	0.000542299	0.000553444	0.000743278	0.000613007	Cystine-binding periplasmic protein precursor	yes
4030	0.000623745	0.000560993	0.000653193	0.000612644	Outer membrane protein YfgL, lipoprotein component of the protein assembly complex (forms a complex with YaeT, YfiO, and NlpB)	yes
1186	0.000350732	0.000690564	0.000795309	0.000612202	FIG00455143: hypothetical protein	yes
4008	0.000731273	0.000589562	0.000512091	0.000610975	Polyhydroxyalkanoic acid synthase	yes
6363	0.000545972	0.000589827	0.000693976	0.000609925	FIG00454589: hypothetical protein	yes
1523	0.000584735	0.000600381	0.000641277	0.000608797	CDP-6-deoxy-delta-3,4-glucoseen reductase-like	no
5258	0.00104754	0.000316736	0.000461008	0.000608426	hypothetical protein	no
3129	0.00070205	0.000676305	0.000446871	0.000608409	Chitinase (EC 3.2.1.14)	yes
721	0.000599674	0.000723053	0.000502473	0.0006084	Peptidyl-prolyl cis-trans isomerase ppiD (EC 5.2.1.8)	yes
4218	0.000679222	0.000476205	0.000650896	0.000602108	Methylenetetrahydrofolate dehydrogenase (NADP+) (EC 1.5.1.5) / Methenyltetrahydrofolate cyclohydrolase (EC 3.5.4.9)	no
769	0.000559676	0.000570169	0.000673649	0.000601165	Thiol peroxidase, Bcp-type (EC 1.11.1.15)	yes
4711	0	0.00180192	0	0.00060064	FIG00452526: hypothetical protein	yes
3597	0.000606527	0.000623465	0.000561545	0.000597179	3-methylmercaptopropionyl-CoA dehydrogenase (DmdC)	yes
2746	0.000498413	0.000658571	0.000629052	0.000595345	Lysine-arginine-ornithine-binding periplasmic protein precursor (TC 3.A.1.3.1)	yes
2749	0.000900002	0.000658095	0.00022056	0.000592886	Succinylglutamate desuccinylase/aspartoacylase	yes
3211	0.000690949	0	0.00108476	0.000591904	Type II/IV secretion system secretin RcpA/CpaC, associated with Flp pilus assembly	yes
5829	0.000757518	0.000376712	0.000641277	0.000591836	Uncharacterized ABC transporter, auxiliary component YrbC	yes
3466	0.000681641	0.000641001	0.000451215	0.000591286	Glutamate-1-semialdehyde aminotransferase (EC 5.4.3.8)	yes
3849	0.000508513	0.000601417	0.000662109	0.00059068	dTDP-glucose 4,6-dehydratase (EC 4.2.1.46)	no
879	0.000543409	0.000662357	0.000560004	0.00058859	3-hydroxyacyl-CoA dehydrogenase (EC 1.1.1.35)	yes
6083	0	0	0.00176464	0.000588213	FIG00455003: hypothetical protein	no
4335	0.000622062	0.000606953	0.000526627	0.000585214	Cytochrome c oxidase polypeptide I (EC 1.9.3.1)	yes
5813	0.000521702	0.000526553	0.000704482	0.000584245	Transposase and inactivated derivatives	yes
728	0.000632964	0.000530223	0.000584725	0.000582637	ATP-dependent Clp protease ATP-binding subunit ClpX	yes
5631	0.000829319	0.000918553	0	0.000582624	Capsular synthesis regulator component B	yes
2437	0.000692538	0.000632518	0.000419801	0.000581619	Uncharacterized protein conserved in bacteria	yes
4194	0.000919203	0.000423528	0.000400213	0.000580981	Lysyl-tRNA synthetase (class II) (EC 6.1.1.6)	yes
5671	0.000675875	0.000612664	0.000443146	0.000577228	Acid phosphatase	yes
849	0.000436184	0.000640306	0.00065414	0.000576877	Chemotaxis protein CheD	yes
4599	0.000497478	0.000633248	0.000597434	0.000576054	Phosphoribosylamine--glycine ligase (EC 6.3.4.13)	yes
3748	0.000512143	0.000585222	0.000615933	0.000571099	Succinylarginine dihydrolase (EC 3.5.3.23)	yes
3462	0.000763612	0.000450038	0.000499027	0.000570892	6,7-dimethyl-8-ribityllumazine synthase (EC 2.5.1.78)	no
4633	0.000371348	0.000237903	0.00110246	0.00057057	Pantoate--beta-alanine ligase (EC 6.3.2.1)	yes
129	0.000395947	0.000927598	0.000386738	0.000570094	2-methylcitrate dehydratase FeS dependent (EC 4.2.1.79)	yes
1282	0.000668138	0.000503111	0.00053741	0.000569553	Tyrosyl-tRNA synthetase (EC 6.1.1.1)	yes
4302	0.00104235	0.000322117	0.000339228	0.000567899	Cytochrome d ubiquinol oxidase subunit I (EC 1.10.3.-)	yes
2164	0	0.0016972	0	0.000565734	Guanine deaminase (EC 3.5.4.3); Hydroxydechloroatrazine ethylaminohydrolase (EC 3.5.99.3)	yes
771	0.000496805	0.000624796	0.000574406	0.000565336	Predicted ATPase related to phosphate starvation-inducible protein PhoH	yes
5914	0.00169188	0	0	0.000563961	VgrG protein	yes
6249	0.00049726	0.000596439	0.000597922	0.000563874	Respiratory nitrate reductase alpha chain (EC 1.7.99.4)	yes
3494	0.000579992	0.000552402	0.000556735	0.000563043	Seryl-tRNA synthetase (EC 6.1.1.11)	yes
3519	0.000510403	0.000554742	0.000622303	0.000562483	Protein YicC	yes
2644	0.00161607	0	7.08433e-05	0.000562304	L-arabinose-binding periplasmic protein precursor AraF (TC 3.A.1.2.2)	yes
6100	8.5026e-05	1.42909e-05	0.0015839	0.000561072	Glutamate--cysteine ligase (EC 6.3.2.2)	yes
658	0.000878462	0.00079942	0	0.000559294	hypothetical protein	no
1933	0.000596925	0.000593365	0.000485609	0.000558633	Putative diheme cytochrome c-553	yes
6160	0.000594198	0.000584241	0.000497448	0.000558629	Probable transmembrane protein	yes
2403	0.000490668	0.000476819	0.000704233	0.00055724	Pyruvate kinase (EC 2.7.1.40)	yes
3747	0.000391929	0.000519282	0.000752824	0.000554678	Succinylglutamic semialdehyde dehydrogenase (EC 1.2.1.71)	yes
5070	0.000666346	0.000391792	0.000605237	0.000554458	General secretion pathway protein G	yes
540	0.000501048	0.000574753	0.000585305	0.000553702	Histidine ammonia-lyase (EC 4.3.1.3)	yes
3845	0.000682446	0.000131408	0.000844017	0.000552624	Aspartate carbamoyltransferase (EC 2.1.3.2)	yes
1291	8.04772e-05	0.00157137	0	0.000550615	DNA mismatch repair protein MutL	yes
589	0.000629538	0.000418033	0.000601977	0.00054985	Alcohol dehydrogenase (EC 1.1.1.1)	no
4965	0.000449162	0.000591134	0.000608676	0.000549657	Universal stress protein UspA and related nucleotide-binding proteins	yes
624	0.000653916	0	0.000993127	0.000549015	exported protein, conserved	no
5881	0.000275211	0	0.00137183	0.000549013	hypothetical protein	no
4121	0.000399374	0.000734707	0.000512768	0.00054895	Dipeptide transport ATP-binding protein DppF (TC 3.A.1.5.2)	yes
830	0.000444503	0.000663379	0.000525976	0.000544619	Dienelactone hydrolase family	yes
3101	0	0	0.00163229	0.000544097	Transporter	yes
2188	6.93054e-05	0.000900118	0.000657477	0.0005423	hypothetical protein	no
1701	0.000546803	0.000496307	0.000582956	0.000542022	Aspartate-semialdehyde dehydrogenase (EC 1.2.1.11)	yes
4623	0.000591402	0.000591856	0.000440306	0.000541188	Methionyl-tRNA synthetase (EC 6.1.1.10)	yes
3921	0	0.000509999	0.00111266	0.000540885	Ribose operon repressor	no
4346	0.000694242	0.000491956	0.000431923	0.000539374	Phosphoglycerate mutase (EC 5.4.2.1)	yes
714	0.000335837	0.000936635	0.000343517	0.000538663	Peptidyl-prolyl cis-trans isomerase (EC 5.2.1.8)	yes
1850	0	0.000739603	0.000872993	0.000537532	SAM-dependent methyltransferases	yes
2645	0.00160989	0	0	0.000536628	3-oxoacyl-[acyl-carrier protein] reductase (EC 1.1.1.100)	yes
765	0.000493538	0.000559883	0.000554522	0.000535981	UDP-4-amino-4-deoxy-L-arabinose--oxoglutarate aminotransferase (EC 2.6.1.-)	yes
2382	0.000496541	0.000579933	0.000524391	0.000533622	Propionyl-CoA:succinyl-CoA transferase	yes
4534	8.56822e-05	5.60082e-05	0.00145912	0.000533603	hypothetical protein	no
1728	0.000903555	0.000696221	0	0.000533259	Cytochrome c family protein	yes
3402	6.97781e-05	0.00010271	0.00142688	0.000533123	hypothetical protein	yes
5678	0.000372167	0.00019522	0.00103037	0.000532585	Flagellar hook-associated protein FliD	yes
4615	0.000480708	0.000556973	0.000560065	0.000532582	Argininosuccinate lyase (EC 4.3.2.1)	yes
4902	0.00153263	0	6.47205e-05	0.000532451	Cytochrome c oxidase subunit CcoO (EC 1.9.3.1)	no
1447	0.000637441	0.000369359	0.000589176	0.000531992	2-keto-3-deoxy-D-arabino-heptulosonate-7-phosphate synthase I alpha (EC 2.5.1.54)	yes
6151	0.000637803	0.00048631	0.000467972	0.000530695	Phenylalanyl-tRNA synthetase alpha chain (EC 6.1.1.20)	yes
5756	0.000579928	0.000480693	0.000520851	0.000527158	Uncharacterized protein ImpB	yes
388	0.000826799	0	0.00075454	0.000527113	Fructokinase (EC 2.7.1.4)	yes
1161	0.00158005	0	0	0.000526683	Protein yceI precursor	yes
4998	0.000509963	0.000495241	0.000572459	0.000525887	Oxidoreductase	yes
6310	0	0.000965068	0.000609337	0.000524802	Bacteriophage phi gp55-like protein	no
1486	0.000419749	0.000575023	0.00057162	0.000522131	Ornithine carbamoyltransferase (EC 2.1.3.3)	yes
5349	0.000713385	0	0.00084238	0.000518588	FIG00457144: hypothetical protein	no
5057	0.000505082	0.000521796	0.000528483	0.000518454	Putative cytoplasmic protein	yes
1088	0.000387142	0.00064262	0.000523861	0.000517875	predicted ATP-dependent endonuclease, OLD family	no
53	0.000475329	0.000537086	0.000539002	0.000517139	O-acetylhomoserine sulfhydrylase (EC 2.5.1.49) / O-succinylhomoserine sulfhydrylase (EC 2.5.1.48)	yes
4483	0.000652624	0.000406444	0.000489329	0.000516133	Transaldolase (EC 2.2.1.2)	yes
4012	0.000625433	0.000346602	0.000569839	0.000513958	Probable component of the lipoprotein assembly complex (forms a complex with YaeT, YfgL, and NlpB)	yes
3746	0.00042551	0.000545914	0.000569448	0.000513624	Arginine N-succinyltransferase, beta subunit (EC 2.3.1.109)	yes
1321	0.000413125	0.00038513	0.000736155	0.00051147	Ferric uptake regulation protein FUR	yes
2952	0.000562418	5.22434e-05	0.000916658	0.00051044	hypothetical protein	no
1033	0	0	0.0015304	0.000510132	RND efflux system, outer membrane lipoprotein, NodT family	no
1769	0	0	0.00152096	0.000506986	Formate dehydrogenase O gamma subunit (EC 1.2.1.2)	no
1316	0.000519921	0.000449124	0.000546243	0.000505096	Leucyl-tRNA synthetase (EC 6.1.1.4)	yes
3571	0.000372877	0.000897406	0.000242681	0.000504321	DNA gyrase subunit A (EC 5.99.1.3)	yes
5617	0	0.00150921	0	0.000503071	hypothetical protein	no
1071	0.000389856	0.000533282	0.000583672	0.00050227	Hydroxyethylthiazole kinase (EC 2.7.1.50)	yes
4277	0.000509977	0.000514643	0.000481615	0.000502078	FIG140336: TPR domain protein	yes
4597	0.000506562	0.000412187	0.000586071	0.000501607	Uracil phosphoribosyltransferase (EC 2.4.2.9)	yes
1886	0.000536178	0.000530155	0.000432129	0.000499488	3-methylmercaptopropionyl-CoA dehydrogenase (DmdC)	yes
629	0.000428255	0.000623233	0.000445247	0.000498911	Dioxygenases related to 2-nitropropane dioxygenase	yes
63	0	0	0.00149667	0.000498889	Protein acetyltransferase	yes
4092	0.000312814	0.000124335	0.00105616	0.000497768	Flagellar hook-associated protein FlgL	yes
4618	0.000486514	0.000549939	0.000455942	0.000497465	Arginine decarboxylase (EC 4.1.1.19)	yes
5938	0.000587046	0.00090488	0	0.000497309	cell invasion protein SipB	yes
2297	0.000474999	0.000505936	0.000509137	0.000496691	Cell division protein FtsN	yes
3615	0.000473834	0.000376177	0.000634652	0.000494888	TldE/PmbA protein, part of proposed TldE/TldD proteolytic complex (PMID 12029038)	yes
3796	0.00114122	0.000343103	0	0.000494775	Xanthine transporter,putative	yes
1401	0.000159775	0.000217154	0.00110653	0.000494487	Poly(A) polymerase (EC 2.7.7.19)	yes
3677	0.000490029	0.000524619	0.00046612	0.000493589	3-oxoacyl-[acyl-carrier-protein] synthase, KASIII (EC 2.3.1.41)	yes
2985	0.000826799	0.000446136	0.000205442	0.000492792	Flagellar hook-associated protein FlgK	no
4428	0.00146798	0	0	0.000489327	hypothetical protein	no
3678	0.000466116	0.000574657	0.000417223	0.000485998	Malonyl CoA-acyl carrier protein transacylase (EC 2.3.1.39)	yes
4814	0.000482185	0.000480027	0.000491466	0.000484559	Acetyl-coenzyme A carboxyl transferase alpha chain (EC 6.4.1.2)	yes
1964	0.000349011	0.000569799	0.000534153	0.000484321	Glutamyl-tRNA synthetase (EC 6.1.1.17)	yes
11	0	0.000866014	0.000586528	0.000484181	FIG00453484: hypothetical protein	yes
4038	0.000358752	0.00043359	0.000657259	0.0004832	23S rRNA (Uracil-5-) -methyltransferase RumA (EC 2.1.1.-)	yes
1128	0.00044863	0.000367264	0.000632424	0.000482773	putative nucleoside 2-deoxyribosyltransferase	yes
6429	5.18624e-05	0.000775317	0.000615396	0.000480858	Ser-tRNA(Ala) deacylase; Gly-tRNA(Ala) deacylase	yes
4349	0.000920734	0.000271282	0.00024503	0.000479015	Phosphoenolpyruvate-protein phosphotransferase of PTS system (EC 2.7.3.9)	yes
511	0	0.000693497	0.000738668	0.000477388	ATP synthase gamma chain (EC 3.6.3.14)	yes
6208	0	0	0.00142688	0.000475627	Type II/IV secretion system protein TadC, associated with Flp pilus assembly	yes
4115	0	0.000696221	0.000730423	0.000475548	Allophanate hydrolase 2 subunit 2 (EC 3.5.1.54)	yes
793	0.00053161	0.000457782	0.000436253	0.000475215	L-asparaginase (EC 3.5.1.1)	yes
1575	0.00142321	0	0	0.000474402	2-dehydropantoate 2-reductase (EC 1.1.1.169)	yes
2447	0.000706246	0.000250433	0.00046649	0.00047439	FIG00455144: hypothetical protein	yes
4172	0.000866916	0.000222549	0.000327399	0.000472288	Tryptophanyl-tRNA synthetase (EC 6.1.1.2)	yes
290	0.000952337	0	0.000462774	0.000471704	Heavy metal RND efflux outer membrane protein, CzcC family	yes
4676	0.00141445	0	0	0.000471482	FIG00453680: hypothetical protein	yes
5965	0.0012329	3.70711e-05	0.000143029	0.000471	putative small heat shock protein	no
274	0.000488316	0.000409727	0.000505159	0.000467734	DNA gyrase subunit B (EC 5.99.1.3)	yes
1804	0.000253054	0.000938897	0.000208926	0.000466959	Tryptophan synthase alpha chain (EC 4.2.1.20)	yes
1294	0.00050337	0.000437725	0.000459265	0.000466787	Phosphoribosylformylglycinamidine cyclo-ligase (EC 6.3.3.1)	yes
578	0.000488105	0.000478088	0.00043264	0.000466278	Ribosomal protein S12p Asp88 (E. coli) methylthiotransferase	yes
357	0.000491676	0.000374706	0.000531392	0.000465925	Pyridoxamine 5&#39;-phosphate oxidase (EC 1.4.3.5)	yes
2628	0.000442665	0.000463104	0.000491349	0.000465706	4-carboxymuconolactone decarboxylase domain/alkylhydroperoxidase AhpD family core domain protein	yes
1654	0.000211255	0.000568871	0.000614737	0.000464954	hypothetical protein	no
909	0.000591512	0.000325472	0.000476833	0.000464606	Permeases of the major facilitator superfamily	yes
4183	0.000473389	0.000528605	0.000387809	0.000463267	2-Keto-3-deoxy-D-manno-octulosonate-8-phosphate synthase (EC 2.5.1.55)	yes
6497	0.000513263	0.000429985	0.000446175	0.000463141	FIG00453073: hypothetical protein	yes
583	0	0	0.00138532	0.000461774	Thiamin biosynthesis lipoprotein ApbE	yes
3300	0.00138292	0	0	0.000460973	HpaP protein; Type III secretion protein (YscP)	yes
4488	0.000493636	0.000464203	0.000422192	0.000460011	Spermidine synthase-like protein	yes
5712	0.000813536	0.0002634	0.000294353	0.000457096	Preprotein translocase secY subunit (TC 3.A.5.1.1)	yes
823	0.000510536	0.000586548	0.000269494	0.000455526	DNA-binding protein H-NS	yes
410	5.49214e-05	0.000696937	0.000614093	0.000455317	ATP-dependent DNA helicase RecQ	yes
3865	0.000504199	0.000396881	0.000458571	0.000453217	UDP-glucose 4-epimerase (EC 5.1.3.2)	yes
4370	0	0.00135867	0	0.000452889	Acyl-CoA dehydrogenase family protein	yes
5741	0.000592789	0.00023318	0.000530251	0.000452073	ubiquinol cytochrome C oxidoreductase, cytochrome C1 subunit	yes
2893	0	0.00135622	0	0.000452073	lipoprotein, putative	no
5314	0.000506877	0.000317435	0.000530981	0.000451764	Surface antigen	yes
5044	0.000605085	0.000349764	0.000400057	0.000451635	Adenylate cyclase (EC 4.6.1.1)	yes
6061	0.000370074	0.000535316	0.000446752	0.000450714	N-acetyl-gamma-glutamyl-phosphate reductase (EC 1.2.1.38)	yes
6105	0.00037657	0.000519048	0.000455561	0.000450393	Aspartyl-tRNA(Asn) amidotransferase subunit B (EC 6.3.5.6) @ Glutamyl-tRNA(Gln) amidotransferase subunit B (EC 6.3.5.7)	yes
4580	0.000474456	0.000475437	0.000399775	0.000449889	Homolog of E. coli HemY protein	yes
4296	0.000270333	0.000627901	0.000450524	0.000449586	Acetyltransferase, GNAT family	yes
6470	0.000590084	0.000308436	0.000448551	0.000449024	NADH-ubiquinone oxidoreductase chain I (EC 1.6.5.3)	yes
3584	0.000506124	0.000374532	0.000466022	0.000448893	ADP-L-glycero-D-manno-heptose-6-epimerase (EC 5.1.3.20)	yes
2537	0.000451169	0.000441862	0.000453405	0.000448812	Octaprenyl-diphosphate synthase (EC 2.5.1.-) / Dimethylallyltransferase (EC 2.5.1.1) / Geranyltranstransferase (farnesyldiphosphate synthase) (EC 2.5.1.10) / Geranylgeranyl pyrophosphate synthetase (EC 2.5.1.29)	yes
832	0.00047127	0.000372884	0.000501413	0.000448522	5,10-methylenetetrahydrofolate reductase (EC 1.5.1.20)	no
6178	0.00053792	0.000553281	0.000245978	0.000445726	Ribosome-binding factor A	yes
2461	0.00133334	0	0	0.000444446	Undecaprenyl-phosphate galactosephosphotransferase (EC 2.7.8.6)	yes
1035	0.000559281	0.000368773	0.000402359	0.000443471	Malonyl CoA-acyl carrier protein transacylase (EC 2.3.1.39)	yes
1165	0.000320624	0.00100726	0	0.000442629	TonB-dependent siderophore receptor	yes
1010	0.000657581	0.000290013	0.000379676	0.000442423	ATP-dependent protease HslV (EC 3.4.25.-)	yes
65	0.000776104	0.000269093	0.000279031	0.000441409	DNA-binding protein H-NS	yes
638	0.000467079	0.000401744	0.000454878	0.000441234	FIG003847: Oxidoreductase (flavoprotein)	yes
1338	0.000462627	0.000395146	0.000463505	0.000440426	NADP-dependent malic enzyme (EC 1.1.1.40)	yes
6302	0.00083737	0.000481531	0	0.000439634	FIG00459726: hypothetical protein	no
5752	0.000269476	0.000149563	0.000897459	0.000438833	Probable transmembrane protein	yes
5102	0.000478865	0.000244202	0.000591736	0.000438267	Small-conductance mechanosensitive channel	yes
3463	0.000452049	0.000395669	0.000465781	0.000437833	3,4-dihydroxy-2-butanone 4-phosphate synthase (EC 4.1.99.12) / GTP cyclohydrolase II (EC 3.5.4.25)	no
4257	0.000355488	0.000467942	0.000489709	0.000437713	Formyltetrahydrofolate deformylase (EC 3.5.1.10)	yes
5264	0.000484278	0.000438804	0.000385297	0.000436126	DNA topoisomerase III (EC 5.99.1.2)	yes
5029	0	0.00130833	0	0.00043611	Branched-chain amino acid transport ATP-binding protein LivG (TC 3.A.1.4.1)	yes
3537	0.000550446	0.00029209	0.000465445	0.000435994	Fructose-1,6-bisphosphatase, type I (EC 3.1.3.11)	no
5931	0.0012998	0	0	0.000433267	G-nucleotide exchange factor SopE	yes
4409	0.000383211	0.000493633	0.000422437	0.000433094	ThiJ/PfpI family protein	yes
1215	0.000219992	0.000893884	0.000183641	0.000432506	Capsular polysaccharide biosynthesis fatty acid synthase WcbR	yes
2303	0.000381624	0.000436081	0.000477133	0.000431613	Dipeptide-binding ABC transporter, periplasmic substrate-binding component (TC 3.A.1.5.2)	yes
6451	0.000392525	0.000420266	0.000479579	0.00043079	2-isopropylmalate synthase (EC 2.3.3.13)	yes
4021	0.000353701	0.000370074	0.000565194	0.000429656	Xanthine-guanine phosphoribosyltransferase (EC 2.4.2.22)	yes
621	0.00047082	0.000303111	0.000511079	0.000428336	FIG00453584: hypothetical protein	yes
4662	0	0.000618541	0.000663343	0.000427295	FIG000988: Predicted permease	yes
3415	0.00128004	0	0	0.000426679	hypothetical protein	no
1372	0.000600002	0.000292936	0.00038691	0.000426616	Ribonucleotide reductase of class Ia (aerobic), beta subunit (EC 1.17.4.1)	yes
718	0.000319523	0.000436645	0.000519244	0.000425137	Glucose-6-phosphate isomerase (EC 5.3.1.9)	yes
4508	0.000422865	0.00042028	0.000427579	0.000423575	Topoisomerase IV subunit B (EC 5.99.1.-)	yes
1304	0.000441465	0.000371493	0.000457628	0.000423528	Adenylosuccinate lyase (EC 4.3.2.2)	yes
3851	0.00035132	0.000407781	0.000510367	0.000423156	dTDP-4-dehydrorhamnose 3,5-epimerase (EC 5.1.3.13)	no
3686	0.000406515	0.000393781	0.000462428	0.000420908	HtrA protease/chaperone protein	yes
5350	0	0.00125995	0	0.000419983	Transcriptional regulator, LysR family	yes
525	0.000347526	0.000470912	0.000439219	0.000419219	RND efflux system, outer membrane lipoprotein CmeC	yes
5790	0.000396112	0.000355132	0.000506319	0.000419188	Cytochrome c4	yes
1524	0.000359372	0.000444395	0.000453166	0.000418978	Acetylornithine aminotransferase (EC 2.6.1.11)	yes
3489	0.00115979	0	8.30456e-05	0.000414278	Cell division protein FtsK	yes
1887	0.00040313	0.000419666	0.000419816	0.000414204	Enoyl-CoA hydratase (EC 4.2.1.17) / 3,2-trans-enoyl-CoA isomerase (EC 5.3.3.8) / 3-hydroxyacyl-CoA dehydrogenase (EC 1.1.1.35)	yes
1724	0.000447314	0.000336224	0.000456152	0.00041323	Probable signal peptide protein	yes
3543	0.00031546	0.000497333	0.000425881	0.000412892	Membrane alanine aminopeptidase N (EC 3.4.11.2)	yes
4994	0.00037187	0.000203586	0.000658668	0.000411375	Flagellar hook-associated protein FliD	yes
396	0.000391356	0.000423176	0.000411971	0.000408834	S-(hydroxymethyl)glutathione dehydrogenase (EC 1.1.1.284)	yes
754	3.24006e-05	0.000427224	0.000764255	0.00040796	Nitrite-sensitive transcriptional repressor NsrR	yes
429	0.000209768	0.00101121	0	0.000406992	Membrane protein	no
2442	0	0.000101041	0.00110092	0.000400653	Zinc-regulated outer membrane receptor	yes
1626	0.000478564	0.000522814	0.000200213	0.00040053	hypothetical protein	no
4598	0.000438836	0.000193177	0.000568686	0.000400233	FIG000859: hypothetical protein	yes
1364	0.000353899	0.000273435	0.000571404	0.000399579	Biotin carboxyl carrier protein of acetyl-CoA carboxylase	yes
1557	0.000383863	0.000416413	0.000397709	0.000399328	Cold shock protein CspD	yes
6231	0.000361498	0.000610852	0.00022518	0.000399177	3&#39;-to-5&#39; exoribonuclease RNase R	yes
2063	0	0	0.00119551	0.000398502	Carnitine 3-dehydrogenase (EC 1.1.1.108) @ 3-hydroxybutyryl-CoA dehydrogenase (EC 1.1.1.157) @ 3-hydroxyacyl-CoA dehydrogenase (EC 1.1.1.35)	yes
1710	0.00109909	0	9.02045e-05	0.000396432	Putative cytoplasmic protein	yes
1898	0.000370634	0.000403231	0.000415052	0.000396306	Survival protein SurA precursor (Peptidyl-prolyl cis-trans isomerase SurA) (EC 5.2.1.8)	yes
4478	0.000545911	0.00029991	0.000342516	0.000396113	Cytochrome c553	yes
4874	0.000501124	0.000325691	0.000358675	0.000395164	Cytosine deaminase (EC 3.5.4.1)	yes
1114	0	0.000550341	0.000635141	0.000395161	Histone acetyltransferase HPA2 and related acetyltransferases	no
4042	0.000708509	0.000245479	0.00023091	0.000394966	RNA polymerase sigma factor RpoS	yes
3850	0.000549232	0.000298388	0.000336739	0.000394786	Glucose-1-phosphate thymidylyltransferase (EC 2.7.7.24)	yes
2953	0.000878998	0	0.000304298	0.000394432	Transcriptional regulators, LysR family	yes
1369	0.000485546	0.000314529	0.000382411	0.000394162	Sugar kinases, ribokinase family	yes
3957	0.000447896	0.000350195	0.000379146	0.000392412	hypothetical protein	yes
3234	0.000266167	0.000488861	0.000422057	0.000392362	O-Methyltransferase involved in polyketide biosynthesis	yes
5086	0	0.000526894	0.000649314	0.000392069	Glycine cleavage system H protein	yes
1014	0	0.000526894	0.000649314	0.000392069	FIG00456062: hypothetical protein	no
6460	0.000502571	0.000330067	0.000341988	0.000391542	Triosephosphate isomerase (EC 5.3.1.1)	yes
1548	0.000331503	0.000334586	0.000507458	0.000391182	Isoleucyl-tRNA synthetase (EC 6.1.1.5)	yes
1799	0.000532079	0.000269414	0.00036965	0.000390381	Amidophosphoribosyltransferase (EC 2.4.2.14)	yes
2019	0.000348056	0.000500553	0.000320804	0.000389804	Methylmalonate-semialdehyde dehydrogenase (EC 1.2.1.27)	yes
639	0.000393842	0.000377054	0.000398072	0.000389656	FIG146518: Zn-dependent hydrolases, including glyoxylases	yes
2103	0.000372577	0.000409183	0.000385837	0.000389199	Malate synthase (EC 2.3.3.9)	yes
304	0	0.000652251	0.00051533	0.000389194	Lead, cadmium, zinc and mercury transporting ATPase (EC 3.6.3.3) (EC 3.6.3.5); Copper-translocating P-type ATPase (EC 3.6.3.4)	yes
615	0.000611567	0	0.00055483	0.000388799	hypothetical transmembrane protein coupled to NADH-ubiquinone oxidoreductase chain 5 homolog	no
2309	0.000355511	0.000360947	0.000446324	0.000387594	Carbonic anhydrase (EC 4.2.1.1)	yes
3201	0.000464093	0.000328201	0.00036996	0.000387418	FIG002076: hypothetical protein	yes
915	0.000498071	0	0.000658699	0.00038559	putative lipoprotein	yes
3266	0	0.00115576	0	0.000385253	Beta-lactamase class C and other penicillin binding proteins	yes
6446	0.000433478	0.00034174	0.000379363	0.00038486	Acetolactate synthase large subunit (EC 2.2.1.6)	yes
1555	0.000378751	0.000431999	0.000341905	0.000384218	ATP-dependent Clp protease ATP-binding subunit ClpA	yes
5467	0.000280948	0.000752307	0.00011917	0.000384142	IcmF-related protein	yes
3385	0.000388004	0.000354533	0.000409677	0.000384071	Putative diheme cytochrome c-553	yes
138	0.000372605	0.000375969	0.000400484	0.000383019	L-threonine 3-dehydrogenase (EC 1.1.1.103)	yes
2869	0.000291468	0.000369355	0.000487926	0.000382916	UDP-N-acetylglucosamine 1-carboxyvinyltransferase (EC 2.5.1.7)	yes
1888	0.000383897	0.000369123	0.000392136	0.000381719	3-ketoacyl-CoA thiolase (EC 2.3.1.16) @ Acetyl-CoA acetyltransferase (EC 2.3.1.9)	yes
5434	0.00114084	0	0	0.000380281	Isohexenylglutaconyl-CoA hydratase	yes
1545	0.000432542	0.000365248	0.000340409	0.000379399	Fmu (Sun) /eukaryotic nucleolar NOL1/Nop2p; tRNA and rRNA cytosine-C5-methylases	yes
4657	0.000303458	0.000436617	0.000395925	0.000378667	Dihydroxy-acid dehydratase (EC 4.2.1.9)	yes
2621	9.42469e-05	0	0.0010371	0.000377115	Predicted hydrolases or acyltransferases (alpha/beta hydrolase superfamily)	yes
4468	0.000403068	0.000313145	0.00041054	0.000375584	3-carboxymuconate cyclase	yes
1432	0.000430891	0.000273218	0.000418584	0.000374231	Chaperone protein DnaJ	yes
489	0.000254551	0.000424524	0.000436262	0.000371779	Deoxyribose-phosphate aldolase (EC 4.1.2.4)	yes
4546	0.000664544	0.000284751	0.000164653	0.000371316	UPF0098 protein ybcL precursor	yes
247	0.000438287	0.000675044	0	0.00037111	LigA	no
4111	0.000184513	0.000485684	0.000442672	0.000370957	Soluble lytic murein transglycosylase precursor (EC 3.2.1.-)	yes
389	0	0.00111268	0	0.000370892	Sorbitol dehydrogenase (EC 1.1.1.14)	yes
774	0.000280726	0.000328947	0.000502096	0.000370589	Phosphate transport regulator (distant homolog of PhoU)	yes
5913	0.000929786	0.000181139	0	0.000370308	ClpB protein	yes
6466	0.000350174	0.000360904	0.000398862	0.00036998	NADH-ubiquinone oxidoreductase chain E (EC 1.6.5.3)	yes
3857	0.00039053	0.000347336	0.000371946	0.000369937	Glycosyltransferase	yes
4001	0	9.18853e-05	0.00101681	0.000369567	FIG00457924: hypothetical protein	no
4827	0.000880846	0.000225344	0	0.00036873	3-oxoacyl-[acyl-carrier-protein] synthase, KASII (EC 2.3.1.41)	yes
5241	0.00013819	0.000505664	0.000461303	0.000368386	Transcriptional regulator, TetR family	no
1415	0.000435317	0.00026419	0.000404946	0.000368151	D-alanine--D-alanine ligase (EC 6.3.2.4)	yes
1949	0.000336699	0.000367409	0.000399942	0.000368017	Ribonucleotide reductase of class II (coenzyme B12-dependent) (EC 1.17.4.1)	yes
3745	0.000303935	0.000340768	0.000456253	0.000366986	Arginine N-succinyltransferase, alpha subunit (EC 2.3.1.109)	yes
4039	0.00109959	0	0	0.000366529	Metal-dependent hydrolase	yes
5954	0.00109959	0	0	0.000366529	Type III secretion protein EprH	yes
4154	0	0.00108996	0	0.000363321	FIG00454727: hypothetical protein	yes
6473	0.000364145	0.000394885	0.000330087	0.000363039	NADH-ubiquinone oxidoreductase chain L (EC 1.6.5.3)	yes
2123	0.000239746	0.00030786	0.000539535	0.00036238	Acyl-[acyl-carrier-protein]--UDP-N-acetylglucosamine O-acyltransferase (EC 2.3.1.129)	yes
707	0.000242665	0.000272558	0.000571292	0.000362172	Enoyl-CoA hydratase (EC 4.2.1.17) / Delta(3)-cis-delta(2)-trans-enoyl-CoA isomerase (EC 5.3.3.8) / 3-hydroxyacyl-CoA dehydrogenase (EC 1.1.1.35) / 3-hydroxybutyryl-CoA epimerase (EC 5.1.2.3)	yes
3858	0.00032772	0.000382829	0.000375108	0.000361886	putative O-antigen methyl transferase	yes
1959	0.00036476	0.000403872	0.000316633	0.000361755	hypothetical protein in AHQ biosynthetic operon	yes
6040	0.000435064	0.000298728	0.000350863	0.000361552	RND efflux system, inner membrane transporter CmeB	yes
1320	0.000407806	0.000310159	0.00036466	0.000360875	Outer membrane lipoprotein SmpA, a component of the essential YaeT outer-membrane protein assembly complex	yes
2121	0.000391238	0.000402927	0.000286962	0.000360376	UDP-3-O-[3-hydroxymyristoyl] glucosamine N-acyltransferase (EC 2.3.1.-)	yes
2374	0.00108042	0	0	0.000360141	ThiJ/PfpI family protein	yes
3288	0.000864391	0.000211062	0	0.000358484	Phosphate regulon sensor protein PhoR (SphS) (EC 2.7.13.3)	yes
5049	0.000538739	0.000184052	0.000351818	0.000358203	Response regulators consisting of a CheY-like receiver domain and a winged-helix DNA-binding domain	yes
3404	0.000294613	0.000230598	0.000549101	0.000358104	Rrf2-linked NADH-flavin reductase	yes
3560	0.000285564	0.000421921	0.000364651	0.000357379	putative oxygenase	yes
3248	0.000298038	0.000388189	0.000384687	0.000356971	2-keto-3-deoxy-D-arabino-heptulosonate-7-phosphate synthase I alpha (EC 2.5.1.54)	yes
5121	0.000399887	0.000352083	0.000317885	0.000356618	Response regulator containing CheY-like receiver, AAA-type ATPase, and DNA-binding domains	yes
827	0.000956838	5.10127e-05	6.13927e-05	0.000356414	Leucine-, isoleucine-, valine-, threonine-, and alanine-binding protein	yes
6175	0.000419723	0.000276522	0.000370678	0.000355641	FIG000325: clustered with transcription termination protein NusA	yes
391	0.000344695	0.000282215	0.000438489	0.000355133	Zinc ABC transporter, periplasmic-binding protein ZnuA	yes
2036	0.000380088	0.000323418	0.000360845	0.000354784	hypothetical protein	yes
3195	0.00106402	0	0	0.000354673	Ribose operon repressor	yes
5281	0	0	0.00106317	0.000354391	Protein ImpG/VasA	yes
3629	0.000234609	0.000410192	0.000416316	0.000353706	Fumarate hydratase class II (EC 4.2.1.2)	yes
3384	0.000134273	0.000421719	0.000503468	0.000353153	Cytochrome c553-like	yes
5686	0.000474491	0.000266914	0.000316537	0.000352647	Cytochrome O ubiquinol oxidase subunit II (EC 1.10.3.-)	yes
2317	0.000220312	0	0.000837568	0.000352627	8-amino-7-oxononanoate synthase (EC 2.3.1.47)	yes
2246	0.0002408	0.000352218	0.000464249	0.000352422	Ribulose-phosphate 3-epimerase (EC 5.1.3.1)	yes
843	0.000308551	0.000374756	0.000373758	0.000352355	Heavy-chain fibroin (Fragment)	yes
4345	0.000590426	0.000166786	0.000297733	0.000351648	FIG136845: Rhodanese-related sulfurtransferase	yes
3025	0.000440302	0.000201418	0.00041309	0.000351603	Uncharacterized ABC transporter, auxiliary component YrbC	yes
5762	0.000400541	0.000335112	0.000316513	0.000350722	ClpB protein	yes
1050	0.00104849	0	0	0.000349497	Respiratory nitrate reductase delta chain (EC 1.7.99.4)	yes
4466	0.000202793	0.000410975	0.000432329	0.000348699	Heat shock protein	yes
946	0.000259577	0.000325538	0.000460579	0.000348564	Transcription elongation factor GreA	yes
4811	0	0	0.0010456	0.000348534	hypothetical protein	no
3547	0	0.00104121	0	0.000347071	Guanine deaminase (EC 3.5.4.3)	yes
5908	0.00104118	0	0	0.00034706	Uncharacterized protein ImpC	yes
4253	0.000419963	0.000272386	0.000348817	0.000347055	Excinuclease ABC subunit A	yes
1436	0.000393943	0.000210255	0.000432659	0.000345619	Heat shock protein GrpE	yes
1902	0.000259091	0.000323363	0.000451828	0.000344761	Lactoylglutathione lyase (EC 4.4.1.5)	yes
963	0.000391488	0.000279592	0.000362059	0.00034438	Glutathione S-transferase, unnamed subgroup 2 (EC 2.5.1.18)	yes
990	0.000716129	0.000111517	0.000205485	0.000344377	Phage capsid scaffolding protein	yes
761	0.000389794	0.000268658	0.000372918	0.00034379	Aspartate aminotransferase (EC 2.6.1.1)	yes
1406	0.000289625	0.000275886	0.00046564	0.000343717	Glutamate N-acetyltransferase (EC 2.3.1.35) / N-acetylglutamate synthase (EC 2.3.1.1)	yes
1907	0.000300707	0.000331266	0.000396653	0.000342875	Glycyl-tRNA synthetase alpha chain (EC 6.1.1.14)	yes
4156	0	0	0.00102842	0.000342805	dioxygenase, TauD/TfdA	yes
312	0.00040678	0.000301503	0.000320064	0.000342782	Glucosamine--fructose-6-phosphate aminotransferase [isomerizing] (EC 2.6.1.16)	yes
4890	0	0.000124047	0.000902489	0.000342178	L-arabinose 1-dehydrogenase (EC 1.1.1.46)	no
4180	0.000331824	0.000334533	0.000357745	0.000341367	FIG00452943: hypothetical protein	yes
1708	0.000360804	0.000344661	0.00031754	0.000341001	hypothetical protein	no
5618	0.000119917	0.000161331	0.000741297	0.000340848	Signal transduction histidine kinase CheA (EC 2.7.3.-)	yes
3020	0.000461922	0.000253744	0.000304888	0.000340185	FIG00456302: hypothetical protein	yes
345	0.000223676	0.000499172	0.000297665	0.000340171	Dihydrodipicolinate synthase (EC 4.2.1.52)	yes
6287	0.000255874	0.000408145	0.00035614	0.000340053	Bacterioferritin	yes
355	0.000329212	0.000360137	0.000325885	0.000338411	COG3118: Thioredoxin domain-containing protein EC-YbbN	yes
4031	0.000361616	0.000244678	0.000407324	0.000337873	Mlr7403 protein	yes
1702	0.000677408	0.000333531	0	0.00033698	hypothetical protein	no
3735	0.000382428	0.000295291	0.000332951	0.00033689	tolB protein precursor, periplasmic protein involved in the tonb-independent uptake of group A colicins	yes
3346	0	0.00101039	0	0.000336797	hypothetical protein	no
1789	0.000957372	0	5.23088e-05	0.00033656	O-antigen acetylase	yes
4930	0.000403485	0.000261632	0.000341481	0.000335533	Aromatic-amino-acid aminotransferase (EC 2.6.1.57)	yes
1025	0.000424628	0.000230894	0.000346908	0.000334143	Exodeoxyribonuclease III (EC 3.1.11.2)	yes
2850	0.000535676	0	0.000463421	0.000333032	Aspartate dehydrogenase homolog	yes
1671	0.000492493	0.00022702	0.000277575	0.000332363	Serine acetyltransferase (EC 2.3.1.30)	yes
1803	0.000342346	0.000272615	0.000381658	0.000332206	Acetyl-coenzyme A carboxyl transferase beta chain (EC 6.4.1.2)	yes
152	0.000396407	0.000148966	0.000450605	0.000331992	Putative oxidoreductase	yes
4093	0.000411028	0.000220447	0.000360454	0.000330643	Flagellar hook-associated protein FlgK	yes
5753	0.000216101	0.000388482	0.000387069	0.000330551	Uncharacterized protein ImpJ/VasE	yes
4605	0.000156584	0.000387616	0.000445554	0.000329918	Cytoplasmic axial filament protein CafA and Ribonuclease G (EC 3.1.4.-)	yes
4635	0.000258988	0.000310627	0.000419087	0.000329567	Chromosome partitioning protein ParA	yes
3224	0.000280373	0.000381345	0.000326326	0.000329348	Maebl	yes
1719	0.000287441	0.000267733	0.00042952	0.000328232	Succinate dehydrogenase hydrophobic membrane anchor protein	yes
2525	0.000421347	0.000283449	0.000274508	0.000326435	FIG00453057: hypothetical protein	yes
852	0.000493246	0	0.000485596	0.00032628	FIG00453152: hypothetical protein	no
5740	0.00040778	0.000258551	0.000311072	0.000325801	Ubiquinol--cytochrome c reductase, cytochrome B subunit (EC 1.10.2.2)	yes
6026	0.000351036	0.000283553	0.000342741	0.000325777	Phospholipase/lecithinase/hemolysin	yes
1383	0.00034797	0.000288432	0.000340402	0.000325602	FIG005426: hypothetical protein	yes
1969	0	0	0.000976292	0.000325431	Oligopeptide transport system permease protein OppC (TC 3.A.1.5.1)	no
1526	0.000267634	0.000347903	0.00035934	0.000324959	Branched-chain amino acid transport ATP-binding protein LivF (TC 3.A.1.4.1)	yes
2182	6.25097e-05	0.000405322	0.000506275	0.000324702	Putative amino-acid dehydratase (EC 4.2.-.-)	yes
3	0	0	0.000971947	0.000323982	Enoyl-CoA hydratase [isoleucine degradation] (EC 4.2.1.17) / 3-hydroxyacyl-CoA dehydrogenase (EC 1.1.1.35) / 3-hydroxybutyryl-CoA epimerase (EC 5.1.2.3)	yes
2859	0.000970849	0	0	0.000323616	Ferredoxin	yes
3503	0.000970849	0	0	0.000323616	Putative lipopolysaccharide heptosyltransferase I	yes
4339	0	0	0.000969274	0.000323091	Competence protein F homolog, phosphoribosyltransferase domain; protein YhgH required for utilization of DNA as sole source of carbon and energy	yes
500	0.000278895	0.000370771	0.000318945	0.000322871	Acetate kinase (EC 2.7.2.1)	yes
3852	0.000325446	0.000292961	0.000349349	0.000322585	dTDP-4-dehydrorhamnose reductase (EC 1.1.1.133)	yes
1786	0	0.000966951	0	0.000322317	UTP--glucose-1-phosphate uridylyltransferase (EC 2.7.7.9)	yes
5998	0.000645785	0.00015935	0.000158114	0.000321083	Transcriptional activator protein LuxR	yes
3674	0.000259396	0.000324821	0.000378167	0.000320794	LSU ribosomal protein L32p	yes
2675	0	0	0.000961213	0.000320404	hypothetical protein	no
2238	0	0.000954229	0	0.000318076	FMN-dependent NADH-azoreductase	yes
5252	0.000426622	0.000190492	0.000337006	0.00031804	lipoprotein, putative	yes
2515	0.000953746	0	0	0.000317915	Poly(3-hydroxybutyrate) depolymerase	yes
3113	0.000598721	0	0.000349755	0.000316159	Non-ribosomal peptide synthetase modules, pyoverdine??	yes
1347	0.000521224	0.000425296	0	0.000315507	L-arabinose transport ATP-binding protein AraG (TC 3.A.1.2.2)	yes
5117	0.000341084	0.000320124	0.000284331	0.00031518	Transcriptional repressor of PutA and PutP / Proline dehydrogenase (EC 1.5.99.8) (Proline oxidase) / Delta-1-pyrroline-5-carboxylate dehydrogenase (EC 1.5.1.12)	yes
3155	0.000944938	0	0	0.000314979	L-proline glycine betaine ABC transport system permease protein ProW (TC 3.A.1.12.1)	yes
1199	0	0	0.000943229	0.00031441	Protein RtcB	no
2727	0	0.000364457	0.000574946	0.000313134	Prophage integrase	yes
3178	0.000206336	0.000330681	0.000400811	0.000312609	Long-chain-fatty-acid--CoA ligase (EC 6.2.1.3)	no
6022	0.000263482	0.000231292	0.000441712	0.000312162	Peptide deformylase (EC 3.5.1.88)	yes
3587	0.000318387	0.000393173	0.000224147	0.000311902	Cysteine synthase B (EC 2.5.1.47)	yes
3509	0.000362801	0.000211297	0.000361068	0.000311722	Gfa-like protein	no
4193	0.000327536	0.000298377	0.000308172	0.000311362	Peptide chain release factor 2; programmed frameshift-containing	yes
3544	0.000282249	0.00025691	0.000393268	0.000310809	Probable lipoprotein transmembrane	yes
313	0.000403525	0.000280786	0.00024735	0.000310554	N-acetylglucosamine-1-phosphate uridyltransferase (EC 2.7.7.23) / Glucosamine-1-phosphate N-acetyltransferase (EC 2.3.1.157)	yes
6174	0.000480258	0.000224939	0.000225069	0.000310089	Ribosomal large subunit pseudouridine synthase B (EC 4.2.1.70)	yes
2449	0	0	0.000928408	0.000309469	Nuclease	yes
5372	0.000214835	0.000367163	0.00034491	0.000308969	D-2-hydroxyglutarate dehydrogenase	yes
5106	0.000926757	0	0	0.000308919	Transcriptional regulator, MerR family	yes
317	0.000598936	0.000149675	0.000177891	0.000308834	COG1565: Uncharacterized conserved protein	yes
6438	0.000367386	0.000191744	0.000363479	0.000307536	Transcriptional regulator, TetR family	yes
1694	0.000598721	0	0.000323622	0.000307448	Acetoacetate decarboxylase (EC 4.1.1.4)	yes
6223	0.000922158	0	0	0.000307386	FIG00454203: hypothetical protein	yes
3581	0.000255035	0.000327952	0.000338766	0.000307251	UDP-glucose dehydrogenase (EC 1.1.1.22)	yes
1297	0.000379475	0.000237088	0.000303164	0.000306576	Glutamate Aspartate transport ATP-binding protein GltL (TC 3.A.1.3.4)	yes
6028	0	0.000474692	0.000442683	0.000305792	hypothetical protein	no
1798	0.000754012	0	0.000160405	0.000304806	O-acetylhomoserine sulfhydrylase (EC 2.5.1.49) / O-succinylhomoserine sulfhydrylase (EC 2.5.1.48)	yes
5728	0.000392813	0.000215601	0.000304621	0.000304345	Phosphoribosylformimino-5-aminoimidazole carboxamide ribotide isomerase (EC 5.3.1.16)	yes
6352	0.000521047	0.000174549	0.00021147	0.000302355	hypothetical protein; identical to NP_536384	no
3117	0.00026458	0.000250631	0.000388242	0.000301151	Ferrichrome-iron receptor	yes
2820	0.000328023	0.000286856	0.000287901	0.000300927	Predicted transcriptional regulators	yes
2543	0.000524435	0.000149235	0.000228021	0.000300564	SSU ribosomal protein S21p	yes
4621	0.000332552	0.000257469	0.000310508	0.000300177	Scaffold protein for [4Fe-4S] cluster assembly ApbC, MRP-like	yes
4560	0.000324232	0.000222859	0.000349354	0.000298815	Two-component system response regulator OmpR	yes
5020	0.000424228	0.000213151	0.000256233	0.000297871	ATP synthase A chain (EC 3.6.3.14)	yes
2559	0.000772357	0	0.000120485	0.000297614	Ferredoxin reductase	yes
4109	0.000205887	0.000324177	0.000361251	0.000297105	Glutathione S-transferase (EC 2.5.1.18)	yes
4040	0.000342756	0.000233881	0.000310514	0.000295717	hypothetical protein	no
4496	0.000300479	0.000285928	0.000298759	0.000295055	Aromatic-amino-acid aminotransferase (EC 2.6.1.57)	yes
687	0.000175018	0.000231446	0.000477978	0.000294814	Nitrous-oxide reductase (EC 1.7.99.6)	yes
2802	0.000483348	0.000205927	0.000194987	0.000294754	3-dehydroquinate synthase (EC 4.2.3.4)	no
4759	0.000395457	0.000223724	0.000258483	0.000292555	FIG005478: Porin, Gram-negative type	yes
4169	0.000290549	0.000282879	0.000304186	0.000292538	FIG002207: Probable transmembrane protein	yes
3061	0	0.000484259	0.00039112	0.000291793	Type II/IV secretion system ATP hydrolase TadA/VirB11/CpaF, TadA subfamily	yes
245	0.00035527	0	0.000518273	0.000291181	hypothetical protein	no
6462	0.000258243	0.000297313	0.000317069	0.000290875	NADH ubiquinone oxidoreductase chain A (EC 1.6.5.3)	yes
4378	0.000163701	0.000364532	0.000344116	0.000290783	Endoribonuclease L-PSP	yes
1538	0.000466275	0.000259234	0.000145529	0.000290346	LSU ribosomal protein L33p @ LSU ribosomal protein L33p, zinc-independent	yes
2687	0.000357604	0.000242268	0.000270979	0.000290284	Long-chain-fatty-acid--CoA ligase (EC 6.2.1.3)	yes
5700	0.000341625	0.000280168	0.000248363	0.000290052	LSU ribosomal protein L29p (L35e)	yes
5361	0.000285363	0.00025759	0.000327171	0.000290041	3-hydroxybutyrate dehydrogenase (EC 1.1.1.30)	yes
2533	0.00029048	0.000280159	0.000299007	0.000289882	Dienelactone hydrolase family	yes
6283	0.000867868	0	0	0.000289289	Ferric siderophore transport system, periplasmic binding protein TonB	yes
5961	0	0.000867845	0	0.000289282	hypothetical protein	no
363	0.000263277	0.000251347	0.000352996	0.000289207	Leucine-responsive regulatory protein, regulator for leucine (or lrp) regulon and high-affinity branched-chain amino acid transport system	yes
3393	0.00026901	0.000255787	0.000342172	0.00028899	FIG00453278: hypothetical protein	yes
3387	0.00030931	0.000202971	0.000354512	0.000288931	Cytochrome c oxidase (B(O/a)3-type) chain II (EC 1.9.3.1)	yes
5769	0.00042393	0.000440425	0	0.000288118	Probable outer membrane protein	yes
3588	0.000235644	0.000305815	0.000317911	0.000286457	Membrane-bound lytic murein transglycosylase B precursor (EC 3.2.1.-)	yes
5828	0.000125208	0.000452524	0.000280196	0.000285976	Surface lipoprotein	yes
1905	0.000738045	0	0.000118995	0.00028568	D-glycero-D-manno-heptose 1,7-bisphosphate phosphatase (EC 3.1.1.-); Histidinol-phosphatase (EC 3.1.3.15)	no
1223	0.000359625	0.000227755	0.000269477	0.000285619	D,D-heptose 7-phosphate kinase	yes
4526	0	0.00040727	0.00044741	0.000284893	hypothetical protein	yes
1196	6.90264e-05	0.000512793	0.000269288	0.000283703	hypothetical protein	no
3693	0.000286976	0.000210772	0.000352264	0.000283337	Pyridoxine 5&#39;-phosphate synthase (EC 2.6.99.2)	yes
1207	0.000245508	0.000236355	0.000367125	0.000282996	putative exported protein	yes
6389	0	0.00084812	0	0.000282707	FIG022886: Transcriptional regulator, LysR family	yes
3037	0	0.000847809	0	0.000282603	Cytochrome P450-related protein	yes
5854	0.000256795	0.000327825	0.000262316	0.000282312	Uroporphyrinogen III decarboxylase (EC 4.1.1.37)	yes
814	0.00036412	0.000207001	0.000275601	0.000282241	21 kDa hemolysin precursor	yes
5621	0	0	0.000846336	0.000282112	Flagellar motor rotation protein MotA	yes
1606	0.000435588	0	0.000410302	0.000281963	Putative outer membrane fimbrial usher porin precursor	yes
2199	0.000331571	0.000278395	0.000235364	0.000281777	hypothetical protein	yes
1336	0.000217394	0.000212642	0.000414796	0.000281611	FIG01289694: hypothetical protein	yes
2293	0.000246991	0.000302304	0.000294038	0.000281111	5-methyltetrahydrofolate--homocysteine methyltransferase (EC 2.1.1.13)	yes
1058	0	0.000842546	0	0.000280849	FIG00455728: hypothetical protein	yes
2526	0.000539357	0.000165168	0.000137524	0.000280683	DNA polymerase I (EC 2.7.7.7)	yes
6447	0.000328738	0.000221455	0.000291283	0.000280492	Acetolactate synthase small subunit (EC 2.2.1.6)	yes
3938	0	0	0.000837122	0.000279041	Transcriptional regulator containing an amidase domain and an AraC-type DNA-binding HTH domain	yes
1269	0.000317255	0.00023225	0.000287432	0.000278979	Glutathione S-transferase family protein	yes
2013	0.000392165	0.000444362	0	0.000278842	putative oxidoreductase	yes
886	0.000295719	0.000326329	0.000214123	0.000278724	Heat shock protein Hsp20	yes
6060	7.69665e-05	0.000449839	0.000308776	0.000278527	Multimeric flavodoxin WrbA	yes
2269	0.000394965	0.000227662	0.000211893	0.000278173	ABC transporter ATP-binding protein	yes
3726	0.000330715	0.000258189	0.000245544	0.000278149	Fe-S oxidoreductase	yes
943	0.000257909	0.000320093	0.00025169	0.000276564	Cell division protein FtsJ / Ribosomal RNA large subunit methyltransferase E (EC 2.1.1.-)	yes
292	0.000826799	0	0	0.0002756	Cobalt-zinc-cadmium resistance protein CzcA; Cation efflux system protein CusA	yes
4230	0.000427735	0	0.000398514	0.000275417	Adenylylsulfate kinase (EC 2.7.1.25)	yes
2545	0.000269424	0.00022548	0.000329783	0.000274896	Transamidase GatB domain protein	yes
4650	0.000144502	0.000301554	0.000377981	0.000274679	FIG017670: hypothetical protein	yes
804	0.000376497	0.000157419	0.000289992	0.000274636	FOG: Ankyrin repeat	yes
4019	0.000268444	0.00014485	0.00041051	0.000274601	Kup system potassium uptake protein	yes
4889	0.000818857	0	0	0.000272952	L-2-keto-3-deoxyarabonate dehydratase (EC 4.2.1.43)	yes
931	0.000268269	0.000256623	0.000293414	0.000272769	Exopolyphosphatase (EC 3.6.1.11)	yes
5766	0.000321399	0.000236186	0.000257394	0.00027166	Probable transmembrane protein	yes
619	0.000317685	0.000211363	0.000285669	0.000271572	Phosphoserine phosphatase (EC 3.1.3.3)	yes
2801	0.000429856	0.000159213	0.000225417	0.000271496	BtrN protein	no
2520	0.000240751	0.000291463	0.000282135	0.00027145	Homoserine kinase (EC 2.7.1.39)	yes
4619	0.000330563	0.000195452	0.000288203	0.000271406	Deoxycytidine triphosphate deaminase (EC 3.5.4.13)	yes
4034	0.000320969	0.000241791	0.000250295	0.000271018	FIG021952: putative membrane protein	yes
4355	0.000416632	0	0.000394657	0.00027043	Nitrogen regulatory protein P-II	yes
284	0.000692538	0	0.0001174	0.000269979	FIG00455491: hypothetical protein	yes
847	0.000219848	0.000238026	0.000350242	0.000269372	Chemotaxis regulator - transmits chemoreceptor signals to flagelllar motor components CheY	yes
4717	0	0	0.000804868	0.000268289	Probable transcriptional regulator of trehalose utilization, LuxR family	yes
291	0.000803353	0	0	0.000267784	Probable Co/Zn/Cd efflux system membrane fusion protein	no
5059	0	0	0.000801982	0.000267327	5-methylaminomethyl-2-thiouridine-forming enzyme mnmC	yes
5364	0.000229248	0.00013352	0.000439154	0.000267307	Chorismate synthase (EC 4.2.3.5)	yes
3386	0.00033333	0.000187129	0.000278843	0.000266434	FIG00452811: hypothetical protein	yes
1479	0.000120824	0.0005586	0.00011783	0.000265751	3-oxoacyl-[acyl-carrier protein] reductase (EC 1.1.1.100)	yes
2344	0.000301965	0.000237957	0.000256361	0.000265428	Gamma-glutamyltranspeptidase (EC 2.3.2.2)	yes
2470	0.000260294	0.00053548	0	0.000265258	Glycosyltransferase	yes
940	0.000257564	0.00029667	0.000235267	0.000263167	Phosphoglucosamine mutase (EC 5.4.2.10)	yes
4781	0.000191567	0.000259358	0.000335718	0.000262215	ThiJ/PfpI family protein	yes
6261	0.000205019	0.000231145	0.000349767	0.000261977	Rhodanese-related sulfurtransferase	yes
2017	3.6e-05	0.000275261	0.000472636	0.000261299	Butyryl-CoA dehydrogenase (EC 1.3.99.2)	yes
2877	0.000168011	0.000461653	0.000153876	0.00026118	Glucose dehydrogenase (EC 1.1.99.10), membrane-bound, flavoprotein	yes
6372	0.000740349	0	4.28023e-05	0.00026105	Glucose-1-phosphate cytidylyltransferase (EC 2.7.7.33)	yes
5382	0.000141481	0.00049156	0.000148068	0.00026037	Methyl-accepting chemotaxis protein I (serine chemoreceptor protein)	yes
1400	0.000287679	0.00022444	0.000267945	0.000260021	Phosphoserine phosphatase (EC 3.1.3.3)	yes
2377	0.000297364	0.00023359	0.000248297	0.00025975	Phosphoenolpyruvate phosphomutase (EC 5.4.2.9)	yes
1037	0.000212528	0.000201544	0.000364571	0.000259548	Acetyltransferase, GNAT family	yes
5633	0.000492867	0	0.000283569	0.000258812	hypothetical protein	no
398	0.000776135	0	0	0.000258712	Xylulose kinase (EC 2.7.1.17)	yes
329	0.000258379	0.000247246	0.000269819	0.000258481	Dioxygenases related to 2-nitropropane dioxygenase	yes
7	0	8.32019e-05	0.000691658	0.000258287	FIG00457405: hypothetical protein	yes
6296	0.000447131	0	0.000321311	0.000256147	FIG00460680: hypothetical protein	no
4026	0.000375188	0.000291079	0.000100753	0.000255674	GTP-binding protein HflX	yes
4594	0.000257937	0.000223657	0.000284514	0.000255369	Quinone oxidoreductase (EC 1.6.5.5)	yes
2763	0.000282321	0.000249725	0.000233807	0.000255284	Multimodular transpeptidase-transglycosylase (EC 2.4.1.129) (EC 3.4.-.-)	yes
4507	0.000275997	0.000259857	0.000229332	0.000255062	Topoisomerase IV subunit A (EC 5.99.1.-)	yes
702	0.000205743	0.000224424	0.000333407	0.000254525	Dabb	yes
3554	0.000202712	0.000266187	0.000294491	0.000254464	Glutamine amidotransferase, class I	yes
4163	0.000319943	0.000217388	0.000225005	0.000254112	DNA mismatch repair protein MutS	yes
6463	0.000425609	0.00014013	0.000195611	0.000253783	NADH-ubiquinone oxidoreductase chain B (EC 1.6.5.3)	yes
3889	0.000265609	0.000197805	0.000297912	0.000253775	Choline dehydrogenase (EC 1.1.99.1)	yes
6054	0	0.000448806	0.000311649	0.000253485	Indolepyruvate ferredoxin oxidoreductase, alpha and beta subunits	yes
6250	0.000310962	0.000252144	0.000196878	0.000253328	Respiratory nitrate reductase beta chain (EC 1.7.99.4)	yes
3357	0.000237982	0.000275452	0.000244915	0.000252783	Hydroxymethylpyrimidine phosphate synthase ThiC	yes
6354	0.000143991	0.00045434	0.000158702	0.000252344	Phage tail fibers	yes
2522	0.000336636	0.00021294	0.000206468	0.000252015	AMP nucleosidase (EC 3.2.2.4)	yes
1544	0.000160765	0.000101141	0.000493156	0.000251687	Protein involved in stability of MscS mechanosensitive channel	yes
27	0.000278296	0.000267592	0.000208674	0.000251521	Type III restriction-modification system methylation subunit (EC 2.1.1.72)	yes
846	0.000349416	6.3102e-05	0.000340464	0.000250994	Chemotaxis response - phosphatase CheZ	yes
3147	0.000275198	0.00021511	0.000261904	0.000250737	Short-chain dehydrogenase/reductase SDR	yes
123	0	0	0.000747151	0.00024905	radical SAM domain protein	yes
3658	0	0.000451426	0.000295625	0.000249017	Diamine acetyltransferase (EC 2.3.1.57)	yes
1405	0.000746689	0	0	0.000248896	Para-aminobenzoate synthase, aminase component (EC 2.6.1.85) / Aminodeoxychorismate lyase (EC 4.1.3.38)	yes
2511	0.000125462	0.000290732	0.000330246	0.000248813	DNA-binding domain of ModE / Molybdate-binding domain of ModE	yes
2183	0.000193153	0.000282644	0.000270247	0.000248681	Acetylornithine deacetylase (EC 3.5.1.16)	yes
1264	0.000246228	0.000241476	0.000257481	0.000248395	NAD(P) transhydrogenase alpha subunit (EC 1.6.1.2)	yes
4705	0.000191296	0.000258064	0.000295235	0.000248198	Acetylornithine deacetylase/Succinyl-diaminopimelate desuccinylase and related deacylases	yes
4584	0.000205148	0.00030868	0.000230593	0.000248141	Phosphoenolpyruvate carboxylase (EC 4.1.1.31)	yes
6392	0	0.000743674	0	0.000247891	Transcriptional regulator, GntR family domain / Aspartate aminotransferase (EC 2.6.1.1)	yes
1911	0.000329701	0.000102651	0.000310013	0.000247455	FIG000233: metal-dependent hydrolase	yes
4439	0.000271642	0.000195075	0.00027537	0.000247362	FIG00453618: hypothetical protein	yes
533	0.000222588	0.000241536	0.000276817	0.00024698	N-formylglutamate deformylase (EC 3.5.1.68)	yes
3916	0.00026204	0.000113698	0.000364305	0.000246681	Glutathione S-transferase	yes
5771	0	0	0.000738668	0.000246223	HlyD family secretion protein	yes
498	0.000372866	0.000150378	0.00021537	0.000246205	Osmotically inducible protein Y precursor	yes
3613	0	4.40256e-05	0.000693245	0.000245757	Molybdopterin biosynthesis Mog protein, molybdochelatase	yes
3724	0	0.000737212	0	0.000245737	Coenzyme F420-dependent N5,N10-methylene tetrahydromethanopterin reductase and related flavin-dependent oxidoreductases	yes
3496	0.000299257	0.000271282	0.000165566	0.000245368	FIG00454190: hypothetical protein	no
1880	0.000120778	5.4668e-05	0.000560373	0.000245273	Transporter	yes
3389	0.000307449	0.000189512	0.000238257	0.000245072	Cytochrome c553-like	yes
3846	0.000238526	0.000223637	0.000272033	0.000244732	Dihydroorotase (EC 3.5.2.3)	yes
5682	0.00058956	0.00014374	0	0.000244433	hypothetical protein	no
4246	0.000231539	0.000221308	0.000280325	0.000244391	Cysteinyl-tRNA synthetase (EC 6.1.1.16)	yes
2699	0.000261165	0.000239153	0.00023209	0.000244136	Acetylpolyamine aminohydrolase	yes
4209	0.000302289	0.00026872	0.000161258	0.000244089	Predicted Lactate-responsive regulator, IclR family	yes
4602	0.000278315	0.000142432	0.000311503	0.000244083	Iojap protein	yes
2235	0.000181776	0.000231267	0.000317626	0.000243556	Chitin binding protein	yes
4847	0.000639828	8.87476e-05	0	0.000242858	Indolepyruvate ferredoxin oxidoreductase, alpha and beta subunits	yes
3049	0.000230483	0.000237438	0.000259503	0.000242475	Alkanesulfonates transport system permease protein	yes
4383	0.000226818	0.000247861	0.000251605	0.000242095	Lipoate synthase	yes
6162	0.00044169	0.000284205	0	0.000241965	DNA-binding protein H-NS	yes
6459	0.000332701	0.000180151	0.0002112	0.000241351	Quinone oxidoreductase (EC 1.6.5.5)	yes
2603	0.000248778	0.000238021	0.000233536	0.000240111	Aspartate aminotransferase (EC 2.6.1.1)	yes
6475	0.0002162	0.000119308	0.000384337	0.000239949	NADH-ubiquinone oxidoreductase chain N (EC 1.6.5.3)	yes
1416	0.000265267	0.000206808	0.000247559	0.000239878	UDP-N-acetylmuramate--alanine ligase (EC 6.3.2.8)	yes
930	0	0.000390368	0.000328259	0.000239542	FIG00455249: hypothetical protein	no
2561	0.000236876	0.000169326	0.000310257	0.00023882	Bis(5&#39;-nucleosyl)-tetraphosphatase (asymmetrical) (EC 3.6.1.17)	yes
4941	0.000715113	0	0	0.000238371	Multimodular transpeptidase-transglycosylase (EC 2.4.1.129) (EC 3.4.-.-)	yes
2569	0.000114647	0.000315538	0.000283221	0.000237802	Delta-1-pyrroline-5-carboxylate dehydrogenase (EC 1.5.1.12)	yes
4314	0.000184941	0.000396561	0.000129462	0.000236988	DNA polymerase III alpha subunit (EC 2.7.7.7)	yes
560	0.000358008	0.000352915	0	0.000236974	2-nitropropane dioxygenase (EC 1.13.11.32)	yes
3331	0.000300878	0.000161264	0.000248073	0.000236738	Putative type IV pilin protein	yes
4076	0	0	0.000709663	0.000236554	Flagellar hook-length control protein FliK	yes
1842	0.000296683	0.000213644	0.000195936	0.000235421	FAD/FMN-containing dehydrogenases	yes
4023	0.00025946	0.000201132	0.000241354	0.000233982	ATP phosphoribosyltransferase regulatory subunit (EC 2.4.2.17)	yes
4049	0.000241018	0.00017797	0.000282716	0.000233901	DNA polymerase III subunits gamma and tau (EC 2.7.7.7)	no
2735	0.000701675	0	0	0.000233892	FIG00457569: hypothetical protein	yes
6094	0.000251645	0.000195321	0.000253937	0.000233634	Spermidine N1-acetyltransferase (EC 2.3.1.57)	yes
4028	0.000248763	0.000242442	0.00020711	0.000232772	GTP-binding protein EngA	yes
2116	0.000240585	0.000205717	0.000251342	0.000232548	1-deoxy-D-xylulose 5-phosphate reductoisomerase (EC 1.1.1.267)	yes
3689	0.000283555	0.000158061	0.000255495	0.00023237	Signal peptidase I (EC 3.4.21.89)	yes
2399	0.000204723	0.000207992	0.000284192	0.000232303	Phosphoribosylaminoimidazole carboxylase ATPase subunit (EC 4.1.1.21)	yes
1125	0.000354965	0.000163386	0.000175838	0.000231396	Hydroxymethylpyrimidine phosphate kinase ThiD (EC 2.7.4.7)	yes
2472	0.000284565	0.000150889	0.000255356	0.00023027	FKBP-type peptidyl-prolyl cis-trans isomerase	yes
1980	0.000689766	0	0	0.000229922	hypothetical protein	no
4789	0.000687586	0	0	0.000229195	hypothetical protein	no
4470	0.000293679	0.000176102	0.000217201	0.000228994	Transcriptional regulator, TetR family	yes
4825	0.000329676	0.000187357	0.000166646	0.000227893	Malonyl CoA-acyl carrier protein transacylase (EC 2.3.1.39)	no
5640	0.000367195	0.000107657	0.0002075	0.000227451	Flagellar biosynthesis protein FliL	yes
6390	0	0.000680701	0	0.0002269	Pirin	yes
2800	0	0	0.000680621	0.000226874	hypothetical protein	no
810	0.000186736	0.000248988	0.00024488	0.000226868	Folate-dependent protein for Fe/S cluster synthesis/repair in oxidative stress	yes
106	0.000295891	0.000212523	0.000169038	0.000225817	Molybdenum cofactor biosynthesis protein MoaA	yes
3021	0	0.000677099	0	0.0002257	RND efflux system, inner membrane transporter CmeB	yes
3750	0.000203959	0.000157541	0.000314189	0.00022523	Glutathione S-transferase (EC 2.5.1.18)	no
6172	0	0.000675044	0	0.000225015	hypothetical protein	no
3124	0.000238447	0.000245811	0.000186773	0.000223677	CobW GTPase involved in cobalt insertion for B12 biosynthesis	yes
5560	0.000327424	0.000170614	0.000172945	0.000223661	LysR-type transcriptional regulator NahR	yes
3713	0.000412008	0	0.000258313	0.000223441	Transport ATP-binding protein CydCD	yes
2280	0.000158776	0.000186425	0.000324839	0.000223347	2-octaprenyl-3-methyl-6-methoxy-1,4-benzoquinol hydroxylase (EC 1.14.13.-)	yes
238	0	0.000546412	0.000123594	0.000223335	Malonyl CoA-acyl carrier protein transacylase (EC 2.3.1.39)	yes
5066	8.83882e-05	0.000266679	0.00031446	0.000223176	General secretion pathway protein D	yes
1446	0.000247058	0.00022137	0.000200597	0.000223008	TldD protein, part of proposed TldE/TldD proteolytic complex (PMID 12029038)	yes
1917	0	0.000460365	0.000208116	0.000222827	Predicted transcriptional regulators	yes
4556	0.000261821	0.000177646	0.000228772	0.000222746	ABC-type nitrate/sulfonate/bicarbonate transport system, ATPase component	yes
5814	0.000210365	0.000219487	0.000238293	0.000222715	Glutamate synthase [NADPH] large chain (EC 1.4.1.13)	yes
3464	0.000285059	0.000126733	0.0002553	0.000222364	Riboflavin synthase eubacterial/eukaryotic (EC 2.5.1.9)	yes
2209	0.000197776	0.000220436	0.000247131	0.000221781	Alanine racemase, catabolic (EC 5.1.1.1)	yes
4891	0	0.000665197	0	0.000221732	L-arabinose-binding periplasmic protein precursor AraF (TC 3.A.1.2.2)	yes
3479	0.000267859	0.000205069	0.000190833	0.000221254	Glucose-6-phosphate 1-dehydrogenase (EC 1.1.1.49)	yes
4812	0	0	0.000661708	0.000220569	Transcriptional regulator RhlR	yes
1843	0.000197136	0.000211761	0.000252242	0.00022038	Diadenosine tetraphosphate (Ap4A) hydrolase and other HIT family hydrolases	yes
998	0.000253445	0.000196584	0.000210232	0.000220087	Oxidoreductase, aldo/keto reductase family	yes
5094	0.000113358	5.0537e-05	0.00049614	0.000220012	Aldehyde dehydrogenase (EC 1.2.1.3)	yes
3741	0.000290339	0.000144447	0.000225148	0.000219978	Histidine ABC transporter, ATP-binding protein HisP (TC 3.A.1.3.1)	yes
3461	0.000189201	0.000225379	0.000245192	0.000219924	Transcription termination protein NusB	yes
2375	0.000292938	0.000149466	0.000217209	0.000219871	2-aminoethylphosphonate:pyruvate aminotransferase (EC 2.6.1.37)	yes
4285	0.000197258	0.000211657	0.000241956	0.000216957	Phosphopantetheine adenylyltransferase (EC 2.7.7.3)	yes
1806	0.000275315	0.000168573	0.000205162	0.00021635	Tryptophan synthase beta chain (EC 4.2.1.20)	yes
1137	0	0	0.000646128	0.000215376	ABC transport system, permease component YbhR	yes
6120	8.51166e-05	0	0.000560754	0.00021529	Histidine kinase	yes
5739	0.000251003	0.00017392	0.000219822	0.000214915	Ubiquinol-cytochrome C reductase iron-sulfur subunit (EC 1.10.2.2)	yes
3559	0	0.000561033	8.32326e-05	0.000214755	FIG01281866: hypothetical protein	no
402	0.000224848	0.000175764	0.000240271	0.000213628	Preprotein translocase subunit SecE (TC 3.A.5.1.1)	yes
4025	0.000283563	0.00013781	0.000217664	0.000213012	HflK protein	yes
5195	0.000171937	0.000233797	0.000230901	0.000212211	Ribonucleotide reductase of class II (coenzyme B12-dependent) (EC 1.17.4.1)	yes
2631	0.000237942	0.000202948	0.000194782	0.00021189	Aspartate carbamoyltransferase (EC 2.1.3.2)	yes
3872	0.00022492	0.000176377	0.000233597	0.000211631	FIG00453592: hypothetical protein	yes
4529	0.00052237	0.000110232	0	0.000210867	Phage terminase large subunit	yes
5386	0.000275531	0.000205462	0.000149673	0.000210222	ATP-dependent DNA helicase UvrD/PcrA	yes
3481	0.000206571	0.000211719	0.000209614	0.000209301	ABC-type sugar transport system, periplasmic component	yes
2213	0.000233582	0.000154745	0.000239467	0.000209264	Glutathione peroxidase family protein	yes
2302	0	0.000283553	0.000342741	0.000208765	Transcriptional regulator, MarR family	yes
1111	0.000191343	0.000161102	0.000270677	0.000207707	Phage tail sheath monomer	no
1308	0.000150136	0.000245756	0.000226146	0.000207346	4-Hydroxy-2-oxoglutarate aldolase (EC 4.1.3.16) / 2-dehydro-3-deoxyphosphogluconate aldolase (EC 4.1.2.14)	yes
1378	0.000223196	0.000220888	0.0001772	0.000207095	Signal recognition particle, subunit Ffh SRP54 (TC 3.A.5.1.1)	yes
6204	0	0	0.000621112	0.000207037	Type II/IV secretion system secretin RcpA/CpaC, associated with Flp pilus assembly	yes
3545	0.000126175	0	0.000494851	0.000207009	Probable transmembrane protein	yes
4054	0	0	0.000617632	0.000205877	hypothetical protein	no
3643	0.000559987	5.55851e-05	0	0.000205191	Fatty acid desaturase family	no
1423	0.000615171	0	0	0.000205057	Cell division protein FtsI [Peptidoglycan synthetase] (EC 2.4.1.129)	yes
3043	0.000147415	0.00021937	0.000248089	0.000204958	Enoyl-CoA hydratase (EC 4.2.1.17)	yes
944	9.44685e-05	0.000254624	0.000264881	0.000204658	FIG004454: RNA binding protein	yes
688	0.000413693	0.000199541	0	0.000204411	Outer membrane component of tripartite multidrug resistance system	yes
2212	9.1674e-05	0.000120085	0.000399748	0.000203836	Glutathione-regulated potassium-efflux system ATP-binding protein	yes
4666	0.000276784	0	0.000331794	0.000202859	Sulfate adenylyltransferase subunit 1 (EC 2.7.7.4)	yes
4913	0.000243618	0.000184496	0.000180294	0.000202802	Altronate hydrolase (EC 4.2.1.7)	yes
4179	0.000195086	0.000201263	0.000211583	0.000202644	33 kDa chaperonin (Heat shock protein 33) (HSP33)	yes
1343	0.000226924	0.000172491	0.0002075	0.000202305	Orotidine 5&#39;-phosphate decarboxylase (EC 4.1.1.23)	yes
2189	0.000174344	0.000177877	0.000253082	0.000201768	2-C-methyl-D-erythritol 4-phosphate cytidylyltransferase (EC 2.7.7.60)	yes
1292	0	0.000603439	0	0.000201146	tRNA delta(2)-isopentenylpyrophosphate transferase (EC 2.5.1.8)	yes
2596	0.000602883	0	0	0.000200961	hypothetical protein	no
147	0.000247811	0.000174773	0.000179865	0.000200816	Chromosome (plasmid) partitioning protein ParB	yes
2014	0	0.000296962	0.000305143	0.000200702	Putative stomatin/prohibitin-family membrane protease subunit aq_911	yes
2256	0.000194949	0.000162007	0.000244027	0.000200328	Cold shock protein CspG	yes
766	0.000267438	0.000146127	0.000187417	0.000200327	Polymyxin resistance protein ArnC, glycosyl transferase (EC 2.4.-.-)	yes
1930	0.000225727	0.000150689	0.000224169	0.000200195	FIG00453399: hypothetical protein	yes
4887	0	0	0.000600393	0.000200131	Ketoglutarate semialdehyde dehydrogenase (EC 1.2.1.26)	yes
308	0.000113382	0.000138237	0.000348605	0.000200075	LemA family protein	yes
5588	0	0	0.000599804	0.000199935	SAM-dependent methyltransferase YafE (UbiE paralog)	no
1709	0.000333355	0.000160635	0.00010569	0.000199893	hypothetical protein	no
6484	0.000200618	0.000168176	0.00022994	0.000199578	Putative acyl-CoA dehydrogenase oxidoreductase (EC 1.3.99.3), may be related to NAD-dependent histone acetylation	yes
3175	0.000598721	0	0	0.000199574	Long-chain-fatty-acid--CoA ligase (EC 6.2.1.3)	yes
739	0.000304624	0	0.000294075	0.000199566	Outer membrane porin protein 32 precursor	yes
4129	0.000211041	0.000169295	0.000215485	0.000198607	FIG00453798: hypothetical protein	yes
1705	0.000204748	0.000183858	0.00020714	0.000198582	3-isopropylmalate dehydratase large subunit (EC 4.2.1.33)	yes
4267	0.000234699	0.000127951	0.000232837	0.000198496	Lipopolysaccharide ABC transporter, ATP-binding protein LptB	yes
1225	0.000204465	0.000252396	0.000137178	0.000198013	Capsular polysaccharide biosynthesis protein WcbJ, NAD-dependent epimerase/dehydratase family	yes
4405	0	0	0.00059369	0.000197897	Patatin	yes
4510	0.000137804	0.000233734	0.000221852	0.000197797	COG0488: ATPase components of ABC transporters with duplicated ATPase domains	yes
1539	6.98204e-05	0.000367519	0.000154636	0.000197325	L-aspartate oxidase (EC 1.4.3.16)	yes
1845	0.000157675	0.000258596	0.000174222	0.000196831	Ubiquinone/menaquinone biosynthesis methyltransferase UbiE (EC 2.1.1.-)	yes
2501	0.000198544	0.000251893	0.000139281	0.000196573	tRNA proofreading protein STM4549	yes
1546	0.00014432	0.00014885	0.000295547	0.000196239	Phosphoribosylglycinamide formyltransferase (EC 2.1.2.2)	yes
3664	0.000185856	0	0.000401867	0.000195908	Ribonuclease E (EC 3.1.26.12)	yes
1299	0.000584178	0	0	0.000194726	Glutamate Aspartate transport system permease protein GltJ (TC 3.A.1.3.4)	yes
6241	0.000207935	0.000101843	0.000273871	0.00019455	Dihydroorotate dehydrogenase (EC 1.3.3.1)	yes
3162	0.00012632	0.000196983	0.00026022	0.000194508	Methyl-accepting chemotaxis protein I (serine chemoreceptor protein)	yes
2863	0.00019128	0.000145974	0.000244788	0.000194014	Oxygen-insensitive NADPH nitroreductase (EC 1.-.-.-)	yes
660	0.00013364	0.000215071	0.000231498	0.000193403	2-ketogluconate utilization repressor PtxS	yes
6182	0.000276841	0.000138536	0.000163372	0.000192916	Membrane fusion component of tripartite multidrug resistance system	yes
3144	0.000153577	0.00017964	0.000244253	0.00019249	Glutathione S-transferase (EC 2.5.1.18)	yes
2938	0.000190622	0.000181892	0.000204817	0.000192443	Beta-lactamase (EC 3.5.2.6)	yes
1222	0.000188665	0.000170274	0.000218375	0.000192438	Phosphoheptose isomerase 1 (EC 5.3.1.-)	yes
5376	0.000386813	8.3343e-05	0.000105564	0.000191907	Putative transcriptional regulator LYSR-type	yes
4978	0	0.000285222	0.000290485	0.000191903	FIG00454277: hypothetical protein	yes
3056	0.000211471	0.000180644	0.000183401	0.000191839	Sodium:dicarboxylate symporter precursor	yes
1315	0.000124017	0.00027163	0.000178832	0.000191493	LPS-assembly lipoprotein RlpB precursor (Rare lipoprotein B)	yes
3699	2.51167e-05	0.000262452	0.000283917	0.000190495	Excinuclease ABC subunit C	yes
2378	0.00036128	8.59847e-05	0.000123837	0.000190367	Choline permease LicB	yes
2853	0.00036255	0.000208315	0	0.000190288	Transcriptional regulator, IclR family	yes
2020	0.000134963	0.000162125	0.000273052	0.000190046	3-hydroxyisobutyrate dehydrogenase (EC 1.1.1.31)	yes
68	0.000388558	0.000177976	0	0.000188845	Transcriptional regulator containing PAS, AAA-type ATPase, and DNA-binding domains	yes
1477	0.000141441	0.000249713	0.000174182	0.000188445	3-deoxy-manno-octulosonate cytidylyltransferase (EC 2.7.7.38)	yes
4963	0.000339882	3.47755e-05	0.00018958	0.000188079	DNA-binding response regulator, LuxR family	yes
1912	0.000229651	0.000125066	0.00020513	0.000186616	Phosphate starvation-inducible ATPase PhoH with RNA binding motif	yes
1809	0.000114285	0.00023275	0.000212445	0.000186493	FIG00467277: hypothetical protein	no
1385	0.000291598	0.000127339	0.00013735	0.000185429	COG0536: GTP-binding protein Obg	yes
3158	0.000218589	0.000118946	0.000218669	0.000185401	Methyltransferase	yes
2347	0.000126319	0.000429768	0	0.000185363	FIG00456623: hypothetical protein	no
5105	0.000150654	0.000192881	0.000212324	0.000185286	Lead, cadmium, zinc and mercury transporting ATPase (EC 3.6.3.3) (EC 3.6.3.5); Copper-translocating P-type ATPase (EC 3.6.3.4)	yes
2190	0.000203237	0.000112651	0.000239871	0.000185253	2-C-methyl-D-erythritol 2,4-cyclodiphosphate synthase (EC 4.6.1.12)	no
2292	0.000202903	0.000178883	0.000173953	0.000185246	5-methyltetrahydrofolate--homocysteine methyltransferase (EC 2.1.1.13)	yes
4766	0.000215561	0.000177721	0.000161429	0.000184904	Alanine racemase (EC 5.1.1.1)	yes
6043	0.000501181	0	5.34675e-05	0.000184883	Phenylacetate-CoA oxygenase, PaaG subunit	yes
5853	0.000194407	0.000171546	0.000186938	0.000184297	FIG00457248: hypothetical protein	yes
5891	0.000552638	0	0	0.000184213	PROBABLE SIGNAL PEPTIDE PROTEIN	yes
218	0.000171131	0.000218759	0.000162261	0.00018405	Selenide,water dikinase (EC 2.7.9.3)	yes
2285	0.000239193	0.000124732	0.000187348	0.000183758	Fumarylacetoacetate hydrolase family protein	yes
5789	0.000114485	0.000307668	0.000128468	0.00018354	GTP-binding protein EngB	yes
4801	0	0	0.000549719	0.00018324	FIG00454237: hypothetical protein	yes
130	7.00262e-05	0.000158197	0.000320907	0.000183043	2-methylcitrate synthase (EC 2.3.3.5)	yes
1443	5.63834e-05	0	0.000490936	0.00018244	Glutamate-ammonia-ligase adenylyltransferase (EC 2.7.7.42)	yes
5787	0.000346421	0.000104619	9.57527e-05	0.000182264	Cytochrome c-type biogenesis protein DsbD, protein-disulfide reductase (EC 1.8.1.8)	yes
1346	0.000546253	0	0	0.000182084	L-arabinose transport system permease protein (TC 3.A.1.2.2)	yes
5738	0.000223393	9.31867e-05	0.000229289	0.000181956	FIG137478: hypothetical protein YbgI	yes
4750	0.000459952	8.5824e-05	0	0.000181925	Response regulator CitB of citrate metabolism	yes
6471	0.000249268	9.74395e-05	0.000198783	0.00018183	NADH-ubiquinone oxidoreductase chain J (EC 1.6.5.3)	yes
5339	0.000271467	0.000124681	0.000147358	0.000181169	Sialic acid transporter (permease) NanT	yes
3423	0.000541746	0	0	0.000180582	Polysaccharide export lipoprotein Wza	yes
2104	0.000317898	0.000119592	0.000102346	0.000179946	Cell division protein	yes
2889	0.000122401	0.000215238	0.000201904	0.000179848	Inosine-5&#39;-monophosphate dehydrogenase (EC 1.1.1.205)	yes
5406	0.000198585	0.00017142	0.000169292	0.000179766	Branched-chain amino acid transport ATP-binding protein LivF (TC 3.A.1.4.1)	yes
2546	0	0.000496672	4.14796e-05	0.000179384	DNA primase (EC 2.7.7.-)	yes
5194	0	0	0.000536568	0.000178856	Predicted kinase	yes
3696	0.000280916	0.000124369	0.000130991	0.000178759	Response regulator containing CheY-like receiver, AAA-type ATPase, and DNA-binding domains	yes
1005	0.000135709	0.00018148	0.000218198	0.000178462	Protein of unknown function DUF484	yes
1417	0.000314099	0.000122818	9.67761e-05	0.000177898	UDP-N-acetylglucosamine--N-acetylmuramyl-(pentapeptide) pyrophosphoryl-undecaprenol N-acetylglucosamine transferase (EC 2.4.1.227)	yes
5392	0.000173671	0.000159598	0.000200191	0.00017782	Uncharacterized protein conserved in bacteria	yes
1428	0.000311183	0.000220886	0	0.000177356	Outer membrane protein (porin)	yes
1958	0.000187182	0.000197521	0.000146817	0.000177173	Putative non-ribosomal peptide synthetase in AHQ biosynthetic operon	yes
5642	7.50943e-05	0.000211849	0.000243748	0.000176897	Flagellar motor switch protein FliN	yes
6246	0	0.000360898	0.000168789	0.000176562	Nitrate/nitrite transporter	yes
4596	0.0001991	0.000143943	0.000186617	0.000176554	3-oxoacyl-[acyl-carrier protein] reductase (EC 1.1.1.100)	yes
4866	0	0.000527398	0	0.000175799	FIG028593: membrane protein	yes
4288	0.000195199	0.000132767	0.000199069	0.000175678	Signal recognition particle receptor protein FtsY (=alpha subunit) (TC 3.A.5.1.1)	yes
4110	7.08698e-05	0	0.000455709	0.000175526	NAD-dependent epimerase/dehydratase	yes
5024	0.000245955	9.54088e-05	0.000184699	0.000175354	Chromosome (plasmid) partitioning protein ParB / Stage 0 sporulation protein J	yes
3832	0.000191397	0.000135986	0.000197585	0.000174989	Alcohol dehydrogenase (EC 1.1.1.1)	yes
5082	0.000230569	9.5279e-05	0.000196199	0.000174016	Oxidoreductase (EC 1.1.1.-)	yes
3087	0.000285226	0.000236515	0	0.000173914	Xylitol dehydrogenase (EC 1.1.1.9)	yes
102	0.000218033	0.000141486	0.00016145	0.000173656	probable tail fiber protein	yes
6257	0.000150306	0.000204681	0.000165228	0.000173405	Exodeoxyribonuclease III (EC 3.1.11.2)	yes
4226	0	0	0.000519943	0.000173314	FIG00454264: hypothetical protein	yes
5009	0	0.000468301	5.08159e-05	0.000173039	Glyoxalase family protein	yes
1363	0.000184438	0.000166822	0.000167277	0.000172846	3-dehydroquinate dehydratase II (EC 4.2.1.10)	yes
1408	0.000492867	0	2.36785e-05	0.000172182	hypothetical protein	no
3873	0	0.000181471	0.000332976	0.000171482	3-deoxy-D-manno-octulosonic-acid transferase (EC 2.-.-.-)	yes
5331	0.000513146	0	0	0.000171049	Sigma-fimbriae chaperone protein	yes
5889	0.000151906	0.000136098	0.000224657	0.000170887	FIG00452653: hypothetical protein	yes
222	0.000121742	0.000197573	0.000192249	0.000170521	Purine nucleoside permease	yes
3253	0.000511304	0	0	0.000170435	FIG00452609: hypothetical protein	yes
4460	0.000511304	0	0	0.000170435	Dienelactone hydrolase family	yes
652	0	0.000511059	0	0.000170353	LysR family transcriptional regulator YeiE	yes
4665	0	0.000510173	0	0.000170058	Uroporphyrinogen-III methyltransferase (EC 2.1.1.107)	yes
791	0.000193416	0.000123633	0.00019255	0.000169866	FIG00455140: hypothetical protein	yes
3103	5.99518e-05	0.00020909	0.000240511	0.000169851	FIG00453423: hypothetical protein	yes
2416	0	0.000507177	0	0.000169059	hypothetical protein	no
2778	0	0.000505915	0	0.000168638	Transcriptional regulator, LysR family	yes
799	0.000162231	0.000168265	0.000174762	0.000168419	Glycosyltransferase	yes
5385	0.000273684	7.8425e-05	0.000151956	0.000168022	5&#39;-methylthioadenosine nucleosidase (EC 3.2.2.16) / S-adenosylhomocysteine nucleosidase (EC 3.2.2.9)	yes
1810	3.78642e-05	0	0.000464367	0.00016741	FIG00460152: hypothetical protein	no
2891	0.000147215	0.000188958	0.000164409	0.00016686	Regulator of nucleoside diphosphate kinase	yes
5723	0.000167157	0.000142055	0.000190643	0.000166618	ATP phosphoribosyltransferase (EC 2.4.2.17)	yes
4567	0.000256364	4.53569e-05	0.000198018	0.00016658	Histidine ABC transporter, ATP-binding protein HisP (TC 3.A.1.3.1)	yes
6232	0.000244832	0.000116698	0.000137848	0.000166459	23S rRNA (guanosine-2&#39;-O-) -methyltransferase rlmB (EC 2.1.1.-)	yes
1048	9.69253e-05	0.000249319	0.00015304	0.000166428	Respiratory nitrate reductase alpha chain (EC 1.7.99.4)	yes
2244	0.000157194	0.000226467	0.000115509	0.00016639	Anthranilate synthase, aminase component (EC 4.1.3.27)	yes
1194	0	0.00049718	0	0.000165727	Molecular chaperone	yes
6375	0.0001622	0.000173635	0.000160548	0.000165461	Aminotransferase, DegT/DnrJ/EryC1/StrS family	yes
3842	0.000158592	0.000137436	0.000200326	0.000165451	UPF0301 protein YqgE	yes
1422	0.000106316	0.000255593	0.000132943	0.000164951	UDP-N-acetylmuramoylalanyl-D-glutamate--2,6-diaminopimelate ligase (EC 6.3.2.13)	no
1608	0	0	0.000494851	0.00016495	putative membrane protein	yes
5298	9.44617e-05	0	0.000400373	0.000164945	PlcB, ORFX, ORFP, ORFB, ORFA, ldh gene	yes
1932	0	0	0.000494538	0.000164846	hypothetical protein	no
867	0.000169981	0.000144136	0.000180129	0.000164748	VgrG protein	no
1429	8.54967e-05	0.000297555	0.000111044	0.000164699	Long-chain-fatty-acid--CoA ligase (EC 6.2.1.3)	yes
3260	0	0.000494018	0	0.000164673	Dipeptide transport system permease protein DppB (TC 3.A.1.5.2)	yes
2443	7.08698e-05	0.000272747	0.000149666	0.000164428	FIG00453247: hypothetical protein	yes
1541	0.000401051	9.16592e-05	0	0.000164237	Quinolinate synthetase (EC 2.5.1.72)	yes
1594	0	0.000491766	0	0.000163922	Outer membrane efflux protein	yes
1404	0.000164318	0.000167024	0.000159752	0.000163698	3-methyl-2-oxobutanoate hydroxymethyltransferase (EC 2.1.2.11)	yes
5788	0.000176755	0.00012437	0.000189648	0.000163591	Porphobilinogen synthase (EC 4.2.1.24)	yes
1366	0.000106363	0.000178119	0.000205936	0.000163473	Ribosomal protein L11 methyltransferase (EC 2.1.1.-)	yes
3895	0	0.000489419	0	0.00016314	hypothetical protein	no
2260	0.000177356	0.000153359	0.000156803	0.000162506	Glutaredoxin-related protein	yes
4270	0.000154046	0.000151656	0.000181806	0.000162503	PTS system nitrogen-specific IIA component, PtsN	yes
2527	0.000195161	0.000144142	0.000147864	0.000162389	NADH dehydrogenase (EC 1.6.99.3)	yes
2412	0.000184411	0.000118988	0.000182544	0.000161981	Alternative dihydrofolate reductase 3	yes
382	0	0.000485356	0	0.000161785	Various polyols ABC transporter, ATP-binding component	yes
3459	0	0.000485197	0	0.000161732	FIG016425: Soluble lytic murein transglycosylase and related regulatory proteins (some contain LysM/invasin domains)	yes
5489	0.000227161	0	0.000255381	0.000160847	Glucosamine--fructose-6-phosphate aminotransferase [isomerizing] (EC 2.6.1.16)	yes
5357	0	0.000481631	0	0.000160544	Response regulator	yes
898	0	0.000481531	0	0.00016051	Transcriptional regulator	yes
3093	0	0.000307999	0.00017353	0.00016051	SyrP-like protein	yes
1792	0	0.000481268	0	0.000160423	FIG00468008: hypothetical protein	yes
5870	8.98737e-05	0	0.000390595	0.000160156	Sulfite reductase [NADPH] flavoprotein alpha-component (EC 1.8.1.2)	yes
1751	0.000194244	0.000118255	0.000167951	0.00016015	Membrane proteins related to metalloendopeptidases	yes
864	0.000480027	0	0	0.000160009	hypothetical protein	yes
5636	0	0.000479609	0	0.00015987	Inner membrane component of tripartite multidrug resistance system	yes
1669	0.000169604	0.000153454	0.000156102	0.00015972	GTP cyclohydrolase I (EC 3.5.4.16) type 1	yes
5867	0.000109663	0.000192172	0.00017679	0.000159541	DNA-binding response regulator	yes
5724	6.63676e-05	0.00011116	0.000300996	0.000159508	Histidinol dehydrogenase (EC 1.1.1.23)	yes
4516	0.000477815	0	0	0.000159272	Integrase	yes
775	0.000140255	0.000156301	0.000180652	0.000159069	Replicative DNA helicase (EC 3.6.1.-)	yes
3706	0.000476116	0	0	0.000158705	Inner membrane protein	yes
3500	0.00020351	0	0.000272328	0.000158612	Cell division topological specificity factor MinE	yes
2301	5.18624e-05	9.27528e-05	0.000331172	0.000158596	hypothetical protein	no
2364	0	0.00029812	0.000177542	0.000158554	Large protein containing transglutaminase-like domain	yes
5253	0.000199307	0.000110406	0.00016523	0.000158314	Probable lipoprotein	yes
1533	0.000162071	0.000170901	0.000141645	0.000158206	4-hydroxy-3-methylbut-2-enyl diphosphate reductase (EC 1.17.1.2)	yes
2619	0.000161668	0.000140364	0.000171529	0.000157854	Oligopeptidase A (EC 3.4.24.70)	yes
5805	0.000129121	0.00014674	0.000197242	0.000157701	3-dehydroquinate synthase (EC 4.2.3.4)	yes
1046	0.000301454	3.68079e-05	0.000134193	0.000157485	Signal transduction histidine kinase	yes
5321	9.43538e-05	6.71437e-05	0.000309888	0.000157129	Short-chain alcohol dehydrogenase family	yes
5390	0.000230115	8.10569e-05	0.000158814	0.000156662	FIG00453845: hypothetical protein	yes
3729	0.000205657	0.000146908	0.000117379	0.000156648	Cysteine desulfurase (EC 2.8.1.7)	no
4949	0.000202394	0.000121224	0.000145984	0.000156534	Outer membrane protein A precursor	no
3992	0	0.000345907	0.000123594	0.0001565	FIG00454420: hypothetical protein	no
4362	0.000198346	0.000118464	0.000150948	0.000155919	Thiol:disulfide interchange protein tlpA	yes
4289	0.000110263	0.000177285	0.000180056	0.000155868	Maleylacetoacetate isomerase (EC 5.2.1.2) @ Glutathione S-transferase, zeta (EC 2.5.1.18)	yes
4933	0.000185798	9.7193e-05	0.000184307	0.000155766	FIG00454325: hypothetical protein	yes
5090	8.5886e-05	0.000182334	0.000198943	0.000155721	L-serine dehydratase (EC 4.3.1.17)	yes
1529	0.000179339	0.000117605	0.000169352	0.000155432	Branched-chain amino acid transport ATP-binding protein LivG (TC 3.A.1.4.1)	yes
4374	0	0.000193603	0.00027209	0.000155231	putative membrane protein	no
4480	0.000192229	9.48835e-05	0.000178315	0.000155142	ATPase associated with various cellular activities, AAA_5	yes
4935	5.4993e-05	0.00017613	0.000234117	0.00015508	FIG00456876: hypothetical protein	yes
90	0.000165908	0	0.000298565	0.000154824	Citrate lyase beta chain (EC 4.1.3.6)	yes
1314	5.07606e-05	0.00032789	8.58053e-05	0.000154819	DNA polymerase III delta subunit (EC 2.7.7.7)	yes
4829	0.000155287	0	0.000309126	0.000154804	Rod shape-determining protein MreB	yes
5806	0.000121275	0.000216699	0.00012624	0.000154738	Deoxyguanosinetriphosphate triphosphohydrolase (EC 3.1.5.1)	yes
746	0.000299354	0.000164696	0	0.000154683	Na+-driven multidrug efflux pump	yes
705	0.000153518	0.000120844	0.000189679	0.000154681	3-ketoacyl-CoA thiolase (EC 2.3.1.16)	yes
2002	0.000463254	0	0	0.000154418	FIG136752 family, hypothetical protein	yes
1319	0.000168217	0.000111519	0.000182965	0.000154234	Dihydrodipicolinate reductase (EC 1.3.1.26)	yes
6047	0.000202777	0.00014936	0.000109734	0.000153957	Phenylacetate-CoA oxygenase/reductase, PaaK subunit	yes
1419	0.00018918	0.000104203	0.000167826	0.000153737	UDP-N-acetylmuramoylalanine--D-glutamate ligase (EC 6.3.2.9)	yes
5047	0.000123997	0.000136138	0.000199922	0.000153352	Pterin-4-alpha-carbinolamine dehydratase (EC 4.2.1.96)	yes
4572	0.00020056	0.000145672	0.000112364	0.000152865	NAD synthetase (EC 6.3.1.5) / Glutamine amidotransferase chain of NAD synthetase	yes
4983	0.000272651	0.000185642	0	0.000152764	Ribokinase (EC 2.7.1.15)	yes
5003	0.000197809	0	0.00026019	0.000152666	Adenosylmethionine-8-amino-7-oxononanoate aminotransferase (EC 2.6.1.62)	yes
2582	0	0.000457567	0	0.000152522	carboxylesterase (EC 3.1.1.1) NP	no
5356	0.000110038	0.00015962	0.000186987	0.000152215	Succinyl-CoA:3-ketoacid-coenzyme A transferase subunit A (EC 2.8.3.5)	yes
4454	0.000108344	0.000130558	0.000216552	0.000151818	Possible carboxymuconolactone decarboxylase family protein (EC 4.1.1.44)	yes
2055	0.000455379	0	0	0.000151793	Choline-sulfatase (EC 3.1.6.6)	yes
2216	0.000170125	0.00013771	0.000147528	0.000151788	N-succinyl-L,L-diaminopimelate desuccinylase (EC 3.5.1.18)	yes
700	0.000124126	0.000132612	0.000197269	0.000151336	Quinone oxidoreductase (EC 1.6.5.5)	yes
4264	0.000118646	0.000135104	0.000199795	0.000151182	3-deoxy-D-manno-octulosonate 8-phosphate phosphatase (EC 3.1.3.45)	yes
4582	0.000133665	0.000129752	0.000189373	0.00015093	Porphobilinogen deaminase (EC 2.5.1.61)	yes
1313	0.000198403	0.000104339	0.000150031	0.000150924	Gamma-glutamyl phosphate reductase (EC 1.2.1.41)	yes
3676	9.27354e-05	0.000203648	0.000156309	0.000150897	Phosphate:acyl-ACP acyltransferase PlsX	yes
5556	0	0.000448806	0	0.000149602	Choline dehydrogenase (EC 1.1.99.1)	yes
4005	0.00012066	0	0.000326748	0.000149136	PhbF	yes
3286	0.000194213	9.92217e-05	0.000153088	0.000148841	Twitching motility protein PilT	yes
1802	0.000201687	7.5933e-05	0.000165936	0.000147852	Dihydrofolate synthase (EC 6.3.2.12) / Folylpolyglutamate synthase (EC 6.3.2.17)	yes
4150	0	0	0.000442696	0.000147565	FIG00453866: hypothetical protein	yes
5067	0.00019254	0.000141227	0.000108345	0.000147371	General secretion pathway protein E	yes
4517	0.000295215	0.000146574	0	0.000147263	hypothetical protein	no
1049	0.000215414	0.000141778	8.39814e-05	0.000147058	Respiratory nitrate reductase beta chain (EC 1.7.99.4)	yes
148	0.000255953	5.57101e-05	0.000129485	0.000147049	Chromosome (plasmid) partitioning protein ParA	yes
4900	0.000441087	0	0	0.000147029	Lead, cadmium, zinc and mercury transporting ATPase (EC 3.6.3.3) (EC 3.6.3.5); Copper-translocating P-type ATPase (EC 3.6.3.4)	yes
3542	0.000441087	0	0	0.000147029	hypothetical protein	no
5370	0	0	0.000440735	0.000146912	Multimeric flavodoxin WrbA	yes
908	0.000128354	0.000142259	0.000169846	0.000146819	Poly(3-hydroxybutyrate) depolymerase precursor (EC 3.1.1.75)	yes
5292	0.000191245	8.37092e-05	0.000165344	0.000146766	GTP pyrophosphokinase (EC 2.7.6.5), (p)ppGpp synthetase I	yes
272	0.000224348	9.42192e-05	0.000120177	0.000146248	Chromosomal replication initiator protein DnaA	yes
1968	0	0.000133953	0.000304641	0.000146198	Oligopeptide transport system permease protein OppB (TC 3.A.1.5.1)	yes
1865	0	0	0.000436795	0.000145598	ABC transporter permease protein	yes
1956	8.91889e-05	0.0001774	0.000169729	0.000145439	PQS biosynthesis protein PqsD, similar to 3-oxoacyl-[acyl-carrier-protein] synthase III	yes
6011	0.00024752	0	0.0001873	0.00014494	putative exported protein	yes
4352	0.000121082	0.000150316	0.000162374	0.000144591	Glutathione synthetase (EC 6.3.2.3)	yes
2700	0.000180338	0.000155966	9.70223e-05	0.000144442	Beta-ureidopropionase (EC 3.5.1.6)	yes
1928	0.000210407	6.93697e-05	0.00015353	0.000144436	Gamma-glutamyltranspeptidase (EC 2.3.2.2)	yes
5989	0.000388645	0	4.45068e-05	0.000144384	Kumamolysin	yes
4512	0	0.000432946	0	0.000144315	ATPases of the AAA+ class	yes
5025	0.000150331	0.000115125	0.000167388	0.000144281	Chromosome (plasmid) partitioning protein ParA / Sporulation initiation inhibitor protein Soj	yes
3414	2.66603e-05	0	0.000405856	0.000144172	hypothetical protein	no
5846	0.000120877	0.000151555	0.000159393	0.000143942	Sulfate and thiosulfate binding protein CysP	yes
1621	0	0	0.000431811	0.000143937	Phospholipase C 4 precursor (EC 3.1.4.3)	yes
5282	0	0.000402186	2.90654e-05	0.00014375	Uncharacterized protein ImpH/VasB	yes
2564	0.000431208	0	0	0.000143736	probable membrane protein STY4873	yes
724	0.000168782	0.000110025	0.000152372	0.000143726	Asp-tRNAAsn/Glu-tRNAGln amidotransferase B subunit (PET112 homolog)	yes
3810	0.000126318	0.000124507	0.000180342	0.000143722	Predicted periplasmic or secreted lipoprotein	yes
3484	0.000117148	0.000123516	0.000189787	0.000143484	Sugar ABC transporter, ATP-binding protein	yes
2505	0.000315667	5.32833e-05	6.06219e-05	0.000143191	Magnesium and cobalt efflux protein CorC	yes
5791	0.000135351	0.000142341	0.000151044	0.000142912	Cytochrome c-type biogenesis protein Ccs1/ResB	yes
3573	0.000148447	0.000133621	0.000146148	0.000142739	Phosphoserine aminotransferase (EC 2.6.1.52)	yes
1838	0	0	0.000427041	0.000142347	Type IV fimbrial biogenesis protein PilY1	yes
6048	0.000424844	0	0	0.000141615	FIG00453420: hypothetical protein	yes
4631	4.70899e-05	0	0.00037773	0.000141607	Segregation and condensation protein A	yes
6147	0.000182203	0.00011387	0.000128445	0.000141506	Protein involved in catabolism of external DNA	yes
6034	2.12384e-05	0.000165597	0.000237012	0.000141282	putative exported protein	yes
186	0	0.000150499	0.000272995	0.000141165	Ketoglutarate semialdehyde dehydrogenase (EC 1.2.1.26)	yes
3275	0.000423422	0	0	0.000141141	DNA-binding response regulator	yes
4917	0.000423376	0	0	0.000141125	2-keto-3-deoxy-L-fuconate dehydrogenase	yes
463	0.000298349	0.000124095	0	0.000140815	Benzoate 1,2-dioxygenase alpha subunit (EC 1.14.12.10)	no
1921	0.000186386	0.000105206	0.000129897	0.000140496	Glycerol uptake facilitator protein	yes
3793	0.000134352	0.000148861	0.000137534	0.000140249	Serine--pyruvate aminotransferase (EC 2.6.1.51)	yes
2388	0.000420653	0	0	0.000140218	Protein ImpG/VasA	yes
3775	7.98938e-05	6.34523e-05	0.000276983	0.00014011	Glutaryl-CoA dehydrogenase (EC 1.3.99.7)	yes
1226	0.000179392	9.44774e-05	0.000146313	0.000140061	capsular polysaccharide biosynthesis protein	yes
6493	9.30022e-05	0.000125573	0.000201538	0.000140038	Predicted carboxypeptidase	yes
5799	0.000288985	5.74455e-05	7.35858e-05	0.000140006	Multimodular transpeptidase-transglycosylase (EC 2.4.1.129) (EC 3.4.-.-)	yes
2127	0.00026733	6.39671e-05	8.8518e-05	0.000139938	FIG137360: hypothetical protein	yes
2634	0.000109059	0.000135531	0.000175185	0.000139925	Iron-uptake factor PiuC	yes
4670	0	0.00020135	0.000217844	0.000139731	Transcriptional regulator	yes
3177	0.000336071	0	8.20379e-05	0.00013937	Malonyl CoA-acyl carrier protein transacylase (EC 2.3.1.39)	no
3456	0.000152078	0.000127817	0.000137865	0.000139253	Threonine dehydratase, catabolic (EC 4.3.1.19)	yes
5720	0.000131944	0.000154772	0.000130635	0.000139117	Periplasmic divalent cation tolerance protein CutA	yes
3333	0	0	0.000417349	0.000139116	Xaa-Pro aminopeptidase (EC 3.4.11.9)	yes
159	0.000136526	0.000129984	0.000150568	0.000139026	Squalene--hopene cyclase (EC 5.4.99.17)	yes
2311	0.000172472	0.000116395	0.000127875	0.000138914	Dehydrogenases with different specificities (related to short-chain alcohol dehydrogenases)	yes
4192	0.000415569	0	0	0.000138523	Single-stranded-DNA-specific exonuclease RecJ (EC 3.1.-.-)	no
2958	0.000115484	0.000163838	0.00013494	0.000138087	N-acetylglutamate synthase (EC 2.3.1.1)	yes
3784	0	0.000222051	0.000192168	0.000138073	Fumarylacetoacetase (EC 3.7.1.2)	yes
6450	0.000144843	0.000105908	0.000161852	0.000137535	CDP-diacylglycerol--serine O-phosphatidyltransferase (EC 2.7.8.8)	yes
4515	0	0	0.000412487	0.000137496	Nitrogen regulation protein NR(I)	yes
3060	0.000132688	0.000182737	9.65328e-05	0.000137319	Oxidoreductase, aldo/keto reductase family	yes
4263	0.000188448	0.000189622	3.36721e-05	0.000137247	Arabinose 5-phosphate isomerase (EC 5.3.1.13)	yes
1043	0	0	0.000411632	0.000137211	transcriptional regulator, Crp/Fnr family	yes
397	0	0.000410473	0	0.000136824	Transcriptional regulator, AraC family	yes
3013	0	0.000409532	0	0.000136511	Ribose ABC transport system, permease protein RbsC (TC 3.A.1.2.1)	yes
1909	9.92116e-05	0.000131575	0.000178396	0.000136394	Magnesium and cobalt efflux protein CorC	yes
3789	0.000144488	0.000134668	0.000129808	0.000136322	D-lactate dehydrogenase (EC 1.1.1.28)	yes
5641	0.000126953	0.000110452	0.000171013	0.000136139	Flagellar motor switch protein FliM	yes
4271	0.000110779	0.000132767	0.000164023	0.000135856	HPr kinase/phosphorylase (EC 2.7.1.-) (EC 2.7.4.-)	yes
2517	0.000108036	0.000108517	0.000190571	0.000135708	Organic hydroperoxide resistance protein	yes
3497	0.000165166	8.6391e-05	0.000154231	0.000135263	Histone acetyltransferase HPA2 and related acetyltransferases	yes
5796	0.000102203	0.000118237	0.000185069	0.000135169	Diaminopimelate decarboxylase (EC 4.1.1.20)	yes
5315	0.000151415	0.00014637	0.000106863	0.000134883	Beta-hexosaminidase (EC 3.2.1.52)	yes
1256	0.000144629	0.000125452	0.000134368	0.000134816	Methyltransferase (EC 2.1.1.-)	yes
1367	8.69342e-05	0.000121924	0.000195534	0.000134797	Probable transmembrane protein	yes
4500	0.000403589	0	0	0.00013453	Chromate transport protein ChrA	yes
6069	0.000183668	8.76942e-05	0.00013196	0.000134441	3-hydroxyisobutyrate dehydrogenase and related beta-hydroxyacid dehydrogenases	yes
2659	0	0	0.000403186	0.000134395	DedA family membrane protein	no
4914	0	0	0.000402696	0.000134232	L-fuconate dehydratase (EC 4.2.1.68), type 2	yes
1674	8.40025e-05	0.000166626	0.000151547	0.000134058	Ketoglutarate semialdehyde dehydrogenase (EC 1.2.1.26)	yes
2844	0	0	0.000401205	0.000133735	CELL SURFACE PROTEIN	yes
2263	0.000130791	0.000152628	0.000117235	0.000133551	Glutamyl-tRNA reductase (EC 1.2.1.70)	yes
2794	0	0.000399732	0	0.000133244	Mobile element protein	no
3518	0.000199567	0.000152941	4.70568e-05	0.000133188	Ribonuclease PH (EC 2.7.7.56)	yes
1896	0.000130987	0.000113369	0.000154547	0.000132968	COG3178: Predicted phosphotransferase related to Ser/Thr protein kinases	yes
1547	0.000113173	0.000127651	0.000157918	0.000132914	Riboflavin kinase (EC 2.7.1.26) / FMN adenylyltransferase (EC 2.7.7.2)	yes
5027	9.36273e-05	0.00017298	0.000131796	0.000132801	tRNA uridine 5-carboxymethylaminomethyl modification enzyme GidA	yes
4910	0.000398118	0	0	0.000132706	Ribose ABC transporter, periplasmic ribose-binding protein RbsB (TC 3.A.1.2.1)	yes
5480	0.000397844	0	0	0.000132615	hypothetical protein	no
3202	0.000111329	0.000145747	0.00014058	0.000132552	FIG004684: SpoVR-like protein	yes
3339	0.00030918	8.73447e-05	0	0.000132175	Transposase and inactivated derivatives	yes
3226	0	0.000395308	0	0.000131769	Phosphoglycolate phosphatase (EC 3.1.3.18)	no
3568	0.000176824	8.69922e-05	0.000131346	0.000131721	3-demethylubiquinone-9 3-methyltransferase (EC 2.1.1.64)	yes
5402	0.000375087	1.94445e-05	0	0.00013151	5-keto-2-deoxygluconokinase (EC 2.7.1.92) / uncharacterized domain	yes
4430	0	0.000252181	0.00014109	0.00013109	Glycosyltransferase	yes
14	0	0.000392785	0	0.000130928	Choline dehydrogenase (EC 1.1.99.1)	yes
808	0.000168511	7.81126e-05	0.000145473	0.000130699	Thymidylate kinase (EC 2.7.4.9)	yes
910	0.000142648	9.60722e-05	0.000150385	0.000129702	Glycine cleavage system transcriptional activator	yes
2328	0.000388912	0	0	0.000129637	Indolepyruvate ferredoxin oxidoreductase, alpha and beta subunits	yes
365	0.000357417	3.06006e-05	0	0.000129339	Kynureninase (EC 3.7.1.3)	yes
1233	0.000178617	9.30973e-05	0.000116167	0.000129294	Capsular polysaccharide export system inner membrane protein KpsE	yes
5737	0.000158457	0.000111337	0.000118061	0.000129285	Outer membrane stress sensor protease DegQ, serine protease	yes
4776	0.000386947	0	0	0.000128982	hypothetical protein	no
1041	0	0	0.000386332	0.000128777	putative ABC transporter ATP-binding protein	yes
3831	0.000261974	0	0.000124195	0.000128723	FIG00453669: hypothetical protein	yes
1564	0.000224781	0	0.000161068	0.000128617	Oxidoreductase, aldo/keto reductase family	yes
2222	0.000160185	0.000120895	0.000104566	0.000128548	Chromosome partition protein smc	yes
3914	0.000142675	0.000115521	0.00012729	0.000128495	Virulence factor mviM	yes
1919	0.000117198	0.00011689	0.000151263	0.00012845	Hydrolase in polyol utilization gene cluster, haloacid dehalogenase-like family	yes
3261	0.000385189	0	0	0.000128396	FIG00456948: hypothetical protein	no
3657	0.000290705	3.25711e-05	6.19021e-05	0.000128393	DNA recombination protein RmuC	yes
3582	0.000119225	9.90306e-05	0.000166318	0.000128191	ADP-heptose synthase (EC 2.7.-.-) / D-glycero-beta-D-manno-heptose 7-phosphate kinase	yes
4079	0.000181337	0.000113727	8.9203e-05	0.000128089	Aldehyde dehydrogenase (EC 1.2.1.3); Probable coniferyl aldehyde dehydrogenase (EC 1.2.1.68)	yes
3652	0.000258803	0	0.000125455	0.000128086	4Fe-4S ferredoxin, iron-sulfur binding	yes
4822	0	0.000173617	0.000210077	0.000127898	hypothetical protein	no
3970	0	0	0.000383402	0.000127801	Phage tail fibers	no
3076	0.000109401	0	0.000273805	0.000127736	RND efflux system, outer membrane lipoprotein CmeC	yes
3407	5.88607e-05	0.000138995	0.000185064	0.00012764	Ferric iron ABC transporter, ATP-binding protein	yes
1270	4.1116e-05	0.000110145	0.000231091	0.000127451	Xaa-Pro aminopeptidase (EC 3.4.11.9)	yes
4557	0	0.000380888	0	0.000126963	ABC-type anion transport system, duplicated permease component	yes
3159	0	0	0.000380266	0.000126755	Long-chain-fatty-acid--CoA ligase (EC 6.2.1.3)	yes
3688	0.000205554	8.173e-05	9.2935e-05	0.00012674	Translation elongation factor LepA	yes
3647	0.000107857	0.000135351	0.000135751	0.00012632	FIG00456307: hypothetical protein	yes
4353	0.000149678	0.000103549	0.000125424	0.000126217	Glutamate--cysteine ligase (EC 6.3.2.2), divergent, of Alpha- and Beta-proteobacteria type	yes
6127	0.000235859	0.000141995	0	0.000125951	Transcriptional regulator, IclR family	no
1228	0.000147553	0.000131119	9.89644e-05	0.000125879	WcbG	yes
3608	0.000236394	3.25254e-05	0.000108541	0.00012582	Adenosylcobinamide-phosphate synthase	yes
1534	0.000219516	0.000156869	0	0.000125462	FKBP-type peptidyl-prolyl cis-trans isomerase slpA (EC 5.2.1.8)	yes
2679	0	0.000177085	0.000199068	0.000125385	hypothetical protein	no
5670	0.000137122	0	0.000238982	0.000125368	Carbohydrate-selective porin	yes
395	0	0.000375517	0	0.000125172	S-formylglutathione hydrolase (EC 3.1.2.12)	yes
1897	0.000147881	0.000124907	0.000102509	0.000125099	Outer membrane protein Imp, required for envelope biogenesis / Organic solvent tolerance protein precursor	yes
4279	0.000110695	0.000167418	9.71595e-05	0.000125091	4-diphosphocytidyl-2-C-methyl-D-erythritol kinase (EC 2.7.1.148)	yes
1379	8.67035e-05	0.000103938	0.000184292	0.000124978	Hypoxanthine-guanine phosphoribosyltransferase (EC 2.4.2.8)	yes
4041	8.95706e-05	0.000157662	0.000126611	0.000124615	Polysaccharide biosynthesis protein WlaX	yes
2568	8.6422e-05	0.000178256	0.00010603	0.00012357	COG0028: Thiamine pyrophosphate-requiring enzymes	yes
2214	9.96937e-05	0.000146902	0.000122902	0.000123166	Cardiolipin synthetase (EC 2.7.8.-)	yes
5422	0.000232384	0	0.000137105	0.000123163	Xaa-Pro dipeptidyl-peptidase (EC 3.4.14.11)	yes
5984	0.000208348	0.000160807	0	0.000123052	dicarboxylic acid transporter PcaT	yes
5815	0.000118254	0.000130292	0.000120595	0.000123047	Glutamate synthase [NADPH] small chain (EC 1.4.1.13)	yes
4144	0.000120609	0.000137478	0.000111016	0.000123035	hypothetical protein	no
3203	0.000123512	0.000111768	0.000132774	0.000122685	dicarboxylic acid transporter PcaT	yes
4892	0	0	0.000367767	0.000122589	L-arabinose transport ATP-binding protein AraG (TC 3.A.1.2.2)	yes
2804	0.000190166	8.97229e-05	8.74992e-05	0.000122463	Aspartyl-tRNA synthetase (EC 6.1.1.12) @ Aspartyl-tRNA(Asn) synthetase (EC 6.1.1.23)	yes
3498	0.000129168	0.000127097	0.000109955	0.000122073	Septum site-determining protein MinC	yes
4356	0.00018104	8.14083e-05	0.000103716	0.000122055	FIG00453990: hypothetical protein	yes
4266	0.000142499	6.33903e-05	0.000159236	0.000121708	LptA, protein essential for LPS transport across the periplasm	yes
5034	0	0.000364605	0	0.000121535	Branched-chain amino acid transport system permease protein LivM (TC 3.A.1.4.1)	yes
4452	0.0001766	0	0.000187947	0.000121516	Insecticidal toxin complex protein TcaC	yes
647	2.79339e-05	0	0.000336091	0.000121342	RND efflux transporter	yes
322	0	0	0.000363905	0.000121302	Transcriptional regulators	yes
4479	0	0.000141205	0.000221429	0.000120878	Cytochrome c553	yes
4187	0	0.000362619	0	0.000120873	Putative deoxyribonuclease YjjV	yes
3090	0.000362423	0	0	0.000120808	FIG01272121: hypothetical protein	no
991	0.000146605	0.000112733	0.000103014	0.000120784	Phage terminase, ATPase subunit	no
2878	0.000171031	8.49232e-05	0.000106168	0.000120707	Glucose dehydrogenase (EC 1.1.99.10), membrane-bound, gamma subunit	yes
286	0.000115825	0.000119043	0.000126993	0.00012062	Pca regulon regulatory protein PcaR	yes
1450	7.41009e-05	0.000111025	0.000176641	0.000120589	Cob(I)alamin adenosyltransferase PduO (EC 2.5.1.17)	yes
4245	0.000111616	0.000123324	0.000126335	0.000120425	DNA-3-methyladenine glycosylase II (EC 3.2.2.21)	yes
1287	0.000182849	0	0.00017747	0.000120106	probable iron binding protein from the HesB_IscA_SufA family	yes
2108	0.000130549	0.00011298	0.000114993	0.000119508	tRNA pseudouridine synthase A (EC 4.2.1.70)	yes
4225	0.000128133	0.000139496	9.0645e-05	0.000119425	FIG01264951: hypothetical protein	yes
5309	0	0	0.000357957	0.000119319	FIG00457993: hypothetical protein	no
4403	0	0.000200406	0.000156964	0.000119123	Glycerol-3-phosphate cytidylyltransferase (EC 2.7.7.39)	yes
2420	0.000144458	0.000118647	9.40216e-05	0.000119042	Lipid A core - O-antigen ligase and related enzymes	yes
4951	0.000165622	4.97504e-05	0.000141627	0.000119	Microbial collagenase, secreted (EC 3.4.24.3)	yes
6469	0	0	0.000355668	0.000118556	NADH-ubiquinone oxidoreductase chain H (EC 1.6.5.3)	yes
278	0	0.000355629	0	0.000118543	RNA polymerase sigma-54 factor RpoN	yes
1540	0.000158837	0.000105415	9.04409e-05	0.000118231	Quinolinate phosphoribosyltransferase [decarboxylating] (EC 2.4.2.19)	yes
1465	0.000161821	7.95623e-05	0.000113064	0.000118149	Hydrogen peroxide-inducible genes activator	yes
3599	7.34952e-05	0.000143705	0.000135527	0.000117575	Leucine-responsive regulatory protein, regulator for leucine (or lrp) regulon and high-affinity branched-chain amino acid transport system	yes
4108	0	0.000128565	0.000223498	0.000117354	tRNA nucleotidyltransferase (EC 2.7.7.21) (EC 2.7.7.25)	yes
4100	9.25873e-05	0.000125515	0.000133832	0.000117312	Flagellar hook protein FlgE	yes
5508	0.000351762	0	0	0.000117254	Branched-chain alpha-keto acid dehydrogenase, E1 component, beta subunit (EC 1.2.4.4)	yes
4499	6.06696e-05	0.000177708	0.000113048	0.000117142	diguanylate cyclase/phosphodiesterase (GGDEF & EAL domains) with PAS/PAC sensor(s)	yes
1244	0.000185679	6.49047e-05	0.000100514	0.000117032	Protein-export membrane protein SecF (TC 3.A.5.1.1)	yes
3337	0.000124198	0.000105142	0.000120383	0.000116575	D-3-phosphoglycerate dehydrogenase (EC 1.1.1.95)	yes
880	0.000149251	7.083e-05	0.000128712	0.000116264	Phosphoenolpyruvate carboxykinase [GTP] (EC 4.1.1.32)	yes
6271	0.000120394	9.27729e-05	0.000135438	0.000116202	Excinuclease ABC subunit B	yes
5355	0	0.000175301	0.000172888	0.000116063	Succinyl-CoA:3-ketoacid-coenzyme A transferase subunit B (EC 2.8.3.5)	yes
520	8.08004e-05	0	0.000267314	0.000116038	FIG00465263: hypothetical protein	yes
3000	0.000347995	0	0	0.000115998	Pyruvate kinase (EC 2.7.1.40)	yes
1699	0.000175639	0	0.000171233	0.000115624	Selenocysteine-specific translation elongation factor	yes
3523	0	0.000240139	0.000106561	0.000115567	Transcription elongation factor GreB	yes
1870	0.000346523	0	0	0.000115508	Membrane carboxypeptidase (penicillin-binding protein)	yes
6489	0	0.000346187	0	0.000115396	Aspartate aminotransferase (EC 2.6.1.1)	yes
1848	0.000127613	0.000109247	0.00010887	0.000115243	Ubiquinone biosynthesis monooxygenase UbiB	yes
4198	0.000101692	0.000120721	0.000122727	0.000115047	Chaperone protein HscA	yes
3623	0.00013139	0	0.000213325	0.000114905	Thymidylate synthase (EC 2.1.1.45)	yes
5614	0	0.000344515	0	0.000114838	Chemotaxis response regulator protein-glutamate methylesterase CheB (EC 3.1.1.61)	yes
2380	0.000108172	0.000100655	0.000135534	0.000114787	FIG00452418: hypothetical protein	yes
5975	0.000343798	0	0	0.000114599	Heat shock protein 60 family chaperone GroEL	yes
6251	0.00034346	0	0	0.000114487	Respiratory nitrate reductase delta chain (EC 1.7.99.4)	yes
4564	0.000157106	0.00011585	7.00088e-05	0.000114321	Histidine ABC transporter, histidine-binding periplasmic protein precursor HisJ (TC 3.A.1.3.1)	yes
3469	0	0	0.000342915	0.000114305	hypothetical protein	yes
4730	0.000342756	0	0	0.000114252	hypothetical protein	no
3685	0.000223802	6.13909e-05	5.70115e-05	0.000114068	Sigma factor RpoE negative regulatory protein RseB precursor	yes
2100	0.000342116	0	0	0.000114039	Ribonuclease E inhibitor RraA	yes
5136	0.00034154	0	0	0.000113847	MlrC	yes
4786	0.000125478	6.73154e-05	0.000148242	0.000113678	Enoyl-[acyl-carrier-protein] reductase [NADH] (EC 1.3.1.9)	yes
1772	0.000115719	0.000106836	0.000118479	0.000113678	Formate dehydrogenase O alpha subunit (EC 1.2.1.2) @ selenocysteine-containing	no
4364	0.000340936	0	0	0.000113645	Signal transduction histidine kinase regulating C4-dicarboxylate transport system (EC 2.7.13.3)	yes
6437	7.74764e-05	0.000147257	0.000115052	0.000113262	Lysine decarboxylase family	yes
1528	0.000145781	7.96861e-05	0.000113526	0.000112998	Branched-chain amino acid transport ATP-binding protein LivF (TC 3.A.1.4.1)	yes
4068	0.00033864	0	0	0.00011288	Flagellar biosynthesis protein FliS	yes
1290	0.000111379	9.10627e-05	0.000135736	0.000112726	OsmC/Ohr family protein	yes
1744	0	0	0.000337967	0.000112656	Putative GntR-family regulatory protein and aminotransferase near polyamine transporter	yes
1977	0.000337554	0	0	0.000112518	hypothetical protein	no
5091	9.7692e-05	0.000148657	9.07868e-05	0.000112378	COG0028: Thiamine pyrophosphate-requiring enzymes	yes
5792	0	0.00015073	0.000185989	0.00011224	Cytochrome c-type biogenesis protein CcsA/ResC	yes
6418	0	0.000335882	0	0.000111961	putative phage-related secreted protein	yes
6476	0.000198169	0.000137561	0	0.00011191	Probable transmembrane protein	yes
4191	0	0	0.000335167	0.000111722	Single-stranded-DNA-specific exonuclease RecJ (EC 3.1.-.-)	yes
3886	0.000335037	0	0	0.000111679	Glutamyl-tRNA(Gln) amidotransferase subunit A-like protein	yes
2077	0.000105296	0	0.000228938	0.000111411	Branched-chain amino acid transport ATP-binding protein LivG (TC 3.A.1.4.1)	yes
1144	0.000141334	0	0.000192876	0.000111403	Probable Co/Zn/Cd efflux system membrane fusion protein	yes
3593	6.73651e-05	4.63727e-05	0.000219252	0.000110997	Methionine ABC transporter permease protein	yes
2919	0.000116559	9.54693e-05	0.000120791	0.00011094	miscellaneous; unknown	no
5078	0.000148377	9.31827e-05	8.97285e-05	0.000110429	Cytochrome c5	yes
3335	0	0	0.000329846	0.000109949	Transcriptional regulator, AraC family	yes
4653	0.000329757	0	0	0.000109919	FIG00462603: hypothetical protein	no
4325	4.80045e-05	0.000104315	0.000177291	0.00010987	Cytochrome oxidase biogenesis protein Sco1/SenC/PrrC, putative copper metallochaperone	yes
1723	0.000151864	7.06578e-05	0.000106527	0.000109683	Citrate lyase beta chain (EC 4.1.3.6)	yes
951	0.000328246	0	0	0.000109415	Transcriptional regulator, AraC family	yes
503	7.00249e-05	0.000117524	0.000139002	0.00010885	ATP synthase beta chain (EC 3.6.3.14)	yes
4724	8.20343e-05	0.000132498	0.000111589	0.000108707	Isoquinoline 1-oxidoreductase beta subunit (EC 1.3.99.16)	yes
415	0.000107045	9.60666e-05	0.000122981	0.000108697	Enoyl-CoA hydratase (EC 4.2.1.17)	yes
3465	5.84049e-05	0.000119947	0.000147519	0.000108623	Diaminohydroxyphosphoribosylaminopyrimidine deaminase (EC 3.5.4.26) / 5-amino-6-(5-phosphoribosylamino)uracil reductase (EC 1.1.1.193)	yes
4700	0.000325401	0	0	0.000108467	Rhodanese-related sulfurtransferase	yes
6122	0.000325097	0	0	0.000108366	Patatin	yes
6373	0	0.000324393	0	0.000108131	Similar to CDP-glucose 4,6-dehydratase (EC 4.2.1.45)	no
929	9.71875e-05	7.17554e-05	0.000154643	0.000107862	FIG00454930: hypothetical protein	yes
6406	6.43645e-05	0	0.00025784	0.000107402	Putative oxidoreductase in putrescine utilization cluster	yes
3434	9.23868e-05	0.000229104	0	0.000107164	Coproporphyrinogen III oxidase, oxygen-independent (EC 1.3.99.22)	yes
93	0	0	0.00032131	0.000107103	MmgE/PrpD family protein	yes
4609	0.000187143	0.000133506	0	0.000106883	FIG00453006: hypothetical protein	yes
3592	0.000122738	9.58641e-05	0.000101596	0.000106733	Methionine ABC transporter ATP-binding protein	yes
5046	6.90606e-05	0.000131416	0.000119584	0.000106687	Phenylalanine-4-hydroxylase (EC 1.14.16.1)	yes
1064	9.30876e-05	0.00011431	0.000112531	0.000106643	Ni,Fe-hydrogenase III large subunit	yes
3575	0.000126534	0.000117837	7.46779e-05	0.00010635	Cyclohexadienyl dehydrogenase (EC 1.3.1.12)(EC 1.3.1.43) / 5-Enolpyruvylshikimate-3-phosphate synthase (EC 2.5.1.19)	yes
3471	0	0	0.000318875	0.000106292	Glutamate Aspartate transport ATP-binding protein GltL (TC 3.A.1.3.4)	yes
1742	0.000101215	5.22653e-05	0.000165031	0.00010617	ABC transporter, periplasmic spermidine putrescine-binding protein PotD (TC 3.A.1.11.1)	yes
328	0.000108426	8.83449e-05	0.000121367	0.000106046	Positive regulator of Tartrate dehydrogenase/decarboxylase/D-malic enzyme	yes
3761	0.000104187	0.000100186	0.000113693	0.000106022	3-hydroxypropionate dehydrogenase (EC 1.1.1.298)	yes
2145	0.00016533	8.11179e-05	7.14348e-05	0.000105961	FIG00452816: hypothetical protein	yes
4010	0.000225018	4.72246e-05	4.49635e-05	0.000105735	COG1496: Uncharacterized conserved protein	yes
5122	0.000164737	0	0.000152453	0.00010573	amidotransferase-related protein	yes
5729	7.94098e-05	9.50108e-05	0.000142577	0.000105666	Imidazole glycerol phosphate synthase cyclase subunit (EC 4.1.3.-)	yes
3121	0.000128165	0.000188724	0	0.00010563	Cob(I)alamin adenosyltransferase (EC 2.5.1.17)	no
2089	0.000285102	3.17421e-05	0	0.000105615	Dihydroaeruginoate synthetase PchE, non-ribosomal peptide synthetase modules	yes
1389	0.000142914	8.57432e-05	8.75565e-05	0.000105404	FIG002203: Octaprenyl-diphosphate synthase (EC 2.5.1.-)	yes
54	0	0	0.000316111	0.00010537	Transcriptional regulator containing an amidase domain and an AraC-type DNA-binding HTH domain	yes
4272	0.000122565	0	0.00019343	0.000105332	hypothetical ATP-binding protein UPF0042, contains P-loop	yes
6485	3.59447e-05	0.000204537	7.53246e-05	0.000105269	Predicted aminoglycoside phosphotransferase	yes
240	0.000105458	0.000132642	7.74029e-05	0.000105168	Long-chain-fatty-acid--CoA ligase (EC 6.2.1.3)	yes
252	0.000126721	8.56664e-05	0.000102852	0.00010508	SyrP-like protein	yes
4679	7.02231e-05	0.000170046	7.4731e-05	0.000105	Lipopolysaccharide heptosyltransferase III (EC 2.4.1.-)	yes
5713	0.000131321	0.000183273	0	0.000104864	Translation initiation factor 1	yes
6234	0.000147284	6.61622e-05	0.000100647	0.000104698	N-acetylmuramoyl-L-alanine amidase (EC 3.5.1.28)	yes
1234	0.000136414	9.96429e-05	7.78412e-05	0.000104633	Capsular polysaccharide biosynthesis/export periplasmic protein WcbC	yes
5089	9.66134e-05	0.000105968	0.000109421	0.000104001	FIG00453951: hypothetical protein	yes
4278	0.000130602	6.21234e-05	0.000118393	0.000103706	Outer membrane lipoprotein LolB precursor	yes
309	0	0.000147326	0.000162737	0.000103354	Beta-propeller domains of methanol dehydrogenase type	yes
1780	0	0	0.000310061	0.000103354	Ribonuclease BN (EC 3.1.-.-)	yes
3520	0.0001684	2.90624e-05	0.000111054	0.000102839	Guanylate kinase (EC 2.7.4.8)	yes
2124	9.64002e-05	0.000141086	6.92983e-05	0.000102261	Lipid-A-disaccharide synthase (EC 2.4.1.182)	yes
2376	0.000114093	8.49357e-05	0.000106541	0.000101857	Phosphonopyruvate decarboxylase (EC 4.1.1.82)	yes
1178	0	0	0.000303683	0.000101228	Cobalt-zinc-cadmium resistance protein CzcA; Cation efflux system protein CusA	yes
2219	7.64366e-05	0.000139993	8.71596e-05	0.000101196	N-succinyl-L,L-diaminopimelate aminotransferase alternative (EC 2.6.1.17)	yes
5348	8.45191e-05	0.00010777	0.000111021	0.000101103	Oxidoreductase (flavoprotein)	no
3182	0.000127762	0.000174841	0	0.000100868	Non-ribosomal peptide synthetase modules, pyoverdine @ Siderophore biosynthesis non-ribosomal peptide synthetase modules	no
2114	0.000119466	7.62648e-05	0.000106748	0.000100826	Undecaprenyl pyrophosphate synthetase (EC 2.5.1.31)	yes
6042	0.000113037	8.94142e-05	9.90654e-05	0.000100505	hypothetical protein	no
6280	0.0001694	2.53216e-05	0.000106667	0.000100463	Transcriptional regulator, LysR family	yes
364	0.00011376	8.49514e-05	0.000102588	0.000100433	Kynurenine formamidase, bacterial (EC 3.5.1.9)	yes
4331	0.000300878	0	0	0.000100293	Cytochrome c oxidase polypeptide III (EC 1.9.3.1)	yes
6052	8.76569e-05	0.000106479	0.000106459	0.000100198	4-hydroxyphenylpyruvate dioxygenase (EC 1.13.11.27)	yes
3141	0	0.000225813	7.31068e-05	9.964e-05	COG1649 predicted glycoside hydrolase	yes
1814	0	0	0.000298565	9.95217e-05	hypothetical protein	no
2243	0.000102423	7.89841e-05	0.000116919	9.94418e-05	Anthranilate synthase, amidotransferase component (EC 4.1.3.27) @ Para-aminobenzoate synthase, amidotransferase component (EC 2.6.1.85) # TrpAb@PabAb	yes
561	0.000209419	0	8.86384e-05	9.93525e-05	Probable transmembrane protein	yes
587	0.000165764	6.10859e-05	7.11112e-05	9.93203e-05	Dihydroxyacetone kinase, ATP-dependent (EC 2.7.1.29)	yes
2780	8.55436e-05	0.000124999	8.6906e-05	9.91495e-05	FIG018942: hypothetical protein	yes
1768	7.06804e-05	0.00013365	9.23578e-05	9.88961e-05	formate dehydrogenase formation protein FdhE	yes
4258	0	0	0.000296309	9.87695e-05	NTP pyrophosphohydrolases including oxidative damage repair enzymes	yes
1421	5.40295e-05	8.08383e-05	0.000160546	9.84713e-05	UDP-N-acetylmuramoylalanyl-D-glutamyl-2,6-diaminopimelate--D-alanyl-D-alanine ligase (EC 6.3.2.10)	no
1492	0.000121402	6.09665e-05	0.000113003	9.84572e-05	Cys regulon transcriptional activator CysB	yes
5330	0.000295111	0	0	9.83704e-05	Sigma-fimbriae usher protein	yes
3887	0	0	0.000294797	9.82656e-05	HTH-type transcriptional regulator BetI	yes
5552	0	0.000294776	0	9.82585e-05	XylSArg41Pro	no
3428	0	0	0.000294385	9.81284e-05	Urea ABC transporter, urea binding protein	yes
1825	7.7083e-05	0.000113627	0.000102346	9.76856e-05	Isovaleryl-CoA dehydrogenase (EC 1.3.99.10)	yes
2016	0	0.00029286	0	9.762e-05	Transcriptional regulator, AraC family	yes
2912	9.18381e-05	0.000114561	8.61504e-05	9.75165e-05	ABC-type dipeptide transport system, periplasmic component	yes
6206	0.000203339	0	8.7937e-05	9.70921e-05	Type II/IV secretion system ATP hydrolase TadA/VirB11/CpaF, TadA subfamily	yes
5886	0.000117757	8.46997e-05	8.83833e-05	9.69468e-05	Transcriptional regulator, TetR family	no
1878	0.000290341	0	0	9.67802e-05	Penicillin acylase II (EC 3.5.1.11)	yes
5054	0.000142056	4.02293e-05	0.000107384	9.65565e-05	GMP synthase - Glutamine amidotransferase domain	yes
2681	0	0.000289306	0	9.64352e-05	Nitrite reductase [NAD(P)H] large subunit (EC 1.7.1.4)	yes
3552	0.000126855	6.17166e-05	0.000100734	9.6435e-05	Asp-tRNAAsn/Glu-tRNAGln amidotransferase A subunit and related amidases	yes
5533	0	0	0.000288766	9.62555e-05	Fatty acid desaturase	yes
3041	0.000107654	5.33666e-05	0.000126856	9.59586e-05	Uncharacterized conserved protein	yes
1004	0.000100436	0	0.000187111	9.58491e-05	Diaminopimelate epimerase (EC 5.1.1.7)	yes
3442	0.000166939	0.000120468	0	9.58022e-05	hypothetical protein	no
6365	0.000287303	0	0	9.57677e-05	Acetolactate synthase large subunit (EC 2.2.1.6)	yes
4376	9.65382e-05	8.84552e-05	0.000101894	9.56292e-05	NADPH-dependent 7-cyano-7-deazaguanine reductase (EC 1.7.1.13)	yes
20	0	0.000286886	0	9.56287e-05	High-affinity branched-chain amino acid transport system permease protein LivH (TC 3.A.1.4.1)	yes
986	0	0.000286644	0	9.5548e-05	hypothetical bacteriophage protein	yes
2265	0.00026537	2.11691e-05	0	9.55131e-05	Xaa-Pro aminopeptidase (EC 3.4.11.9)	yes
857	0.000144663	0.000141391	0	9.53514e-05	Flagellar transcriptional activator FlhC	yes
6229	0	0	0.000285699	9.52331e-05	hypothetical protein	no
4186	0.000285226	0	0	9.50755e-05	DNA internalization-related competence protein ComEC/Rec2	yes
4819	0	0.000285147	0	9.50491e-05	Malonyl CoA-acyl carrier protein transacylase (EC 2.3.1.39); Enoyl-[acyl-carrier-protein] reductase [FMN] (EC 1.3.1.9)	no
1254	0.000132486	6.89199e-05	8.32326e-05	9.48794e-05	ortholog of Bordetella pertussis (BX470248) BP2750	yes
3265	0.000125569	5.73246e-05	0.000101612	9.48353e-05	High-affinity choline uptake protein BetT	yes
196	5.77e-05	0	0.000225449	9.43831e-05	hypothetical protein	no
1688	0.000282918	0	0	9.43061e-05	Cytochrome P450-related protein	yes
1565	0.000152595	5.00318e-05	8.01964e-05	9.42743e-05	Predicted transcriptional regulator of N-Acetylglucosamine utilization, GntR family	yes
1662	0	0.00014865	0.000133905	9.41849e-05	Beta-ketoadipate enol-lactone hydrolase (EC 3.1.1.24)	yes
1038	0.000166802	3.52531e-05	7.97163e-05	9.39238e-05	Thioesterase	yes
521	0	0.000135252	0.000145712	9.36549e-05	hypothetical protein	no
3574	9.05322e-05	0.000114501	7.53527e-05	9.34621e-05	Chorismate mutase I (EC 5.4.99.5) / Prephenate dehydratase (EC 4.2.1.51)	yes
3055	8.65449e-05	7.28279e-05	0.000120858	9.34104e-05	tRNA dihydrouridine synthase A	yes
1277	0.000146795	0	0.000133212	9.33356e-05	Holliday junction DNA helicase RuvB	yes
850	9.26769e-05	8.08173e-05	0.000106117	9.32038e-05	Chemotaxis protein methyltransferase CheR (EC 2.1.1.80)	yes
2716	9.0558e-05	0.000100239	8.77393e-05	9.28453e-05	putative membrane protein	yes
5261	0.000103912	8.63517e-05	8.77467e-05	9.26703e-05	Methyl-accepting chemotaxis protein	yes
6423	0.000111102	9.23749e-05	7.41706e-05	9.2549e-05	DNA-binding response regulator KdpE	yes
6155	0	0.000277629	0	9.25431e-05	FIG00454129: hypothetical protein	yes
1127	0.000146763	6.56894e-05	6.49133e-05	9.24554e-05	Thymidylate synthase (EC 2.1.1.45)	yes
5733	9.51778e-05	7.84503e-05	0.000103432	9.23533e-05	HIT family hydrolase	yes
3733	8.02564e-05	8.1228e-05	0.000115395	9.22931e-05	TPR repeat containing exported protein; Putative periplasmic protein contains a protein prenylyltransferase domain	yes
1885	0.000102668	7.54168e-05	9.86663e-05	9.22504e-05	Predicted transcriptional regulator for fatty acid degradation FadP, TetR family	yes
3080	9.40548e-05	9.22832e-05	9.01646e-05	9.21675e-05	FIG00452655: hypothetical protein	yes
815	8.23584e-05	9.5658e-05	9.77544e-05	9.19236e-05	Phosphoheptose isomerase (EC 5.3.1.-)	yes
5573	0	0.000275115	0	9.17051e-05	4-hydroxyphenylacetate 3-monooxygenase, reductase component (EC 1.6.8.-)	no
1243	8.00756e-05	0.000194524	0	9.15331e-05	Protein-export membrane protein SecD (TC 3.A.5.1.1)	yes
5075	7.08757e-05	0.000108981	9.44112e-05	9.14228e-05	General secretion pathway protein L	yes
1954	0.000135476	0	0.000138635	9.13705e-05	Putative 3-oxoacyl-[acyl-carrier-protein] synthase III in AHQ biosynthetic operon, related to PqsB	yes
5763	0.00013979	8.32142e-05	5.09828e-05	9.13291e-05	Uncharacterized protein ImpA	yes
4388	7.17634e-05	6.7945e-05	0.000134167	9.12918e-05	Proposed lipoate regulatory protein YbeD	yes
3754	0.000273368	0	0	9.11227e-05	FIG00977867: hypothetical protein	yes
3633	0	0.000273057	0	9.10191e-05	Capsule polysaccharide export protein	yes
1177	4.61603e-05	0.000159309	6.74692e-05	9.09794e-05	DNA-binding heavy metal response regulator	yes
2172	0.000105579	8.0523e-05	8.65648e-05	9.0889e-05	FOG: TPR repeat	yes
5918	0	0	0.000272511	9.08369e-05	Conserved domain protein	yes
2728	0.000272253	0	0	9.07511e-05	DNA segregation ATPase FtsK/SpoIIIE and related proteins	yes
6161	6.35522e-05	9.45184e-05	0.000113754	9.06082e-05	FIG00453297: hypothetical protein	yes
5062	7.7507e-05	9.29516e-05	0.000100857	9.04384e-05	Putative metal chaperone, involved in Zn homeostasis, GTPase of COG0523 family	yes
33	0.00012922	0	0.000141882	9.03673e-05	ABC-type nitrate/sulfonate/bicarbonate transport system, ATPase component	yes
3798	0	0	0.000270756	9.02521e-05	Xanthine dehydrogenase, molybdenum binding subunit (EC 1.17.1.4)	yes
1384	0.000103262	0.000112422	5.4994e-05	9.02258e-05	Glutamate 5-kinase (EC 2.7.2.11)	yes
6454	8.13054e-05	0.000100839	8.81213e-05	9.00886e-05	Probable lipoprotein transmembrane	yes
1440	0.000142367	0.000126767	0	8.97114e-05	Heat-inducible transcription repressor HrcA	yes
3534	0	0.000267234	0	8.9078e-05	Probable signal peptide protein	yes
1795	0	0.000145822	0.000121138	8.89868e-05	GDP-mannose 4,6 dehydratase (EC 4.2.1.47)	no
3653	0	0	0.000266607	8.8869e-05	Nicotinate phosphoribosyltransferase (EC 2.4.2.11)	yes
5765	0.000133432	0	0.000132751	8.87276e-05	FIG00977343: hypothetical protein	yes
4769	0	9.22478e-05	0.000173733	8.86602e-05	Uncharacterized protein conserved in bacteria	yes
3075	9.75556e-05	8.02278e-05	8.79133e-05	8.85655e-05	RND efflux system, inner membrane transporter CmeB	yes
1143	0.000122511	5.43386e-05	8.83169e-05	8.8389e-05	Transcriptional regulator, DeoR family	yes
854	7.75095e-05	9.02517e-05	9.68606e-05	8.82073e-05	Chemotaxis regulator - transmits chemoreceptor signals to flagelllar motor components CheY	yes
5807	6.22283e-05	0.000116031	8.52623e-05	8.78404e-05	Glycerol-3-phosphate ABC transporter, periplasmic glycerol-3-phosphate-binding protein (TC 3.A.1.1.3)	yes
1253	7.55759e-05	0.000109132	7.85909e-05	8.77664e-05	Paraquat-inducible protein B	yes
1855	0.000131972	4.46546e-05	8.53888e-05	8.73384e-05	Response regulator containing a CheY-like receiver domain and an HD-GYP domain	yes
2852	0	0	0.000261037	8.70123e-05	3-oxoacyl-[acyl-carrier protein] reductase (EC 1.1.1.100)	yes
2750	0.000261034	0	0	8.70114e-05	Methionine ABC transporter substrate-binding protein	yes
6362	0	0.000260378	0	8.67925e-05	FIG00452742: hypothetical protein	yes
3994	0	0.000155189	0.000104912	8.67002e-05	hypothetical protein	no
2580	0.000259827	0	0	8.66091e-05	Chloride channel protein	yes
1189	4.02648e-05	0	0.000219299	8.65213e-05	Activator of osmoprotectant transporter ProP	yes
3660	9.12627e-05	6.53663e-05	0.000102909	8.65126e-05	Molybdopterin biosynthesis protein MoeA	yes
1427	8.82334e-05	7.73428e-05	9.37428e-05	8.64397e-05	2-octaprenyl-3-methyl-6-methoxy-1,4-benzoquinol hydroxylase (EC 1.14.13.-)	yes
959	0.000111968	4.19943e-05	0.000105014	8.63255e-05	DNA polymerase III epsilon subunit (EC 2.7.7.7)	yes
1615	0.00025836	0	0	8.612e-05	Flagellar motor rotation protein MotB	yes
1467	0	0.000110721	0.000147504	8.6075e-05	ATP-dependent DNA helicase RecG (EC 3.6.1.-)	yes
2650	0	0.000257978	0	8.59926e-05	putative hydrolase	yes
6341	0	0	0.000257293	8.57643e-05	Phage tail length tape-measure protein	no
2152	0.000117416	0	0.000139659	8.56917e-05	Transcriptional regulator, GntR family	yes
6256	0	0.000256589	0	8.55298e-05	hypothetical protein	no
6191	0.000111055	5.48666e-05	8.93683e-05	8.50967e-05	ATPase	yes
6096	0.000101527	6.23286e-05	9.0862e-05	8.49059e-05	YaeQ protein	yes
1192	0.000160968	0	9.32754e-05	8.47478e-05	hypothetical protein	no
4792	7.1495e-05	0.000102423	7.87783e-05	8.42321e-05	3-oxoacyl-[acyl-carrier protein] reductase (EC 1.1.1.100)	yes
2510	0.000111144	6.01822e-05	8.11047e-05	8.41437e-05	Adenylate cyclase (EC 4.6.1.1)	no
4294	0.000109506	7.30752e-05	6.94735e-05	8.40183e-05	Anthranilate phosphoribosyltransferase like (EC 2.4.2.18)	yes
5069	0	0.000123792	0.000126776	8.35228e-05	General secretion pathway protein C	yes
3614	4.6452e-05	0.000203478	0	8.33101e-05	FIG138315: Putative alpha helix protein	yes
1021	8.9779e-05	8.73803e-05	7.24341e-05	8.31978e-05	AmpG permease	yes
1295	8.89847e-05	0.000159915	0	8.29665e-05	hypothetical protein	no
3437	0	0.000109749	0.00013852	8.27562e-05	Undecaprenyl-diphosphatase (EC 3.6.1.27)	yes
893	5.07397e-05	9.89422e-05	9.84944e-05	8.27255e-05	DUF2242 domain-containing protein	yes
1442	6.03414e-05	4.14903e-05	0.000145948	8.25933e-05	DNA repair protein RecN	yes
1441	7.69684e-05	7.3628e-05	9.65041e-05	8.23668e-05	NAD kinase (EC 2.7.1.23)	yes
536	6.77532e-05	0.000114824	6.45042e-05	8.23605e-05	Imidazolonepropionase (EC 3.5.2.7)	yes
4514	0.000246832	0	0	8.22774e-05	Nitrogen regulation protein NR(I)	yes
2300	8.55264e-05	8.31438e-05	7.79232e-05	8.21978e-05	Short-chain dehydrogenase/reductase SDR	yes
680	6.27874e-05	9.50426e-05	8.81756e-05	8.20018e-05	Cytochrome c family protein	yes
3074	0.000245502	0	0	8.18342e-05	Membrane fusion protein of RND family multidrug efflux pump	yes
875	9.13771e-05	5.46748e-05	9.93486e-05	8.18002e-05	Malonate decarboxylase alpha subunit	yes
2215	0.000174321	0	7.10173e-05	8.17793e-05	Protein-N(5)-glutamine methyltransferase PrmB, methylates LSU ribosomal protein L3p	yes
2907	0	0.00024531	0	8.177e-05	Putative formate dehydrogenase oxidoreductase protein	yes
1808	0.000134721	5.83398e-05	5.15343e-05	8.15318e-05	Probable transmembrane protein	yes
4243	0	0	0.00024458	8.15265e-05	tRNA(Ile)-lysidine synthetase	yes
3293	0	0.000244559	0	8.15198e-05	hypothetical protein	no
4991	0.00024424	0	0	8.14134e-05	L-2-amino-thiazoline-4-carboxylic acid hydrolase (EC 3.5.2.-)	yes
1871	0	0.000243944	0	8.13145e-05	hypothetical protein	no
5726	0.000205659	0	3.81274e-05	8.12622e-05	Imidazoleglycerol-phosphate dehydratase (EC 4.2.1.19)	yes
1747	0.000105129	7.47773e-05	6.3565e-05	8.11571e-05	OUTER MEMBRANE PROTEIN NOSA PRECURSOR	yes
444	9.02222e-05	0	0.000153227	8.11498e-05	FIG00455230: hypothetical protein	yes
743	6.33806e-05	0	0.000179589	8.09898e-05	hypothetical protein	yes
1955	0.000145358	9.66938e-05	0	8.06838e-05	PQS biosynthesis protein PqsC, similar to 3-oxoacyl-[acyl-carrier-protein] synthase III	yes
4590	4.76505e-05	8.08622e-05	0.000113057	8.05231e-05	Potassium-transporting ATPase B chain (EC 3.6.3.12) (TC 3.A.3.7.1)	yes
3179	0.000144489	9.6337e-05	0	8.02752e-05	Malonyl CoA-acyl carrier protein transacylase (EC 2.3.1.39)	no
6111	0	0	0.000240802	8.02672e-05	Ribosomal RNA small subunit methyltransferase B (EC 2.1.1.-)	yes
599	0	0.000240139	0	8.00463e-05	Ribose ABC transport system, permease protein RbsC (TC 3.A.1.2.1)	yes
2502	0.000240136	0	0	8.00453e-05	SAM-dependent methyltransferases	yes
38	6.45347e-05	0	0.000175035	7.98564e-05	FIG00452616: hypothetical protein	yes
1971	0	0	0.000239471	7.98237e-05	ABC transporter, periplasmic substrate-binding protein	yes
352	0.000110818	6.19524e-05	6.64675e-05	7.97458e-05	N-acetylmuramoyl-L-alanine amidase (EC 3.5.1.28)	yes
1017	3.59984e-05	4.85059e-05	0.000154656	7.97201e-05	Transcriptional regulator SlmA, TetR family	yes
4873	0.000113021	5.00351e-05	7.60667e-05	7.97077e-05	Transcriptional regulatory protein	yes
5366	7.19254e-05	0.000112802	5.42626e-05	7.96634e-05	Lysophospholipid transporter LplT / 2-acylglycerophosphoethanolamine acyltransferase (EC 2.3.1.40) / Acyl-[acyl-carrier-protein] synthetase (EC 6.2.1.20)	yes
4828	0	9.55079e-05	0.000142865	7.94577e-05	Hydroxymethylglutaryl-CoA synthase (EC 2.3.3.10)	yes
35	3.72414e-05	8.7151e-05	0.000113463	7.9285e-05	Methyltransferase	yes
216	0.000236663	0	0	7.88878e-05	Transcriptional regulator GabR of GABA utilization (GntR family with aminotransferase-like domain)	yes
3817	8.36759e-05	7.37781e-05	7.91339e-05	7.88626e-05	Glycerophosphoryl diester phosphodiesterase (EC 3.1.4.46)	yes
5405	0.000176742	0	5.97293e-05	7.88239e-05	5-deoxy-glucuronate isomerase (EC 5.3.1.-)	yes
5882	0	0	0.000235234	7.84115e-05	Transcriptional regulators of sugar metabolism	yes
346	7.95282e-05	7.84412e-05	7.72156e-05	7.8395e-05	Long-chain-fatty-acid--CoA ligase (EC 6.2.1.3)	yes
2791	0.000102476	0	0.000132424	7.83e-05	putative exported protein	yes
4966	7.96389e-05	6.2729e-05	9.2322e-05	7.82299e-05	Universal stress protein UspA and related nucleotide-binding proteins	yes
4586	0	0.000234612	0	7.8204e-05	putative DNA-binding protein	yes
3580	6.89443e-05	7.0688e-05	9.4974e-05	7.82021e-05	Heat shock (predicted periplasmic) protein YciM, precursor	yes
1913	0.000127614	3.62177e-05	7.04673e-05	7.80998e-05	tRNA-i(6)A37 methylthiotransferase	yes
6452	0.00023405	0	0	7.80167e-05	Sulfate permease	yes
1852	8.23556e-05	0	0.000151594	7.7983e-05	Gfa-like protein	yes
2034	0.000101478	3.99884e-05	9.23929e-05	7.7953e-05	Glutaminase (EC 3.5.1.2)	yes
1471	0	0.00023374	0	7.79133e-05	Chromate transport protein ChrA	yes
819	0.000100254	5.56598e-05	7.75842e-05	7.78328e-05	hypothetical metal-binding enzyme, YcbL homolog	yes
2693	0.000233241	0	0	7.77468e-05	Transcriptional regulator, IclR family	yes
559	0.000131199	3.36063e-05	6.83964e-05	7.77339e-05	FIG139552: Putative protease	yes
4654	0.000126213	0	0.000106915	7.77096e-05	Prolipoprotein diacylglyceryl transferase (EC 2.4.99.-)	yes
5268	0	0.000232714	0	7.75715e-05	FIG00454661: hypothetical protein	yes
3749	8.13515e-05	0	0.000150926	7.74259e-05	Succinylglutamate desuccinylase (EC 3.5.1.96)	yes
1685	0	0.000231069	0	7.70231e-05	FIG00452827: hypothetical protein	yes
5000	0	0	0.000230445	7.6815e-05	MoaF protein precursor	yes
2179	6.32291e-05	0.00010692	5.90146e-05	7.63878e-05	Multimodular transpeptidase-transglycosylase (EC 2.4.1.129) (EC 3.4.-.-)	yes
4729	8.62228e-05	7.24555e-05	7.04402e-05	7.63728e-05	FIG00454670: hypothetical protein	yes
2703	0.000156607	7.23506e-05	0	7.63191e-05	Hydrogen peroxide-inducible genes activator	yes
4122	7.52696e-05	6.92552e-05	8.40009e-05	7.61752e-05	Dipeptide transport ATP-binding protein DppD (TC 3.A.1.5.2)	yes
4747	0.000211775	1.66452e-05	0	7.61402e-05	ABC-type spermidine/putrescine transport systems, ATPase components	yes
6442	0	0	0.000228273	7.6091e-05	Probable transmembrane protein	yes
5097	0.000227447	0	0	7.58158e-05	Ethanolamine ammonia-lyase light chain (EC 4.3.1.7)	yes
2625	0	0.000144704	8.20033e-05	7.5569e-05	hypothetical protein	no
3700	0.000103222	4.21268e-05	8.1322e-05	7.55569e-05	CDP-diacylglycerol--glycerol-3-phosphate 3-phosphatidyltransferase (EC 2.7.8.5)	yes
5519	0	0	0.000225205	7.50685e-05	4-hydroxyphenylacetate 3-monooxygenase (EC 1.14.13.3)	yes
2959	0.000111364	5.1019e-05	6.26705e-05	7.50178e-05	Sulfate adenylyltransferase subunit 2 (EC 2.7.7.4)	yes
3770	0.000224567	0	0	7.48558e-05	FIG00453113: hypothetical protein	yes
835	0	0	0.000224155	7.47184e-05	FIG00454200: hypothetical protein	no
2400	0.000224146	0	0	7.47153e-05	Phosphoribosylaminoimidazole carboxylase catalytic subunit (EC 4.1.1.21)	yes
2210	0.000106825	4.78892e-05	6.93284e-05	7.4681e-05	DNA repair protein RadA	yes
1551	9.37559e-05	0	0.000129853	7.45362e-05	Deoxyuridine 5&#39;-triphosphate nucleotidohydrolase (EC 3.6.1.23)	yes
4262	0	0	0.000223389	7.44629e-05	Glutathione-regulated potassium-efflux system protein KefB	yes
958	0.000107887	3.89164e-05	7.59282e-05	7.4244e-05	Ribonuclease HI (EC 3.1.26.4)	yes
3549	9.16362e-05	0	0.000130897	7.41776e-05	Adenosine deaminase (EC 3.5.4.4)	yes
62	0.000111978	0	0.000109419	7.37992e-05	FIG00455527: hypothetical protein	yes
4538	0.000102808	0	0.000117913	7.35738e-05	FIG00454419: hypothetical protein	no
836	0.00011929	0	0.000101155	7.34817e-05	RNA polymerase sigma factor for flagellar operon	yes
1558	0	0.000123661	9.59615e-05	7.32075e-05	Multicopper oxidase	yes
3991	0	0	0.000219299	7.30997e-05	hypothetical protein	no
5983	0	0	0.000219299	7.30997e-05	hypothetical protein	no
510	0	0.000121871	9.68887e-05	7.292e-05	ATP synthase alpha chain (EC 3.6.3.14)	yes
1309	0	7.8585e-05	0.000140018	7.28678e-05	Phosphogluconate dehydratase (EC 4.2.1.12)	yes
6108	4.6012e-05	0.000172542	0	7.28512e-05	Secreted protein Hcp	yes
1082	0.00021834	0	0	7.27799e-05	FIG00456440: hypothetical protein	yes
3764	0.000108883	3.49576e-05	7.4079e-05	7.26398e-05	Ribonucleotide reductase transcriptional regulator NrdR	yes
6030	8.68933e-05	6.16853e-05	6.8554e-05	7.23776e-05	Two-component system response regulator QseB	yes
1306	0.000217015	0	0	7.23382e-05	Gluconate transporter family protein	yes
5856	0.000101353	0	0.00011562	7.23243e-05	Long-chain-fatty-acid--CoA ligase (EC 6.2.1.3)	yes
1500	4.6308e-05	7.18097e-05	9.80535e-05	7.20571e-05	hypothetical protein	no
5935	0	0	0.000214494	7.1498e-05	Type III secretion host injection protein (YopB)	yes
762	0	9.02186e-05	0.000124195	7.14713e-05	Membrane protein	yes
1644	0	9.90257e-05	0.000115026	7.13505e-05	Bll7990 protein	no
6403	0	0.000213914	0	7.13046e-05	Copper resistance protein	yes
1062	0.000213611	0	0	7.12036e-05	Hydrogenase-4 component E (EC 1.-.-.-)	yes
918	0.000213606	0	0	7.1202e-05	Acetyl-coenzyme A synthetase (EC 6.2.1.1)	yes
2225	6.00042e-05	4.59324e-05	0.000107466	7.11341e-05	Predicted O-linked N-acetylglucosamine transferase, SPINDLY family	yes
6278	7.79602e-05	5.2051e-05	8.29458e-05	7.09857e-05	FIG00452466: hypothetical protein	yes
5076	7.06789e-05	6.73903e-05	7.48466e-05	7.09719e-05	General secretion pathway protein M	yes
1812	0.000212724	0	0	7.0908e-05	Glycogen debranching enzyme (EC 3.2.1.-)	no
5031	0	0.000212173	0	7.07242e-05	hypothetical protein	no
74	0	0	0.000211794	7.05982e-05	Oligopeptide transport ATP-binding protein OppF (TC 3.A.1.5.1)	yes
545	0	0	0.000211363	7.04544e-05	hypothetical protein	no
6301	0.000211255	0	0	7.04182e-05	FIG00461301: hypothetical protein	no
3924	0.000173446	3.7685e-05	0	7.03771e-05	Transcriptional regulator, MerR family	yes
869	0.000114673	4.20746e-05	5.30021e-05	6.99165e-05	VgrG protein	yes
5754	0.000111816	0	9.77288e-05	6.98482e-05	Type VI secretion lipoprotein/VasD	yes
4071	7.01065e-05	4.77695e-05	9.11584e-05	6.96782e-05	Flagellar M-ring protein FliF	yes
1535	0	0.000208751	0	6.95835e-05	hypothetical protein	no
4048	0	0.000116751	9.18548e-05	6.95352e-05	FIG000557: hypothetical protein co-occurring with RecR	yes
2430	0	0.000112968	9.55669e-05	6.95117e-05	Permeases of the major facilitator superfamily	yes
1376	0.000145331	4.09327e-05	2.18228e-05	6.93621e-05	Pyrimidine deaminase	yes
3258	0	0.000207853	0	6.92843e-05	macromolecule metabolism; macromolecule degradation; degradation of proteins, peptides, glycopeptides	yes
1749	0.000207801	0	0	6.9267e-05	Cytochrome B561	yes
988	0.000175795	3.05444e-05	0	6.87799e-05	Phage terminase, endonuclease subunit	no
575	8.73236e-05	0	0.000118945	6.87563e-05	Hemerythrin	yes
2812	3.13056e-05	6.97467e-05	0.000105215	6.87557e-05	Response regulators consisting of a CheY-like receiver domain and a winged-helix DNA-binding domain	yes
2282	8.2614e-05	0	0.000122902	6.85055e-05	Enoyl-CoA hydratase (EC 4.2.1.17)	yes
6487	0	7.8469e-05	0.000127041	6.85035e-05	Enoyl-CoA hydratase/isomerase family protein, may be related to NAD-dependent histone deacetylation	yes
4579	0.000205442	0	0	6.84806e-05	Nitrate/nitrite transporter	yes
1227	0.000126573	7.79839e-05	0	6.81857e-05	Glyscosyl transferase, group 1 family protein	yes
3118	9.1228e-05	2.37396e-05	8.91684e-05	6.80454e-05	Pyoverdine synthetase PvdF, N5-hydroxyornithine formyltransferase	yes
4166	5.94651e-05	7.47141e-05	6.99392e-05	6.80395e-05	FIG002776: hypothetical protein	yes
1975	0.000202306	0	0	6.74353e-05	Methionine aminopeptidase (EC 3.4.11.18)	yes
6267	0.000152992	0	4.86895e-05	6.72273e-05	Surface antigen	yes
2662	0.000117727	0	8.3496e-05	6.70743e-05	FIG00454595: hypothetical protein	yes
5630	0	0.000200777	0	6.69256e-05	sensory box histidine kinase/response regulator	no
860	0	9.32305e-05	0.000107525	6.69184e-05	DNA-binding protein H-NS	yes
6272	9.42524e-05	1.90771e-05	8.70585e-05	6.6796e-05	Periplasmic protein p19 involved in high-affinity Fe2+ transport	yes
2197	0.000120044	8.03038e-05	0	6.67827e-05	Uncharacterized protein conserved in bacteria	yes
2353	0.000200275	0	0	6.67582e-05	IcmF-related protein	yes
5045	6.14455e-05	7.21145e-05	6.66517e-05	6.67372e-05	Transcriptional regulator, AsnC family	yes
4268	0.000124371	0	7.57492e-05	6.67066e-05	RNA polymerase sigma-54 factor RpoN	yes
974	0.000103549	9.62891e-05	0	6.66128e-05	Baseplate assembly protein J	yes
4839	6.42893e-05	5.6567e-05	7.8621e-05	6.64924e-05	hypothetical protein	no
1019	5.05924e-05	9.31377e-05	5.56761e-05	6.64688e-05	Homoserine O-acetyltransferase (EC 2.3.1.31)	yes
1801	0.000109753	3.84697e-05	5.10997e-05	6.64407e-05	DedD protein	yes
805	7.72685e-05	5.66232e-05	6.47046e-05	6.61988e-05	Putative deoxyribonuclease YcfH	yes
2167	0.000197817	0	0	6.59392e-05	FIG00453532: hypothetical protein	yes
612	0.000197321	0	0	6.57737e-05	FIG111991: hypothetical protein	no
1202	0	0	0.000196878	6.56261e-05	hypothetical protein	yes
2513	7.87864e-05	3.21929e-05	8.50774e-05	6.53522e-05	Molybdenum ABC transporter, periplasmic molybdenum-binding protein ModA (TC 3.A.1.8.1)	no
1148	0	0	0.000195695	6.52318e-05	Probable transmembrane protein	yes
5328	0	0.000194524	0	6.48412e-05	FIG00454582: hypothetical protein	no
1574	6.23272e-05	3.80552e-05	9.41236e-05	6.48353e-05	SAM-dependent methyltransferases	yes
3443	0	0	0.000194455	6.48183e-05	Quinone oxidoreductase (EC 1.6.5.5)	yes
2930	0	9.48123e-05	9.94003e-05	6.47375e-05	Dipeptide transport ATP-binding protein DppD (TC 3.A.1.5.2)	yes
4282	6.57946e-05	5.27501e-05	7.56272e-05	6.4724e-05	Peptidyl-tRNA hydrolase (EC 3.1.1.29)	yes
1826	0.000132056	3.44868e-05	2.75921e-05	6.47117e-05	Methylcrotonyl-CoA carboxylase carboxyl transferase subunit (EC 6.4.1.4)	yes
4389	0.000102045	0	9.17975e-05	6.46143e-05	D-alanine aminotransferase (EC 2.6.1.21)	yes
1129	6.85971e-05	4.00069e-05	8.49608e-05	6.45216e-05	ADP-ribose pyrophosphatase (EC 3.6.1.13)	yes
735	9.93068e-05	9.41617e-05	0	6.44895e-05	Transcriptional regulator, MarR family	yes
5530	5.50049e-05	4.09742e-05	9.71672e-05	6.43821e-05	Glutamate Aspartate periplasmic binding protein precursor GltI (TC 3.A.1.3.4)	yes
2740	0	0	0.000192958	6.43193e-05	putative phage-encoded membrane protein	yes
2496	0	0	0.000192113	6.40376e-05	hypothetical protein	no
2241	5.58905e-05	5.60362e-05	7.99184e-05	6.39483e-05	Indole-3-glycerol phosphate synthase (EC 4.1.1.48)	yes
596	0.000191616	0	0	6.3872e-05	Ribose ABC transport system, permease protein RbsC (TC 3.A.1.2.1)	no
4778	0	0	0.000191527	6.38424e-05	hypothetical protein	no
614	6.94032e-05	6.05845e-05	6.13758e-05	6.37878e-05	Outer membrane lipoprotein Blc	no
4463	0.000167981	0	2.33811e-05	6.37872e-05	Formate dehydrogenase -O, gamma subunit (EC 1.2.1.2)	yes
1940	0	0	0.000191058	6.36861e-05	hypothetical protein	yes
6049	8.53178e-05	0	0.000105499	6.36054e-05	Transcriptional regulator, TetR family	yes
6481	6.20447e-05	9.30828e-05	3.56572e-05	6.35949e-05	MaoC-like dehydratase	yes
4637	3.79963e-05	9.85736e-06	0.000142192	6.33486e-05	Cobyric acid synthase	yes
3438	0	8.73782e-05	0.000102164	6.31807e-05	tRNA (guanine46-N7-)-methyltransferase (EC 2.1.1.33)	yes
336	7.78924e-05	0	0.000111615	6.3169e-05	probable dioxygenase	yes
672	0	8.1622e-05	0.000107691	6.31043e-05	Magnesium and cobalt transport protein CorA	yes
4976	0.000188335	0	0	6.27783e-05	DNA-binding protein	yes
6023	0.000187949	0	0	6.26498e-05	Methionyl-tRNA formyltransferase (EC 2.1.2.9)	yes
3694	0	0	0.000187947	6.26492e-05	Holo-[acyl-carrier protein] synthase (EC 2.7.8.7)	yes
1827	3.12005e-05	8.92175e-05	6.75159e-05	6.26446e-05	Methylglutaconyl-CoA hydratase (EC 4.2.1.18)	yes
25	0	0.000187643	0	6.25476e-05	Outer membrane protein (porin)	yes
2922	0	0.000111098	7.63e-05	6.2466e-05	VgrG protein	yes
4397	0	0	0.000186938	6.23125e-05	ABC-type transport system involved in resistance to organic solvents, permease component USSDB6A	yes
807	7.66466e-05	0	0.000109726	6.21241e-05	DNA polymerase III delta prime subunit (EC 2.7.7.7)	yes
187	0.000186238	0	0	6.20793e-05	Amino acid permease in 4-hydroxyproline catabolic gene cluster	yes
1425	0.000149216	0	3.70162e-05	6.20774e-05	rRNA small subunit methyltransferase H	yes
1396	5.97505e-05	0	0.000125272	6.16741e-05	FIG002842: hypothetical protein	yes
4178	9.17445e-05	0	9.30305e-05	6.15917e-05	carbonic anhydrase, family 3	yes
2779	0.000138404	1.82847e-05	2.76993e-05	6.14628e-05	Phytoene synthase (EC 2.5.1.32)	yes
1445	0	8.30844e-05	0.000100976	6.13534e-05	FIG003879: Predicted amidohydrolase	yes
3812	7.06814e-05	4.90721e-05	6.4263e-05	6.13388e-05	D(-)-3-hydroxybutyrate oligomer hydrolase (EC 3.1.1.22)	yes
509	0.000104645	2.91918e-05	4.98641e-05	6.12337e-05	ATP synthase B chain (EC 3.6.3.14)	yes
1262	4.29649e-05	9.95514e-05	4.05272e-05	6.10145e-05	NAD(P) transhydrogenase subunit beta (EC 1.6.1.2)	yes
1568	0	0	0.000182981	6.09936e-05	FIG00453118: hypothetical protein	yes
3032	6.85376e-05	0.000113756	0	6.07647e-05	FIG00452402: hypothetical protein	yes
158	6.89788e-05	0.0001125	0	6.04931e-05	Phytoene synthase (EC 2.5.1.32)	yes
1393	0	0	0.000181332	6.0444e-05	Type IV fimbrial assembly protein PilC	yes
5760	0.000180899	0	0	6.02995e-05	Protein ImpG/VasA	yes
5743	9.44764e-05	0	8.59952e-05	6.01572e-05	ClpXP protease specificity-enhancing factor / Stringent starvation protein B	yes
6500	8.97074e-05	0	9.07217e-05	6.0143e-05	Tartrate dehydrogenase (EC 1.1.1.93) / Tartrate decarboxylase (EC 4.1.1.73) / D-malic enzyme (EC 1.1.1.83)	yes
2519	5.82095e-05	0.00012173	0	5.99799e-05	FIGfam005179	yes
496	6.44802e-05	4.94188e-05	6.5697e-05	5.98653e-05	Cytidine deaminase (EC 3.5.4.5)	yes
3705	8.92244e-05	0	9.0319e-05	5.98478e-05	GCN5-related N-acetyltransferase	yes
1026	7.725e-05	0	0.000101911	5.97203e-05	UDP-galactose-lipid carrier transferase (EC 2.-.-.-)	yes
2088	0	0	0.000178973	5.96576e-05	Transcriptional regulator PchR	yes
392	0	7.83946e-05	0.000100574	5.96561e-05	Zinc ABC transporter, ATP-binding protein ZnuC	yes
4992	0.000178119	0	0	5.9373e-05	Beta-ureidopropionase (EC 3.5.1.6)	yes
1824	8.9944e-05	8.79616e-05	0	5.93019e-05	Predicted transcriptional regulator LiuQ of leucine degradation pathway, TetR family	yes
4207	1.57647e-05	0.000162077	0	5.92804e-05	Predicted L-lactate dehydrogenase, Fe-S oxidoreductase subunit YkgE	yes
1489	0.000177628	0	0	5.92092e-05	Acyl-phosphate:glycerol-3-phosphate O-acyltransferase PlsY	yes
1357	5.77005e-05	4.34608e-05	7.60872e-05	5.90829e-05	Exoribonuclease II (EC 3.1.13.1)	yes
758	6.78499e-05	0	0.000109306	5.9052e-05	Molybdopterin biosynthesis protein MoeA	yes
604	0	0	0.000177008	5.90027e-05	Multicopper oxidase	no
4408	0.000128446	4.84057e-05	0	5.89505e-05	low-specificity D-threonine aldolase	yes
4124	0	0	0.00017657	5.88565e-05	Dipeptide transport system permease protein DppB (TC 3.A.1.5.2)	yes
2931	0	0	0.000175982	5.86605e-05	Dipeptide transport ATP-binding protein DppF (TC 3.A.1.5.2)	yes
4687	0.00011553	6.02991e-05	0	5.86098e-05	Rhodanese domain protein UPF0176, Betaproteobacterial subgroup	yes
4082	2.47694e-05	0.000150791	0	5.85203e-05	D-galactarate dehydratase (EC 4.2.1.42)	no
4094	9.38738e-05	8.15865e-05	0	5.84868e-05	Inner membrane protein	yes
3576	0	6.51878e-05	0.000109429	5.82057e-05	Cytidylate kinase (EC 2.7.4.14)	yes
259	0	0	0.000174404	5.81348e-05	Coenzyme F420-dependent N5,N10-methylene tetrahydromethanopterin reductase and related flavin-dependent oxidoreductases	yes
3691	9.14477e-05	0	8.18762e-05	5.77746e-05	GTP-binding protein Era	yes
2678	0	0	0.000172945	5.76484e-05	hypothetical protein	no
3943	0	0	0.000172945	5.76484e-05	hypothetical protein	no
3901	0.000172656	0	0	5.7552e-05	Cold shock protein CspA	yes
3097	0	0.000171874	0	5.72915e-05	Ferric reductase (1.6.99.14)	yes
5919	0	0	0.000171822	5.72739e-05	lipoprotein, putative	yes
1818	0	0.000105751	6.58927e-05	5.72146e-05	hypothetical protein	no
667	9.41513e-05	4.5993e-05	3.14304e-05	5.71916e-05	FIG00463191: hypothetical protein	yes
430	0	0.0001713	0	5.71e-05	Outer membrane protein	yes
6153	8.48223e-05	4.07608e-05	4.554e-05	5.7041e-05	Integration host factor alpha subunit	yes
4571	4.93522e-05	3.47738e-05	8.69264e-05	5.70175e-05	Outer membrane protein (porin)	yes
6068	0	0.000170848	0	5.69495e-05	Homoserine/homoserine lactone efflux protein	yes
5265	0.000104847	6.58395e-05	0	5.68954e-05	Transcriptional regulator, LysR family	yes
5647	7.03589e-05	5.95062e-05	4.05546e-05	5.68066e-05	VgrG protein	yes
2319	8.22769e-05	8.8125e-05	0	5.68006e-05	Biotin synthase (EC 2.8.1.6)	yes
3986	0.000170377	0	0	5.67924e-05	FIG00462100: hypothetical protein	no
481	0	2.76783e-05	0.000142321	5.66666e-05	Cyclohexanone monooxygenase (EC 1.14.13.22)	yes
3839	5.13637e-05	6.94987e-05	4.87167e-05	5.65264e-05	Phosphomethylpyrimidine kinase (EC 2.7.4.7)	yes
5312	0	8.05543e-05	8.86965e-05	5.64169e-05	hypothetical protein	no
3458	4.04472e-05	5.11845e-05	7.75909e-05	5.64075e-05	3-polyprenyl-4-hydroxybenzoate carboxy-lyase (EC 4.1.1.-)	yes
394	0	0	0.000169217	5.64055e-05	hypothetical protein	no
2962	0	6.9994e-05	9.9056e-05	5.635e-05	Flagellar M-ring protein FliF	yes
2899	0	8.02603e-05	8.82105e-05	5.61569e-05	FIG00467277: hypothetical protein	no
4688	0	0	0.000168116	5.60388e-05	glutamyl-Q-tRNA synthetase	yes
3163	0.000122357	0	4.51258e-05	5.58275e-05	Positive regulator of CheA protein activity (CheW)	yes
1515	0	0.00016517	0	5.50567e-05	Transcriptional regulator	yes
5148	0.000165102	0	0	5.50338e-05	Similar to TadZ/CpaE, associated with Flp pilus assembly	yes
4701	4.04472e-05	4.69994e-05	7.75909e-05	5.50125e-05	Transcriptional regulator containing an amidase domain and an AraC-type DNA-binding HTH domain	yes
5476	0.00013576	0	2.88655e-05	5.48751e-05	CopG protein	yes
5083	8.886e-05	3.4733e-05	4.10085e-05	5.48672e-05	FIG00454724: hypothetical protein	yes
5662	5.42982e-05	5.5211e-05	5.49323e-05	5.48138e-05	Glutathione reductase (EC 1.8.1.7)	yes
1112	9.12157e-05	2.33563e-05	4.973e-05	5.47673e-05	Putative phage tail core protein	no
464	0	0.000163792	0	5.45975e-05	Aromatic hydrocarbon utilization transcriptional regulator CatR (LysR family)	yes
2934	0	6.57599e-05	9.79042e-05	5.45547e-05	hypothetical protein	no
4291	0.00016326	0	0	5.44201e-05	Nitrite reductase [NAD(P)H] large subunit (EC 1.7.1.4)	yes
5750	0	0.000162715	0	5.42384e-05	FIG050068: DNA-binding protein	no
4059	4.52078e-05	4.73516e-05	7.00926e-05	5.42173e-05	Outer membrane porin protein 32 precursor	yes
2106	4.16441e-05	5.25123e-05	6.83621e-05	5.41729e-05	DNA ligase (EC 6.5.1.2)	yes
3673	7.76287e-05	3.54743e-05	4.9109e-05	5.40707e-05	COG1399 protein, clustered with ribosomal protein L32p	yes
4216	3.94624e-05	9.06817e-05	3.14429e-05	5.38623e-05	two-component hybrid sensor and regulator	yes
6263	0	5.51674e-05	0.000106107	5.3758e-05	FIG00452649: hypothetical protein	yes
2177	7.55441e-05	4.34524e-05	4.1788e-05	5.35948e-05	Phage shock protein A (IM30), suppresses sigma54-dependent transcription	yes
4438	0.000160757	0	0	5.35857e-05	FIG00453538: hypothetical protein	yes
2916	0	0.000160689	0	5.3563e-05	hypothetical protein	no
6050	0	0	0.000160563	5.3521e-05	Histone acetyltransferase HPA2 and related acetyltransferases	yes
4469	0	7.88627e-05	8.15889e-05	5.34839e-05	Glucoamylase (EC 3.2.1.3)	yes
270	0	8.43128e-05	7.57944e-05	5.33691e-05	Ribonuclease P protein component (EC 3.1.26.5)	yes
19	0	7.51695e-05	8.47996e-05	5.3323e-05	leucine-, isoleucine-, valine-, threonine-, and alanine-binding protein precursor BMEII0122	yes
2245	0.000159766	0	0	5.32555e-05	Phosphoglycolate phosphatase (EC 3.1.3.18)	yes
1203	0	7.12458e-05	8.83961e-05	5.32139e-05	hypothetical protein	no
4696	7.33342e-05	8.5824e-05	0	5.30527e-05	Transcriptional regulatory protein qseB	yes
956	4.04225e-05	1.84989e-05	0.000100158	5.30266e-05	Hydroxyacylglutathione hydrolase (EC 3.1.2.6)	yes
1700	0	0.00014597	1.28906e-05	5.29536e-05	L-seryl-tRNA(Sec) selenium transferase (EC 2.9.1.1)	yes
3756	0.000158731	0	0	5.29102e-05	Cytochrome O ubiquinol oxidase subunit III (EC 1.10.3.-)	yes
1454	0.000158582	0	0	5.28606e-05	Glycolate dehydrogenase (EC 1.1.99.14), FAD-binding subunit GlcE	yes
4783	8.16225e-05	0	7.66981e-05	5.27735e-05	xenobiotic reductase A	yes
6413	0	0	0.00015826	5.27534e-05	Putrescine ABC transporter putrescine-binding protein PotF (TC 3.A.1.11.2)	yes
6166	0	5.43723e-05	0.000103244	5.25387e-05	FIG00454649: hypothetical protein	yes
3477	5.26077e-05	5.52176e-05	4.92247e-05	5.235e-05	Glucokinase (EC 2.7.1.2) / HTH-type transcriptional regulator (HexR?)	yes
4708	0.000156893	0	0	5.22976e-05	NnrU family protein, required for expression of nitric oxide and nitrite reductases (Nir and Nor)	yes
3360	0.000156757	0	0	5.22525e-05	FIG00453123: hypothetical protein	no
4371	0	0	0.000156324	5.21079e-05	FadE30	yes
6417	7.29253e-05	2.67721e-05	5.65347e-05	5.20774e-05	Lysophospholipase L1 and related esterases	yes
250	4.56677e-05	4.67089e-05	6.3637e-05	5.20045e-05	4-aminobutyraldehyde dehydrogenase (EC 1.2.1.19)	yes
756	0	0	0.000155788	5.19292e-05	Molybdenum cofactor biosynthesis protein MoaE	yes
2262	0	0	0.000155477	5.18255e-05	Peptide chain release factor 1	yes
6374	0	0.000100182	5.51194e-05	5.17671e-05	CDP-4-dehydro-6-deoxy-D-glucose 3-dehydratase (EC 4.2.1.-)	yes
1361	0	9.7106e-05	5.78776e-05	5.16612e-05	Predicted nucleotidyltransferase	yes
183	0.000154798	0	0	5.15993e-05	Permeases of the major facilitator superfamily	yes
5026	2.86236e-05	6.8178e-05	5.7526e-05	5.14425e-05	rRNA small subunit methyltransferase, glucose inhibited division protein GidB	yes
5584	5.11649e-05	0.000103147	0	5.14372e-05	hypothetical protein	no
1963	9.69084e-05	0	5.73885e-05	5.14323e-05	Alkyl hydroperoxide reductase protein C (EC 1.6.4.-)	yes
5897	0.000154252	0	0	5.14175e-05	Plasmid pIB6 ORFA DNA	yes
1283	5.28576e-05	4.04803e-05	6.06539e-05	5.13306e-05	Anhydro-N-acetylmuramic acid kinase (EC 2.7.1.-)	yes
6103	6.56079e-05	0	8.81399e-05	5.12493e-05	FIG00454989: hypothetical protein	yes
4685	6.5215e-05	0	8.82503e-05	5.11551e-05	Lipid A export ATP-binding/permease protein MsbA (EC 3.6.3.25)	yes
4394	7.47887e-05	0	7.86014e-05	5.113e-05	Probable lipoprotein	yes
4190	0.00015332	0	0	5.11068e-05	Regulatory protein, RpfE type	yes
4970	0	0	0.000153095	5.10315e-05	Permeases of the major facilitator superfamily	yes
2228	0	0.000152721	0	5.0907e-05	hypothetical protein	no
2876	4.97647e-05	0	0.00010286	5.0875e-05	Glucose dehydrogenase (EC 1.1.99.10), membrane-bound, cytochrome c	yes
1163	0.000152619	0	0	5.08731e-05	RNA polymerase sigma-70 factor, ECF family	yes
856	0	6.28798e-05	8.92825e-05	5.07208e-05	Flagellar motor rotation protein MotA	yes
1267	6.23244e-05	0	8.92221e-05	5.05155e-05	Ferredoxin-dependent glutamate synthase (EC 1.4.7.1)	yes
124	8.12398e-05	0	6.99669e-05	5.04023e-05	FIG00456482: hypothetical protein	yes
[truncated: 618 more rows]

## Sheet: S4.B.
Supplementary Table S4.B. B. thailandensis strain E555 proteins detected in macrophages 6 h post-infection.
Virulence factors are indicated in purple in the first column.
Bt E555 Fig|869728.6.peg.	Number of proteins per sample			J774_T6 Mean	Name	Bp homolog
	J774_1	J774_2	J774_3
3838	0.0619442	0.0694634	0.0842894	0.071899	Heat shock protein 60 family chaperone GroEL	yes
1947	0.0572525	0.0671547	0	0.0414691	Heat shock protein 60 family chaperone GroEL	yes
5690	0.0385507	0.0369328	0.045168	0.0402172	Translation elongation factor Tu	yes
5909	0.0234034	0.0402837	0.0460026	0.0365632	Hcp	yes
1248	0.100532	0	0	0.0335105	Probable signal peptide protein	yes
5014	0.0189047	0.0256983	0.0302262	0.024943	ATP synthase beta chain (EC 3.6.3.14)	yes
2192	0.0182451	0.0206583	0.027769	0.0222241	Alkyl hydroperoxide reductase protein C (EC 1.6.4.-)	yes
5016	0.0178709	0.0222404	0.0225818	0.0208977	ATP synthase alpha chain (EC 3.6.3.14)	yes
3341	0.0548553	0.00248286	0.00426825	0.0205355	hypothetical protein	no
2892	0.0257032	0.019127	0.0128585	0.0192296	Outer membrane protein (porin)	yes
3847	0.0548553	0	0	0.0182851	1-acyl-sn-glycerol-3-phosphate acyltransferase (EC 2.3.1.51)	yes
405	0.0112125	0.022093	0.0214376	0.0182477	LSU ribosomal protein L1p (L10Ae)	yes
4155	0.0190614	0.0110683	0.0179974	0.0160423	FIG00454024: hypothetical protein	yes
2424	0.0121638	0.0166829	0.0189066	0.0159178	Succinyl-CoA ligase [ADP-forming] beta chain (EC 6.2.1.5)	yes
3577	0.0139322	0.0171964	0.0166006	0.0159097	SSU ribosomal protein S1p	yes
5019	0.0135596	0.0136322	0.0192181	0.01547	ATP synthase C chain (EC 3.6.3.14)	yes
1288	0.00897126	0.0175395	0.016031	0.0141806	SSU ribosomal protein S9p (S16e)	yes
413	0.0108281	0.0173256	0.0140528	0.0140689	Translation elongation factor G	yes
3569	0.0159802	0.0112295	0.0132226	0.0134774	Outer membrane protein A precursor	yes
4281	0.00810964	0.0161102	0.0149447	0.0130548	LSU ribosomal protein L25p	yes
412	0.00887254	0.0133606	0.0159006	0.0127112	SSU ribosomal protein S7p (S5e)	yes
2591	0.0366552	0	0	0.0122184	2,4-dienoyl-CoA reductase [NADPH] (EC 1.3.1.34)	yes
5698	0.00918422	0.0114511	0.0150683	0.0119012	SSU ribosomal protein S3p (S3e)	yes
2111	0.0106501	0.00968355	0.0129978	0.0111105	Translation elongation factor Ts	yes
5908	0.00770222	0.0126514	0.0126553	0.011003	Uncharacterized protein ImpC	yes
1722	0.00708286	0.0118845	0.0140199	0.0109957	Malate dehydrogenase (EC 1.1.1.37)	yes
2423	0.00698647	0.0114938	0.0140756	0.010852	Succinyl-CoA ligase [ADP-forming] alpha chain (EC 6.2.1.5)	yes
5693	0.00785541	0.0110206	0.0135273	0.0108011	LSU ribosomal protein L4p (L1e)	yes
731	0.00751175	0.0112302	0.0115817	0.0101079	Cell division trigger factor (EC 5.2.1.8)	yes
4036	0.0059489	0.0117598	0.0124411	0.01005	Nucleoside diphosphate kinase (EC 2.7.4.6)	yes
3837	0.00894227	0.00914967	0.0108694	0.00965376	Heat shock protein 60 family co-chaperone GroES	yes
406	0.00540219	0.0121023	0.0108087	0.00943773	LSU ribosomal protein L10p (P0)	yes
1563	0.00761689	0.00829122	0.0104172	0.00877509	Translation elongation factor G	yes
5061	0.00464905	0.0197877	0.00181887	0.00875187	DNA-binding protein HU	yes
777	0.00624718	0.0102222	0.00897163	0.00848035	LSU ribosomal protein L9p	yes
5717	0.00636632	0.00934948	0.00966893	0.00846158	SSU ribosomal protein S4p (S9e)	yes
2110	0.00683935	0.00885358	0.00915513	0.00828269	SSU ribosomal protein S2p (SAe)	yes
6189	0.0062209	0.00829262	0.0101398	0.00821778	Dihydrolipoamide succinyltransferase component (E2) of 2-oxoglutarate dehydrogenase complex (EC 2.3.1.61)	yes
5704	0.00819069	0.00776696	0.00771475	0.0078908	LSU ribosomal protein L5p (L11e)	yes
5692	0.0042167	0.00807427	0.0113335	0.00787481	LSU ribosomal protein L3p (L3e)	yes
5708	0.00653926	0.010669	0.00620018	0.00780282	LSU ribosomal protein L18p (L5e)	yes
5695	0.00513	0.00874752	0.00902168	0.00763306	LSU ribosomal protein L2p (L8e)	yes
1434	0.00617189	0.0080097	0.00782936	0.00733698	Chaperone protein DnaK	yes
5718	0.00545872	0.00773338	0.00846382	0.00721864	DNA-directed RNA polymerase alpha subunit (EC 2.7.7.6)	yes
6448	0.00660686	0.00690597	0.00807863	0.00719715	Ketol-acid reductoisomerase (EC 1.1.1.86)	yes
3606	0.00541262	0.00741808	0.00823436	0.00702169	LSU ribosomal protein L19p	yes
1715	0.00567856	0.00641245	0.00838014	0.00682371	Citrate synthase (si) (EC 2.3.3.1)	yes
5706	0.00356875	0.00696151	0.00969347	0.00674124	SSU ribosomal protein S8p (S15Ae)	yes
6458	0.00505771	0.00737879	0.00758904	0.00667518	Polyribonucleotide nucleotidyltransferase (EC 2.7.7.8)	yes
6270	0.00458986	0.00631093	0.00793271	0.00627783	Aromatic-amino-acid aminotransferase (EC 2.6.1.57)	yes
5869	0.00772758	0	0.0107698	0.00616581	FIG00458129: hypothetical protein	yes
5697	0.00442465	0.00725675	0.00615794	0.00594645	LSU ribosomal protein L22p (L17e)	yes
5716	0.00407468	0.00649897	0.007239	0.00593755	SSU ribosomal protein S11p (S14e)	yes
3697	0.00415651	0.00547124	0.00756501	0.00573092	Translation elongation factor P	yes
3713	0	0.0170495	0	0.00568316	Transport ATP-binding protein CydCD	yes
4491	0.00473233	0.00667403	0.00504763	0.00548466	Chaperone protein HtpG	yes
409	0.00334791	0.00659118	0.00634877	0.00542929	DNA-directed RNA polymerase beta&#39; subunit (EC 2.7.7.6)	yes
3680	0.00468988	0.00517711	0.00611189	0.00532629	Acyl carrier protein	yes
6190	0.00389854	0.00559861	0.00634477	0.00528064	Dihydrolipoamide dehydrogenase of 2-oxoglutarate dehydrogenase (EC 1.8.1.4)	yes
299	0.00220206	0.00646189	0.0071497	0.00527122	Argininosuccinate synthase (EC 6.3.4.5)	yes
1301	0.00467172	0.00519185	0.00585523	0.0052396	NADP-specific glutamate dehydrogenase (EC 1.4.1.4)	yes
5702	0.00441418	0.00456628	0.00648095	0.0051538	LSU ribosomal protein L14p (L23e)	yes
1726	0.0040206	0.0057199	0.00550577	0.00508209	Aconitate hydratase (EC 4.2.1.3) @ 2-methylisocitrate dehydratase (EC 4.2.1.99)	yes
5711	0.00326188	0.00535986	0.00603049	0.00488407	LSU ribosomal protein L15p (L27Ae)	yes
5588	0.00437972	0.0102699	0	0.00488321	SAM-dependent methyltransferase YafE (UbiE paralog)	no
1718	0.00329699	0.00528156	0.00602401	0.00486752	Succinate dehydrogenase flavoprotein subunit (EC 1.3.99.1)	yes
5705	0.00304366	0.00645275	0.00399818	0.0044982	SSU ribosomal protein S14p (S29e) @ SSU ribosomal protein S14p (S29e), zinc-independent	yes
1330	0.00298362	0.00448721	0.00588873	0.00445318	NAD-dependent glyceraldehyde-3-phosphate dehydrogenase (EC 1.2.1.12)	yes
5707	0.00291475	0.00515021	0.00507089	0.00437861	LSU ribosomal protein L6p (L9e)	yes
5719	0.00239419	0.0067539	0.00389255	0.00434688	LSU ribosomal protein L17p	yes
407	0.0032944	0.00383996	0.00573436	0.00428957	LSU ribosomal protein L7/L12 (P1/P2)	yes
2967	0	0	0.0128231	0.00427435	Flagellar hook-associated protein FliD	no
3603	0.00331984	0.0044975	0.00495543	0.00425759	SSU ribosomal protein S16p	yes
1559	0.00304526	0.00468891	0.00501668	0.00425029	Isocitrate dehydrogenase [NADP] (EC 1.1.1.42)	yes
6188	0.00286284	0.0045596	0.00516136	0.0041946	2-oxoglutarate dehydrogenase E1 component (EC 1.2.4.2)	yes
4007	0.00343287	0.00442962	0.00461794	0.00416014	3-ketoacyl-CoA thiolase (EC 2.3.1.16) @ Acetyl-CoA acetyltransferase (EC 2.3.1.9)	yes
5709	0.00308872	0.0048962	0.00444444	0.00414312	SSU ribosomal protein S5p (S2e)	yes
6457	0.00301297	0.00425465	0.00497327	0.0040803	SSU ribosomal protein S15p (S13e)	yes
4211	0.00285253	0.00416862	0.00496731	0.00399615	granule-associated protein	yes
2402	0.0028293	0.00400185	0.00511859	0.00398324	Fructose-bisphosphate aldolase class II (EC 4.1.2.13)	no
4181	0.0032203	0.00346558	0.00497698	0.00388762	Enolase (EC 4.2.1.11)	yes
5699	0.00302436	0.00426542	0.00426248	0.00385076	LSU ribosomal protein L16p (L10e)	yes
3596	0.00262431	0.003888	0.00501962	0.00384398	Electron transfer flavoprotein, alpha subunit	yes
834	0.00353217	0.00424988	0.00360046	0.00379417	Adenosylhomocysteinase (EC 3.3.1.1)	yes
697	0.00501934	0.00271185	0.00341888	0.00371669	LSU ribosomal protein L31p @ LSU ribosomal protein L31p, zinc-independent	yes
2462	0.0109139	0	0	0.00363798	UDP-glucose dehydrogenase (EC 1.1.1.22)	yes
408	0.00271739	0.00399262	0.00397624	0.00356209	DNA-directed RNA polymerase beta subunit (EC 2.7.7.6)	yes
1887	0.000931428	0.00519626	0.00448248	0.00353672	Enoyl-CoA hydratase (EC 4.2.1.17) / 3,2-trans-enoyl-CoA isomerase (EC 5.3.3.8) / 3-hydroxyacyl-CoA dehydrogenase (EC 1.1.1.35)	yes
1473	0.00206734	0.00394744	0.00445321	0.00348933	Superoxide dismutase [Fe] (EC 1.15.1.1)	yes
1886	0.00184867	0.00402172	0.00458829	0.00348623	3-methylmercaptopropionyl-CoA dehydrogenase (DmdC)	yes
5907	0.00139173	0.00435612	0.00469981	0.00348256	Uncharacterized protein ImpB	yes
1537	0.00300159	0.00388272	0.00346335	0.00344922	LSU ribosomal protein L28p	yes
1784	0.00251452	0.00483472	0.00283851	0.00339592	histone-like protein	yes
1300	0.00302904	0.00302432	0.00403375	0.00336237	Glutamate Aspartate periplasmic binding protein precursor GltI (TC 3.A.1.3.4)	yes
5757	0.00251559	0.00306853	0.0043738	0.00331931	Uncharacterized protein ImpC	yes
1972	0.00229753	0.0037247	0.00382493	0.00328239	Enoyl-[acyl-carrier-protein] reductase [NADH] (EC 1.3.1.9)	yes
5694	0.00256697	0.00337124	0.0035625	0.0031669	LSU ribosomal protein L23p (L23Ae)	yes
5896	0.0023999	0.00318071	0.00388264	0.00315442	N-acetylmuramoyl-L-alanine amidase (EC 3.5.1.28)	yes
5015	0.00201931	0.00330343	0.00403238	0.00311837	ATP synthase gamma chain (EC 3.6.3.14)	yes
1004	0	0.00913849	0	0.00304616	Diaminopimelate epimerase (EC 5.1.1.7)	yes
1289	0.00236225	0.00367148	0.00303005	0.00302126	LSU ribosomal protein L13p (L13Ae)	yes
5857	0.000631833	0.00353364	0.00474469	0.00297005	ATP synthase epsilon chain (EC 3.6.3.14)	yes
3595	0.00177403	0.00335295	0.00369231	0.00293976	Electron transfer flavoprotein, beta subunit	yes
2144	0.00229715	0.00335014	0.00315667	0.00293465	Inosine-5&#39;-monophosphate dehydrogenase (EC 1.1.1.205)	yes
5691	0.00240664	0.00213885	0.00416908	0.00290485	SSU ribosomal protein S10p (S20e)	yes
2132	0.00200352	0.00323679	0.00346315	0.00290115	Phosphoenolpyruvate synthase (EC 2.7.9.2)	yes
3734	0.00188322	0.00300127	0.00377492	0.00288647	18K peptidoglycan-associated outer membrane lipoprotein; Peptidoglycan-associated lipoprotein precursor; Outer membrane protein P6; OmpA/MotB precursor	yes
5018	0.00268593	0.00290076	0.00304356	0.00287675	ATP synthase B chain (EC 3.6.3.14)	yes
5920	0.00197061	0.00335871	0.00327945	0.00286959	Uncharacterized protein ImpJ/VasE	yes
3524	0.00316319	0.00274306	0.00261652	0.00284092	Outer membrane protein (porin)	yes
5703	0.00284042	0.0024229	0.00287711	0.00271347	LSU ribosomal protein L24p (L26e)	yes
1224	0.00164693	0.00312864	0.0032953	0.00269029	GDP-mannose 4,6-dehydratase (EC 4.2.1.47)	yes
6177	0.00455104	0.00220295	0.00128238	0.00267879	Translation initiation factor 2	yes
5701	0.00227689	0.00249104	0.00317539	0.00264777	SSU ribosomal protein S17p (S11e)	yes
5017	0.00179903	0.00283947	0.00328451	0.002641	ATP synthase delta chain (EC 3.6.3.14)	yes
3752	0.00173461	0.00289662	0.00315818	0.00259647	Lysine-arginine-ornithine-binding periplasmic protein precursor (TC 3.A.1.3.1)	yes
1717	0.00173264	0.00261587	0.00337745	0.00257532	Succinate dehydrogenase iron-sulfur protein (EC 1.3.99.1)	yes
5742	0.00164843	0.00284003	0.00320793	0.00256547	Stringent starvation protein A	yes
949	0.00234909	0.00243885	0.00290379	0.00256391	Carbamoyl-phosphate synthase small chain (EC 6.3.5.5)	yes
3572	0.00207166	0.00279671	0.00280686	0.00255841	Probable signal peptide protein	yes
4050	0.00178315	0.00271745	0.00315627	0.00255229	Thioredoxin	yes
5254	0.00136839	0.00248876	0.00368523	0.00251413	Probable lipoprotein	yes
411	0.00117702	0.00307223	0.00328083	0.00251003	SSU ribosomal protein S12p (S23e)	yes
1881	0.0021056	0.00257988	0.00282515	0.00250354	Aspartyl-tRNA synthetase (EC 6.1.1.12) @ Aspartyl-tRNA(Asn) synthetase (EC 6.1.1.23)	yes
1888	0.000579878	0.00314368	0.00362153	0.00244836	3-ketoacyl-CoA thiolase (EC 2.3.1.16) @ Acetyl-CoA acetyltransferase (EC 2.3.1.9)	yes
3177	0	0.00734142	0	0.00244714	Malonyl CoA-acyl carrier protein transacylase (EC 2.3.1.39)	no
767	0.00137717	0.00303016	0.00292834	0.00244522	Polymyxin resistance protein ArnA_DH, UDP-glucuronic acid decarboxylase (EC 4.1.1.-)	no
625	0.00115612	0.00230835	0.00377991	0.0024148	ATPase components of ABC transporters with duplicated ATPase domains	yes
6176	0.00226653	0.00248609	0.00245637	0.002403	Transcription termination protein NusA	yes
2621	0	0.00294174	0.00425407	0.0023986	Predicted hydrolases or acyltransferases (alpha/beta hydrolase superfamily)	yes
4336	0.00213445	0.00271204	0.00234443	0.00239697	Cytochrome c oxidase polypeptide II (EC 1.9.3.1)	yes
4022	0.00185862	0.00244189	0.00287689	0.00239246	Adenylosuccinate synthetase (EC 6.3.4.4)	yes
2404	0.00162973	0.0026333	0.00285128	0.00237144	Phosphoglycerate kinase (EC 2.7.2.3)	yes
5696	0.0014923	0.00369226	0.00174218	0.00230891	SSU ribosomal protein S19p (S15e)	yes
1274	0.00152457	0.00280555	0.00251104	0.00228039	IMP cyclohydrolase (EC 3.5.4.10) / Phosphoribosylaminoimidazolecarboxamide formyltransferase (EC 2.1.2.3)	yes
3681	0.00171232	0.00229861	0.00278544	0.00226546	3-oxoacyl-[acyl-carrier-protein] synthase, KASII (EC 2.3.1.41)	yes
947	0.00205131	0.00228796	0.00234308	0.00222745	Carbamoyl-phosphate synthase large chain (EC 6.3.5.5)	yes
273	0.0018927	0.00206825	0.00270543	0.00222213	DNA polymerase III beta subunit (EC 2.7.7.7)	yes
2218	0.00240133	0.00187678	0.00233158	0.00220323	2,3,4,5-tetrahydropyridine-2,6-dicarboxylate N-succinyltransferase (EC 2.3.1.117)	no
6150	0.00158904	0.00225357	0.00272335	0.00218865	LSU ribosomal protein L20p	yes
5679	0.00214404	0.0020034	0.00238172	0.00217639	Flagellar biosynthesis protein FliC	yes
1557	0.00107083	0.00260914	0.00283234	0.00217077	Cold shock protein CspD	yes
4111	0.00026049	0.00374125	0.00250302	0.00216825	Soluble lytic murein transglycosylase precursor (EC 3.2.1.-)	yes
1374	0.00179076	0.00247603	0.00222052	0.00216244	Ribonucleotide reductase of class Ia (aerobic), alpha subunit (EC 1.17.4.1)	yes
5306	0.00162086	0.00252423	0.00231186	0.00215231	Alanyl-tRNA synthetase (EC 6.1.1.7)	yes
5293	0.00107983	0.0024297	0.00294635	0.00215196	Endoribonuclease L-PSP	yes
3117	0.00104315	0.00255089	0.00280064	0.00213156	Ferrichrome-iron receptor	yes
6056	0.00126924	0.00252818	0.00256994	0.00212245	NADP-dependent malic enzyme (EC 1.1.1.40)	yes
6058	0.00167459	0.00241327	0.0022438	0.00211055	Orotate phosphoribosyltransferase (EC 2.4.2.10)	yes
1478	0.00125535	0.00300979	0.00205679	0.00210731	Adenylate kinase (EC 2.7.4.3)	yes
1945	0.00249552	0	0.00379855	0.00209802	FIG00458724: hypothetical protein	yes
4905	0.00151871	0.00198405	0.00274783	0.00208353	Malate dehydrogenase (EC 1.1.1.37)	yes
6186	0.00152445	0.00179748	0.0029208	0.00208091	GTP-binding protein TypA/BipA	yes
1386	0.00163282	0.00188299	0.0027127	0.00207617	LSU ribosomal protein L27p	yes
4249	0.00167195	0.00192136	0.00260294	0.00206542	Peptidyl-prolyl cis-trans isomerase PpiB (EC 5.2.1.8)	yes
4622	0.00200466	0.00191515	0.00219433	0.00203804	Outer membrane protein	yes
3763	0.00187787	0.00216696	0.00202722	0.00202402	Serine hydroxymethyltransferase (EC 2.1.2.1)	yes
4214	0.00205311	0.00205651	0.00192503	0.00201155	Pyruvate dehydrogenase E1 component (EC 1.2.4.1)	yes
4343	0.0019827	0.00175248	0.00228674	0.00200731	Protein export cytoplasm chaperone protein (SecB, maintains protein to be exported in unfolded state)	yes
2296	0.00153387	0.00221728	0.00225988	0.00200368	Arginyl-tRNA synthetase (EC 6.1.1.19)	yes
1387	0	0.000538989	0.00546955	0.00200285	LSU ribosomal protein L21p	yes
1370	0.00158144	0.00225986	0.00210807	0.00198312	Outer membrane lipoprotein	yes
4923	0.00139647	0.00221585	0.00223285	0.00194839	Leucine-, isoleucine-, valine-, threonine-, and alanine-binding protein	yes
3744	0.00161253	0.00257693	0.00164057	0.00194334	Succinylornithine transaminase (EC 2.6.1.81)	yes
4452	0	0.00172301	0.00410429	0.00194243	Insecticidal toxin complex protein TcaC	yes
3901	0.00190692	0.00205152	0.0017986	0.00191901	Cold shock protein CspA	yes
6149	0.00063121	0.00191324	0.00319583	0.00191343	LSU ribosomal protein L35p	yes
6468	0.00149148	0.00207953	0.00203775	0.00186958	NADH-ubiquinone oxidoreductase chain G (EC 1.6.5.3)	yes
2408	0.00162129	0.0017368	0.00218882	0.00184897	Branched-chain amino acid aminotransferase (EC 2.6.1.42)	yes
3481	0.000850865	0.00217449	0.00243007	0.00181847	ABC-type sugar transport system, periplasmic component	yes
4170	0.00144187	0.00198174	0.00201794	0.00181385	Dihydrodipicolinate synthase (EC 4.2.1.52)	yes
6288	0.00171281	0.00178886	0.00192577	0.00180915	Fumarate hydratase class I, aerobic (EC 4.2.1.2)	yes
3597	0.00113183	0.00204373	0.00223349	0.00180302	3-methylmercaptopropionyl-CoA dehydrogenase (DmdC)	yes
2256	0.00127759	0.0018059	0.00226658	0.00178336	Cold shock protein CspG	yes
1331	0.00168719	0.00173999	0.00191439	0.00178053	Transketolase (EC 2.2.1.1)	yes
4213	0.00149944	0.00166256	0.00215252	0.00177151	Dihydrolipoamide acetyltransferase component of pyruvate dehydrogenase complex (EC 2.3.1.12)	yes
1371	0.00159677	0.00232806	0.00137455	0.00176646	Low-complexity acidic protein, XCC2875 type	yes
1002	0.00192269	0.00136378	0.00192595	0.00173747	S-adenosylmethionine synthetase (EC 2.5.1.6)	yes
6242	0.00517153	0	0	0.00172384	Arginine-tRNA-protein transferase (EC 2.3.2.8)	yes
5290	0.00149622	0.00205966	0.00158935	0.00171508	Threonyl-tRNA synthetase (EC 6.1.1.3)	yes
4043	0.00107545	0.00189867	0.00216331	0.00171248	Lipoprotein NlpD	yes
5710	0.00147916	0.00196217	0.00160502	0.00168212	LSU ribosomal protein L30p (L7e)	yes
4576	0.000695861	0.00146228	0.00286499	0.00167438	Inorganic pyrophosphatase (EC 3.6.1.1)	yes
2146	0.00114393	0.00204272	0.00182672	0.00167113	GMP synthase [glutamine-hydrolyzing] (EC 6.3.5.2)	yes
1436	0.00116856	0.00171251	0.00207261	0.00165123	Heat shock protein GrpE	yes
3817	0.0015469	0.00157821	0.00179351	0.00163954	Glycerophosphoryl diester phosphodiesterase (EC 3.1.4.46)	yes
4125	0.00136294	0.0014672	0.00202129	0.00161714	Dipeptide-binding ABC transporter, periplasmic substrate-binding component (TC 3.A.1.5.2)	yes
441	0.00481202	0	0	0.00160401	Decarboxylase family protein	yes
404	0.000802383	0.00194953	0.00205449	0.00160214	LSU ribosomal protein L11p (L12e)	yes
5758	0.000891246	0.0018593	0.00202015	0.00159023	Uncharacterized protein ImpD	yes
1011	0.00194649	0.00136459	0.00144886	0.00158665	ATP-dependent hsl protease ATP-binding subunit HslU	yes
753	0.00150734	0.00177212	0.00142482	0.00156809	ClpB protein	yes
5715	0.00102372	0.00173112	0.00187733	0.00154406	SSU ribosomal protein S13p (S18e)	yes
3488	0.00128316	0.00158166	0.00175816	0.00154099	Thioredoxin reductase (EC 1.8.1.9)	yes
2074	0.000773989	0.000695874	0.00312469	0.00153152	Branched-chain amino acid ABC transporter, amino acid-binding protein (TC 3.A.1.4.1)	yes
5116	0.00161662	0.0013926	0.0015149	0.00150804	Leucine-, isoleucine-, valine-, threonine-, and alanine-binding protein	yes
2113	0.00103671	0.00138915	0.00202775	0.00148454	Ribosome recycling factor	yes
4241	0.000833302	0.00180151	0.0018142	0.001483	Aspartokinase (EC 2.7.2.4)	yes
618	0.00134932	0.001483	0.00160843	0.00148025	Cystathionine beta-lyase (EC 4.4.1.8)	yes
4018	0.00124263	0.00168543	0.0014885	0.00147219	Transcription accessory protein (S1 RNA-binding domain)	yes
6465	0.00094385	0.00187584	0.00158134	0.00146701	NADH-ubiquinone oxidoreductase chain D (EC 1.6.5.3)	yes
3964	0	0.00120119	0.00319492	0.00146537	Phage protein U	no
2844	0	0.00120119	0.00319492	0.00146537	CELL SURFACE PROTEIN	yes
6106	0.00102992	0.00151801	0.00179201	0.00144665	Aspartyl-tRNA(Asn) amidotransferase subunit A (EC 6.3.5.6) @ Glutamyl-tRNA(Gln) amidotransferase subunit A (EC 6.3.5.7)	yes
5087	0.00124687	0.0016861	0.00139194	0.00144164	Glycine dehydrogenase [decarboxylating] (glycine cleavage system P protein) (EC 1.4.4.2)	yes
1008	0.00154277	0.00158801	0.00118811	0.00143963	Putative metal chaperone, involved in Zn homeostasis, GTPase of COG0523 family	yes
540	0.00132781	0.00145449	0.00151822	0.00143351	Histidine ammonia-lyase (EC 4.3.1.3)	yes
5913	0.00102021	0.0018167	0.00146305	0.00143332	ClpB protein	yes
1755	0.00117962	0.00123703	0.00188125	0.00143263	6-phosphogluconate dehydrogenase, decarboxylating (EC 1.1.1.44)	yes
946	0.000578883	0.00164839	0.00206843	0.0014319	Transcription elongation factor GreA	yes
6235	0.00095769	0.00167401	0.00166313	0.00143161	Ribose 5-phosphate isomerase A (EC 5.3.1.6)	yes
6026	0.000616077	0.00179983	0.00185111	0.00142234	Phospholipase/lecithinase/hemolysin	yes
4027	0.00101589	0.00134024	0.00190059	0.00141891	RNA-binding protein Hfq	yes
5722	0.00423972	0	0	0.00141324	UDP-N-acetylglucosamine 1-carboxyvinyltransferase (EC 2.5.1.7)	yes
1033	0.00423786	0	0	0.00141262	RND efflux system, outer membrane lipoprotein, NodT family	no
5948	0.000874014	0.0017034	0.00164144	0.00140628	Type III secretion system protein BsaR; Surface presentation of antigens protein SpaK (Invasion protein InvB)	yes
5388	0.00129614	0.00158162	0.00128054	0.0013861	Valyl-tRNA synthetase (EC 6.1.1.9)	yes
4346	0.000832388	0.00157003	0.00175238	0.00138493	Phosphoglycerate mutase (EC 5.4.2.1)	yes
2689	0.00135143	0.00128375	0.00148237	0.00137252	CmaB	yes
760	0.00107763	0.00141154	0.00161291	0.00136736	Homoserine dehydrogenase (EC 1.1.1.3)	yes
4280	0.00111026	0.00146069	0.00151915	0.00136337	Ribose-phosphate pyrophosphokinase (EC 2.7.6.1)	yes
1747	0.000818033	0.00154492	0.00172076	0.00136124	OUTER MEMBRANE PROTEIN NOSA PRECURSOR	yes
1225	0.00390982	0.000166702	0	0.00135884	Capsular polysaccharide biosynthesis protein WcbJ, NAD-dependent epimerase/dehydratase family	yes
3409	0.00105128	0.00137372	0.0016353	0.00135343	Ferric iron ABC transporter, iron-binding protein	yes
2427	0.00142856	0.00132005	0.0012574	0.00133534	RecA protein	yes
2869	0.000444778	0.000324409	0.00323226	0.00133381	UDP-N-acetylglucosamine 1-carboxyvinyltransferase (EC 2.5.1.7)	yes
3773	0.00133508	0.00127001	0.001379	0.00132803	Alkyl hydroperoxide reductase subunit C-like protein	yes
4033	0.000972067	0.00138392	0.00159748	0.00131782	1-hydroxy-2-methyl-2-(E)-butenyl 4-diphosphate synthase (EC 1.17.7.1)	yes
5362	0.00111842	0.00116434	0.00166808	0.00131695	Electron transfer flavoprotein-ubiquinone oxidoreductase (EC 1.5.5.1)	yes
4032	0.000962338	0.00124191	0.00171066	0.00130497	Histidyl-tRNA synthetase (EC 6.1.1.21)	yes
2401	0.000955485	0.0012127	0.00169381	0.00128733	Phosphoribosylaminoimidazole-succinocarboxamide synthase (EC 6.3.2.6)	yes
2191	0.00159997	0.000915201	0.00133738	0.00128418	Alkylhydroperoxidase protein D	yes
1372	0.00104565	0.00118028	0.00162173	0.00128255	Ribonucleotide reductase of class Ia (aerobic), beta subunit (EC 1.17.4.1)	yes
729	0.00117071	0.00122147	0.00143341	0.0012752	ATP-dependent Clp protease proteolytic subunit (EC 3.4.21.92)	yes
5923	0.00132169	0.00118073	0.00131886	0.00127376	FIG00453977: hypothetical protein	yes
1781	0.00177187	0.00123668	0.000812467	0.00127367	Outer membrane protein (porin)	yes
4497	0.00112163	0.00110489	0.00157206	0.00126619	Translation initiation inhibitor	yes
633	0.000850813	0.00124109	0.00165806	0.00124999	Putrescine ABC transporter putrescine-binding protein PotF (TC 3.A.1.11.2)	yes
2538	0.000971254	0.00143278	0.0013372	0.00124708	1-deoxy-D-xylulose 5-phosphate synthase (EC 2.2.1.7)	yes
6160	0.00141339	0.00115784	0.00116076	0.001244	Probable transmembrane protein	yes
4390	0.00120796	0.00135598	0.00114531	0.00123642	D-alanyl-D-alanine carboxypeptidase (EC 3.4.16.4)	yes
3890	0.00215304	0.000909447	0.000642915	0.00123513	FIG00454871: hypothetical protein	yes
1242	0	0.00172439	0.00197386	0.00123275	Preprotein translocase subunit YajC (TC 3.A.5.1.1)	yes
2298	0.000999037	0.00121477	0.00144235	0.00121872	Periplasmic thiol:disulfide interchange protein DsbA	yes
538	0.00110625	0.0011819	0.00133904	0.00120906	Urocanate hydratase (EC 4.2.1.49)	yes
6488	0.00114088	0.00131811	0.00115352	0.00120417	Glutathione S-transferase N-terminal domain protein (EC 2.5.1.18)	yes
2617	0.000202103	0.000309458	0.00309677	0.00120278	FIG00457321: hypothetical protein	yes
6372	0	0	0.00349763	0.00116588	Glucose-1-phosphate cytidylyltransferase (EC 2.7.7.33)	yes
3087	0	0	0.00349479	0.00116493	Xylitol dehydrogenase (EC 1.1.1.9)	yes
6152	0.000819271	0.00125494	0.00140052	0.00115824	Phenylalanyl-tRNA synthetase beta chain (EC 6.1.1.20)	yes
4051	0.00086921	0.000747163	0.00183879	0.00115172	Transcription termination factor Rho	yes
4184	0.00113728	0.00101823	0.00128269	0.00114607	CTP synthase (EC 6.3.4.2)	yes
1368	0.000949353	0.00101349	0.00145774	0.00114019	Thiol peroxidase, Tpx-type (EC 1.11.1.15)	yes
4217	0.000621225	0.000920459	0.001859	0.00113356	Nitrogen regulation protein NR(I)	yes
6260	0.000827471	0.00124749	0.0013097	0.00112822	Glutamine synthetase type I (EC 6.3.1.2)	yes
5207	0.00251795	0.000862423	0	0.00112679	FIG00452929: hypothetical protein	yes
3149	0.00103709	0.000966775	0.00137463	0.00112617	Arginine deiminase (EC 3.5.3.6)	yes
5755	0	0.00165128	0.00171902	0.00112343	FOG: TPR repeat	yes
727	0.000580769	0.00140669	0.00137714	0.00112153	ATP-dependent protease La (EC 3.4.21.53) Type I	yes
3118	0.000252442	0.00149963	0.00160109	0.00111772	Pyoverdine synthetase PvdF, N5-hydroxyornithine formyltransferase	yes
716	0.00104053	0.00116482	0.00112328	0.00110955	Phosphoribosylformylglycinamidine synthase, synthetase subunit (EC 6.3.5.3) / Phosphoribosylformylglycinamidine synthase, glutamine amidotransferase subunit (EC 6.3.5.3)	yes
5246	0.00330706	0	0	0.00110235	putative zinc-binding dehydrogenase	yes
2547	0.000829051	0.00122722	0.00124468	0.00110032	RNA polymerase sigma factor RpoD	yes
1903	0.0012088	0.000886898	0.00120502	0.00110024	Zinc metalloprotease (EC 3.4.24.-)	yes
1365	0.00109456	0.000911675	0.00128461	0.00109695	Biotin carboxylase of acetyl-CoA carboxylase (EC 6.3.4.14)	yes
4347	0.000572977	0.00141903	0.00127624	0.00108942	Carboxyl-terminal protease (EC 3.4.21.102)	yes
4169	0.000899618	0.00107151	0.00128973	0.00108695	FIG002207: Probable transmembrane protein	yes
796	0.00127457	0.00128253	0.000687011	0.00108137	putative lipoprotein	yes
5252	0.000522778	0.0013311	0.00129198	0.00104862	lipoprotein, putative	yes
4006	0.000845746	0.00107075	0.00120288	0.00103979	Acetoacetyl-CoA reductase (EC 1.1.1.36)	yes
6467	0.000279147	0.00129957	0.00150038	0.00102637	NADH-ubiquinone oxidoreductase chain F (EC 1.6.5.3)	yes
1523	0.000804738	0.00100461	0.0012636	0.00102432	CDP-6-deoxy-delta-3,4-glucoseen reductase-like	no
4599	0.00084072	0.00134633	0.00085613	0.00101439	Phosphoribosylamine--glycine ligase (EC 6.3.4.13)	yes
4159	0.000541264	0.00113835	0.00134576	0.00100846	Inositol-1-monophosphatase (EC 3.1.3.25)	yes
580	0.000945718	0.000871044	0.00120448	0.00100708	3-ketoacyl-CoA thiolase (EC 2.3.1.16) @ Acetyl-CoA acetyltransferase (EC 2.3.1.9)	yes
3772	0	0	0.00301784	0.00100595	Probable transmembrane protein	yes
6142	0.000834652	0.00105616	0.0011167	0.0010025	Rod shape-determining protein MreB	yes
721	0.00101707	0.00107302	0.000906305	0.000998799	Peptidyl-prolyl cis-trans isomerase ppiD (EC 5.2.1.8)	yes
414	0.00116093	0.000879227	0.000933554	0.000991238	Aldehyde dehydrogenase (EC 1.2.1.3), PaaZ	yes
1010	0.000614107	0.00081222	0.00154384	0.000990057	ATP-dependent protease HslV (EC 3.4.25.-)	yes
3526	0	0.001329	0.00162922	0.000986073	Cold shock protein CspG	yes
1982	0.00136717	0.000699652	0.000879542	0.000982122	Levansucrase (EC 2.4.1.10)	yes
2119	0.000520307	0.0012237	0.00118794	0.000977316	Outer membrane protein assembly factor YaeT precursor	yes
1906	0.000866843	0.00114668	0.000907692	0.000973739	Glycyl-tRNA synthetase beta chain (EC 6.1.1.14)	yes
3148	0.00109589	0.00102515	0.000794749	0.000971932	Ornithine carbamoyltransferase (EC 2.1.3.3)	yes
1012	0.000962557	0.000822133	0.00111694	0.000967208	Dna binding response regulator PrrA (RegA)	yes
3116	0.000196135	0.00156391	0.00113684	0.00096563	L-ornithine 5-monooxygenase (EC 1.13.12.-), PvdA of pyoverdin biosynthesis	yes
1381	0.000784662	0.00106492	0.00102376	0.00095778	Prolyl-tRNA synthetase (EC 6.1.1.15)	yes
1528	0	0.00113409	0.0017354	0.0009565	Branched-chain amino acid transport ATP-binding protein LivF (TC 3.A.1.4.1)	yes
1934	0.000771498	0.000930541	0.00116481	0.000955617	Cytochrome c4	yes
6451	0.000764287	0.00114349	0.000959062	0.000955614	2-isopropylmalate synthase (EC 2.3.3.13)	yes
6291	0.000711094	0.00109493	0.00103543	0.000947152	Acetyl-coenzyme A synthetase (EC 6.2.1.1)	yes
1676	0.000822349	0.00106044	0.000949833	0.000944208	Universal stress protein family	yes
5389	0.00136673	0.000692107	0.000763943	0.000940926	UTP--glucose-1-phosphate uridylyltransferase (EC 2.7.7.9)	yes
1814	0.00281514	0	0	0.00093838	hypothetical protein	no
1933	0.000848091	0.000859607	0.00110293	0.000936877	Putative diheme cytochrome c-553	yes
759	0.000828102	0.000899815	0.0010801	0.000936006	Threonine synthase (EC 4.2.3.1)	yes
6460	0.00053023	0.00101253	0.00125734	0.000933366	Triosephosphate isomerase (EC 5.3.1.1)	yes
5289	0.000705757	0.00101505	0.00107452	0.000931775	Translation initiation factor 3	yes
2281	0.000555662	0.000973305	0.00125607	0.000928347	Thiol:disulfide interchange protein DsbC	yes
3357	0.00065405	0.000988551	0.00111155	0.000918051	Hydroxymethylpyrimidine phosphate synthase ThiC	yes
4615	0.00074718	0.00097161	0.00103535	0.000918047	Argininosuccinate lyase (EC 4.3.2.1)	yes
5671	0.000956391	0.000568882	0.0012048	0.000910024	Acid phosphatase	yes
944	0	0.00162212	0.00109636	0.000906161	FIG004454: RNA binding protein	yes
1369	0.000775887	0.000808633	0.00112243	0.000902315	Sugar kinases, ribokinase family	yes
3677	0.000839245	0.000797548	0.00106446	0.000900418	3-oxoacyl-[acyl-carrier-protein] synthase, KASIII (EC 2.3.1.41)	yes
4269	0.000684584	0.000942507	0.00105141	0.000892834	Ribosome hibernation protein YhbH	no
3851	0.000725014	0.000885752	0.00106642	0.000892397	dTDP-4-dehydrorhamnose 3,5-epimerase (EC 5.1.3.13)	no
4212	0.00062191	0.000659073	0.00138898	0.000889987	Dihydrolipoamide dehydrogenase of pyruvate dehydrogenase complex (EC 1.8.1.4)	yes
6240	0.000605264	0.00099437	0.00106996	0.000889864	Cystine-binding periplasmic protein precursor	yes
3674	0.000690974	0.00149195	0.000486561	0.000889827	LSU ribosomal protein L32p	yes
4248	0.000767686	0.00116102	0.000734232	0.000887647	Peptidyl-prolyl cis-trans isomerase PpiA precursor (EC 5.2.1.8)	yes
1247	0.00114019	0.000651822	0.000858331	0.000883448	Protein yceI precursor	yes
403	0.000609072	0.000969361	0.00104249	0.000873641	Transcription antitermination protein NusG	yes
5422	0	0	0.00259809	0.00086603	Xaa-Pro dipeptidyl-peptidase (EC 3.4.14.11)	yes
4136	0.000765925	0.00087965	0.00094674	0.000864105	Ferredoxin--NADP(+) reductase (EC 1.18.1.2)	yes
4349	0.000414987	0.00217388	0	0.000862956	Phosphoenolpyruvate-protein phosphotransferase of PTS system (EC 2.7.3.9)	yes
1486	0.000607538	0.000928367	0.00104635	0.000860751	Ornithine carbamoyltransferase (EC 2.1.3.3)	yes
2171	0.000659734	0.000884449	0.00101909	0.000854425	Large-conductance mechanosensitive channel	yes
2942	0.00103382	0.000783383	0.000738085	0.000851763	Outer membrane protein (porin)	yes
6174	0.000527105	0.00111124	0.000915518	0.000851289	Ribosomal large subunit pseudouridine synthase B (EC 4.2.1.70)	yes
1846	0.000407664	0.00105832	0.00106408	0.000843352	putative membrane protein	yes
1898	0.000658332	0.00105178	0.000804105	0.000838074	Survival protein SurA precursor (Peptidyl-prolyl cis-trans isomerase SurA) (EC 5.2.1.8)	yes
3937	0	0.00250987	0	0.000836625	L-proline glycine betaine binding ABC transporter protein ProX (TC 3.A.1.12.1)	yes
3888	0.000663655	0.000909105	0.00092279	0.00083185	Betaine aldehyde dehydrogenase (EC 1.2.1.8)	yes
778	0.000871751	0.000817105	0.000801154	0.000830003	SSU ribosomal protein S18p @ SSU ribosomal protein S18p, zinc-independent	yes
5086	0.000962174	0.000659458	0.000862666	0.000828099	Glycine cleavage system H protein	yes
5055	0.000978932	0.00148808	0	0.000822338	Transcriptional regulator, MarR family	yes
4930	0.000656615	0.00072743	0.00107203	0.00081869	Aromatic-amino-acid aminotransferase (EC 2.6.1.57)	yes
2089	0	0	0.00245166	0.000817219	Dihydroaeruginoate synthetase PchE, non-ribosomal peptide synthetase modules	yes
4621	0.000670925	0.000911086	0.000853163	0.000811725	Scaffold protein for [4Fe-4S] cluster assembly ApbC, MRP-like	yes
1463	0.00110205	0.000645034	0.0006862	0.000811094	Catalase (EC 1.11.1.6) / Peroxidase (EC 1.11.1.7)	yes
5311	0.000700925	0.000826181	0.000899021	0.000808709	Glutaminyl-tRNA synthetase (EC 6.1.1.18)	yes
214	0.000994674	0.000632751	0.000797434	0.000808286	Succinate-semialdehyde dehydrogenase [NADP+] (EC 1.2.1.16)	yes
3870	0.000835218	0.000682264	0.000906343	0.000807942	Phosphomannomutase (EC 5.4.2.8) / Phosphoglucomutase (EC 5.4.2.2) / Phosphoglucosamine mutase (EC 5.4.2.10)	yes
6378	0.000725738	0	0.00169774	0.000807825	Putative glycosyl transferase WbaR	yes
774	0.000404526	0.00157766	0.000439915	0.000807366	Phosphate transport regulator (distant homolog of PhoU)	yes
1720	0.00241664	0	0	0.000805547	Succinate dehydrogenase cytochrome b-556 subunit	yes
3858	0.000372814	0.000933144	0.00110671	0.000804222	putative O-antigen methyl transferase	yes
3797	0.00204186	0	0.000343352	0.000795069	Xanthine dehydrogenase, iron-sulfur cluster and FAD-binding subunit A (1.17.1.4)	yes
1316	0.000605694	0.000866431	0.000896097	0.000789407	Leucyl-tRNA synthetase (EC 6.1.1.4)	yes
2598	0.00235208	0	0	0.000784026	Transcriptional regulator, AraC family	yes
1030	0	0	0.00233819	0.000779398	hypothetical protein	no
3856	0.000797448	0.000817597	0.000719886	0.00077831	NAD-dependent epimerase/dehydratase family protein	yes
2275	0.000809137	0.000590809	0.000926282	0.00077541	GTP-binding and nucleic acid-binding protein YchF	yes
1799	0.000913784	0.000640374	0.000769242	0.000774467	Amidophosphoribosyltransferase (EC 2.4.2.14)	yes
5829	0.000516861	0.000714138	0.00108912	0.000773374	Uncharacterized ABC transporter, auxiliary component YrbC	yes
4219	0.000732849	0.000887751	0.00069868	0.000773093	Oligopeptidase A (EC 3.4.24.70)	yes
4030	0.000482093	0.000749905	0.00107511	0.000769035	Outer membrane protein YfgL, lipoprotein component of the protein assembly complex (forms a complex with YaeT, YfiO, and NlpB)	yes
6151	0.000566869	0.000865293	0.000873675	0.000768613	Phenylalanyl-tRNA synthetase alpha chain (EC 6.1.1.20)	yes
977	0.000295638	0.0006654	0.0013362	0.000765745	Adenine DNA methyltransferase, phage-associated	yes
2176	0.00026517	0.000872027	0.00115298	0.000763391	Isocitrate lyase (EC 4.1.3.1)	yes
6449	0.000569834	0.000896384	0.000809059	0.000758426	Phosphatidylserine decarboxylase (EC 4.1.1.65)	yes
1239	0.00042189	0.000858038	0.000993623	0.00075785	Small-conductance mechanosensitive channel	yes
3849	0.000723676	0.000715509	0.000831731	0.000756972	dTDP-glucose 4,6-dehydratase (EC 4.2.1.46)	no
1364	0.000656952	0.000738229	0.000855735	0.000750305	Biotin carboxyl carrier protein of acetyl-CoA carboxylase	yes
3678	0.000884417	0.000500012	0.000855935	0.000746788	Malonyl CoA-acyl carrier protein transacylase (EC 2.3.1.39)	yes
1040	0.000643796	0.000559613	0.00103363	0.00074568	Alpha-ketoglutarate-dependent taurine dioxygenase (EC 1.14.11.17)	yes
4571	0.000950239	0.000712365	0.000573971	0.000745525	Outer membrane protein (porin)	yes
4321	0.000348117	0.000764374	0.00109532	0.000735937	Methionine ABC transporter substrate-binding protein	yes
1028	0.000584175	0.000986538	0.000626719	0.000732478	Malonyl CoA-acyl carrier protein transacylase (EC 2.3.1.39)	yes
3103	0	0.00219436	0	0.000731454	FIG00453423: hypothetical protein	yes
5935	0.000771543	0.000790587	0.000627498	0.000729876	Type III secretion host injection protein (YopB)	yes
3664	0	0.00119702	0.000986952	0.000727992	Ribonuclease E (EC 3.1.26.12)	yes
1412	0.00056225	0.000764121	0.000841344	0.000722572	Cell division protein FtsZ (EC 3.4.24.-)	yes
4496	0.000803789	0.000635465	0.00072002	0.000719758	Aromatic-amino-acid aminotransferase (EC 2.6.1.57)	yes
2123	0.000444595	0.000678255	0.00103552	0.000719455	Acyl-[acyl-carrier-protein]--UDP-N-acetylglucosamine O-acyltransferase (EC 2.3.1.129)	yes
771	0.000429677	0.00108825	0.000638231	0.000718718	Predicted ATPase related to phosphate starvation-inducible protein PhoH	yes
4031	0.000431567	0.00078346	0.000932003	0.000715677	Mlr7403 protein	yes
3679	0.000561101	0.000871872	0.000713859	0.00071561	3-oxoacyl-[acyl-carrier protein] reductase (EC 1.1.1.100)	yes
3584	0.000602894	0.000626357	0.000913853	0.000714368	ADP-L-glycero-D-manno-heptose-6-epimerase (EC 5.1.3.20)	yes
939	0.000579836	0.000730244	0.000831763	0.000713948	Phosphate ABC transporter, periplasmic phosphate-binding protein PstS (TC 3.A.1.7.1)	no
4853	0.000495827	0.000712262	0.000927812	0.000711967	Omega-amino acid--pyruvate aminotransferase (EC 2.6.1.18)	yes
159	0.00049526	0.000753618	0.000882308	0.000710395	Squalene--hopene cyclase (EC 5.4.99.17)	yes
1548	0.000450537	0.000765979	0.000895504	0.000704007	Isoleucyl-tRNA synthetase (EC 6.1.1.5)	yes
3432	0.000859877	0.00048122	0.000766955	0.000702684	Protein-L-isoaspartate O-methyltransferase (EC 2.1.1.77)	yes
3124	0.000604312	0.000768511	0.000734037	0.000702287	CobW GTPase involved in cobalt insertion for B12 biosynthesis	yes
4650	0.000625876	0.000834808	0.000639191	0.000699958	FIG017670: hypothetical protein	yes
823	0.00111624	0.000483415	0.000493632	0.000697761	DNA-binding protein H-NS	yes
5903	0	0.000797744	0.00127224	0.000689995	Acetyl-coenzyme A synthetase (EC 6.2.1.1)	yes
6033	0.000896304	0.000544437	0.000624936	0.000688559	HtrA protease/chaperone protein	yes
1701	0.000477198	0.000711151	0.000875253	0.000687868	Aspartate-semialdehyde dehydrogenase (EC 1.2.1.11)	yes
3519	0.000640176	0.000600223	0.000812254	0.000684218	Protein YicC	yes
3842	0	0.000554665	0.00149139	0.000682018	UPF0301 protein YqgE	yes
355	0.000610642	0.00059959	0.000834521	0.000681584	COG3118: Thioredoxin domain-containing protein EC-YbbN	yes
3457	0.000707773	0	0.00132861	0.000678793	Putative threonine efflux protein	yes
5897	0.000617965	0.000934711	0.000481456	0.000678044	Plasmid pIB6 ORFA DNA	yes
4657	0.00031347	0.000797136	0.000923511	0.000678039	Dihydroxy-acid dehydratase (EC 4.2.1.9)	yes
2368	0.00099702	0.00102836	0	0.000675127	Transcriptional regulator, GntR family domain / Aspartate aminotransferase (EC 2.6.1.1)	yes
3873	0	0.00201976	0	0.000673255	3-deoxy-D-manno-octulosonic-acid transferase (EC 2.-.-.-)	yes
2310	0.000573001	0.000571854	0.000869769	0.000671541	Acetyl-CoA C-acyltransferase (EC 2.3.1.16)	yes
5085	0.000338327	0.000712808	0.000961733	0.000670956	Aminomethyltransferase (glycine cleavage system T protein) (EC 2.1.2.10)	yes
4618	0.000452976	0.000739765	0.000813577	0.000668772	Arginine decarboxylase (EC 4.1.1.19)	yes
3750	0	0.0019945	0	0.000664834	Glutathione S-transferase (EC 2.5.1.18)	no
1338	0.000519154	0.00072255	0.000745822	0.000662509	NADP-dependent malic enzyme (EC 1.1.1.40)	yes
4661	0.000546839	0.000716708	0.000718414	0.000660654	Cytosol aminopeptidase PepA (EC 3.4.11.1)	yes
1724	0.000788631	0.000721662	0.000445389	0.000651894	Probable signal peptide protein	yes
1907	0.000970359	0.000463149	0.000513044	0.000648851	Glycyl-tRNA synthetase alpha chain (EC 6.1.1.14)	yes
728	0.000490195	0.000722011	0.000723863	0.000645356	ATP-dependent Clp protease ATP-binding subunit ClpX	yes
6281	0.000303348	0.000727874	0.000904734	0.000645319	Biopolymer transport protein ExbD/TolR	yes
1015	0.000513182	0.00074897	0.00065784	0.000639997	Acetylglutamate kinase (EC 2.7.2.8)	yes
793	0.000408223	0.000769281	0.000733266	0.000636923	L-asparaginase (EC 3.5.1.1)	yes
718	0.000444657	0.000700563	0.000764553	0.000636591	Glucose-6-phosphate isomerase (EC 5.3.1.9)	yes
6287	0.000166057	0.000662656	0.00107639	0.000635034	Bacterioferritin	yes
3911	0	0.000401916	0.00148892	0.000630278	FIG00457365: hypothetical protein	yes
6464	0.00038171	0.000699239	0.000808529	0.000629826	NADH-ubiquinone oxidoreductase chain C (EC 1.6.5.3)	yes
1892	0.000299773	0.000685848	0.000902271	0.000629297	Acyl-CoA hydrolase (EC 3.1.2.20)	yes
2403	0.000473166	0.000735767	0.000665876	0.000624936	Pyruvate kinase (EC 2.7.1.40)	yes
6466	0.000342035	0.000638929	0.00089315	0.000624705	NADH-ubiquinone oxidoreductase chain E (EC 1.6.5.3)	yes
4479	0.000486094	0.000622207	0.00075937	0.000622557	Cytochrome c553	yes
5070	0.000466732	0.00067257	0.000717631	0.000618978	General secretion pathway protein G	yes
2746	0.00107434	0.000372606	0.000409366	0.000618772	Lysine-arginine-ornithine-binding periplasmic protein precursor (TC 3.A.1.3.1)	yes
630	0.000756623	0.000470222	0.000618845	0.00061523	Outer membrane protein W precursor	yes
271	0	0	0.00184447	0.000614823	LSU ribosomal protein L34p	yes
2121	0.000436596	0.000593793	0.000808474	0.000612954	UDP-3-O-[3-hydroxymyristoyl] glucosamine N-acyltransferase (EC 2.3.1.-)	yes
4183	5.09464e-05	0.000882923	0.000887904	0.000607258	2-Keto-3-deoxy-D-manno-octulosonate-8-phosphate synthase (EC 2.5.1.55)	yes
4478	0.000597513	0.000593629	0.00059937	0.000596837	Cytochrome c553	yes
1488	0.000501825	0.000457245	0.000822798	0.000593956	UPF0234 protein YajQ	yes
942	0.000300758	0.000725347	0.000746656	0.00059092	Cell division protein FtsH (EC 3.4.24.-)	yes
1964	0.000766055	0.000565649	0.000440263	0.000590656	Glutamyl-tRNA synthetase (EC 6.1.1.17)	yes
2522	0.000662092	0.000520198	0.000582612	0.000588301	AMP nucleosidase (EC 3.2.2.4)	yes
2260	0.00047735	0.000402789	0.000874464	0.000584868	Glutaredoxin-related protein	yes
3857	0.000303405	0.000773977	0.000674533	0.000583972	Glycosyltransferase	yes
2534	0.000462666	0.000739319	0.000546932	0.000582972	Thiosulfate sulfurtransferase, rhodanese (EC 2.8.1.1)	yes
4345	0.000157325	0.000732924	0.000850414	0.000580221	FIG136845: Rhodanese-related sulfurtransferase	yes
5931	0.000606292	0.000694413	0.000438358	0.000579688	G-nucleotide exchange factor SopE	yes
3748	0.000388955	0.000599758	0.000750185	0.000579633	Succinylarginine dihydrolase (EC 3.5.3.23)	yes
765	0.000614023	0.00036853	0.000752026	0.000578193	UDP-4-amino-4-deoxy-L-arabinose--oxoglutarate aminotransferase (EC 2.6.1.-)	yes
6061	0.000513442	0.000563172	0.000649941	0.000575518	N-acetyl-gamma-glutamyl-phosphate reductase (EC 1.2.1.38)	yes
3462	0.000862663	0.000441513	0.000417389	0.000573855	6,7-dimethyl-8-ribityllumazine synthase (EC 2.5.1.78)	no
4404	0.00055651	0.000401244	0.000756628	0.000571461	FIG00453717: hypothetical protein	yes
628	0.00047707	0.000575892	0.000660695	0.000571219	Aldehyde dehydrogenase (EC 1.2.1.3)	yes
6105	0.000312794	0.000657254	0.000734892	0.000568313	Aspartyl-tRNA(Asn) amidotransferase subunit B (EC 6.3.5.6) @ Glutamyl-tRNA(Gln) amidotransferase subunit B (EC 6.3.5.7)	yes
1959	0.000630639	0.000376911	0.000692155	0.000566568	hypothetical protein in AHQ biosynthetic operon	yes
1963	0.000792948	0.000418986	0.000471174	0.000561036	Alkyl hydroperoxide reductase protein C (EC 1.6.4.-)	yes
814	0.000511253	0.000561833	0.000607353	0.000560147	21 kDa hemolysin precursor	yes
2112	0.000431123	0.000676701	0.000572389	0.000560071	Uridylate kinase (EC 2.7.4.-)	yes
5933	0	0.00167585	0	0.000558618	BapB protein	yes
5094	0.000791078	0.000383183	0.000491737	0.000555333	Aldehyde dehydrogenase (EC 1.2.1.3)	yes
4218	0.000226014	0.000506353	0.000930953	0.00055444	Methylenetetrahydrofolate dehydrogenase (NADP+) (EC 1.5.1.5) / Methenyltetrahydrofolate cyclohydrolase (EC 3.5.4.9)	no
2122	0.000441203	0.000632807	0.000579397	0.000551136	(3R)-hydroxymyristoyl-[acyl carrier protein] dehydratase (EC 4.2.1.-)	yes
714	0.000347587	0.000545104	0.000753123	0.000548605	Peptidyl-prolyl cis-trans isomerase (EC 5.2.1.8)	yes
3333	0.000814501	0	0.000826978	0.00054716	Xaa-Pro aminopeptidase (EC 3.4.11.9)	yes
5921	0.000443731	0.000584761	0.000598686	0.000542393	FIG00455137: hypothetical protein	yes
4483	0.000410384	0.000446842	0.000768258	0.000541828	Transaldolase (EC 2.2.1.2)	yes
4194	0.000335143	0.000588836	0.000695718	0.000539899	Lysyl-tRNA synthetase (class II) (EC 6.1.1.6)	yes
396	0.000417252	0.000594129	0.000601689	0.00053769	S-(hydroxymethyl)glutathione dehydrogenase (EC 1.1.1.284)	yes
272	0	0.000240814	0.00136936	0.000536725	Chromosomal replication initiator protein DnaA	yes
1294	0.000439297	0.000520332	0.000640606	0.000533411	Phosphoribosylformylglycinamidine cyclo-ligase (EC 6.3.3.1)	yes
3852	0.000234155	0.000668527	0.000682818	0.0005285	dTDP-4-dehydrorhamnose reductase (EC 1.1.1.133)	yes
3494	0.000540229	0.000502553	0.000540391	0.000527724	Seryl-tRNA synthetase (EC 6.1.1.11)	yes
5914	0.000248346	0.000784876	0.000546946	0.000526723	VgrG protein	yes
5356	0.000569233	0.000445403	0.000561233	0.00052529	Succinyl-CoA:3-ketoacid-coenzyme A transferase subunit A (EC 2.8.3.5)	yes
6214	0.000164453	0.000873267	0.000536759	0.000524826	RNA-binding protein Hfq / domain of unknown function	yes
398	0	0	0.00156247	0.000520822	Xylulose kinase (EC 2.7.1.17)	yes
5872	0.000410935	0.000514152	0.000630396	0.000518494	Aldehyde dehydrogenase B (EC 1.2.1.22)	yes
2575	0.000386241	0.000538847	0.000624433	0.000516507	Chemotaxis signal transduction protein	yes
1524	0.000415928	0.000511191	0.000618209	0.000515109	Acetylornithine aminotransferase (EC 2.6.1.11)	yes
1282	0.000351156	0.000726108	0.000467051	0.000514772	Tyrosyl-tRNA synthetase (EC 6.1.1.1)	yes
4891	0.000480622	0.000511915	0.000551102	0.000514547	L-arabinose-binding periplasmic protein precursor AraF (TC 3.A.1.2.2)	yes
5253	0.000476931	0.000463469	0.000589394	0.000509931	Probable lipoprotein	yes
5264	0.000341973	0.000638372	0.000548654	0.000509666	DNA topoisomerase III (EC 5.99.1.2)	yes
2752	0.000776858	0.00046196	0.000288803	0.000509207	Outer membrane protein (porin)	yes
255	0.00152033	0	0	0.000506777	Malonyl CoA-acyl carrier protein transacylase (EC 2.3.1.39)	yes
78	0	0.000509952	0.000989145	0.000499699	Oligopeptide ABC transporter, periplasmic oligopeptide-binding protein OppA (TC 3.A.1.5.1)	yes
2938	0	0.000734678	0.000760821	0.0004985	Beta-lactamase (EC 3.5.2.6)	yes
4886	0.000332262	0.000547025	0.000606328	0.000495205	L-arabonate dehydratase (EC 4.2.1.25)	no
2252	0.00147396	0	0	0.000491319	hypothetical protein	no
5066	0.000384451	0.000540513	0.000548773	0.000491246	General secretion pathway protein D	yes
1708	0.000907355	0	0.000556779	0.000488044	hypothetical protein	no
1902	0.000249894	0.000453521	0.000753068	0.000485494	Lactoylglutathione lyase (EC 4.4.1.5)	yes
4581	0.000422304	0.000704521	0.00032489	0.000483905	Uroporphyrinogen-III synthase (EC 4.2.1.75) / Homolog of E. coli HemX protein	yes
62	0.000450537	0	0.00100022	0.000483584	FIG00455527: hypothetical protein	yes
5367	0.000514874	0.000441392	0.000493778	0.000483348	CBS domain protein	yes
1413	0.00032806	0.000339558	0.000781838	0.000483152	Cell division protein FtsA	yes
6175	0	0.000718316	0.000730375	0.000482897	FIG000325: clustered with transcription termination protein NusA	yes
2688	0.000315988	0.000588452	0.000542372	0.000482271	Non-ribosomal peptide synthetase modules and related proteins	yes
3571	0.000473129	0.000539123	0.000423042	0.000478431	DNA gyrase subunit A (EC 5.99.1.3)	yes
4992	0.00143164	0	0	0.000477214	Beta-ureidopropionase (EC 3.5.1.6)	yes
4468	0.000281307	0.000587059	0.000558105	0.000475491	3-carboxymuconate cyclase	yes
3726	0.000456824	0.000480305	0.000479026	0.000472052	Fe-S oxidoreductase	yes
4335	0.00065124	0.000764895	0	0.000472045	Cytochrome c oxidase polypeptide I (EC 1.9.3.1)	yes
5812	0.000242925	0.000801696	0.000366208	0.000470276	Outer membrane protein W precursor	yes
4652	0.000177289	0.000602647	0.000629185	0.000469707	putative exported protein	yes
4666	0.000386241	0.000538847	0.000477533	0.000467541	Sulfate adenylyltransferase subunit 1 (EC 2.7.7.4)	yes
4172	0.000276529	0.000525423	0.000600597	0.000467516	Tryptophanyl-tRNA synthetase (EC 6.1.1.2)	yes
2309	0.000446118	0.000467634	0.000488662	0.000467471	Carbonic anhydrase (EC 4.2.1.1)	yes
4623	0.000303645	0.000419917	0.000676283	0.000466615	Methionyl-tRNA synthetase (EC 6.1.1.10)	yes
1036	0.000414318	0.000435322	0.000524336	0.000457992	polyketide synthase	yes
1804	0.000291898	0.000436666	0.000640498	0.000456354	Tryptophan synthase alpha chain (EC 4.2.1.20)	yes
5393	0.000379076	0.000442314	0.000547574	0.000456321	DNA-binding response regulator	yes
5579	0	0	0.00136691	0.000455638	pyridoxal-dependent decarboxylase conserved domain [EC:4.1.2.27]	yes
3518	0.00037048	0.000550234	0.000438225	0.000452979	Ribonuclease PH (EC 2.7.7.56)	yes
5788	0.000190498	0.000366014	0.000800981	0.000452498	Porphobilinogen synthase (EC 4.2.1.24)	yes
139	0.000426682	0.000474937	0.000454936	0.000452185	2-amino-3-ketobutyrate coenzyme A ligase (EC 2.3.1.29)	yes
2216	0.000228157	0.000684376	0.000443098	0.000451877	N-succinyl-L,L-diaminopimelate desuccinylase (EC 3.5.1.18)	yes
4277	0.000276517	0.00068269	0.000394562	0.000451256	FIG140336: TPR domain protein	yes
3093	0.000280073	0.000508865	0.000564765	0.000451234	SyrP-like protein	yes
4372	0.000101146	0.00024145	0.00101046	0.000451018	Enoyl-CoA hydratase (EC 4.2.1.17) / Delta(3)-cis-delta(2)-trans-enoyl-CoA isomerase (EC 5.3.3.8) / 3-hydroxyacyl-CoA dehydrogenase (EC 1.1.1.35) / 3-hydroxybutyryl-CoA epimerase (EC 5.1.2.3)	yes
274	0.000272804	0.000600011	0.000480008	0.000450941	DNA gyrase subunit B (EC 5.99.1.3)	yes
2603	0.000220298	0.000414216	0.000711922	0.000448812	Aspartate aminotransferase (EC 2.6.1.1)	yes
2319	0.000339758	0.000440661	0.000563848	0.000448089	Biotin synthase (EC 2.8.1.6)	yes
3234	0.000672129	0	0.000671567	0.000447899	O-Methyltransferase involved in polyketide biosynthesis	yes
6497	0.000383967	0.000477232	0.00046966	0.00044362	FIG00453073: hypothetical protein	yes
707	0.00031296	0.000520142	0.000481539	0.000438214	Enoyl-CoA hydratase (EC 4.2.1.17) / Delta(3)-cis-delta(2)-trans-enoyl-CoA isomerase (EC 5.3.3.8) / 3-hydroxyacyl-CoA dehydrogenase (EC 1.1.1.35) / 3-hydroxybutyryl-CoA epimerase (EC 5.1.2.3)	yes
5922	0.000243795	0.000578376	0.000487538	0.00043657	IcmF-related protein	yes
4874	0.000278346	0.000494297	0.000530296	0.000434313	Cytosine deaminase (EC 3.5.4.1)	yes
5734	0	0.000483658	0.000810631	0.00043143	Twin-arginine translocation protein TatA	yes
1161	0	0.00128991	0	0.00042997	Protein yceI precursor	yes
864	0.000601906	0.000678377	0	0.000426761	hypothetical protein	yes
2399	0.000458767	0.000450578	0.000361114	0.000423486	Phosphoribosylaminoimidazole carboxylase ATPase subunit (EC 4.1.1.21)	yes
2895	0.000318641	0.000458307	0.000486922	0.00042129	N-ethylmaleimide reductase (EC 1.-.-.-)	yes
4038	0.000423795	0.000303715	0.000535355	0.000420955	23S rRNA (Uracil-5-) -methyltransferase RumA (EC 2.1.1.-)	yes
915	0.000847844	0.000403755	0	0.0004172	putative lipoprotein	yes
5919	0.000234905	0.000477426	0.000535465	0.000415932	lipoprotein, putative	yes
4039	0.00124409	0	0	0.000414695	Metal-dependent hydrolase	yes
5899	0.000429212	0.000472066	0.000342201	0.000414493	Autotransporter adhesin	yes
2952	0	0.000627789	0.000613424	0.000413738	hypothetical protein	no
1208	0.000530798	0.000301194	0.000408282	0.000413425	methyltransferase family protein	yes
6241	0.000245068	0.000448433	0.000543113	0.000412205	Dihydroorotate dehydrogenase (EC 1.3.3.1)	yes
4264	0.000307595	0.000402636	0.000525043	0.000411758	3-deoxy-D-manno-octulosonate 8-phosphate phosphatase (EC 3.1.3.45)	yes
4854	0.000167518	0.000516037	0.000546679	0.000410078	Methylmalonate-semialdehyde dehydrogenase (EC 1.2.1.27)	yes
1946	0.000357483	0.000369512	0.000503168	0.000410054	Heat shock protein 60 family co-chaperone GroES	yes
3587	0.000424308	0.0003649	0.000436324	0.000408511	Cysteine synthase B (EC 2.5.1.47)	yes
4619	0.000252524	0.000466207	0.000503713	0.000407482	Deoxycytidine triphosphate deaminase (EC 3.5.4.13)	yes
6052	0.000153381	0.000577415	0.000484122	0.000404973	4-hydroxyphenylpyruvate dioxygenase (EC 1.13.11.27)	yes
5738	0	0.0005037	0.000703529	0.00040241	FIG137478: hypothetical protein YbgI	yes
3466	0.000516914	0.000300881	0.000386762	0.000401519	Glutamate-1-semialdehyde aminotransferase (EC 5.4.3.8)	yes
849	0	0.00120318	0	0.00040106	Chemotaxis protein CheD	yes
3563	0	0	0.00120143	0.000400476	NAD-dependent formate dehydrogenase beta subunit	yes
4202	0.000379365	0.000337741	0.000482775	0.000399961	Cysteine desulfurase (EC 2.8.1.7), IscS subfamily	yes
1432	0.000396383	0.000420152	0.000378391	0.000398308	Chaperone protein DnaJ	yes
4540	0	0.000395938	0.000793438	0.000396459	Proteinase inhibitor I11, ecotin precursor	yes
6453	0.000657133	0.000249662	0.000275934	0.000394243	Carbonic anhydrase (EC 4.2.1.1)	yes
830	0.000436321	0.000411776	0.000333631	0.000393909	Dienelactone hydrolase family	yes
39	0.000393224	0.000479312	0.000308314	0.000393617	Inner membrane protein translocase component YidC, long form	yes
1287	0.000214642	0.000382832	0.000564823	0.000387432	probable iron binding protein from the HesB_IscA_SufA family	yes
1320	0.000498393	0.000287782	0.000373669	0.000386615	Outer membrane lipoprotein SmpA, a component of the essential YaeT outer-membrane protein assembly complex	yes
4488	0	0.000514344	0.000640926	0.00038509	Spermidine synthase-like protein	yes
1348	0	0.000671332	0.000472672	0.000381335	L-arabinose-binding periplasmic protein precursor AraF (TC 3.A.1.2.2)	yes
2537	0.000686427	0.00045704	0	0.000381156	Octaprenyl-diphosphate synthase (EC 2.5.1.-) / Dimethylallyltransferase (EC 2.5.1.1) / Geranyltranstransferase (farnesyldiphosphate synthase) (EC 2.5.1.10) / Geranylgeranyl pyrophosphate synthetase (EC 2.5.1.29)	yes
4021	0.000338686	0.000438335	0.000364189	0.000380403	Xanthine-guanine phosphoribosyltransferase (EC 2.4.2.22)	yes
963	0.000251711	0.000374289	0.000513377	0.000379792	Glutathione S-transferase, unnamed subgroup 2 (EC 2.5.1.18)	yes
6194	0.000248352	0.000282383	0.000603613	0.000378116	Uncharacterized protein conserved in bacteria	yes
2103	0.000172146	0.000474272	0.000487097	0.000377838	Malate synthase (EC 2.3.3.9)	yes
766	0.000230558	0.00039432	0.00050624	0.00037704	Polymyxin resistance protein ArnC, glycosyl transferase (EC 2.4.-.-)	yes
1423	0	0.00113099	0	0.000376996	Cell division protein FtsI [Peptidoglycan synthetase] (EC 2.4.1.129)	yes
3331	0.000165408	0.000447359	0.000517643	0.000376804	Putative type IV pilin protein	yes
885	0.000546806	0.000261375	0.000319171	0.000375784	Molecular chaperone (small heat shock protein)	yes
215	0.000555396	0.000245159	0.000324469	0.000375008	Gamma-aminobutyrate:alpha-ketoglutarate aminotransferase (EC 2.6.1.19)	yes
2539	0.000323241	0.000330498	0.000469008	0.000374249	GTP cyclohydrolase I (EC 3.5.4.16) type 2	yes
53	0.000324135	0.000319492	0.00047584	0.000373156	O-acetylhomoserine sulfhydrylase (EC 2.5.1.49) / O-succinylhomoserine sulfhydrylase (EC 2.5.1.48)	yes
5728	0.000307127	0.00040646	0.000404834	0.000372807	Phosphoribosylformimino-5-aminoimidazole carboxamide ribotide isomerase (EC 5.3.1.16)	yes
3224	0.000356922	0.0004681	0.000282625	0.000369216	Maebl	yes
4012	0.000327955	0.000321099	0.000455885	0.000368313	Probable component of the lipoprotein assembly complex (forms a complex with YaeT, YfgL, and NlpB)	yes
4246	0.000210998	0.000359544	0.000529853	0.000366798	Cysteinyl-tRNA synthetase (EC 6.1.1.16)	yes
1222	0	0.000275759	0.000822408	0.000366056	Phosphoheptose isomerase 1 (EC 5.3.1.-)	yes
1889	0	0.000544682	0.000549939	0.000364874	Enoyl-CoA hydratase (EC 4.2.1.17)	yes
5049	0.000172766	0.000357813	0.000558224	0.000362934	Response regulators consisting of a CheY-like receiver domain and a winged-helix DNA-binding domain	yes
5491	0	0	0.00108144	0.000360481	FIG00454945: hypothetical protein	yes
6473	0	0.000607714	0.000468578	0.000358764	NADH-ubiquinone oxidoreductase chain L (EC 1.6.5.3)	yes
4115	0	0.000730206	0.000344919	0.000358375	Allophanate hydrolase 2 subunit 2 (EC 3.5.1.54)	yes
5372	0.000309027	0.000388143	0.000377545	0.000358238	D-2-hydroxyglutarate dehydrogenase	yes
1269	0	0.000443292	0.000627994	0.000357096	Glutathione S-transferase family protein	yes
1843	0	0.000433961	0.000636042	0.000356668	Diadenosine tetraphosphate (Ap4A) hydrolase and other HIT family hydrolases	yes
4508	0.000149938	0.000543676	0.000376305	0.00035664	Topoisomerase IV subunit B (EC 5.99.1.-)	yes
4584	0.000265351	0.000450265	0.000350074	0.00035523	Phosphoenolpyruvate carboxylase (EC 4.1.1.31)	yes
5762	0.000644151	0.000421488	0	0.000355213	ClpB protein	yes
6282	0.000306717	0.000408539	0.000350342	0.000355199	MotA/TolQ/ExbB proton channel family protein	yes
1477	0.000133685	0.000543939	0.000386874	0.000354833	3-deoxy-manno-octulosonate cytidylyltransferase (EC 2.7.7.38)	yes
2437	0.000416145	0.000645598	0	0.000353914	Uncharacterized protein conserved in bacteria	yes
4602	0	0.000534151	0.000525135	0.000353095	Iojap protein	yes
3322	0	0	0.00105813	0.000352709	FIG00455280: hypothetical protein	yes
6025	0.000366026	0.000296434	0.00039431	0.000352257	Peptidase M48, Ste24p precursor	yes
6303	0	0.00105675	0	0.000352252	Mobile element protein	yes
3484	0.000320346	0.000313599	0.000421774	0.000351907	Sugar ABC transporter, ATP-binding protein	yes
1923	0.000269132	0.000288932	0.000496169	0.000351411	Glycerol kinase (EC 2.7.1.30)	yes
3588	0.000297385	0.000379071	0.000376779	0.000351078	Membrane-bound lytic murein transglycosylase B precursor (EC 3.2.1.-)	yes
3543	0.000410908	0.000375074	0.000263834	0.000349939	Membrane alanine aminopeptidase N (EC 3.4.11.2)	yes
1126	0.000595812	0	0.000452405	0.000349406	Possible methyltransferase	yes
4598	0.000513916	0.000218778	0.000312767	0.000348487	FIG000859: hypothetical protein	yes
4005	0	0.000455058	0.00058997	0.000348343	PhbF	yes
3174	0	0.000681358	0.000362496	0.000347951	hypothetical protein	no
6038	0.000626461	0.000414289	0	0.000346917	Transcription repressor of multidrug efflux pump acrAB operon, TetR (AcrR) family	yes
1363	0.000294237	0.000349216	0.000396274	0.000346575	3-dehydroquinate dehydratase II (EC 4.2.1.10)	yes
4830	0.000269132	0.000348149	0.000422424	0.000346568	Cytochrome c4	yes
4352	0.000234454	0.000415487	0.000388739	0.000346227	Glutathione synthetase (EC 6.3.2.3)	yes
4814	0.000285585	0.00034656	0.000405338	0.000345828	Acetyl-coenzyme A carboxyl transferase alpha chain (EC 6.4.1.2)	yes
4378	0.000265624	0.00034577	0.000424875	0.000345423	Endoribonuclease L-PSP	yes
3747	0.000287213	0.000337862	0.000409188	0.000344755	Succinylglutamic semialdehyde dehydrogenase (EC 1.2.1.71)	yes
3100	0.000109867	0.000916357	0	0.000342074	ABC-type siderophore export system, fused ATPase and permease components	yes
2959	0.000456978	0.000253077	0.0003156	0.000341885	Sulfate adenylyltransferase subunit 2 (EC 2.7.7.4)	yes
4193	0.000423648	0.000304112	0.000290872	0.000339544	Peptide chain release factor 2; programmed frameshift-containing	yes
2297	0	0.000531594	0.000486629	0.000339407	Cell division protein FtsN	yes
3746	0.000303678	0.000330987	0.000382764	0.000339143	Arginine N-succinyltransferase, beta subunit (EC 2.3.1.109)	yes
3479	0.000276351	0.000401841	0.00033624	0.000338144	Glucose-6-phosphate 1-dehydrogenase (EC 1.1.1.49)	yes
1189	0.000327707	4.83658e-05	0.000637882	0.000337985	Activator of osmoprotectant transporter ProP	yes
3025	0.000213252	0.000297686	0.000501028	0.000337322	Uncharacterized ABC transporter, auxiliary component YrbC	yes
3463	0.000323402	0.000379135	0.000307985	0.000336841	3,4-dihydroxy-2-butanone 4-phosphate synthase (EC 4.1.99.12) / GTP cyclohydrolase II (EC 3.5.4.25)	no
1416	0.000768291	0.000241286	0	0.000336526	UDP-N-acetylmuramate--alanine ligase (EC 6.3.2.8)	yes
4597	0.000234986	0.00039203	0.00037744	0.000334819	Uracil phosphoribosyltransferase (EC 2.4.2.9)	yes
2104	0.000262599	0.000364353	0.000377054	0.000334668	Cell division protein	yes
4564	0.000245565	0.000331269	0.000423313	0.000333382	Histidine ABC transporter, histidine-binding periplasmic protein precursor HisJ (TC 3.A.1.3.1)	yes
705	0.0002958	0.0003287	0.000370553	0.000331684	3-ketoacyl-CoA thiolase (EC 2.3.1.16)	yes
3615	0.000396083	7.91129e-05	0.000512403	0.000329199	TldE/PmbA protein, part of proposed TldE/TldD proteolytic complex (PMID 12029038)	yes
5361	0	0.00044228	0.000545049	0.00032911	3-hydroxybutyrate dehydrogenase (EC 1.1.1.30)	yes
832	9.65651e-05	0.000308263	0.000578932	0.00032792	5,10-methylenetetrahydrofolate reductase (EC 1.5.1.20)	no
4176	0	0.000511769	0.000471771	0.000327847	Hydrolase, alpha/beta fold family	yes
1406	0.000174399	0.000481772	0.000316182	0.000324118	Glutamate N-acetyltransferase (EC 2.3.1.35) / N-acetylglutamate synthase (EC 2.3.1.1)	yes
6234	0.000971886	0	0	0.000323962	N-acetylmuramoyl-L-alanine amidase (EC 3.5.1.28)	yes
3020	0.000235916	0.00029725	0.000433889	0.000322352	FIG00456302: hypothetical protein	yes
954	0.000391783	0.000348601	0.000215777	0.00031872	Membrane-bound lytic murein transglycosylase D precursor (EC 3.2.1.-)	yes
4389	0.000234524	0.000395046	0.00032031	0.000316627	D-alanine aminotransferase (EC 2.6.1.21)	yes
1479	0.000197195	0.000237539	0.000514462	0.000316399	3-oxoacyl-[acyl-carrier protein] reductase (EC 1.1.1.100)	yes
2285	0.000310111	0.000240785	0.000394814	0.000315237	Fumarylacetoacetate hydrolase family protein	yes
2189	0.000178807	0.000349576	0.000415179	0.000314521	2-C-methyl-D-erythritol 4-phosphate cytidylyltransferase (EC 2.7.7.60)	yes
1538	0.000247807	0.000322275	0.00037347	0.000314517	LSU ribosomal protein L33p @ LSU ribosomal protein L33p, zinc-independent	yes
761	0.000403904	0.00026908	0.000269275	0.000314086	Aspartate aminotransferase (EC 2.6.1.1)	yes
780	0.000700217	0.000235624	1.68833e-06	0.00031251	SSU ribosomal protein S6p	yes
2036	0.000263245	0.000329743	0.000342722	0.000311904	hypothetical protein	yes
4257	0.000440788	0.000230597	0.000260262	0.000310549	Formyltetrahydrofolate deformylase (EC 3.5.1.10)	yes
2757	0	0.000424885	0.0005063	0.000310395	Hemin transport protein HmuS	yes
2269	0.000183789	0.000350306	0.000394717	0.000309604	ABC transporter ATP-binding protein	yes
329	0.000170838	0.00048157	0.000273829	0.000308746	Dioxygenases related to 2-nitropropane dioxygenase	yes
940	0.000243098	0.000281681	0.000398606	0.000307795	Phosphoglucosamine mutase (EC 5.4.2.10)	yes
312	0.000177906	0.000399169	0.000342851	0.000306642	Glucosamine--fructose-6-phosphate aminotransferase [isomerizing] (EC 2.6.1.16)	yes
5105	0.000918924	0	0	0.000306308	Lead, cadmium, zinc and mercury transporting ATPase (EC 3.6.3.3) (EC 3.6.3.5); Copper-translocating P-type ATPase (EC 3.6.3.4)	yes
3850	0.000289583	0.000288306	0.000337078	0.000304989	Glucose-1-phosphate thymidylyltransferase (EC 2.7.7.24)	yes
2194	0.000488227	0.000424847	0	0.000304358	Two-component system response regulator OmpR	yes
6446	0.000106474	0.000310239	0.000495214	0.000303976	Acetolactate synthase large subunit (EC 2.2.1.6)	yes
1446	0.000328445	0.000294708	0.000288702	0.000303952	TldD protein, part of proposed TldE/TldD proteolytic complex (PMID 12029038)	yes
2246	0	0.000469005	0.000438894	0.000302633	Ribulose-phosphate 3-epimerase (EC 5.1.3.1)	yes
6022	0	0.000396252	0.000511086	0.000302446	Peptide deformylase (EC 3.5.1.88)	yes
6450	0	0.000142274	0.000763008	0.000301761	CDP-diacylglycerol--serine O-phosphatidyltransferase (EC 2.7.8.8)	yes
3846	0.000305688	0.000289649	0.000309481	0.000301606	Dihydroorotase (EC 3.5.2.3)	yes
2632	0.000191801	0.000319405	0.000388151	0.000299786	Ferrichrome-iron receptor	yes
4640	0	0.000536387	0.000359474	0.000298621	L-threonine 3-O-phosphate decarboxylase (EC 4.1.1.81)	yes
4034	0.00035144	0.000287541	0.00025513	0.000298037	FIG021952: putative membrane protein	yes
1415	0.000413378	0.00021372	0.000262593	0.000296564	D-alanine--D-alanine ligase (EC 6.3.2.4)	yes
1705	0.000240193	0.000317513	0.000328429	0.000295378	3-isopropylmalate dehydratase large subunit (EC 4.2.1.33)	yes
1806	0.000337259	0.0005478	0	0.00029502	Tryptophan synthase beta chain (EC 4.2.1.20)	yes
4198	0.000361971	0.000225606	0.000296584	0.00029472	Chaperone protein HscA	yes
360	0.000480254	0.000186503	0.000212972	0.000293243	Peptide methionine sulfoxide reductase MsrA (EC 1.8.4.11)	yes
3060	0	0.00029353	0.000584197	0.000292576	Oxidoreductase, aldo/keto reductase family	yes
1256	0.000172037	0.00040581	0.000299616	0.000292488	Methyltransferase (EC 2.1.1.-)	yes
6462	0	0.00037465	0.000501449	0.000292033	NADH ubiquinone oxidoreductase chain A (EC 1.6.5.3)	yes
5405	0.000334202	0	0.000540248	0.000291483	5-deoxy-glucuronate isomerase (EC 5.3.1.-)	yes
3199	0.000300802	0.0002525	0.000319594	0.000290965	Serine protein kinase (prkA protein), P-loop containing	yes
1491	0.000251542	0.000310643	0.000309856	0.00029068	Sulfite reductase [NADPH] hemoprotein beta-component (EC 1.8.1.2)	yes
5854	0.000287497	0.000245863	0.000330192	0.000287851	Uroporphyrinogen III decarboxylase (EC 4.1.1.37)	yes
1545	0.000256717	0.000332157	0.00027417	0.000287681	Fmu (Sun) /eukaryotic nucleolar NOL1/Nop2p; tRNA and rRNA cytosine-C5-methylases	yes
4179	0.000251256	0.000231802	0.000377808	0.000286955	33 kDa chaperonin (Heat shock protein 33) (HSP33)	yes
1184	0	0	0.000860421	0.000286807	Probable transmembrane protein	yes
2700	0	0	0.000858186	0.000286062	Beta-ureidopropionase (EC 3.5.1.6)	yes
5315	0.000207349	0.000365992	0.000284308	0.000285883	Beta-hexosaminidase (EC 3.2.1.52)	yes
6447	0.000320103	0.000284038	0.000253265	0.000285802	Acetolactate synthase small subunit (EC 2.2.1.6)	yes
561	0.000479288	0.00037644	0	0.000285242	Probable transmembrane protein	yes
1304	0.000269075	0.000245501	0.000341142	0.000285239	Adenylosuccinate lyase (EC 4.3.2.2)	yes
5186	0.000241493	0.000236101	0.000377886	0.00028516	Molecular chaperone (small heat shock protein)	yes
578	0.000275675	0.000320493	0.000253191	0.00028312	Ribosomal protein S12p Asp88 (E. coli) methylthiotransferase	yes
2134	0.000258958	0.000338325	0.000251202	0.000282828	Putative stomatin/prohibitin-family membrane protease subunit YbbK	yes
2168	0	0	0.000844937	0.000281646	3-hydroxyisobutyrate dehydrogenase (EC 1.1.1.31)	yes
6232	0.000307668	0.00027292	0.000264047	0.000281545	23S rRNA (guanosine-2&#39;-O-) -methyltransferase rlmB (EC 2.1.1.-)	yes
4580	0	0.000111213	0.000730384	0.000280532	Homolog of E. coli HemY protein	yes
6463	0	0.000272276	0.000568877	0.000280384	NADH-ubiquinone oxidoreductase chain B (EC 1.6.5.3)	yes
1546	0.000126643	0.000308972	0.000403267	0.000279627	Phosphoribosylglycinamide formyltransferase (EC 2.1.2.2)	yes
1798	0.000206524	0.000179145	0.000449842	0.000278504	O-acetylhomoserine sulfhydrylase (EC 2.5.1.49) / O-succinylhomoserine sulfhydrylase (EC 2.5.1.48)	yes
4572	0.000204161	0.000309217	0.000321823	0.000278401	NAD synthetase (EC 6.3.1.5) / Glutamine amidotransferase chain of NAD synthetase	yes
5027	0.000289984	0.000214309	0.000327431	0.000277241	tRNA uridine 5-carboxymethylaminomethyl modification enzyme GidA	yes
2901	0	0	0.000829435	0.000276478	Extracellular protease precursor (EC 3.4.21.-)	yes
106	0.000150435	0.000309751	0.000367975	0.000276054	Molybdenum cofactor biosynthesis protein MoaA	yes
1533	0.000214508	0.000258391	0.000353641	0.000275513	4-hydroxy-3-methylbut-2-enyl diphosphate reductase (EC 1.17.1.2)	yes
4008	0.000333419	0.000253088	0.000234983	0.00027383	Polyhydroxyalkanoic acid synthase	yes
2344	0.000281679	0.000277595	0.000251364	0.000270213	Gamma-glutamyltranspeptidase (EC 2.3.2.2)	yes
2891	0	0.000450136	0.000356941	0.000269026	Regulator of nucleoside diphosphate kinase	yes
4968	0	0.000426385	0.000377435	0.00026794	Threonine dehydrogenase and related Zn-dependent dehydrogenases	yes
1385	0.00024773	0.000264721	0.000287252	0.000266568	COG0536: GTP-binding protein Obg	yes
1025	0.000157087	0.00039793	0.000243565	0.000266194	Exodeoxyribonuclease III (EC 3.1.11.2)	yes
4846	0	0	0.000795382	0.000265127	putative autotransporter protein	no
4023	0.000313898	0.00025451	0.000225602	0.00026467	ATP phosphoribosyltransferase regulatory subunit (EC 2.4.2.17)	yes
5700	0.000472106	0.000319998	0	0.000264035	LSU ribosomal protein L29p (L35e)	yes
1404	0.000278129	0.000281001	0.000230728	0.000263286	3-methyl-2-oxobutanoate hydroxymethyltransferase (EC 2.1.2.11)	yes
5952	0	0	0.000789591	0.000263197	Type III secretion thermoregulatory protein (LcrF,VirF,transcription regulation of virulence plasmid)	yes
5753	0	0.000346973	0.000442231	0.000263068	Uncharacterized protein ImpJ/VasE	yes
6470	0.000344255	0.00044262	0	0.000262291	NADH-ubiquinone oxidoreductase chain I (EC 1.6.5.3)	yes
3113	0.000107901	0.000411312	0.000258117	0.00025911	Non-ribosomal peptide synthetase modules, pyoverdine??	yes
3783	0.000163101	0.000307405	0.000306587	0.000259031	Homogentisate 1,2-dioxygenase (EC 1.13.11.5)	no
3644	0.000216208	0.00035812	0.000200663	0.00025833	Proline dehydrogenase (EC 1.5.99.8) (Proline oxidase)	no
4041	0.000133205	0.000343794	0.000296625	0.000257875	Polysaccharide biosynthesis protein WlaX	yes
105	0	0.000323328	0.000449339	0.000257556	4-hydroxy-3-methylbut-2-enyl diphosphate reductase (EC 1.17.1.2)	yes
1343	0.000288472	0.000204756	0.000276848	0.000256692	Orotidine 5&#39;-phosphate decarboxylase (EC 4.1.1.23)	yes
5403	0	0.000767559	0	0.000255853	Epi-inositol hydrolase (EC 3.7.1.-)	yes
3499	0.000253802	0.00029388	0.000212332	0.000253338	Septum site-determining protein MinD	yes
5277	0	0	0.000758747	0.000252916	ClpB protein	yes
3686	0.000225021	0.000346281	0.000182668	0.000251323	HtrA protease/chaperone protein	yes
5220	0	0	0.000752818	0.000250939	Permeases of the major facilitator superfamily	yes
6047	0.000264058	0.000281863	0.00020683	0.000250917	Phenylacetate-CoA oxygenase/reductase, PaaK subunit	yes
4285	0	0.000591892	0.000158535	0.000250142	Phosphopantetheine adenylyltransferase (EC 2.7.7.3)	yes
1448	0.00042534	0.000162474	0.000159025	0.000248946	Flavohemoprotein (Hemoglobin-like protein) (Flavohemoglobin) (Nitric oxide dioxygenase) (EC 1.14.12.17)	yes
358	0.000171905	0.000222112	0.000350571	0.000248196	Cyclopropane-fatty-acyl-phospholipid synthase (EC 2.1.1.79)	yes
2644	0.000102754	0.000315595	0.000325954	0.000248101	L-arabinose-binding periplasmic protein precursor AraF (TC 3.A.1.2.2)	yes
1555	0.000144849	0.000347951	0.000251425	0.000248075	ATP-dependent Clp protease ATP-binding subunit ClpA	yes
1313	0.000254675	0.000276084	0.000213047	0.000247936	Gamma-glutamyl phosphate reductase (EC 1.2.1.41)	yes
804	0.000198534	0.000243335	0.000300271	0.00024738	FOG: Ankyrin repeat	yes
3581	0	0.000311146	0.0004279	0.000246349	UDP-glucose dehydrogenase (EC 1.1.1.22)	yes
769	0.000234939	0.000146076	0.000354843	0.000245286	Thiol peroxidase, Bcp-type (EC 1.11.1.15)	yes
4466	0.000420623	0.000310304	0	0.000243642	Heat shock protein	yes
3593	0	0.000725044	0	0.000241681	Methionine ABC transporter permease protein	yes
2292	0.000182475	0.000247643	0.000293637	0.000241252	5-methyltetrahydrofolate--homocysteine methyltransferase (EC 2.1.1.13)	yes
2219	0.000227204	0.000225332	0.00026835	0.000240296	N-succinyl-L,L-diaminopimelate aminotransferase alternative (EC 2.6.1.17)	yes
3735	0.000220743	0.000204618	0.000295242	0.000240201	tolB protein precursor, periplasmic protein involved in the tonb-independent uptake of group A colicins	yes
5355	0.000416783	0.000301539	0	0.000239441	Succinyl-CoA:3-ketoacid-coenzyme A transferase subunit B (EC 2.8.3.5)	yes
6111	0	0.000217475	0.000495692	0.000237722	Ribosomal RNA small subunit methyltransferase B (EC 2.1.1.-)	yes
2293	0.00013699	0	0.000574879	0.00023729	5-methyltetrahydrofolate--homocysteine methyltransferase (EC 2.1.1.13)	yes
4918	0	0	0.000711258	0.000237086	2,4-diketo-3-deoxy-L-fuconate hydrolase	yes
4201	0.000271781	0.000153967	0.000285066	0.000236938	Iron-sulfur cluster assembly scaffold protein IscU	yes
5916	0.000162176	0.000353542	0.000194599	0.000236772	Pentapeptide repeat family protein	yes
5469	0.000708158	0	0	0.000236053	Uncharacterized protein ImpJ/VasE	yes
4253	0.000145064	0.000333578	0.000223079	0.000233907	Excinuclease ABC subunit A	yes
2749	0	0.000267363	0.000432476	0.00023328	Succinylglutamate desuccinylase/aspartoacylase	yes
5853	0.000193996	0.000258038	0.000247171	0.000233068	FIG00457248: hypothetical protein	yes
3043	0.000119404	0.000232486	0.000344987	0.000232292	Enoyl-CoA hydratase (EC 4.2.1.17)	yes
3779	0.000383185	0.000313052	0	0.000232079	Cyclase	yes
886	0.000402643	0.000289569	0	0.000230737	Heat shock protein Hsp20	yes
1803	0.000165394	0.000294129	0.000232164	0.000230562	Acetyl-coenzyme A carboxyl transferase beta chain (EC 6.4.1.2)	yes
313	0.000155615	0.000321743	0.000213669	0.000230342	N-acetylglucosamine-1-phosphate uridyltransferase (EC 2.7.7.23) / Glucosamine-1-phosphate N-acetyltransferase (EC 2.3.1.157)	yes
3537	0.000284894	0.000195389	0.000205349	0.000228544	Fructose-1,6-bisphosphatase, type I (EC 3.1.3.11)	no
1428	0.000320584	0.000357111	0	0.000225898	Outer membrane protein (porin)	yes
2631	0.000115117	0.000179775	0.000381131	0.000225341	Aspartate carbamoyltransferase (EC 2.1.3.2)	yes
1383	0.000186349	0.000300055	0.000179885	0.000222096	FIG005426: hypothetical protein	yes
6043	0	0.000310729	0.00035496	0.000221896	Phenylacetate-CoA oxygenase, PaaG subunit	yes
3693	0.000387756	0	0.000272182	0.000219979	Pyridoxine 5&#39;-phosphate synthase (EC 2.6.99.2)	yes
1014	0	0.000659458	0	0.000219819	FIG00456062: hypothetical protein	no
3573	0	0.000304072	0.000353406	0.00021916	Phosphoserine aminotransferase (EC 2.6.1.52)	yes
5727	0	0.000340134	0.000314642	0.000218259	Imidazole glycerol phosphate synthase amidotransferase subunit (EC 2.4.2.-)	yes
5121	0.000191111	0.000461708	0	0.000217606	Response regulator containing CheY-like receiver, AAA-type ATPase, and DNA-binding domains	yes
2769	0.000114143	0.000332101	0.000205231	0.000217158	putative Cytochrome bd2, subunit I	yes
1547	0.000304555	6.81587e-05	0.000278686	0.000217134	Riboflavin kinase (EC 2.7.1.26) / FMN adenylyltransferase (EC 2.7.7.2)	yes
4200	0.000143751	0.000202206	0.000304898	0.000216952	Iron binding protein IscA for iron-sulfur cluster assembly	yes
5057	0.000217107	0.000201231	0.000231671	0.000216669	Putative cytoplasmic protein	yes
1671	0.000125418	0.00021388	0.000308664	0.000215987	Serine acetyltransferase (EC 2.3.1.30)	yes
3865	0.000196089	0.000201529	0.000244969	0.000214195	UDP-glucose 4-epimerase (EC 5.1.3.2)	yes
1447	0.000174954	0.000244529	0.000222622	0.000214035	2-keto-3-deoxy-D-arabino-heptulosonate-7-phosphate synthase I alpha (EC 2.5.1.54)	yes
4319	0	0.000332851	0.000308728	0.00021386	ABC transporter substrate-binding protein	yes
5911	0	0.000348494	0.000291619	0.000213371	Protein ImpG/VasA	yes
3807	0.00056859	0	6.5814e-05	0.000211468	Transcriptional regulator, LysR family	yes
2576	0.000421038	0.000205107	7.38249e-06	0.000211176	Single-stranded DNA-binding protein	yes
1297	0.000339886	0.00014378	0.000148893	0.000210853	Glutamate Aspartate transport ATP-binding protein GltL (TC 3.A.1.3.4)	yes
810	0	0.000349842	0.000281261	0.000210368	Folate-dependent protein for Fe/S cluster synthesis/repair in oxidative stress	yes
147	0.000186885	0.000215925	0.000228284	0.000210364	Chromosome (plasmid) partitioning protein ParB	yes
151	0	0.000628177	0	0.000209392	DNA-directed RNA polymerase specialized sigma subunit, sigma24-like	yes
6261	0.000158328	0.000188718	0.00028057	0.000209205	Rhodanese-related sulfurtransferase	yes
5681	0.000623133	0	0	0.000207711	SSU ribosomal protein S21p	yes
775	0.000149294	0.000159758	0.000313656	0.000207569	Replicative DNA helicase (EC 3.6.1.-)	yes
4288	0.000177529	0.000236132	0.000207984	0.000207215	Signal recognition particle receptor protein FtsY (=alpha subunit) (TC 3.A.5.1.1)	yes
6104	0	0.000619442	0	0.000206481	FIG00456299: hypothetical protein	yes
2302	0.000616077	0	0	0.000205359	Transcriptional regulator, MarR family	yes
6493	0	0.000210971	0.000405015	0.000205329	Predicted carboxypeptidase	yes
5386	0.000306431	0.000308906	0	0.000205112	ATP-dependent DNA helicase UvrD/PcrA	yes
1912	0.000143766	0.000262257	0.000209173	0.000205065	Phosphate starvation-inducible ATPase PhoH with RNA binding motif	yes
3844	0	0.00023547	0.000373145	0.000202872	Uracil phosphoribosyltransferase (EC 2.4.2.9) / Pyrimidine operon regulatory protein PyrR	yes
131	0.000105214	0.000199308	0.00029826	0.000200927	Methylisocitrate lyase (EC 4.1.3.30)	yes
3784	0.0001918	0.000188818	0.000221349	0.000200656	Fumarylacetoacetase (EC 3.7.1.2)	yes
4028	0	0.000398822	0.000199815	0.000199546	GTP-binding protein EngA	yes
1319	0	0.000238157	0.000357568	0.000198575	Dihydrodipicolinate reductase (EC 1.3.1.26)	yes
959	0.000143196	0.000218766	0.000233693	0.000198552	DNA polymerase III epsilon subunit (EC 2.7.7.7)	yes
5171	0.000169124	0.00021265	0.000212764	0.000198179	Carbon starvation protein A	yes
1851	0	0.000259831	0.000330999	0.000196943	Gluconate dehydratase (EC 4.2.1.39)	yes
2183	0.000232456	0.000125134	0.000229337	0.000195642	Acetylornithine deacetylase (EC 3.5.1.16)	yes
2019	0.000358921	0.000158012	6.84836e-05	0.000195139	Methylmalonate-semialdehyde dehydrogenase (EC 1.2.1.27)	yes
1932	0.000583426	0	0	0.000194475	hypothetical protein	no
6182	0.000220957	0.000173793	0.000184188	0.000192979	Membrane fusion component of tripartite multidrug resistance system	yes
931	0.000100619	0.000274522	0.000201383	0.000192175	Exopolyphosphatase (EC 3.6.1.11)	yes
1429	0	0.000340461	0.000232879	0.000191113	Long-chain-fatty-acid--CoA ligase (EC 6.2.1.3)	yes
1321	0	0.000346152	0.000225076	0.000190409	Ferric uptake regulation protein FUR	yes
1419	0	0.000319966	0.000248895	0.000189621	UDP-N-acetylmuramoylalanine--D-glutamate ligase (EC 6.3.2.9)	yes
4362	0.000153125	0.000223079	0.000190854	0.000189019	Thiol:disulfide interchange protein tlpA	yes
3688	0.000205175	0.000145878	0.000215037	0.000188696	Translation elongation factor LepA	yes
1378	0.000195038	0.000186739	0.00018184	0.000187872	Signal recognition particle, subunit Ffh SRP54 (TC 3.A.5.1.1)	yes
4451	0	0.000562236	0	0.000187412	ATP-dependent DNA helicase SCO5184	no
1842	0.000229984	0.000129225	0.000201981	0.000187063	FAD/FMN-containing dehydrogenases	yes
6231	0	0.000351763	0.000208433	0.000186732	3&#39;-to-5&#39; exoribonuclease RNase R	yes
3623	0.000227211	0.000332729	0	0.000186647	Thymidylate synthase (EC 2.1.1.45)	yes
2958	0.000147356	0.000193276	0.000218107	0.000186246	N-acetylglutamate synthase (EC 2.3.1.1)	yes
175	0	0.000556011	0	0.000185337	Aerotaxis sensor receptor protein	yes
3337	0	0.00023331	0.000321742	0.000185018	D-3-phosphoglycerate dehydrogenase (EC 1.1.1.95)	yes
1461	0.000133177	0.000138303	0.000281408	0.000184296	Non-specific DNA-binding protein Dps / Iron-binding ferritin-like antioxidant protein / Ferroxidase (EC 1.16.3.1)	yes
1958	0.00017903	0.000142882	0.000229352	0.000183755	Putative non-ribosomal peptide synthetase in AHQ biosynthetic operon	yes
3889	0	0.000271325	0.000279361	0.000183562	Choline dehydrogenase (EC 1.1.99.1)	yes
5385	0	0.000289243	0.000257259	0.000182167	5&#39;-methylthioadenosine nucleosidase (EC 3.2.2.16) / S-adenosylhomocysteine nucleosidase (EC 3.2.2.9)	yes
1723	4.21033e-05	0.000261996	0.000241873	0.000181991	Citrate lyase beta chain (EC 4.1.3.6)	yes
4510	0	0.000269684	0.00027367	0.000181118	COG0488: ATPase components of ABC transporters with duplicated ATPase domains	yes
218	0	0.000240779	0.000300465	0.000180415	Selenide,water dikinase (EC 2.7.9.3)	yes
2533	0	0.0003478	0.000186674	0.000178158	Dienelactone hydrolase family	yes
2209	0.000140263	0.000119196	0.000273905	0.000177788	Alanine racemase, catabolic (EC 5.1.1.1)	yes
4507	0.000149955	0.000200263	0.000181165	0.000177128	Topoisomerase IV subunit A (EC 5.99.1.-)	yes
4889	0	0.000179907	0.000351409	0.000177105	L-2-keto-3-deoxyarabonate dehydratase (EC 4.2.1.43)	yes
1233	0.000174012	0.000139724	0.000216986	0.000176907	Capsular polysaccharide export system inner membrane protein KpsE	yes
5037	0	0.000207717	0.00032163	0.000176449	Leucine-, isoleucine-, valine-, threonine-, and alanine-binding protein	yes
4692	0	0.000522282	0	0.000174094	hypothetical protein	no
1904	0	0.000330517	0.000190284	0.000173601	1-acyl-sn-glycerol-3-phosphate acyltransferase (EC 2.3.1.51)	yes
4388	0	0.000238104	0.000278996	0.000172367	Proposed lipoate regulatory protein YbeD	yes
1470	0.000234231	0	0.000280065	0.000171432	Oxidoreductase probably involved in sulfite reduction	yes
389	0	0.000514262	0	0.000171421	Sorbitol dehydrogenase (EC 1.1.1.14)	yes
1308	0	0.000183586	0.000330123	0.000171236	4-Hydroxy-2-oxoglutarate aldolase (EC 4.1.3.16) / 2-dehydro-3-deoxyphosphogluconate aldolase (EC 4.1.2.14)	yes
1975	0.000318142	8.50848e-05	0.000109769	0.000170999	Methionine aminopeptidase (EC 3.4.11.18)	yes
5796	0	0.000255035	0.000248548	0.000167861	Diaminopimelate decarboxylase (EC 4.1.1.20)	yes
1401	0	0.000249221	0.000253065	0.000167429	Poly(A) polymerase (EC 2.7.7.19)	yes
5988	0.000185409	0.000144524	0.000171788	0.00016724	Carboxypeptidase C (cathepsin A)	yes
974	0.000498824	0	0	0.000166275	Baseplate assembly protein J	yes
5047	0.000158587	0.000136038	0.000203734	0.00016612	Pterin-4-alpha-carbinolamine dehydratase (EC 4.2.1.96)	yes
4582	0	0.000238752	0.000257441	0.000165398	Porphobilinogen deaminase (EC 2.5.1.61)	yes
2561	0.000287279	0.000206487	0	0.000164589	Bis(5&#39;-nucleosyl)-tetraphosphatase (asymmetrical) (EC 3.6.1.17)	yes
2545	0.000252981	0.000240501	0	0.000164494	Transamidase GatB domain protein	yes
2953	0	0	0.000492558	0.000164186	Transcriptional regulators, LysR family	yes
357	0	0.000237295	0.000252986	0.000163427	Pyridoxamine 5&#39;-phosphate oxidase (EC 1.4.3.5)	yes
4430	0.000489458	0	0	0.000163153	Glycosyltransferase	yes
4267	0	0.000220763	0.000264358	0.000161707	Lipopolysaccharide ABC transporter, ATP-binding protein LptB	yes
2863	0	0.000231956	0.000252417	0.000161458	Oxygen-insensitive NADPH nitroreductase (EC 1.-.-.-)	yes
4644	0	0.0002155	0.000268835	0.000161445	Nicotinate-nucleotide--dimethylbenzimidazole phosphoribosyltransferase (EC 2.4.2.21)	yes
2116	0.00010265	0.000174908	0.000205704	0.000161087	1-deoxy-D-xylulose 5-phosphate reductoisomerase (EC 1.1.1.267)	yes
6480	0.000107347	0.000189225	0.000185975	0.000160849	Putative pimeloyl-CoA dehydrogenase (Small subunit), PimD-like (EC 1.3.99.-)	yes
3845	0.000182907	0.00029592	0	0.000159609	Aspartate carbamoyltransferase (EC 2.1.3.2)	yes
102	0.000154197	0.000157972	0.00016525	0.00015914	probable tail fiber protein	yes
2303	0	0.00020263	0.000273563	0.000158731	Dipeptide-binding ABC transporter, periplasmic substrate-binding component (TC 3.A.1.5.2)	yes
1913	0.000120613	0	0.000351692	0.000157435	tRNA-i(6)A37 methylthiotransferase	yes
4949	8.83106e-05	0.000177401	0.000206044	0.000157252	Outer membrane protein A precursor	no
1896	0	0.000223139	0.000246084	0.000156408	COG3178: Predicted phosphotransferase related to Ser/Thr protein kinases	yes
4887	0	0.000219173	0.000240247	0.00015314	Ketoglutarate semialdehyde dehydrogenase (EC 1.2.1.26)	yes
27	0	0.000238743	0.000218004	0.000152249	Type III restriction-modification system methylation subunit (EC 2.1.1.72)	yes
3133	0	0.000336932	0.000112579	0.000149837	Cobalamin biosynthesis protein CobG	yes
5082	0.000254352	8.70682e-05	0.000107045	0.000149488	Oxidoreductase (EC 1.1.1.-)	yes
5915	7.70613e-05	0.000198104	0.000168974	0.000148046	hypothetical protein	yes
2716	0.000139756	0.000154032	0.000150232	0.000148007	putative membrane protein	yes
4302	0	0.000196413	0.00024608	0.000147497	Cytochrome d ubiquinol oxidase subunit I (EC 1.10.3.-)	yes
1551	0	0	0.000441748	0.000147249	Deoxyuridine 5&#39;-triphosphate nucleotidohydrolase (EC 3.6.1.23)	yes
3554	2.85191e-05	0.000225259	0.000187261	0.000147013	Glutamine amidotransferase, class I	yes
827	0	0.000275179	0.000163337	0.000146172	Leucine-, isoleucine-, valine-, threonine-, and alanine-binding protein	yes
2108	0	0.000438053	0	0.000146018	tRNA pseudouridine synthase A (EC 4.2.1.70)	yes
168	0	0.000213407	0.000222888	0.000145432	Surface lipoprotein	yes
1067	0.000215316	0.000220296	0	0.000145204	Universal stress protein family	yes
3295	0.000434957	0	0	0.000144986	Type III secretion inner membrane protein (YscD,homologous to flagellar export components)	yes
3669	0.00013433	0.000163073	0.000137261	0.000144888	Periplasmic serine proteases (ClpP class)	yes
450	0	0.000220258	0.000213669	0.000144642	Acetoacetyl-CoA reductase (EC 1.1.1.36)	yes
929	0	0	0.000428095	0.000142698	FIG00454930: hypothetical protein	yes
998	0.00011182	0.000137447	0.000174535	0.000141267	Oxidoreductase, aldo/keto reductase family	yes
5846	6.87195e-05	0.000134555	0.000218919	0.000140731	Sulfate and thiosulfate binding protein CysP	yes
2526	0.000187242	9.08681e-05	0.000141543	0.000139884	DNA polymerase I (EC 2.7.7.7)	yes
739	0	0.000419168	0	0.000139723	Outer membrane porin protein 32 precursor	yes
1864	0	0.000419168	0	0.000139723	ABC-type nitrate/sulfonate/bicarbonate transport system, ATPase component	yes
6329	0	0.000417841	0	0.00013928	Phage terminase, large subunit	no
2177	0	0.00016213	0.000252481	0.000138204	Phage shock protein A (IM30), suppresses sigma54-dependent transcription	yes
5657	0	0.000414334	0	0.000138111	Signal transduction histidine kinase	no
1728	0	0.000414334	0	0.000138111	Cytochrome c family protein	yes
1350	0.000176952	0	0.000236487	0.000137813	2-dehydro-3-deoxygalactonokinase (EC 2.7.1.58)	yes
5670	0	0.000188522	0.000222062	0.000136862	Carbohydrate-selective porin	yes
3761	0	0.000182421	0.00022437	0.000135597	3-hydroxypropionate dehydrogenase (EC 1.1.1.298)	yes
3520	0.000253461	0	0.000152612	0.000135358	Guanylate kinase (EC 2.7.4.8)	yes
6178	0.00017073	0.00023492	0	0.000135217	Ribosome-binding factor A	yes
6469	0	0.000404706	0	0.000134902	NADH-ubiquinone oxidoreductase chain H (EC 1.6.5.3)	yes
1315	0	0.000194648	0.000209493	0.000134714	LPS-assembly lipoprotein RlpB precursor (Rare lipoprotein B)	yes
3549	9.87384e-05	0	0.000298723	0.000132487	Adenosine deaminase (EC 3.5.4.4)	yes
5617	0.000393531	0	0	0.000131177	hypothetical protein	no
4600	0	0.000201241	0.000191783	0.000131008	Coproporphyrinogen III oxidase, aerobic (EC 1.3.3.3)	yes
847	0	0.000199666	0.000189452	0.000129706	Chemotaxis regulator - transmits chemoreceptor signals to flagelllar motor components CheY	yes
3157	0	0.000175157	0.000213927	0.000129695	ABC glycine betaine/choline transporter, periplasmic ligand binding protein	yes
3790	0	0.000155165	0.000230643	0.000128603	Transcriptional regulator	yes
5814	0.000138232	0.000156426	8.85283e-05	0.000127729	Glutamate synthase [NADPH] large chain (EC 1.4.1.13)	yes
6153	7.53935e-05	0.000307628	0	0.000127674	Integration host factor alpha subunit	yes
1943	0	0	0.000382158	0.000127386	Gamma-glutamyl-aminobutyraldehyde dehydrogenase (EC 1.2.1.-)	yes
4556	0.00037854	0	0	0.00012618	ABC-type nitrate/sulfonate/bicarbonate transport system, ATPase component	yes
4289	0.000163898	0.000214066	0	0.000125988	Maleylacetoacetate isomerase (EC 5.2.1.2) @ Glutathione S-transferase, zeta (EC 2.5.1.18)	yes
4408	0	0.000185169	0.000191378	0.000125516	low-specificity D-threonine aldolase	yes
2151	0	0	0.00037392	0.00012464	Muramoyltetrapeptide carboxypeptidase (EC 3.4.17.13)	no
4279	0.000189504	0.00018254	0	0.000124015	4-diphosphocytidyl-2-C-methyl-D-erythritol kinase (EC 2.7.1.148)	yes
6040	7.23147e-05	0.000195273	0.000102997	0.000123528	RND efflux system, inner membrane transporter CmeB	yes
2838	0.000138488	7.86214e-05	0.000153396	0.000123502	Cystathionine gamma-synthase (EC 2.5.1.48)	yes
5763	0	0.000204017	0.000165488	0.000123168	Uncharacterized protein ImpA	yes
6161	0	0.000105668	0.00026381	0.000123159	FIG00453297: hypothetical protein	yes
6487	0	0.000267038	0.000100151	0.000122396	Enoyl-CoA hydratase/isomerase family protein, may be related to NAD-dependent histone deacetylation	yes
805	0	0.000150022	0.000215168	0.00012173	Putative deoxyribonuclease YcfH	yes
3464	0.000192366	0.000138271	3.40988e-05	0.000121579	Riboflavin synthase eubacterial/eukaryotic (EC 2.5.1.9)	yes
4059	0.000239302	0.00012534	0	0.000121547	Outer membrane porin protein 32 precursor	yes
4209	0	0.00021897	0.000145512	0.000121494	Predicted Lactate-responsive regulator, IclR family	yes
4701	0	0.00036122	0	0.000120407	Transcriptional regulator containing an amidase domain and an AraC-type DNA-binding HTH domain	yes
3741	0	0.000201862	0.000159168	0.000120343	Histidine ABC transporter, ATP-binding protein HisP (TC 3.A.1.3.1)	yes
4163	0.00019052	0.000170505	0	0.000120342	DNA mismatch repair protein MutS	yes
1808	0	0.000298284	5.98891e-05	0.000119391	Probable transmembrane protein	yes
4499	0	0	0.000357452	0.000119151	diguanylate cyclase/phosphodiesterase (GGDEF & EAL domains) with PAS/PAC sensor(s)	yes
200	0	0	0.000356266	0.000118755	Quinate/shikimate 5-dehydrogenase I delta (EC 1.1.1.25)	yes
2513	0	0.000166141	0.000188654	0.000118265	Molybdenum ABC transporter, periplasmic molybdenum-binding protein ModA (TC 3.A.1.8.1)	no
4049	0.000186114	0.000168363	0	0.000118159	DNA polymerase III subunits gamma and tau (EC 2.7.7.7)	no
3745	0	0.000181568	0.000170076	0.000117215	Arginine N-succinyltransferase, alpha subunit (EC 2.3.1.109)	yes
5392	0	0.000176595	0.000174379	0.000116991	Uncharacterized protein conserved in bacteria	yes
860	0	0.000348276	0	0.000116092	DNA-binding protein H-NS	yes
5024	0.000136901	0.00020834	0	0.00011508	Chromosome (plasmid) partitioning protein ParB / Stage 0 sporulation protein J	yes
634	0.000183809	0.000161426	0	0.000115078	Putrescine transport ATP-binding protein PotG (TC 3.A.1.11.2)	yes
6438	0.000114049	0	0.000231185	0.000115078	Transcriptional regulator, TetR family	yes
3478	0.000342196	0	0	0.000114065	6-phosphogluconolactonase (EC 3.1.1.31), eukaryotic type	yes
4048	0.000137592	0	0.000204445	0.000114013	FIG000557: hypothetical protein co-occurring with RecR	yes
4633	0	0.000172264	0.00016357	0.000111945	Pantoate--beta-alanine ligase (EC 6.3.2.1)	yes
3872	0.00010867	0	0.000226902	0.000111857	FIG00453592: hypothetical protein	yes
5723	0	0.000166753	0.000163614	0.000110123	ATP phosphoribosyltransferase (EC 2.4.2.17)	yes
5076	0	0.000145424	0.000181104	0.000108843	General secretion pathway protein M	yes
4759	0.000259791	6.48959e-05	0	0.000108229	FIG005478: Porin, Gram-negative type	yes
5831	0	0.000152651	0.000171894	0.000108182	ABC-type multidrug transport system, ATPase component	yes
4884	0	0	0.000324525	0.000108175	hypothetical protein	no
2316	0	0.000139076	0.000184076	0.000107717	Adenosylmethionine-8-amino-7-oxononanoate aminotransferase (EC 2.6.1.62)	yes
2124	0.000174623	0	0.000145983	0.000106868	Lipid-A-disaccharide synthase (EC 2.4.1.182)	yes
2384	0	0	0.0003204	0.0001068	Uncharacterized protein ImpB	yes
1540	0	0.000210314	0.000109281	0.000106532	Quinolinate phosphoribosyltransferase [decarboxylating] (EC 2.4.2.19)	yes
4998	7.28892e-05	0.000245336	0	0.000106075	Oxidoreductase	yes
130	0	0.000134596	0.000178145	0.000104247	2-methylcitrate synthase (EC 2.3.3.5)	yes
3957	0.000310716	0	0	0.000103572	hypothetical protein	yes
1223	0	0.000309961	0	0.00010332	D,D-heptose 7-phosphate kinase	yes
3523	0	0	0.000306831	0.000102277	Transcription elongation factor GreB	yes
843	0	0.000166101	0.000140546	0.000102216	Heavy-chain fibroin (Fragment)	yes
3012	0	0.000149466	0.000150411	9.9959e-05	Ribose ABC transport system, periplasmic ribose-binding protein RbsB (TC 3.A.1.2.1)	no
3074	0.000299073	0	0	9.9691e-05	Membrane fusion protein of RND family multidrug efflux pump	yes
3114	0.000292939	0	0	9.76462e-05	FIG00463738: hypothetical protein	no
2215	0.000290985	0	0	9.69951e-05	Protein-N(5)-glutamine methyltransferase PrmB, methylates LSU ribosomal protein L3p	yes
4766	0.000177769	0	0.000112122	9.66301e-05	Alanine racemase (EC 5.1.1.1)	yes
4605	0	0.000140389	0.000148812	9.64003e-05	Cytoplasmic axial filament protein CafA and Ribonuclease G (EC 3.1.4.-)	yes
5062	0	0.000109435	0.000179445	9.62935e-05	Putative metal chaperone, involved in Zn homeostasis, GTPase of COG0523 family	yes
619	0	0.000168728	0.000119915	9.62143e-05	Phosphoserine phosphatase (EC 3.1.3.3)	yes
1204	0.000287514	0	0	9.5838e-05	hypothetical protein	no
4409	0	0	0.000286192	9.53973e-05	ThiJ/PfpI family protein	yes
345	6.22761e-05	0	0.000223723	9.53332e-05	Dihydrodipicolinate synthase (EC 4.2.1.52)	yes
5737	9.44538e-05	8.83088e-05	0.000102796	9.51863e-05	Outer membrane stress sensor protease DegQ, serine protease	yes
4180	0.000110946	0.000174518	0	9.51545e-05	FIG00452943: hypothetical protein	yes
2222	0.000215889	6.53304e-05	0	9.37398e-05	Chromosome partition protein smc	yes
2213	0	0	0.00028071	9.35699e-05	Glutathione peroxidase family protein	yes
2120	0	0.000122864	0.000157294	9.3386e-05	Outer membrane protein H precursor	yes
5003	0	0	0.000279896	9.32987e-05	Adenosylmethionine-8-amino-7-oxononanoate aminotransferase (EC 2.6.1.62)	yes
2975	0.000278974	0	0	9.29914e-05	Flagellar protein FlgJ [peptidoglycan hydrolase] (EC 3.2.1.-)	no
6492	0	0.000138398	0.00014024	9.28792e-05	UPF0246 protein YaaA	yes
6155	0.000277112	0	0	9.23708e-05	FIG00454129: hypothetical protein	yes
1909	0.000142149	0.000133685	0	9.19447e-05	Magnesium and cobalt efflux protein CorC	yes
6257	0	0	0.000273026	9.10086e-05	Exodeoxyribonuclease III (EC 3.1.11.2)	yes
1539	0.000272634	0	0	9.08779e-05	L-aspartate oxidase (EC 1.4.3.16)	yes
1226	0	0	0.000268977	8.96589e-05	capsular polysaccharide biosynthesis protein	yes
6494	0	0.000163287	0.000104367	8.92182e-05	Probable lipoprotein transmembrane	yes
3115	0	0.00014008	0.000126298	8.87928e-05	Non-ribosomal peptide synthetase modules, pyoverdine??	yes
330	0.000265136	0	0	8.83787e-05	Haloacetate dehalogenase H-1 (EC 3.8.1.3)	yes
1751	0	0	0.000265017	8.83389e-05	Membrane proteins related to metalloendopeptidases	yes
5364	0.000219897	6.33788e-06	3.87127e-05	8.83159e-05	Chorismate synthase (EC 4.2.3.5)	yes
4594	0	0.000133869	0.000130662	8.81772e-05	Quinone oxidoreductase (EC 1.6.5.5)	yes
2763	0	0	0.000263671	8.78903e-05	Multimodular transpeptidase-transglycosylase (EC 2.4.1.129) (EC 3.4.-.-)	yes
978	0	0	0.00026333	8.77768e-05	Phage tail completion protein	yes
6009	0	0	0.00026333	8.77768e-05	Outer membrane protein	yes
3839	0	9.14305e-05	0.000168761	8.67304e-05	Phosphomethylpyrimidine kinase (EC 2.7.4.7)	yes
3498	0	0.000257364	0	8.5788e-05	Septum site-determining protein MinC	yes
2377	0	0.000103506	0.000153167	8.55577e-05	Phosphoenolpyruvate phosphomutase (EC 5.4.2.9)	yes
5475	0.000255233	0	0	8.50776e-05	FIG00453731: hypothetical protein	yes
3055	0	9.39538e-05	0.000161184	8.50458e-05	tRNA dihydrouridine synthase A	yes
4132	0	9.74764e-05	0.000155959	8.44783e-05	hypothetical protein	no
1389	0.000252223	0	0	8.40743e-05	FIG002203: Octaprenyl-diphosphate synthase (EC 2.5.1.-)	yes
5729	0	0	0.000251888	8.39625e-05	Imidazole glycerol phosphate synthase cyclase subunit (EC 4.1.3.-)	yes
2382	9.73444e-05	0	0.000153917	8.37537e-05	Propionyl-CoA:succinyl-CoA transferase	yes
1035	9.07229e-05	0.000158758	0	8.31603e-05	Malonyl CoA-acyl carrier protein transacylase (EC 2.3.1.39)	yes
5025	0	0.000247341	0	8.24469e-05	Chromosome (plasmid) partitioning protein ParA / Sporulation initiation inhibitor protein Soj	yes
1351	0	0.000246942	0	8.23139e-05	D-galactonate regulator, IclR family	yes
6249	0	0.000245535	0	8.18449e-05	Respiratory nitrate reductase alpha chain (EC 1.7.99.4)	yes
3742	0	0	0.000244639	8.15464e-05	Arginine pathway regulatory protein ArgR, repressor of arg regulon	yes
791	0	9.54895e-05	0.000148463	8.13176e-05	FIG00455140: hypothetical protein	yes
3262	0	8.73526e-05	0.000152338	7.98969e-05	Dipeptide-binding ABC transporter, periplasmic substrate-binding component (TC 3.A.1.5.2); Putative hemin-binding lipoprotein	yes
1897	0	0.000106637	0.000131716	7.94509e-05	Outer membrane protein Imp, required for envelope biogenesis / Organic solvent tolerance protein precursor	yes
4199	0	0	0.000237468	7.91559e-05	Chaperone protein HscB	yes
5265	0	0.000235607	0	7.85356e-05	Transcriptional regulator, LysR family	yes
5768	0	0	0.000231786	7.72619e-05	Tail fiber protein	yes
1812	0	0	0.000229186	7.63953e-05	Glycogen debranching enzyme (EC 3.2.1.-)	no
1954	0	0	0.000227867	7.59558e-05	Putative 3-oxoacyl-[acyl-carrier-protein] synthase III in AHQ biosynthetic operon, related to PqsB	yes
3132	0	0.000227419	0	7.58063e-05	Cobalt-precorrin-8x methylmutase (EC 5.4.1.2)	yes
5522	0	0.000225915	0	7.53051e-05	Alpha-1,2-mannosidase	yes
6481	0	0.000225422	0	7.51407e-05	MaoC-like dehydratase	yes
1541	0	0	0.000221902	7.39673e-05	Quinolinate synthetase (EC 2.5.1.72)	yes
5314	0.000211232	8.35339e-06	0	7.31951e-05	Surface antigen	yes
258	0	0.000219297	0	7.30991e-05	Methionine ABC transporter substrate-binding protein	yes
2543	0	0	0.000214893	7.16309e-05	SSU ribosomal protein S21p	yes
2687	0	0.0002142	0	7.14001e-05	Long-chain-fatty-acid--CoA ligase (EC 6.2.1.3)	yes
1005	0	0.000213888	0	7.12961e-05	Protein of unknown function DUF484	yes
4178	0	9.74763e-05	0.000115438	7.09713e-05	carbonic anhydrase, family 3	yes
1848	0	0.000212647	0	7.08822e-05	Ubiquinone biosynthesis monooxygenase UbiB	yes
2618	0.00011052	0.000100096	0	7.02054e-05	Long-chain-fatty-acid--CoA ligase (EC 6.2.1.3)	yes
1234	0.000108773	0	0.000101351	7.00412e-05	Capsular polysaccharide biosynthesis/export periplasmic protein WcbC	yes
1825	0	0	0.00020627	6.87568e-05	Isovaleryl-CoA dehydrogenase (EC 1.3.99.10)	yes
3427	0	0	0.00020534	6.84465e-05	Urea ABC transporter, permease protein UrtB	yes
6023	0	0.000204983	0	6.83277e-05	Methionyl-tRNA formyltransferase (EC 2.1.2.9)	yes
1421	0	0	0.000204232	6.80773e-05	UDP-N-acetylmuramoylalanyl-D-glutamyl-2,6-diaminopimelate--D-alanyl-D-alanine ligase (EC 6.3.2.10)	no
3725	0	0.000200562	0	6.68539e-05	Ceramide glucosyltransferase (EC 2.4.1.80)	yes
5917	0	0	0.000197117	6.57058e-05	FIG00457039: hypothetical protein	yes
669	0.000102566	0	9.45257e-05	6.56974e-05	Saccharopine dehydrogenase and related proteins	yes
6484	0	5.69805e-05	0.000140109	6.56965e-05	Putative acyl-CoA dehydrogenase oxidoreductase (EC 1.3.99.3), may be related to NAD-dependent histone acetylation	yes
1019	0	0.000196414	0	6.54712e-05	Homoserine O-acetyltransferase (EC 2.3.1.31)	yes
5339	7.03007e-05	0.000106156	1.96778e-05	6.53783e-05	Sialic acid transporter (permease) NanT	yes
589	0.000195978	0	0	6.53259e-05	Alcohol dehydrogenase (EC 1.1.1.1)	no
3719	0	0.000195622	0	6.52072e-05	Leucine-, isoleucine-, valine-, threonine-, and alanine-binding protein	yes
5117	0	0	0.000194492	6.48307e-05	Transcriptional repressor of PutA and PutP / Proline dehydrogenase (EC 1.5.99.8) (Proline oxidase) / Delta-1-pyrroline-5-carboxylate dehydrogenase (EC 1.5.1.12)	yes
5725	0	0	0.000192909	6.43031e-05	Histidinol-phosphate aminotransferase (EC 2.6.1.9)	yes
5743	0	0.000191726	0	6.39086e-05	ClpXP protease specificity-enhancing factor / Stringent starvation protein B	yes
501	0	0	0.000190106	6.33686e-05	Phosphate acetyltransferase (EC 2.3.1.8)	yes
3312	0	0.00018934	0	6.31132e-05	Cyclic di-GMP binding protein precursor	yes
2244	0.000119653	0	6.86862e-05	6.27796e-05	Anthranilate synthase, aminase component (EC 4.1.3.27)	yes
5815	0	0	0.000187019	6.23397e-05	Glutamate synthase [NADPH] small chain (EC 1.4.1.13)	yes
4325	0.000185697	0	0	6.18992e-05	Cytochrome oxidase biogenesis protein Sco1/SenC/PrrC, putative copper metallochaperone	yes
1309	0	0	0.000184164	6.1388e-05	Phosphogluconate dehydratase (EC 4.2.1.12)	yes
1357	0	0.000181393	0	6.04645e-05	Exoribonuclease II (EC 3.1.13.1)	yes
3582	0	0	0.000180822	6.0274e-05	ADP-heptose synthase (EC 2.7.-.-) / D-glycero-beta-D-manno-heptose 7-phosphate kinase	yes
5390	0	0.000179045	0	5.96816e-05	FIG00453845: hypothetical protein	yes
1801	6.5446e-05	6.71192e-05	4.49471e-05	5.91708e-05	DedD protein	yes
3691	0	0	0.000177422	5.91406e-05	GTP-binding protein Era	yes
3580	0	0.000176012	0	5.86707e-05	Heat shock (predicted periplasmic) protein YciM, precursor	yes
1474	0	0	0.000175468	5.84893e-05	Exodeoxyribonuclease VII large subunit (EC 3.1.11.6)	yes
5183	0	0.000174848	0	5.82826e-05	COG1306 predicted glycoside hydrolase	yes
3216	0	0	0.000174007	5.80024e-05	putative membrane protein	yes
3266	0	0	0.000173182	5.77274e-05	Beta-lactamase class C and other penicillin binding proteins	yes
2251	5.75823e-05	0	0.000114956	5.75129e-05	Phenylacetate degradation enoyl-CoA hydratase PaaA (EC 4.2.1.17)	yes
4634	0	0.000172486	0	5.74954e-05	Aspartate 1-decarboxylase (EC 4.1.1.11)	yes
2017	0	0	0.000171225	5.70751e-05	Butyryl-CoA dehydrogenase (EC 1.3.99.2)	yes
2241	0	0	0.000170996	5.69986e-05	Indole-3-glycerol phosphate synthase (EC 4.1.1.48)	yes
2756	0	0.000102678	6.68737e-05	5.65173e-05	TonB-dependent hemin , ferrichrome receptor	yes
489	0.000168333	0	0	5.61112e-05	Deoxyribose-phosphate aldolase (EC 4.1.2.4)	yes
4019	0	0.000167726	0	5.59088e-05	Kup system potassium uptake protein	yes
3989	0	0.000167047	0	5.56823e-05	conserved hypothetical protein	no
146	8.66042e-05	8.02414e-05	0	5.56152e-05	Replication protein	yes
893	0	0.00016681	0	5.56035e-05	DUF2242 domain-containing protein	yes
2741	0	0	0.000162598	5.41994e-05	Gene D protein	yes
1362	0	0.000162236	0	5.40787e-05	Cytochrome c-type biogenesis protein ResA	yes
819	0	0	0.00016095	5.36501e-05	hypothetical metal-binding enzyme, YcbL homolog	yes
4890	0.000160713	0	0	5.3571e-05	L-arabinose 1-dehydrogenase (EC 1.1.1.46)	no
2472	0	0	0.000157589	5.25297e-05	FKBP-type peptidyl-prolyl cis-trans isomerase	yes
4635	0	0.000154961	0	5.16537e-05	Chromosome partitioning protein ParA	yes
3407	4.89698e-05	0.000105404	0	5.1458e-05	Ferric iron ABC transporter, ATP-binding protein	yes
4144	0.000153762	0	0	5.1254e-05	hypothetical protein	no
1299	0.000152642	0	0	5.08806e-05	Glutamate Aspartate transport system permease protein GltJ (TC 3.A.1.3.4)	yes
3404	0.000150798	0	0	5.0266e-05	Rrf2-linked NADH-flavin reductase	yes
415	0	0	0.000150508	5.01694e-05	Enoyl-CoA hydratase (EC 4.2.1.17)	yes
1305	0	0.000150423	0	5.01411e-05	Gluconokinase (EC 2.7.1.12)	yes
3533	0	0.000147405	0	4.9135e-05	Operon 2450 Gene 2 signal peptide protein Nitrosomon as europaea ATCC 19718 gi	yes
3612	2.96965e-05	0	0.000117591	4.90958e-05	3&#39;-to-5&#39; oligoribonuclease (orn)	yes
2788	0	0	0.000146182	4.87273e-05	Aldehyde dehydrogenase A (EC 1.2.1.22)	yes
5939	0.000145795	0	0	4.85983e-05	Type III secretion chaperone protein for YopD (SycD)	yes
1768	0	0	0.000143917	4.79725e-05	formate dehydrogenase formation protein FdhE	yes
226	0	0	0.000142877	4.76258e-05	Probable transcription regulator protein of MDR efflux pump cluster	yes
3230	0.000142714	0	0	4.75713e-05	putative 2-pyrone-4,6-dicarboxylic acid hydrolase	yes
2714	0	0.00014264	0	4.75467e-05	Uncharacterized protein conserved in bacteria	yes
3544	0	0	0.00014243	4.74766e-05	Probable lipoprotein transmembrane	yes
5790	0	6.29166e-05	7.91678e-05	4.73614e-05	Cytochrome c4	yes
3279	0.000141431	0	0	4.71437e-05	Cellulose synthase, putative	yes
700	0	0	0.000140639	4.68796e-05	Quinone oxidoreductase (EC 1.6.5.5)	yes
3673	0.000140345	0	0	4.67817e-05	COG1399 protein, clustered with ribosomal protein L32p	yes
3629	0	0.000139365	0	4.6455e-05	Fumarate hydratase class II (EC 4.2.1.2)	yes
1356	0.000138435	0	0	4.61452e-05	Shikimate 5-dehydrogenase I alpha (EC 1.1.1.25)	yes
6271	0.000137616	0	0	4.58719e-05	Excinuclease ABC subunit B	yes
1366	0	0	0.000137315	4.57716e-05	Ribosomal protein L11 methyltransferase (EC 2.1.1.-)	yes
1529	0.000135138	0	0	4.50461e-05	Branched-chain amino acid transport ATP-binding protein LivG (TC 3.A.1.4.1)	yes
6100	0.000135046	0	0	4.50153e-05	Glutamate--cysteine ligase (EC 6.3.2.2)	yes
4800	0	0.000134393	0	4.47977e-05	hypothetical protein	yes
5075	0.000134041	0	0	4.46804e-05	General secretion pathway protein L	yes
241	0	0	0.000133518	4.45061e-05	Diaminopimelate decarboxylase (EC 4.1.1.20)	yes
2820	0.000131677	0	0	4.38922e-05	Predicted transcriptional regulators	yes
373	0	0.000129306	0	4.31019e-05	D-arabinitol 4-dehydrogenase (EC 1.1.1.11)	yes
3532	0	0.00012863	0	4.28768e-05	TonB-dependent receptor	yes
5078	9.13168e-05	3.56394e-05	0	4.23187e-05	Cytochrome c5	yes
2375	0	8.43888e-05	4.24024e-05	4.22637e-05	2-aminoethylphosphonate:pyruvate aminotransferase (EC 2.6.1.37)	yes
4309	0	5.94063e-05	6.66192e-05	4.20085e-05	PTS system, glucose-specific IIA component (EC 2.7.1.69) / Phosphocarrier protein of PTS system / Phosphoenolpyruvate-protein phosphotransferase of PTS system (EC 2.7.3.9)	yes
2668	0.000125714	0	0	4.19048e-05	Glycerol-3-phosphate ABC transporter, ATP-binding protein UgpC (TC 3.A.1.1.3)	yes
579	0	0	0.000125216	4.17385e-05	2-dehydro-3-deoxygluconate kinase (EC 2.7.1.45)	yes
4709	0	0	0.000124956	4.16521e-05	Histone acetyltransferase HPA2 and related acetyltransferases	no
158	0	0.000124118	0	4.13725e-05	Phytoene synthase (EC 2.5.1.32)	yes
4803	0	0	0.000123749	4.12497e-05	hypothetical protein	no
5079	0	0.000122557	0	4.08525e-05	ATP-dependent DNA helicase Rep	yes
1277	0.000120565	0	0	4.01882e-05	Holliday junction DNA helicase RuvB	yes
3689	0.00012054	0	0	4.01799e-05	Signal peptidase I (EC 3.4.21.89)	yes
5563	0	0	0.000119919	3.9973e-05	putative tautomerase	no
2814	6.21445e-05	0	5.77221e-05	3.99555e-05	Methyl-accepting chemotaxis protein I (serine chemoreceptor protein)	yes
880	0	0.000119825	0	3.99416e-05	Phosphoenolpyruvate carboxykinase [GTP] (EC 4.1.1.32)	yes
3460	0.000117613	0	0	3.92045e-05	Aspartate aminotransferase (EC 2.6.1.1)	yes
5258	0	4.84224e-05	6.90466e-05	3.91564e-05	hypothetical protein	no
3144	0	0	0.000117123	3.90412e-05	Glutathione S-transferase (EC 2.5.1.18)	yes
920	0.000117122	0	0	3.90408e-05	FIG00452399: hypothetical protein	yes
6136	0	0	0.000116861	3.89537e-05	Queuosine biosynthesis QueD, PTPS-I	yes
3125	0	0	0.000116535	3.8845e-05	CobN component of cobalt chelatase involved in B12 biosynthesis	yes
3490	0	0.0001144	0	3.81335e-05	Outer membrane lipoprotein carrier protein LolA	yes
63	0	0	0.000113638	3.78794e-05	Protein acetyltransferase	yes
2212	0	7.12521e-05	4.14853e-05	3.75791e-05	Glutathione-regulated potassium-efflux system ATP-binding protein	yes
4895	0	0.000111569	0	3.71896e-05	hypothetical protein	no
5724	0.000109335	0	0	3.6445e-05	Histidinol dehydrogenase (EC 1.1.1.23)	yes
2145	0	0.00010855	0	3.61832e-05	FIG00452816: hypothetical protein	yes
2957	0.000107698	0	0	3.58994e-05	FIG001341: Probable Fe(2+)-trafficking protein YggX	yes
5296	0.000107627	0	0	3.58757e-05	Fe-containing alcohol dehydrogenase	yes
815	0	0	0.000107208	3.57361e-05	Phosphoheptose isomerase (EC 5.3.1.-)	yes
6459	0	0.000105838	0	3.52792e-05	Quinone oxidoreductase (EC 1.6.5.5)	yes
138	0.000105567	0	0	3.51889e-05	L-threonine 3-dehydrogenase (EC 1.1.1.103)	yes
2214	0	0.000104426	0	3.48086e-05	Cardiolipin synthetase (EC 2.7.8.-)	yes
1244	0	0.000104043	0	3.46811e-05	Protein-export membrane protein SecF (TC 3.A.5.1.1)	yes
1007	0	0	0.000103383	3.44611e-05	LSU m5C1962 methyltransferase RlmI	yes
1949	0	0.00010224	0	3.408e-05	Ribonucleotide reductase of class II (coenzyme B12-dependent) (EC 1.17.4.1)	yes
5766	0	0.000100966	0	3.36555e-05	Probable transmembrane protein	yes
1826	0	0.000100798	0	3.35994e-05	Methylcrotonyl-CoA carboxylase carboxyl transferase subunit (EC 6.4.1.4)	yes
4963	0	9.9998e-05	0	3.33327e-05	DNA-binding response regulator, LuxR family	yes
1493	0	9.99626e-05	0	3.33209e-05	Integrase	yes
1241	0	9.84592e-05	0	3.28197e-05	tRNA-guanine transglycosylase (EC 2.4.2.29)	yes
648	0	9.83212e-05	0	3.27737e-05	Probable Co/Zn/Cd efflux system membrane fusion protein	yes
4026	0	9.36806e-05	0	3.12269e-05	GTP-binding protein HflX	yes
2020	0	9.17554e-05	0	3.05851e-05	3-hydroxyisobutyrate dehydrogenase (EC 1.1.1.31)	yes
3050	0	9.07695e-05	0	3.02565e-05	Alkanesulfonates ABC transporter ATP-binding protein / Sulfonate ABC transporter, ATP-binding subunit SsuB	yes
3789	9.06446e-05	0	0	3.02149e-05	D-lactate dehydrogenase (EC 1.1.1.28)	yes
3576	0	9.0292e-05	0	3.00973e-05	Cytidylate kinase (EC 2.7.4.14)	yes
4873	0	0	8.82214e-05	2.94071e-05	Transcriptional regulatory protein	yes
4338	0	4.17641e-05	4.54855e-05	2.90832e-05	Biotin synthesis protein BioC	yes
4278	8.72227e-05	0	0	2.90742e-05	Outer membrane lipoprotein LolB precursor	yes
4265	0	2.92522e-05	5.76827e-05	2.89783e-05	Probable transmembrane protein	yes
240	8.6443e-05	0	0	2.88143e-05	Long-chain-fatty-acid--CoA ligase (EC 6.2.1.3)	yes
1725	0	0	8.60148e-05	2.86716e-05	2-methylcitrate dehydratase (EC 4.2.1.79)	yes
4342	8.56955e-05	0	0	2.85652e-05	Glycerol-3-phosphate dehydrogenase [NAD(P)+] (EC 1.1.1.94)	yes
6096	8.53632e-05	0	0	2.84544e-05	YaeQ protein	yes
2201	0	0	8.44161e-05	2.81387e-05	Acyl-CoA-binding protein	yes
4016	0	4.78252e-05	3.47439e-05	2.7523e-05	Membrane protein involved in colicin uptake	yes
5647	0	8.07251e-05	0	2.69084e-05	VgrG protein	yes
617	0	7.89448e-05	0	2.63149e-05	Hydrogen peroxide-inducible genes activator	yes
5242	0	7.76383e-05	0	2.58794e-05	putative cyclase SCIF3.09c	yes
2535	0	0	7.73427e-05	2.57809e-05	Phenylpropionate dioxygenase and related ring-hydroxylating dioxygenases, large terminal subunit	yes
2449	7.69035e-05	0	0	2.56345e-05	Nuclease	yes
1981	0	7.37327e-05	0	2.45776e-05	Sucrose-6-phosphate hydrolase (EC 3.2.1.26)	yes
2876	0	0	7.34503e-05	2.44834e-05	Glucose dehydrogenase (EC 1.1.99.10), membrane-bound, cytochrome c	yes
5601	0	7.34067e-05	0	2.44689e-05	Acyclic terpenes utilization regulator AtuR, TetR family	yes
6489	7.11089e-05	0	0	2.3703e-05	Aspartate aminotransferase (EC 2.6.1.1)	yes
2985	7.1095e-05	0	0	2.36983e-05	Flagellar hook-associated protein FlgK	no
813	0	7.01918e-05	0	2.33973e-05	Cytochrome c551/c552	yes
3793	0	6.93478e-05	0	2.31159e-05	Serine--pyruvate aminotransferase (EC 2.6.1.51)	yes
118	0	6.93061e-05	0	2.3102e-05	Mannose-6-phosphate isomerase (EC 5.3.1.8)	yes
4892	0	0	6.90832e-05	2.30277e-05	L-arabinose transport ATP-binding protein AraG (TC 3.A.1.2.2)	yes
2919	0	6.90697e-05	0	2.30232e-05	miscellaneous; unknown	no
1227	0	6.62357e-05	0	2.20786e-05	Glyscosyl transferase, group 1 family protein	yes
6354	6.48006e-05	0	0	2.16002e-05	Phage tail fibers	yes
1487	6.47535e-05	0	0	2.15845e-05	UDP-N-acetylenolpyruvoylglucosamine reductase (EC 1.1.1.158)	yes
152	0	2.40294e-05	4.05658e-05	2.15317e-05	Putative oxidoreductase	yes
2792	0	6.41299e-05	0	2.13766e-05	Uncharacterized conserved protein	yes
6183	0	6.38497e-05	0	2.12832e-05	Outer membrane component of tripartite multidrug resistance system	yes
4628	0	6.2864e-05	0	2.09547e-05	putative exported protein	yes
410	0	6.13093e-05	0	2.04364e-05	ATP-dependent DNA helicase RecQ	yes
644	6.10373e-05	0	0	2.03458e-05	Transcriptional regulator, Cro/CI family	yes
3676	0	5.86618e-05	0	1.95539e-05	Phosphate:acyl-ACP acyltransferase PlsX	yes
3189	0	0	5.78333e-05	1.92778e-05	Alkanesulfonate utilization operon LysR-family regulator CbI	yes
527	0	5.7742e-05	0	1.92473e-05	Universal stress protein UspA and related nucleotide-binding proteins	yes
1626	0	0	5.33828e-05	1.77943e-05	hypothetical protein	no
737	0	5.21566e-05	0	1.73855e-05	2-dehydropantoate 2-reductase (EC 1.1.1.169)	yes
2109	0	5.19462e-05	0	1.73154e-05	[Protein-PII] uridylyltransferase (EC 2.7.7.59)	yes
193	5.09464e-05	0	0	1.69821e-05	Putative oxidoreductase in 4-hydroxyproline catabolic gene cluster	yes
5957	0	4.95639e-05	0	1.65213e-05	Type III secretion bridge between inner and outermembrane lipoprotein (YscJ,HrcJ,EscJ, PscJ)	yes
4203	0	0	4.68325e-05	1.56108e-05	Iron-sulfur cluster regulator IscR	yes
4025	0	1.97022e-05	2.45269e-05	1.4743e-05	HflK protein	yes
4270	0	0	4.32656e-05	1.44219e-05	PTS system nitrogen-specific IIA component, PtsN	yes
234	0	4.28155e-05	0	1.42718e-05	GCN5-related N-acetyltransferase	yes
2779	0	2.2035e-05	1.92401e-05	1.37584e-05	Phytoene synthase (EC 2.5.1.32)	yes
4532	0	4.08672e-05	0	1.36224e-05	Phage portal protein	yes
5886	0	3.75454e-05	0	1.25151e-05	Transcriptional regulator, TetR family	no
525	3.69152e-05	0	0	1.23051e-05	RND efflux system, outer membrane lipoprotein CmeC	yes
3521	3.56769e-05	0	0	1.18923e-05	DNA-directed RNA polymerase omega subunit (EC 2.7.7.6)	yes
468	0	3.33931e-05	0	1.1131e-05	2,4-dienoyl-CoA reductase [NADPH] (EC 1.3.1.34)	no
2811	0	2.67777e-05	0	8.92589e-06	Sarcosine oxidase beta subunit (EC 1.5.3.1)	yes
1900	2.56348e-05	0	0	8.54492e-06	Dimethyladenosine transferase (EC 2.1.1.-)	yes
4042	0	1.00211e-05	0	3.34037e-06	RNA polymerase sigma factor RpoS	yes
655	0	0	3.06604e-06	1.02201e-06	2-ketogluconate kinase (EC 2.7.1.13)	yes

## Sheet: S4.C.
Supplementary Table S4.C. List of all B. thailandensis strain E555 proteins detected either in culture or in macrophages, or in both environments; with all details and expression data.
Virulence factors (see Supplementary Table S6) are shown in purple in the first column.
Notes:
#DIV/0!=not detected in the protome in culture (detected exclusively in macrophages)								down-regulated
0=not detected in the protome in macrophages (detected exclusively in culture)								up-regulated
								significantly down-regulated
								significantly up-regulated
Bt E555 fig|869728.6.peg.	T6 proteome		T5 transcriptome		T6 transcriptome		Detected in		Bt E555 fig|869728.6.peg.	Bt E555 gene function assigned by RAST	B. pseudomallei K96243 homolog
											Bp Sanger ID		Start	End	Strand	GC Content	Amino Acids	Gene Name	Genomic Island	Product	COG	Localisation (Score) *May have multiple localisation sites		Virulence references (Supplementary References)
	q value	Fold Change	p value	log2 Fold Change	p value	log2 Fold Change	Proteome	Transcriptome
3	0.322678	0	NA	-1.52378	NA	-2.28412	culture only	culture only	3	Enoyl-CoA hydratase [isoleucine degradation] (EC 4.2.1.17) / 3-hydroxyacyl-CoA dehydrogenase (EC 1.1.1.35) / 3-hydroxybutyryl-CoA epimerase (EC 5.1.2.3)	BPSL0063	BPSL0063	70414	72537	+	0.709	707	-	0	putative fatty oxidation complex alpha subunit	Lipid transport and metabolism genes	Cytoplasmic	9.97
7	0.258861	0	0.942165	-0.137701	0.5211	-0.695956	culture only	all	7	FIG00457405: hypothetical protein	BPSL0059	BPSL0059	64911	65747	-	0.72	278	-	0	hypothetical protein	Not in COGs genes	Cytoplasmic	8.96
9	0.689271	0	NA	-3.41407	0.476178	-1.39195	culture only	culture&T6	9	hypothetical protein	no homolog											Unknown
11	0.113595	0	NA	2.26719	NA	1.14987	culture only	all	11	FIG00453484: hypothetical protein	BPSL0057	BPSL0057	62035	63222	+	0.702	395	-	0	hypothetical protein	Function unknown genes	CytoplasmicMembrane	10
14	0.331663	0	NA	-2.26982	NA	-0.668947	culture only	culture&T6	14	Choline dehydrogenase (EC 1.1.99.1)	BPSL0055	BPSL0055	59300	60970	-	0.7	556	-	0	glucose-methanol-choline (GMC) oxidoreductase family protein	Amino acid transport and metabolism genes	CytoplasmicMembrane	9.82
19	0.219724	0	NA	1.80738	NA	1.17604	culture only	T5&T6	19	leucine-, isoleucine-, valine-, threonine-, and alanine-binding protein precursor BMEII0122	BPSL0050	BPSL0050	54123	55382	-	0.678	419	-	0	hypothetical protein	Amino acid transport and metabolism genes	Unknown
20	0.340693	0	NA	-0.920717	NA	-1.39278	culture only	culture only	20	High-affinity branched-chain amino acid transport system permease protein LivH (TC 3.A.1.4.1)	BPSL0049	BPSL0049	53240	54118	-	0.727	292	-	0	putative branched-chain amino acid transport system permease protein	Amino acid transport and metabolism genes	CytoplasmicMembrane	10
25	0.364727	0	NA	-0.920717	NA	0.868834	culture only	culture&T6	25	Outer membrane protein (porin)	BPSL0044	BPSL0044	47789	48889	+	0.664	366	-	0	putative outer membrane porin protein	Cell wall/membrane biogenesis genes	OuterMembrane	10
26	0.755672	0	0.0728077	2.18776	0.0336987	2.11192	culture only	all	26	Type III restriction-modification system restriction subunit (EC 3.1.21.5)	BPSL0043	BPSL0043	44222	47251	+	0.681	1009	-	0	type III restriction system endonuclease	Defense mechanisms genes	Cytoplasmic	8.96
27	0.304565	0.605314	0.615243	0.998891	0.0309642	2.16737	both	all	27	Type III restriction-modification system methylation subunit (EC 2.1.1.72)	BPSL0042	BPSL0042	42169	44181	+	0.684	670	-	0	type III restriction-modification system methylase	Replication, recombination and repair genes	Cytoplasmic	8.96
33	0.147039	0	NA	-0.920717	NA	-1.39278	culture only	culture only	33	ABC-type nitrate/sulfonate/bicarbonate transport system, ATPase component	BPSL0037	BPSL0037	36425	37222	+	0.66	265	-	0	putative ATP-binding ABC transporter protein	Inorganic ion transport and metabolism genes	CytoplasmicMembrane	9.99
34	0.101046	0	NA	-0.600403	NA	0.561243	culture only	all	34	ABC-type nitrate/sulfonate/bicarbonate transport systems, periplasmic components	BPSL0036	BPSL0036	35328	36341	+	0.668	337	-	0	putative transport protein	Inorganic ion transport and metabolism genes	Unknown
35	0.0918891	0	0.311599	-2.2443	0.332584	-1.58405	culture only	all	35	Methyltransferase	BPSL0034	BPSL0034	33781	34656	+	0.722	291	-	0	hypothetical protein	General function prediction only genes	Cytoplasmic	8.96
37	0.420121	0	0.504721	1.60929	NA	1.06185	culture only	all	37	GTPase and tRNA-U34 5-formylation enzyme TrmE	trmE	BPSL0080	90964	92367	+	0.69	467	trmE	0	tRNA modification GTPase	General function prediction only genes	Cytoplasmic*	9.12
38	0.211506	0	0.372171	-0.801158	0.297935	-0.810962	culture only	all	38	FIG00452616: hypothetical protein	BPSL0079	BPSL0079	90207	90668	-	0.606	153	-	0	hypothetical protein	Transcription genes	Cytoplasmic	8.96
39	0.0726302	0.598704	0.00715735	1.79456	3.14403e-05	2.19739	both	all	39	Inner membrane protein translocase component YidC, long form	BPSL0078	BPSL0078	88374	90050	+	0.642	558	-	0	putative inner membrane protein translocase component YidC	Intracellular trafficking and secretion genes	CytoplasmicMembrane	10
41	0.530554	0	NA	-0.114753	0.717299	-0.809611	culture only	all	41	Phage protein	BPSL3345	BPSL3345	3967732	3968511	-	0.622	259	-	GI_12	putative bacteriophage-related protein	Not in COGs genes	Unknown
53	0.0535275	0.721577	0.486383	-0.810672	0.902701	-0.126243	both	all	53	O-acetylhomoserine sulfhydrylase (EC 2.5.1.49) / O-succinylhomoserine sulfhydrylase (EC 2.5.1.48)	BPSS0190	BPSS0190	254427	255722	-	0.674	431	-	0	O-acetylhomoserine	Amino acid transport and metabolism genes	Cytoplasmic	9.97	[20]
54	0.337321	0	NA	0.0361315	0.742004	0.6048	culture only	all	54	Transcriptional regulator containing an amidase domain and an AraC-type DNA-binding HTH domain	ftrA	BPSS0648	880135	881091	+	0.722	318	ftrA	0	transcriptional activator FtrA	Transcription genes	Cytoplasmic	9.26
62	0.161562	6.5527	0.00130555	3.81678	0.000610741	3.52169	both	all	62	FIG00455527: hypothetical protein	BPSS2129	BPSS2129	2880980	2881531	+	0.64	183	-	0	hypothetical protein	Not in COGs genes	Cytoplasmic	8.96
63	0.321771	0.0759275	0.986606	-0.0363402	0.921155	-0.158271	both	all	63	Protein acetyltransferase	BPSS2130	BPSS2130	2882057	2884420	-	0.703	787	-	0	acetyl-CoA synthetase	General function prediction only genes	Cytoplasmic	9.97
65	0.0564347	0	0.508968	0.519977	0.260609	0.68841	culture only	all	65	DNA-binding protein H-NS	BPSS2131A	BPSS2131A	2885962	2886252	-	0.601	96	-	0	hypothetical protein	General function prediction only genes	Unknown
68	0.15179	0	0.910156	-0.269102	0.792325	-0.384002	culture only	all	68	Transcriptional regulator containing PAS, AAA-type ATPase, and DNA-binding domains	BPSS2132	BPSS2132	2887571	2889091	-	0.697	506	-	0	sigma-54 dependent transcriptional regulator	Signal transduction mechanisms genes	Cytoplasmic	9.97
73	0.554467	0	NA	-0.187996	NA	0.489941	culture only	all	73	PhaK-like protein	BPSS2136	BPSS2136	2892881	2894323	-	0.662	480	-	0	family S43 non-peptidase homologue	Not in COGs genes	OuterMembrane	9.92
74	0.355998	0	NA	-0.920717	NA	1.76752	culture only	culture&T6	74	Oligopeptide transport ATP-binding protein OppF (TC 3.A.1.5.1)	oppF	BPSS2137	2894499	2895632	-	0.719	377	oppF	0	oligopeptide transport ATP-binding ABC transport protein	Amino acid transport and metabolism genes	CytoplasmicMembrane*	9.98
76	0.415779	0	NA	1.31433	NA	0.657188	culture only	all	76	Oligopeptide transport system permease protein OppC (TC 3.A.1.5.1)	oppC	BPSS2139	2896620	2897522	-	0.696	300	oppC	0	oligopeptide transport system permease protein	Inorganic ion transport and metabolism genes	CytoplasmicMembrane	10
78	0.044396	0.554817	NA	-3.22363	0.634268	0.72737	both	culture&T6	78	Oligopeptide ABC transporter, periplasmic oligopeptide-binding protein OppA (TC 3.A.1.5.1)	oppA	BPSS2141	2898490	2900154	-	0.649	554	oppA	0	periplasmic oligopeptide-binding protein precursor	Amino acid transport and metabolism genes	Periplasmic	9.76
86	0.716656	0	0.0303706	-3.66107	0.00408553	-3.3138	culture only	all	86	LysR-type transcriptional regulator NahR	BPSS2146	BPSS2146	2905720	2906661	-	0.627	313	-	0	LysR family transcriptional regulator	Transcription genes	Cytoplasmic	9.97
90	0.140721	0			NA	1.05534	culture only	T6 only	90	Citrate lyase beta chain (EC 4.1.3.6)	BPSS2159	BPSS2159	2920989	2921894	+	0.736	301	-	0	citrate lyase beta chain	Carbohydrate transport and metabolism genes	Cytoplasmic	9.97
93	0.336811	0					culture only	none	93	MmgE/PrpD family protein	BPSS2161	BPSS2161	2923331	2924806	+	0.716	491	-	0	MmgE/PrpD family protein	General function prediction only genes	Unknown*
94	0.438677	0	NA	-0.460718	NA	-0.1977	culture only	all	94	OpgC protein	BPSS2162	BPSS2162	2924882	2926009	-	0.707	375	-	0	hypothetical protein	Function unknown genes	CytoplasmicMembrane	10
99	0.232129	0	0.455735	1.39373	0.774346	0.54737	culture only	all	99	Nucleoside-diphosphate-sugar epimerases	BPSS2165	BPSS2165	2927755	2928762	+	0.713	335	-	0	hypothetical protein	Carbohydrate transport and metabolism genes	Cytoplasmic	9.97
102	0.691608	0.916406	0.254462	2.03061	0.320157	1.60266	both	all	102	probable tail fiber protein	BPSS2166	BPSS2166	2929017	2930585	+	0.756	522	-	0	hypothetical protein	Not in COGs genes	Unknown		[20]
103	0.434069	0	0.91227	0.308828	0.73366	0.525058	culture only	all	103	Glycosyl transferase, family 2	BPSS2167	BPSS2167	2930811	2932001	-	0.727	396	-	0	glycosyl transferase	Cell wall/membrane biogenesis genes	CytoplasmicMembrane	10	[20]
105	0.11457	#DIV/0!	0.65668	0.367561	0.266571	0.66479	J774 only	all	105	4-hydroxy-3-methylbut-2-enyl diphosphate reductase (EC 1.17.1.2)	ispH	BPSS2168	2932395	2933336	+	0.677	313	ispH	0	4-hydroxy-3-methylbut-2-enyl diphosphate reductase	Lipid transport and metabolism genes	Cytoplasmic	9.97	[20]
106	0.614064	1.22246	0.00818873	1.52557	0.00018874	1.75869	both	all	106	Molybdenum cofactor biosynthesis protein MoaA	BPSS2169	BPSS2169	2933349	2934509	+	0.635	386	-	0	MoaA/NifB/PqqE family protein	General function prediction only genes	Cytoplasmic	9.97
108	0.762371	0	NA	-0.882996	NA	0.22602	culture only	all	108	Aromatic ring-cleaving dioxygenase	BPSS2170	BPSS2170	2934853	2935206	+	0.658	117	-	0	hypothetical protein	Secondary metabolites biosynthesis, transport and catabolism genes	Unknown
118	0.625423	0.517913	0.411956	-1.6502	0.873833	-0.252257	both	all	118	Mannose-6-phosphate isomerase (EC 5.3.1.8)	BPSS0218	BPSS0218	294153	295256	-	0.714	367	-	0	isomerase	Carbohydrate transport and metabolism genes	Unknown
122	0.000410098	0	NA	-1.93137	NA	-0.87108	culture only	culture&T6	122	Methyl-accepting chemotaxis protein I (serine chemoreceptor protein)	tar	BPSS0215	289471	291084	+	0.702	537	tar	0	methyl-accepting chemotaxis protein	Cell motility genes	CytoplasmicMembrane	9.99
123	0.323913	0	0.103834	-2.93839	0.0124739	-4.0455	culture only	all	123	radical SAM domain protein	BPSS0214	BPSS0214	287774	289249	+	0.693	491	-	0	heme/metallo cofactor biosynthesis related protein	General function prediction only genes	Cytoplasmic	9.97
124	0.231662	0	0.0762107	-2.84629	0.00104989	-6.48573	culture only	culture&T5	124	FIG00456482: hypothetical protein	BPSS0212	BPSS0212	286414	287052	+	0.671	212	-	0	hypothetical protein	Not in COGs genes	Unknown
129	0.0355348	0	0.220759	-1.83278	0.257993	-1.38431	culture only	all	129	2-methylcitrate dehydratase FeS dependent (EC 4.2.1.79)	acnA	BPSS0208	280616	283210	+	0.691	864	acnA	0	aconitate hydratase	Energy production and conversion genes	Cytoplasmic	9.97
130	0.138909	0.569521	0.213478	-2.12189	0.326081	-1.21736	both	all	130	2-methylcitrate synthase (EC 2.3.3.5)	prpC	BPSS0207	279370	280542	+	0.648	390	prpC	0	citrate synthase	Energy production and conversion genes	Cytoplasmic	9.97
131	0.027295	13.9012	0.373533	-1.27755	0.167869	-1.70409	both	all	131	Methylisocitrate lyase (EC 4.1.3.30)	prpB	BPSS0206	278428	279321	+	0.675	297	prpB	0	probable methylisocitrate lyase	Carbohydrate transport and metabolism genes	Cytoplasmic	9.97	[20]
133	0.432857	0	NA	-0.108141	NA	-1.81166	culture only	culture&T5	133	hypothetical protein	no homolog											Cytoplasmic	8.96
138	0.00460465	0.0918723	0.131891	-1.57715	0.0623053	-1.51509	both	all	138	L-threonine 3-dehydrogenase (EC 1.1.1.103)	tdh	BPSS0006	4934	5965	+	0.643	343	tdh	0	L-threonine 3-dehydrogenase	General function prediction only genes	Cytoplasmic	9.97
139	0.0303898	0.5824	0.175368	-1.12641	0.0841113	-1.20422	both	all	139	2-amino-3-ketobutyrate coenzyme A ligase (EC 2.3.1.29)	kbl	BPSS0005	3722	4921	+	0.671	399	kbl	0	2-amino-3-ketobutyrate coenzyme A ligase	Coenzyme transport and metabolism genes	Cytoplasmic	9.97
140	0.360871	0	0.989323	0.0281994	0.872319	-0.265989	culture only	all	140	Predicted transcriptional regulators	BPSS0004	BPSS0004	2946	3554	-	0.686	202	-	0	DNA-binding protein	Transcription genes	Cytoplasmic	9.26
143	0.846708	0	0.571854	-0.515347	0.326081	-0.736937	culture only	all	143	Chromosome segregation ATPases	BPSS0001	BPSS0001	1	1188	+	0.624	395	-	0	hypothetical protein	Replication, recombination and repair genes	Cytoplasmic	8.96
146	0.874777	1.12875	0.846981	-0.165662	0.955122	-0.039286	both	all	146	Replication protein	BPSS2351	BPSS2351	3168589	3170031	-	0.628	480	-	0	replication protein	Not in COGs genes	Cytoplasmic	8.96
147	0.823526	1.04755	4.26061e-07	-2.67343	9.28456e-13	-3.1477	both	all	147	Chromosome (plasmid) partitioning protein ParB	BPSS2350	BPSS2350	3167431	3168498	+	0.608	355	parB	0	partitioning protein ParB	Transcription genes	Cytoplasmic	9.97
148	0.0798333	0	0.00574056	-1.66413	1.0505e-05	-2.24439	culture only	all	148	Chromosome (plasmid) partitioning protein ParA	BPSS2349	BPSS2349	3166744	3167406	+	0.582	220	parA	0	partition protein ParA	Cell cycle control, mitosis and meiosis genes	Cytoplasmic	8.96
151	0.359254	18.1992	0.811889	-0.301069	0.84978	-0.177898	both	all	151	DNA-directed RNA polymerase specialized sigma subunit, sigma24-like	BPSS2347A	BPSS2347A	3164715	3165320	+	0.637	201	-	0	RNA polymerase sigma-70 factor	Transcription genes	Cytoplasmic	8.96
152	0.0346648	0.0648561	0.000116642	-3.29111	1.59713e-07	-3.4617	both	all	152	Putative oxidoreductase	BPSS2346	BPSS2346	3163794	3164351	-	0.633	185	-	0	hypothetical protein	General function prediction only genes	Cytoplasmic	9.26
156	0.517357	0	NA	-0.473176	NA	-0.587233	culture only	all	156	diguanylate cyclase (GGDEF domain) with PAS/PAC sensor	BPSS2342	BPSS2342	3158698	3159633	-	0.667	311	-	0	hypothetical protein	Signal transduction mechanisms genes	Cytoplasmic	9.97
158	0.606581	0.683921	0.149896	1.23638	0.097013	1.13344	both	all	158	Phytoene synthase (EC 2.5.1.32)	BPSS2340	BPSS2340	3156381	3157229	-	0.694	282	-	0	squalene/phytoene synthase	Lipid transport and metabolism genes	Cytoplasmic	8.96
159	0.010805	5.1098	0.0278912	2.12767	0.0341199	1.86073	both	all	159	Squalene--hopene cyclase (EC 5.4.99.17)	shc	BPSS2339	3154080	3156053	-	0.696	657	shc	0	squalene--hopene cyclase	Lipid transport and metabolism genes	CytoplasmicMembrane	10
160	0.703246	0	NA	1.33928	NA	2.60901	culture only	all	160	Adenosylhopane nucleosidase, HpnG	BPSS2338	BPSS2338	3153366	3154073	-	0.777	235	-	0	hypothetical protein	Not in COGs genes	Unknown
166	0.535302	0	NA	0.399168	NA	0.294848	culture only	all	166	Adenosylmethionine-8-amino-7-oxononanoate aminotransferase (EC 2.6.1.62)	BPSS2333	BPSS2333	3148295	3149641	-	0.699	448	-	0	hypothetical protein	Coenzyme transport and metabolism genes	Cytoplasmic	9.97
168	0.226657	3.96696	0.0144457	4.19834	0.0534609	3.39348	both	all	168	Surface lipoprotein	BPSS2331	BPSS2331	3146484	3147467	+	0.693	327	-	0	lipoprotein	Cell wall/membrane biogenesis genes	OuterMembrane	9.92
169	0.760859	0	0.839015	0.343494	0.68858	0.453594	culture only	all	169	Hopanoid-associated RND transporter, HpnN	BPSS2330	BPSS2330	3143858	3146491	+	0.706	877	-	0	hypothetical protein	General function prediction only genes	CytoplasmicMembrane	10
175	0.119535	0.109248	0.0166946	-5.29741	0.00139967	-6.25167	both	culture only	175	Aerotaxis sensor receptor protein	aer	BPSS0276	367570	369114	+	0.704	514	aer	0	aerotaxis receptor	Cell motility genes	CytoplasmicMembrane	10
177	0.401922	0	0.121409	-2.41064	0.00482479	-3.37983	culture only	all	177	Predicted L-lactate dehydrogenase, Iron-sulfur cluster-binding subunit YkgF	BPSS0322	BPSS0322	449545	450993	+	0.69	482	-	0	iron-sulfur binding protein	Energy production and conversion genes	Cytoplasmic	8.96
183	0.382632	0	NA	1.80791			culture only	T5 only	183	Permeases of the major facilitator superfamily	BPSS0326	BPSS0326	454731	456302	-	0.73	523	-	0	transport-related membrane protein	General function prediction only genes	CytoplasmicMembrane	10
186	0.144346	0					culture only	none	186	Ketoglutarate semialdehyde dehydrogenase (EC 1.2.1.26)	BPSS0329	BPSS0329	459223	460815	-	0.751	530	-	0	fatty aldehyde dehydrogenase	Energy production and conversion genes	Cytoplasmic	9.97
187	0.365329	0	NA	1.58686			culture only	T5 only	187	Amino acid permease in 4-hydroxyproline catabolic gene cluster	BPSS0330	BPSS0330	460891	462516	-	0.692	541	-	0	amino-acid permease membrane protein	Amino acid transport and metabolism genes	CytoplasmicMembrane	10
193	0.689582	0.581548					both	none	193	Putative oxidoreductase in 4-hydroxyproline catabolic gene cluster	BPSS0335	BPSS0335	466421	467713	+	0.781	430	-	0	oxidoreductase	General function prediction only genes	Unknown
196	0.229725	0			NA	1.17604	culture only	T6 only	196	hypothetical protein	no homolog											Cytoplasmic	8.96
198	0.405685	0	NA	-0.793231	NA	-3.16603	culture only	culture&T5	198	4-hydroxyphenylpyruvate dioxygenase (EC 1.13.11.27)	BPSS0339	BPSS0339	470668	472722	-	0.706	684	-	0	amino acid dioxygenase	General function prediction only genes	Cytoplasmic	9.97
199	0.728154	0	NA	1.80738	NA	1.73759	culture only	T5&T6	199	3-dehydroquinate dehydratase II (EC 4.2.1.10)	aroQ2	BPSS0340	472982	473437	+	0.691	151	aroQ2	0	3-dehydroquinate dehydratase	Amino acid transport and metabolism genes	Cytoplasmic	9.26
200	0.333922	#DIV/0!			NA	1.05534	J774 only	T6 only	200	Quinate/shikimate 5-dehydrogenase I delta (EC 1.1.1.25)	aroE	BPSS0341	473434	474288	+	0.73	284	aroE	0	shikimate 5-dehydrogenase	Amino acid transport and metabolism genes	Cytoplasmic	9.97
204	0.520948	0					culture only	none	204	2-aminoethylphosphonate ABC transporter ATP-binding protein (TC 3.A.1.9.1)	BPSS0345	BPSS0345	478571	479668	+	0.727	365	-	0	ABC transport system, ATP-binding protein	Amino acid transport and metabolism genes	CytoplasmicMembrane	7.88
214	0.0216678	0.560017	0.720473	-0.503068	0.688193	-0.474574	both	all	214	Succinate-semialdehyde dehydrogenase [NADP+] (EC 1.2.1.16)	gabD	BPSS0280	374061	375530	-	0.693	489	gabD	0	succinate-semialdehyde dehydrogenase (NADP+)	Energy production and conversion genes	Cytoplasmic	9.26
215	0.0263957	0.352205	0.942718	-0.191067	0.459248	-1.19357	both	all	215	Gamma-aminobutyrate:alpha-ketoglutarate aminotransferase (EC 2.6.1.19)	gabT	BPSS0281	375588	376871	-	0.693	427	gabT	0	4-aminobutyrate aminotransferase	Amino acid transport and metabolism genes	Cytoplasmic	9.97
216	0.349429	0	0.63517	-0.8271	0.650262	-0.59024	culture only	all	216	Transcriptional regulator GabR of GABA utilization (GntR family with aminotransferase-like domain)	BPSS0282	BPSS0282	377013	378707	+	0.734	564	-	0	GntR-family regulatory protein	Amino acid transport and metabolism genes	Cytoplasmic	9.97
218	0.966577	0.980248	0.811532	0.488405	0.838984	0.334444	both	all	218	Selenide,water dikinase (EC 2.7.9.3)	selD	BPSS0287	383913	384977	+	0.731	354	selD	0	selenophosphate synthetase	Amino acid transport and metabolism genes	Unknown
219	0.500258	0	NA	0.871603	0.315029	1.53219	culture only	all	219	Transcriptional regulator, LysR family	BPSL1971	BPSL1971	2345922	2346863	-	0.686	313	-	0	putative LysR-family transcriptional regulator	Transcription genes	Cytoplasmic	9.97
222	0.015487	0	0.821442	-0.278705	0.970499	-0.0419948	culture only	all	222	Purine nucleoside permease	BPSS0288	BPSS0288	386335	387396	+	0.669	353	-	0	lipoprotein	Nucleotide transport and metabolism genes	Unknown
226	0.419502	5.51333	0.939776	0.165781	0.815635	0.297552	both	all	226	Probable transcription regulator protein of MDR efflux pump cluster	BPSS0290	BPSS0290	388854	389858	-	0.658	334	-	0	LysR-family transcriptional regulator	Transcription genes	Cytoplasmic	9.97
233	0.68786	0	0.341884	-1.04975	0.627929	-0.439064	culture only	all	233	Transcriptional regulator, GntR family	BPSS0296	BPSS0296	399105	399764	-	0.617	219	-	0	GntR-family transcriptional regulator	Transcription genes	Cytoplasmic	9.97
234	0.650389	#DIV/0!	0.202364	-1.74721	0.302289	-1.11638	J774 only	all	234	GCN5-related N-acetyltransferase	BPSS0297	BPSS0297	399920	400390	+	0.694	156	-	0	acetyltransferase	General function prediction only genes	Unknown
237	0.462288	0	NA	-0.585542	NA	-2.19781	culture only	all	237	Long-chain-fatty-acid--CoA ligase (EC 6.2.1.3)	BPSS0299	BPSS0299	401900	403765	-	0.713	621	-	0	fatty-acid CoA ligase	Secondary metabolites biosynthesis, transport and catabolism genes	Cytoplasmic	9.97	[33]
238	0.214517	0	NA	1.58686			culture only	T5 only	238	Malonyl CoA-acyl carrier protein transacylase (EC 2.3.1.39)	BPSS0300	BPSS0300	403782	404681	-	0.728	299	-	0	malonyl CoA-acyl carrier protein	Lipid transport and metabolism genes	Cytoplasmic	9.97	[33]
240	0.139225	0.273985	NA	-0.839117	NA	-1.93463	both	all	240	Long-chain-fatty-acid--CoA ligase (EC 6.2.1.3)	BPSS0302	BPSS0302	405181	407040	-	0.697	619	-	0	fatty acid biosynthesis-related CoA ligase	Secondary metabolites biosynthesis, transport and catabolism genes	Cytoplasmic	9.97	[33]
241	0.40035	#DIV/0!	NA	-2.36705	NA	-3.14459	J774 only	culture only	241	Diaminopimelate decarboxylase (EC 4.1.1.20)	BPSS0303	BPSS0303	407070	408329	-	0.712	419	-	0	diaminopimelate decarboxylase	Amino acid transport and metabolism genes	Cytoplasmic	9.97	[33]
242	0.79329	0	NA	-1.38424	NA	-1.81166	culture only	culture only	242	putative polyketide synthase	BPSS0304	BPSS0304	408326	409807	-	0.755	493	-	0	hypothetical protein	Secondary metabolites biosynthesis, transport and catabolism genes	Unknown		[33]
243	0.256083	0	NA	-0.577852	NA	-1.55216	culture only	all	243	Ketol-acid reductoisomerase (EC 1.1.1.86)	BPSS0305	BPSS0305	409804	410859	-	0.709	351	-	0	ketol-acid reductoisomerase	Coenzyme transport and metabolism genes	Cytoplasmic	9.97	[33]
245	0.115816	0					culture only	none	245	hypothetical protein	no homolog											Cytoplasmic	8.96
247	0.117241	0					culture only	none	247	LigA	no homolog											Cytoplasmic	8.96
250	0.144999	0	NA	0.0460531	NA	-1.5597	culture only	all	250	4-aminobutyraldehyde dehydrogenase (EC 1.2.1.19)	BPSS0307	BPSS0307	423325	424737	-	0.725	470	-	0	aldehyde dehydrogenase	Energy production and conversion genes	Cytoplasmic	9.26	[33]
251	0.555035	0	0.527723	-1.38424	0.142689	-2.49709	culture only	all	251	Omega-amino acid--pyruvate aminotransferase (EC 2.6.1.18)	BPSS0308	BPSS0308	424731	426152	-	0.696	473	-	0	hypothetical protein	Coenzyme transport and metabolism genes	Cytoplasmic	9.97	[33]
252	0.0343016	0	NA	0.0442235	NA	-1.29145	culture only	all	252	SyrP-like protein	BPSS0309	BPSS0309	426161	427240	-	0.719	359	-	0	peptide synthase regulatory protein	Not in COGs genes	Cytoplasmic	9.97	[33]
255	0.697049	0.543825	0.140734	-2.08024	0.116896	-1.60657	both	all	255	Malonyl CoA-acyl carrier protein transacylase (EC 2.3.1.39)	BPSS0311	BPSS0311	428856	437384	-	0.743	2842	-	0	multifunctional polyketide-peptide syntase	Secondary metabolites biosynthesis, transport and catabolism genes	CytoplasmicMembrane	10	[20][33]
258	0.353801	#DIV/0!	NA	1.80738	NA	1.17604	J774 only	T5&T6	258	Methionine ABC transporter substrate-binding protein	BPSS0313	BPSS0313	439636	440475	+	0.662	279	-	0	lipoprotein	Inorganic ion transport and metabolism genes	CytoplasmicMembrane	9.97
259	0.370907	0	NA	0.660413	NA	0.0568803	culture only	all	259	Coenzyme F420-dependent N5,N10-methylene tetrahydromethanopterin reductase and related flavin-dependent oxidoreductases	BPSS0314	BPSS0314	440493	441887	+	0.685	464	-	0	monooxygenase	Energy production and conversion genes	Cytoplasmic	9.97
260	0.764245	0	NA	1.80738	NA	3.15749	culture only	T5&T6	260	hypothetical protein	no homolog											Unknown
265	0.651433	0	0.474623	-0.942753	0.156064	-1.39132	culture only	all	265	Lactate-responsive regulator LldR in Enterobacteria, GntR family	BPSS0320	BPSS0320	447574	448293	-	0.7	239	-	0	GntR-family transcriptional regulator	Transcription genes	Cytoplasmic	9.97
267	0.4775	0	0.653011	-0.738866	0.399344	0.77158	culture only	all	267	Putative homoserine kinase type II (protein kinase fold)	BPSL0220	BPSL0220	228647	229678	+	0.692	343	-	0	hypothetical protein	General function prediction only genes	Cytoplasmic	9.97
270	0.219377	0	0.0574605	1.17597	0.00226696	1.54147	culture only	all	270	Ribonuclease P protein component (EC 3.1.26.5)	rnpA	BPSL0076	87606	88016	+	0.684	136	rnpA	0	ribonuclease P protein component	Translation genes	Unknown
271	0.439522	0.636496	0.0456053	1.20893	0.0128938	1.1054	both	all	271	LSU ribosomal protein L34p	rpmH	BPSL0075	87398	87532	+	0.659	44	-	0	50S ribosomal protein L34	Translation genes	Cytoplasmic	9.26
272	0.372641	3.66996	0.375481	-0.634859	0.942207	-0.0557647	both	all	272	Chromosomal replication initiator protein DnaA	dnaA	BPSL0075a	85351	86952	-	0.657	533	dnaA	0	chromosomal replication initiation protein	Replication, recombination and repair genes	Cytoplasmic	9.26
273	0.0303383	1.57826	NA	-0.623611	0.732808	-0.213252	both	all	273	DNA polymerase III beta subunit (EC 2.7.7.7)	dnaN	BPSL0074	84085	85188	-	0.636	367	dnaN	0	DNA polymerase III subunit beta	Replication, recombination and repair genes	Cytoplasmic	9.97
274	0.87926	0.964097	0.669096	-0.328735	0.976335	-0.0256175	both	all	274	DNA gyrase subunit B (EC 5.99.1.3)	gyrB	BPSL0073	81428	83896	-	0.642	822	-	0	DNA gyrase subunit B	Replication, recombination and repair genes	Cytoplasmic	9.97
278	0.333967	0	NA	1.80791	NA	1.51862	culture only	T5&T6	278	RNA polymerase sigma-54 factor RpoN	BPSL0070	BPSL0070	78275	78790	-	0.692	171	-	0	putative RNA polymerase sigma factor	Transcription genes	CytoplasmicMembrane	9.82
279	0.129427	0	NA	-0.386018	NA	-1.195	culture only	all	279	Transmembrane regulator protein PrtR	BPSL0069	BPSL0069	77520	78278	-	0.744	252	-	0	putative transmembrane regulator	Transcription genes	Unknown
284	0.235914	0	0.804856	0.477741	0.717774	0.515908	culture only	all	284	FIG00455491: hypothetical protein	BPSL0065	BPSL0065	74135	74701	-	0.683	188	-	0	putative lipoprotein	Not in COGs genes	Unknown
285	0.416033	0	NA	-1.52378	NA	-2.28412	culture only	culture only	285	Alpha-methylacyl-CoA racemase (EC 5.1.99.4)	BPSL0064	BPSL0064	72925	74058	+	0.721	377	-	0	alpha-methylacyl-CoA racemase	Energy production and conversion genes	Unknown
286	0.0205096	0	0.980577	-0.0598128	0.906894	0.182616	culture only	all	286	Pca regulon regulatory protein PcaR	BPSS0274	BPSS0274	364563	365420	-	0.673	285	-	0	IclR-family transcriptional regulator	Transcription genes	Cytoplasmic	9.26
290	0.138206	0					culture only	none	290	Heavy metal RND efflux outer membrane protein, CzcC family	BPSL0019	BPSL0019	20480	22135	-	0.742	551	-	0	outer membrane efflux lipoprotein	Intracellular trafficking and secretion genes	OuterMembrane	10
291	0.323506	0			NA	1.73759	culture only	T6 only	291	Probable Co/Zn/Cd efflux system membrane fusion protein	no homolog											CytoplasmicMembrane	9.82
292	0.32336	0					culture only	none	292	Cobalt-zinc-cadmium resistance protein CzcA; Cation efflux system protein CusA	czcA	BPSS1041	1417105	1420338	-	0.699	1077	czcA	0	cation efflux system protein	Inorganic ion transport and metabolism genes	CytoplasmicMembrane	10
293	0.403931	0	NA	-1.05921	NA	1.35847	culture only	culture&T6	293	hypothetical protein	no homolog											Cytoplasmic	8.96
299	0.229833	2.15642	0.340939	-0.708749	0.791477	-0.190096	both	all	299	Argininosuccinate synthase (EC 6.3.4.5)	argG	BPSL0298	314669	316009	+	0.647	446	argG	0	argininosuccinate synthase	Amino acid transport and metabolism genes	Cytoplasmic	9.97
304	0.107335	0	0.0123324	-4.06632	0.000609321	-6.55326	culture only	culture&T5	304	Lead, cadmium, zinc and mercury transporting ATPase (EC 3.6.3.3) (EC 3.6.3.5); Copper-translocating P-type ATPase (EC 3.6.3.4)	silP	BPSL0302	318749	321172	-	0.7	807	silP	0	putative cation transporting P-type ATPase	Inorganic ion transport and metabolism genes	CytoplasmicMembrane	9.82
308	0.0626573	0	0.0841568	-3.28443	0.00972244	-4.14311	culture only	all	308	LemA family protein	BPSL0303	BPSL0303	321837	322511	+	0.655	224	-	0	putative lipoprotein	Function unknown genes	Unknown
309	0.136781	0	0.0907737	-4.22683	0.0339913	-3.71174	culture only	culture&T6	309	Beta-propeller domains of methanol dehydrogenase type	BPSL0304	BPSL0304	322508	323356	+	0.721	282	-	0	putative glycine rich membrane protein	General function prediction only genes	CytoplasmicMembrane	10
310	0.334674	0	NA	-3.84219	0.035207	-4.74778	culture only	culture only	310	FIG004694: hypothetical protein	BPSL0305	BPSL0305	323353	323853	+	0.685	166	-	0	hypothetical protein	Function unknown genes	Cytoplasmic	8.96
311	0.235339	0	0.00172933	-4.77123	1.06036e-05	-5.15536	culture only	all	311	Avidin family protein	BPSL0311	BPSL0311	331093	331539	+	0.656	148	-	0	avidin family protein	Not in COGs genes	Unknown
312	0.705131	0.894569	0.227388	1.39623	0.00630077	2.17867	both	all	312	Glucosamine--fructose-6-phosphate aminotransferase [isomerizing] (EC 2.6.1.16)	glmS1	BPSL0312	331614	333446	-	0.677	610	glmS1	0	D-fructose-6-phosphate amidotransferase	Cell wall/membrane biogenesis genes	Cytoplasmic	9.97
313	0.376002	0.741715	0.23736	1.0531	0.122959	1.09971	both	all	313	N-acetylglucosamine-1-phosphate uridyltransferase (EC 2.7.7.23) / Glucosamine-1-phosphate N-acetyltransferase (EC 2.3.1.157)	glmU	BPSL0313	333510	334871	-	0.703	453	glmU	0	bifunctional glmU protein	Cell wall/membrane biogenesis genes	Cytoplasmic	9.97
317	0.0924916	0	0.224709	-1.30229	0.529806	-0.585629	culture only	all	317	COG1565: Uncharacterized conserved protein	BPSL0317	BPSL0317	337902	339092	+	0.715	396	-	0	hypothetical protein	Function unknown genes	Unknown
320	0.582792	0	NA	-1.2688	0.852332	0.369053	culture only	all	320	Fructokinase (EC 2.7.1.4)	BPSL0320	BPSL0320	340129	341037	-	0.727	302	-	0	PfkB family carbohydrate kinase	Carbohydrate transport and metabolism genes	Unknown
321	0.365606	0	NA	-3.31838	0.896185	-0.264922	culture only	culture&T6	321	D-mannose isomerase (EC 5.3.1.7)	BPSL0321	BPSL0321	341034	342491	-	0.706	485	-	0	hypothetical protein	Carbohydrate transport and metabolism genes	Unknown
322	0.333394	0	0.559489	-0.932155	0.224594	-1.28352	culture only	all	322	Transcriptional regulators	BPSL0322	BPSL0322	342488	343507	-	0.718	339	-	0	LacI family regulatory protein	Transcription genes	Cytoplasmic	9.26
328	0.0316333	0	0.725336	-0.542984	0.494295	-0.722076	culture only	all	328	Positive regulator of Tartrate dehydrogenase/decarboxylase/D-malic enzyme	BPSL0327	BPSL0327	349356	350318	+	0.697	320	-	0	LysR family regulatory protein	Transcription genes	Cytoplasmic	9.97
329	0.593615	1.19446	0.14358	-1.099	0.491676	-0.631085	both	all	329	Dioxygenases related to 2-nitropropane dioxygenase	BPSL0328	BPSL0328	350794	351753	-	0.676	319	-	0	putative 2-nitropropane dioxygenase	General function prediction only genes	Cytoplasmic	9.26
330	0.34391	#DIV/0!	0.0138861	-2.85673	0.0224866	-1.80977	J774 only	all	330	Haloacetate dehalogenase H-1 (EC 3.8.1.3)	BPSL0329	BPSL0329	351992	352942	+	0.684	316	-	0	putative hydrolase	General function prediction only genes	Extracellular	9.45
332	0.560629	0	NA	0.294924	NA	0.470199	culture only	all	332	Permease of the drug/metabolite transporter (DMT) superfamily	BPSL0331	BPSL0331	353624	354538	+	0.697	304	-	0	hypothetical protein	General function prediction only genes	CytoplasmicMembrane	10
335	0.524512	0	0.79338	0.511693	0.447365	0.944659	culture only	all	335	Hydroxymethylglutaryl-CoA lyase (EC 4.1.3.4)	BPSL0333	BPSL0333	355727	356662	-	0.702	311	-	0	hydroxymethylglutaryl-CoA lyase	Amino acid transport and metabolism genes	Cytoplasmic	9.26
336	0.196726	0	0.451199	-0.93222	0.850722	0.184567	culture only	all	336	probable dioxygenase	BPSL0335	BPSL0335	357694	358107	-	0.657	137	-	0	glyoxalase/bleomycin resistance protein/dioxygenase superfamily protein	General function prediction only genes	Unknown
345	0.119413	0.280251	NA	-2.68374	NA	-0.380811	both	culture&T6	345	Dihydrodipicolinate synthase (EC 4.2.1.52)	BPSL0346	BPSL0346	369407	370309	-	0.691	300	-	0	dihydrodipicolinate synthetase family protein	Amino acid transport and metabolism genes	Cytoplasmic	9.97
346	0.0587326	0	0.980577	0.0650271	0.888463	-0.236359	culture only	all	346	Long-chain-fatty-acid--CoA ligase (EC 6.2.1.3)	BPSL0864	BPSL0864	1004177	1005742	-	0.715	521	-	0	putative AMP-binding enzyme	Secondary metabolites biosynthesis, transport and catabolism genes	Cytoplasmic	9.97
349	0.617659	0	0.317111	-1.39319	0.220882	-1.19637	culture only	all	349	Methylated-DNA--protein-cysteine methyltransferase (EC 2.1.1.63)	BPSL0862	BPSL0862	1002367	1002891	+	0.669	174	-	0	putative methylated-DNA--protein-cysteine methyltransferase	Replication, recombination and repair genes	Cytoplasmic	9.26
351	0.772141	0	0.63181	-0.692032	0.407903	-0.846528	culture only	all	351	ATPase YjeE, predicted to have essential role in cell wall biosynthesis	BPSL0860	BPSL0860	1000553	1001107	-	0.692	184	-	0	putative hydrolase	General function prediction only genes	Cytoplasmic	9.97
352	0.0732855	0	0.630217	-0.685037	0.269272	-0.979332	culture only	all	352	N-acetylmuramoyl-L-alanine amidase (EC 3.5.1.28)	BPSL0859	BPSL0859	999015	1000559	-	0.689	514	-	0	putative N-acetylmuramoyl-L-alanine amidase	Cell wall/membrane biogenesis genes	Unknown
355	0.0211981	2.01407	0.00773856	-2.77518	0.0251466	-1.86349	both	all	355	COG3118: Thioredoxin domain-containing protein EC-YbbN	BPSL0856	BPSL0856	995643	996548	-	0.692	301	-	0	putative thioredoxin protein	Posttranslational modification, protein turnover, chaperones genes	Cytoplasmic	9.97
356	0.495679	0	0.548054	-0.973852	0.695474	-0.455278	culture only	all	356	Dinucleotide-utilizing enzymes involved in molybdopterin and thiamine biosynthesis family 1	BPSL0855	BPSL0855	994504	995370	+	0.704	288	-	0	ThiF family protein	Coenzyme transport and metabolism genes	Cytoplasmic	9.97
357	0.0464997	0.350758	0.00459855	-1.75821	0.0018677	-1.39271	both	all	357	Pyridoxamine 5&#39;-phosphate oxidase (EC 1.4.3.5)	pdxH	BPSL0854	993726	994388	-	0.685	220	pdxH	0	pyridoxamine 5'-phosphate oxidase	Coenzyme transport and metabolism genes	Cytoplasmic	9.26
358	4.98862e-05	0.14758	0.0394666	-1.83687	0.0103554	-1.76974	both	all	358	Cyclopropane-fatty-acyl-phospholipid synthase (EC 2.1.1.79)	BPSL0853	BPSL0853	992374	993594	-	0.644	406	-	0	putative cyclopropane-fatty-acyl-phospholipid synthase	Cell wall/membrane biogenesis genes	Cytoplasmic	9.97
359	0.424398	0	0.69986	-0.795684	0.775239	-0.410803	culture only	all	359	FIG003003: hypothetical protein	BPSL0852	BPSL0852	990788	991951	-	0.73	387	-	0	hypothetical protein	Function unknown genes	Unknown
360	8.14414e-05	0.123477	0.980577	-0.0598128	0.830611	0.325177	both	all	360	Peptide methionine sulfoxide reductase MsrA (EC 1.8.4.11)	BPSL0851	BPSL0851	989874	990431	+	0.654	185	-	0	putative peptide methionine sulfoxide reductase	Posttranslational modification, protein turnover, chaperones genes	Cytoplasmic	8.96
363	0.00516801	0	0.124009	1.81246	0.046573	1.85387	culture only	all	363	Leucine-responsive regulatory protein, regulator for leucine (or lrp) regulon and high-affinity branched-chain amino acid transport system	BPSL0849	BPSL0849	988476	988979	+	0.651	167	-	0	AsnC family transcriptional regulator	Transcription genes	Cytoplasmic	9.97
364	0.0352738	0	0.193129	-1.6225	0.00564028	-2.87184	culture only	all	364	Kynurenine formamidase, bacterial (EC 3.5.1.9)	BPSL0848	BPSL0848	987705	988346	-	0.729	213	-	0	hypothetical protein	General function prediction only genes	Cytoplasmic	8.96
365	0.286153	0	0.672191	-0.955746	0.918532	0.158408	culture only	all	365	Kynureninase (EC 3.7.1.3)	BPSL0847	BPSL0847	986413	987663	-	0.704	416	-	0	hypothetical protein	Amino acid transport and metabolism genes	Cytoplasmic	9.97
367	0.462952	0	NA	-1.23941	NA	-0.415968	culture only	all	367	4-hydroxybenzoate transporter	BPSL0845	BPSL0845	983974	985368	+	0.736	464	-	0	putative transporter protein	General function prediction only genes	CytoplasmicMembrane	10
373	0.404693	#DIV/0!	NA	-0.761061	0.917247	0.211886	J774 only	all	373	D-arabinitol 4-dehydrogenase (EC 1.1.1.11)	dalD	BPSL0840	976472	977914	-	0.726	480	dalD	0	putative D-arabinitol 4-dehydrogenase	Carbohydrate transport and metabolism genes	Cytoplasmic	9.97
374	0.105841	0	0.850704	-0.434372	0.802351	-0.407972	culture only	all	374	Xylulose kinase (EC 2.7.1.17)	dalK	BPSL0839	974880	976361	-	0.748	493	dalK	0	putative carbohydrate kinase	Carbohydrate transport and metabolism genes	CytoplasmicMembrane	8.46
376	0.636527	0	NA	2.10743			culture only	T5 only	376	Major facilitator family transporter	BPSL0837	BPSL0837	972462	973673	+	0.761	403	-	0	putative transporter protein	Carbohydrate transport and metabolism genes	CytoplasmicMembrane	10
382	0.327999	0	NA	-2.87102	NA	-0.124491	culture only	culture&T6	382	Various polyols ABC transporter, ATP-binding component	BPSL0833	BPSL0833	967116	968282	+	0.68	388	-	0	putative sugar ABC transporter protein	Carbohydrate transport and metabolism genes	CytoplasmicMembrane	9.82
383	0.754451	0			NA	1.05534	culture only	T6 only	383	Hydrolase in polyol utilization gene cluster, haloacid dehalogenase-like family	BPSL0832	BPSL0832	966411	967109	+	0.743	232	-	0	putative haloacid dehalogenase hydrolase	General function prediction only genes	Cytoplasmic	9.97
386	0.101519	0	NA	2.65067	NA	3.48966	culture only	T5&T6	386	Various polyols ABC transporter, periplasmic substrate-binding protein	BPSL0829	BPSL0829	963171	964499	+	0.67	442	-	0	putative periplasmic ABC transporter substrate-binding component	Carbohydrate transport and metabolism genes	Periplasmic	9.84
387	0.388261	0	NA	0.563707	NA	-0.392095	culture only	all	387	Tagatose-6-phosphate kinase (EC 2.7.1.144) / 1-phosphofructokinase (EC 2.7.1.56)	BPSL0828	BPSL0828	961624	963120	+	0.735	498	-	0	putative tagatose 6-phosphate kinase protein	Carbohydrate transport and metabolism genes	Cytoplasmic	8.96
388	0.102521	0	NA	-0.473107	NA	-1.28972	culture only	all	388	Fructokinase (EC 2.7.1.4)	scrK	BPSL0827	960680	961636	+	0.741	318	scrK	0	putative fructokinase	Carbohydrate transport and metabolism genes	Cytoplasmic	9.97
389	0.325589	0.462185	NA	-1.40292	NA	-0.747684	both	all	389	Sorbitol dehydrogenase (EC 1.1.1.14)	BPSL0826	BPSL0826	959899	960675	+	0.696	258	-	0	sorbitol dehydrogenase	General function prediction only genes	Cytoplasmic	9.97
391	0.00524183	0	NA	0.263609	NA	1.30748	culture only	all	391	Zinc ABC transporter, periplasmic-binding protein ZnuA	BPSL0824	BPSL0824	958008	958883	-	0.7	291	-	0	putative periplasmic solute-binding protein	Inorganic ion transport and metabolism genes	CytoplasmicMembrane	9.97
392	0.20197	0	NA	-2.29365	NA	-3.08235	culture only	culture only	392	Zinc ABC transporter, ATP-binding protein ZnuC	BPSL0823	BPSL0823	957113	957985	-	0.71	290	-	0	putative ABC transporter ATP-binding component	Inorganic ion transport and metabolism genes	CytoplasmicMembrane	9.82
394	0.373675	0	NA	-1.05921	NA	-0.26144	culture only	culture&T6	394	hypothetical protein	no homolog											Unknown
395	0.332652	0	NA	2.24263	NA	2.02672	culture only	all	395	S-formylglutathione hydrolase (EC 3.1.2.12)	fghA	BPSL0821	955324	956184	+	0.697	286	fghA	0	putative S-formylglutathione hydrolase	General function prediction only genes	Unknown
396	0.0869657	1.31518	0.488054	1.03676	0.686151	0.539115	both	all	396	S-(hydroxymethyl)glutathione dehydrogenase (EC 1.1.1.284)	flhA	BPSL0820	954204	955310	+	0.649	368	-	0	glutathione-dependent formaldehyde dehydrogenase	Energy production and conversion genes	Cytoplasmic	9.97
397	0.330773	0	0.91	0.354956	0.70333	0.677336	culture only	all	397	Transcriptional regulator, AraC family	BPSL0819	BPSL0819	952965	953999	-	0.693	344	-	0	AraC family transcriptional regulator	Transcription genes	Cytoplasmic	8.96
398	0.680863	2.01314	NA	1.59999	NA	1.73799	both	all	398	Xylulose kinase (EC 2.7.1.17)	BPSL0818	BPSL0818	951272	952696	+	0.769	474	-	0	putative sugar kinase protein	Carbohydrate transport and metabolism genes	CytoplasmicMembrane	8.46
401	0.320885	0	0.199923	0.696787	0.438519	0.388573	culture only	all	401	Translation elongation factor Tu	tuf	BPSL3228	3828544	3829734	-	0.631	396	tuf	0	elongation factor Tu	Translation genes	Cytoplasmic	9.97
402	0.00685897	0	0.212118	0.74979	0.15759	0.77967	culture only	all	402	Preprotein translocase subunit SecE (TC 3.A.5.1.1)	secE	BPSL3227	3827986	3828366	-	0.554	126	secE	0	translocase	Intracellular trafficking and secretion genes	CytoplasmicMembrane	10
403	0.178333	1.38725	0.145521	0.960176	0.0804719	1.03143	both	all	403	Transcription antitermination protein NusG	nusG	BPSL3226	3827427	3827984	-	0.6	185	nusG	0	transcription antitermination protein NusG	Transcription genes	Cytoplasmic	9.97
404	0.0673413	0.58807	2.44001e-06	2.37217	1.66205e-06	2.29459	both	all	404	LSU ribosomal protein L11p (L12e)	rplK	BPSL3225	3826850	3827281	-	0.618	143	rplK	0	50S ribosomal protein L11	Translation genes	Cytoplasmic	9.26
405	0.0578817	1.96619	5.36604e-05	2.26834	5.17556e-05	2.14387	both	all	405	LSU ribosomal protein L1p (L10Ae)	rplA	BPSL3224	3826151	3826849	-	0.652	232	rplA	0	50S ribosomal protein L1	Translation genes	Cytoplasmic	9.26
406	0.403812	1.34798	7.83487e-16	3.66456	5.08238e-14	3.3938	both	all	406	LSU ribosomal protein L10p (P0)	rplJ	BPSL3223	3825356	3825853	-	0.606	165	rplJ	0	50S ribosomal protein L10	Translation genes	Cytoplasmic	9.26
407	0.0217312	2.3977	1.24076e-10	3.32408	2.69701e-10	3.25419	both	all	407	LSU ribosomal protein L7/L12 (P1/P2)	rplL	BPSL3222	3824918	3825250	-	0.616	110	rplL	0	50S ribosomal protein L7/L12	Translation genes	Unknown*
408	0.0554318	1.69752	0.0270003	1.39408	0.0227605	1.39773	both	all	408	DNA-directed RNA polymerase beta subunit (EC 2.7.7.6)	rpoB	BPSL3221	3820448	3824554	-	0.631	1368	-	0	DNA-directed RNA polymerase beta subunit	Transcription genes	Cytoplasmic	9.97
409	0.0928258	1.61789	0.189064	0.938602	0.133829	0.987849	both	all	409	DNA-directed RNA polymerase beta&#39; subunit (EC 2.7.7.6)	rpoC	BPSL3220	3816188	3820426	-	0.641	1412	rpoC	0	DNA-directed RNA polymerase beta' subunit	Transcription genes	Cytoplasmic	9.97
410	0.077331	0.044884	0.554486	0.733025	0.152637	1.15125	both	all	410	ATP-dependent DNA helicase RecQ	recQ	BPSL3219	3814140	3816074	-	0.677	644	recQ	0	ATP-dependent DNA helicase RecQ	Replication, recombination and repair genes	Cytoplasmic	9.97	[20]
411	0.43343	1.3255	0.000304589	1.58616	0.000260353	1.38301	both	all	411	SSU ribosomal protein S12p (S23e)	rpsL	BPSL3218	3813544	3813924	-	0.617	126	rpsL	0	30S ribosomal protein S12	Translation genes	Cytoplasmic	9.26
412	0.0510463	1.84215	3.60013e-07	2.03264	1.25643e-07	1.88552	both	all	412	SSU ribosomal protein S7p (S5e)	rpsG	BPSL3217	3812903	3813373	-	0.601	156	rpsG	0	30S ribosomal protein S7	Translation genes	Cytoplasmic	9.26
413	0.0167727	2.12281	0.000126597	1.59994	0.0013309	1.30319	both	all	413	Translation elongation factor G	fusA	BPSL3216	3810679	3812781	-	0.62	700	fusA	0	elongation factor EF-2	Translation genes	Cytoplasmic	10
414	0.190223	1.31627	0.00648362	-1.85676	0.163976	-0.929464	both	all	414	Aldehyde dehydrogenase (EC 1.2.1.3), PaaZ	paaZ	BPSL3041	3630348	3632054	+	0.666	568	paaZ	0	putative phenylacetic acid degradation oxidoreductase	Energy production and conversion genes	Cytoplasmic	9.26
415	0.281644	0.461551	0.626394	-1.03511	0.678595	-0.699145	both	all	415	Enoyl-CoA hydratase (EC 4.2.1.17)	paaF	BPSL3040	3629441	3630235	-	0.626	264	paaF	0	enoyl-CoA hydratase	Lipid transport and metabolism genes	Cytoplasmic	9.97
428	0.182315	0	0.309491	-2.23609	0.0607108	-3.43353	culture only	all	428	Methionine ABC transporter ATP-binding protein	BPSS1931	BPSS1931	2614576	2615274	-	0.681	232	-	0	ABC transport system, ATP-binding protein	Defense mechanisms genes	CytoplasmicMembrane	10
429	0.217888	0	NA	-1.10828	NA	-3.52291	culture only	culture&T5	429	Membrane protein	no homolog											Unknown
430	0.372537	0	NA	-2.26982	NA	-3.09467	culture only	culture only	430	Outer membrane protein	BPSS1929	BPSS1929	2612032	2613516	-	0.744	494	-	0	outer membrane lipoprotein	Intracellular trafficking and secretion genes	OuterMembrane	9.45
431	0.282369	0	6.35368e-08	-5.84083	3.22188e-10	-7.63529	culture only	all	431	Carbohydrate Esterase Family 4	BPSS1928	BPSS1928	2611158	2611997	+	0.711	279	-	0	hypothetical protein	Carbohydrate transport and metabolism genes	Cytoplasmic	8.96
433	0.320935	0	NA	-1.05349	NA	-1.99144	culture only	all	433	Methyl-accepting chemotaxis protein I (serine chemoreceptor protein)	BPSS1927	BPSS1927	2608475	2610166	-	0.687	563	-	0	methyl-accepting chemotaxis protein	Cell motility genes	CytoplasmicMembrane	10
437	0.00205752	0	0.00272575	-4.54491	3.27999e-05	-5.60713	culture only	all	437	Osmotically inducible protein Y precursor	BPSS1924	BPSS1924	2605105	2605755	-	0.691	216	-	0	hypothetical protein	General function prediction only genes	Cytoplasmic	8.96
441	0.00301345	0.356346	NA	-2.64696	NA	-3.46897	both	culture only	441	Decarboxylase family protein	BPSS1922	BPSS1922	2602830	2603777	+	0.709	315	-	0	hypothetical protein	General function prediction only genes	Cytoplasmic	9.26
444	0.174486	0	0.000506209	-5.16083	5.33491e-06	-6.302	culture only	all	444	FIG00455230: hypothetical protein	BPSS1920	BPSS1920	2601413	2601841	+	0.692	142	-	0	hypothetical protein	Not in COGs genes	Cytoplasmic	8.96
450	0.00761755	0.0371764	2.78737e-11	-5.79416	1.48941e-16	-5.47732	both	all	450	Acetoacetyl-CoA reductase (EC 1.1.1.36)	phbB	BPSS1916	2597063	2597809	-	0.651	248	phbB	0	acetoacetyl-CoA reductase	General function prediction only genes	Cytoplasmic	9.97
451	0.419576	0	0.0703978	-4.42888	0.0225994	-3.74333	culture only	culture&T6	451	Metallo-beta-lactamase family protein, RNA-specific	BPSS1915	BPSS1915	2595091	2596470	+	0.687	459	-	0	metallo-beta-lactamase family protein	Translation genes	Cytoplasmic	9.97
459	0.295228	0	NA	0.264035	NA	-1.43763	culture only	all	459	Lipase (EC 3.1.1.3)	BPSS1907	BPSS1907	2584182	2585090	-	0.736	302	-	0	hypothetical protein	Lipid transport and metabolism genes	Cytoplasmic	8.96
463	0.16806	0	NA	-2.43383	NA	-1.7185	culture only	culture&T6	463	Benzoate 1,2-dioxygenase alpha subunit (EC 1.14.12.10)	no homolog											Cytoplasmic	9.97
464	0.376811	0	0.984105	-0.0519699	0.393456	1.00806	culture only	all	464	Aromatic hydrocarbon utilization transcriptional regulator CatR (LysR family)	BPSS1902	BPSS1902	2579291	2580205	-	0.66	304	-	0	LysR-family transcriptional regulator	Transcription genes	Cytoplasmic	9.97
468	0.938334	1.2423	NA	1.71148	0.00868986	3.24195	both	all	468	2,4-dienoyl-CoA reductase [NADPH] (EC 1.3.1.34)	no homolog											Cytoplasmic	9.97
481	0.296736	0	NA	-2.38376	0.250998	-1.94396	culture only	all	481	Cyclohexanone monooxygenase (EC 1.14.13.22)	BPSS1969	BPSS1969	2658738	2660336	+	0.684	532	-	0	monooxygenase	Inorganic ion transport and metabolism genes	Cytoplasmic	9.97
487	0.45713	0	NA	-0.622816	NA	-2.56726	culture only	culture&T5	487	Phenylacetate-CoA oxygenase/reductase, PaaK subunit	no homolog											Cytoplasmic	9.26
489	0.0533561	0.150926	NA	0.191641	NA	-0.114932	both	all	489	Deoxyribose-phosphate aldolase (EC 4.1.2.4)	deoC	BPSS1962	2651073	2651855	-	0.717	260	deoC	0	deoxyribose-phosphate aldolase	Nucleotide transport and metabolism genes	Cytoplasmic	9.97
496	0.109285	0	NA	-0.344931	NA	-0.125279	culture only	all	496	Cytidine deaminase (EC 3.5.4.5)	cdd	BPSS1959	2647883	2648275	-	0.674	130	cdd	0	cytidine deaminase	Nucleotide transport and metabolism genes	Unknown
498	0.0296353	0	0.00308751	-4.6633	0.000646477	-3.1869	culture only	all	498	Osmotically inducible protein Y precursor	BPSS1958	BPSS1958	2646621	2647268	-	0.691	215	-	0	hypothetical protein	General function prediction only genes	Cytoplasmic	8.96
499	0.785813	0	0.112888	-2.98526	0.0103138	-4.11836	culture only	all	499	Tagatose-6-phosphate kinase (EC 2.7.1.144) / 1-phosphofructokinase (EC 2.7.1.56)	BPSS1957	BPSS1957	2645187	2646128	-	0.743	313	-	0	6-phosphofructokinase	Carbohydrate transport and metabolism genes	Cytoplasmic	9.97
500	0.00297117	0	0.00276049	-6.12159	0.000114152	-7.07829	culture only	culture only	500	Acetate kinase (EC 2.7.2.1)	BPSS1956	BPSS1956	2643277	2644455	+	0.725	392	-	0	acetate kinase	Energy production and conversion genes	Cytoplasmic	9.26
501	0.000346273	0.0464727	0.002452	-6.17178	9.72667e-05	-7.12729	both	culture only	501	Phosphate acetyltransferase (EC 2.3.1.8)	BPSS1955	BPSS1955	2641877	2643280	+	0.719	467	-	0	phosphate acetyltransferase	Lipid transport and metabolism genes	Cytoplasmic	8.96
502	0.00293387	0	0.000656724	-5.03984	3.97901e-05	-7.37358	culture only	culture&T5	502	Polyhydroxyalkanoic acid synthase	BPSS1954	BPSS1954	2640073	2641866	+	0.686	597	-	0	polymerase	Lipid transport and metabolism genes	Cytoplasmic	9.26
503	0.0414645	0	0.00420806	-5.94998	2.76787e-05	-4.91038	culture only	culture&T6	503	ATP synthase beta chain (EC 3.6.3.14)	atpD	BPSS1953	2638096	2639631	-	0.739	511	atpD	0	ATP synthase subunit B	Energy production and conversion genes	Cytoplasmic*	9.12
509	0.154369	0	NA	-0.920717	NA	-1.39278	culture only	culture only	509	ATP synthase B chain (EC 3.6.3.14)	BPSS1947	BPSS1947	2635147	2635896	-	0.749	249	-	0	ATP synthase B subunit	Energy production and conversion genes	Unknown
510	0.172327	0	0.015167	-5.33897	0.0012105	-6.29549	culture only	culture only	510	ATP synthase alpha chain (EC 3.6.3.14)	atpA	BPSS1946	2633163	2635163	-	0.739	666	atpA	0	ATP synthase subunit A	Energy production and conversion genes	Cytoplasmic	9.97
511	0.102489	0	0.0850627	-4.28617	0.0173407	-5.17373	culture only	culture only	511	ATP synthase gamma chain (EC 3.6.3.14)	atpG	BPSS1945	2632318	2633166	-	0.735	282	atpG	0	ATP synthase gamma chain	Energy production and conversion genes	Cytoplasmic*	9.12
513	0.0032711	0	0.0106082	-5.52874	0.000394204	-4.42606	culture only	culture&T6	513	Alcohol dehydrogenase (EC 1.1.1.1)	adhA	BPSS1944	2631078	2632103	-	0.679	341	adhA	0	alcohol dehydrogenase	General function prediction only genes	Cytoplasmic	9.97
514	0.236978	0	NA	-3.13324	NA	-2.52643	culture only	culture&T6	514	hypothetical protein	no homolog											Unknown
520	0.204629	0	0.775593	-0.425183	0.681718	-0.467611	culture only	all	520	FIG00465263: hypothetical protein	BPSS2327	BPSS2327	3130669	3134790	-	0.726	1373	-	0	cytochrome P450 family protein	Secondary metabolites biosynthesis, transport and catabolism genes	Cytoplasmic	9.97
521	0.143816	0	NA	-3.02891	NA	-3.89467	culture only	culture only	521	hypothetical protein	no homolog											Unknown
523	0.000824735	0	0.175368	-2.84285	0.0145509	-5.2692	culture only	culture&T5	523	ABC-2:ABC transporter	BPSS1938	BPSS1938	2621133	2624357	+	0.709	1074	-	0	ABC transport system, ATP-binding protein	Defense mechanisms genes	CytoplasmicMembrane	10
524	0.00121544	0	0.0167011	-5.29672	0.00139601	-6.25306	culture only	culture only	524	periplasmic component of efflux system	no homolog											CytoplasmicMembrane	9.82
525	0.00417041	0.0293523	0.0122413	-5.4883	0.000961741	-5.06081	both	culture&T6	525	RND efflux system, outer membrane lipoprotein CmeC	BPSS1936	BPSS1936	2618540	2620066	+	0.719	508	-	0	outer membrane efflux protein	Intracellular trafficking and secretion genes	OuterMembrane	10
527	0.00661534	0.0132951	0.0111197	-5.50851	0.000563276	-4.30236	both	culture&T6	527	Universal stress protein UspA and related nucleotide-binding proteins	BPSS1934	BPSS1934	2616694	2617164	-	0.699	156	-	0	universal stress protein	Signal transduction mechanisms genes	Cytoplasmic	8.96
533	0.00400324	0	0.187556	-2.06157	0.20787	-1.40651	culture only	all	533	N-formylglutamate deformylase (EC 3.5.1.68)	BPSL2338	BPSL2338	2825728	2826531	-	0.692	267	-	0	HutG protein	Amino acid transport and metabolism genes	Cytoplasmic	8.96
536	0.0695372	0	0.84192	-0.546881	0.712142	-0.719922	culture only	all	536	Imidazolonepropionase (EC 3.5.2.7)	BPSL2340	BPSL2340	2828171	2829394	-	0.72	407	-	0	putative imidazolonepropionase	Secondary metabolites biosynthesis, transport and catabolism genes	Cytoplasmic	9.97
538	0.0100233	1.68136	0.813063	-0.325715	0.709502	-0.421542	both	all	538	Urocanate hydratase (EC 4.2.1.49)	hutU	BPSL2342	2830050	2831738	-	0.677	562	hutU	0	urocanate hydratase	Amino acid transport and metabolism genes	Cytoplasmic	9.97	[20]
539	0.707097	0	0.986606	0.0336298	0.583389	-0.752026	culture only	all	539	Histidine utilization repressor	BPSL2343	BPSL2343	2831781	2832476	-	0.67	231	-	0	putative histidine utilization repressor	Transcription genes	Cytoplasmic	9.97
540	0.000208983	2.58895	0.939776	0.108971	0.810481	-0.203053	both	all	540	Histidine ammonia-lyase (EC 4.3.1.3)	hutH	BPSL2344	2832481	2834004	-	0.707	507	hutH	0	histidine ammonia-lyase	Amino acid transport and metabolism genes	Cytoplasmic	9.26
545	0.35613	0	NA	1.58686			culture only	T5 only	545	hypothetical protein	no homolog											Unknown
550	0.448388	0	0.468902	-1.38898	0.0560443	-2.96818	culture only	all	550	Nitric-oxide reductase (EC 1.7.99.7), quinol-dependent	BPSL2351	BPSL2351	2843904	2846192	+	0.665	762	-	0	hypothetical protein	Inorganic ion transport and metabolism genes	CytoplasmicMembrane	10
553	0.443729	0	0.000536781	-6.71914	1.16024e-07	-5.79059	culture only	culture&T6	553	Ribonucleotide reductase of class III (anaerobic), large subunit (EC 1.17.4.2)	BPSL2356	BPSL2356	2849770	2851533	+	0.646	587	-	0	anaerobic ribonucleoside triphosphate reductase	Nucleotide transport and metabolism genes	Cytoplasmic	9.97
555	0.392776	0	0.0182032	-5.24474	0.00147338	-4.1344	culture only	culture&T6	555	Ribonucleotide reductase of class III (anaerobic), activating protein (EC 1.97.1.4)	BPSL2358	BPSL2358	2851767	2852486	+	0.713	239	-	0	putative pyruvate radical-activating enzyme	Posttranslational modification, protein turnover, chaperones genes	Cytoplasmic	9.97
559	0.117459	0	0.0954519	-3.10979	0.00860683	-4.28618	culture only	all	559	FIG139552: Putative protease	BPSL2362	BPSL2362	2854683	2855717	-	0.689	344	-	0	family U32 unassigned peptidase	Posttranslational modification, protein turnover, chaperones genes	Cytoplasmic	8.96
560	0.107464	0	0.00462035	-4.41939	7.2315e-05	-4.79693	culture only	all	560	2-nitropropane dioxygenase (EC 1.13.11.32)	BPSL2363	BPSL2363	2855806	2857023	-	0.689	405	-	0	putative 2-nitropropane dioxygenase	General function prediction only genes	Cytoplasmic	8.96
561	0.224137	2.87101	0.0147069	-5.40772	0.00172551	-4.96857	both	culture&T6	561	Probable transmembrane protein	BPSL2364	BPSL2364	2857243	2858559	+	0.727	438	-	0	hypothetical protein	Not in COGs genes	CytoplasmicMembrane	10
562	0.00227487	0	NA	-4.01655	0.108255	-2.77095	culture only	culture&T6	562	Nitric oxide -responding transcriptional regulator Dnr (Crp/Fnr family)	BPSL2365	BPSL2365	2858536	2859228	-	0.648	230	-	0	putative regulatory protein	Signal transduction mechanisms genes	Cytoplasmic	9.97
563	0.0293085	0	0.00174898	-4.6618	1.62771e-05	-5.73474	culture only	all	563	Coproporphyrinogen III oxidase, oxygen-independent (EC 1.3.99.22)	BPSL2366	BPSL2366	2859237	2860682	-	0.66	481	-	0	coproporphyrinogen III oxidase	Coenzyme transport and metabolism genes	Cytoplasmic	9.97
564	3.53966e-05	0	NA	-3.96847	0.129141	-2.59863	culture only	culture&T6	564	Methyl-accepting chemotaxis protein I (serine chemoreceptor protein)	BPSL2367	BPSL2367	2860837	2862759	-	0.691	640	-	0	putative methyl-accepting chemotaxis protein	Cell motility genes	CytoplasmicMembrane	10
574	0.430475	0	NA	-1.05368	0.936139	-0.151266	culture only	all	574	Nitrite-sensitive transcriptional repressor NsrR	BPSL2376	BPSL2376	2871527	2872015	+	0.656	162	-	0	putative DNA-binding protein	Transcription genes	Unknown
575	0.182583	0	3.58889e-07	-8.61088	6.10987e-16	-7.87146	culture only	culture&T6	575	Hemerythrin	BPSL2377	BPSL2377	2872233	2872658	-	0.634	141	-	0	hypothetical protein	Inorganic ion transport and metabolism genes	Cytoplasmic	8.96
578	0.00912283	0.607191	0.0489377	-1.14553	0.0031956	-1.36818	both	all	578	Ribosomal protein S12p Asp88 (E. coli) methylthiotransferase	rimO	BPSL1538	1782265	1783644	+	0.665	459	-	0	hypothetical protein	Translation genes	Cytoplasmic	9.97
579	0.944504	1.11492	0.965958	0.126884	0.568966	0.706485	both	all	579	2-dehydro-3-deoxygluconate kinase (EC 2.7.1.45)	BPSL1539	BPSL1539	1783647	1784573	+	0.726	308	-	0	putative fructokinase-like protein	Carbohydrate transport and metabolism genes	Cytoplasmic	9.26
580	0.0329642	1.51978	0.115413	1.69169	0.108255	1.41986	both	all	580	3-ketoacyl-CoA thiolase (EC 2.3.1.16) @ Acetyl-CoA acetyltransferase (EC 2.3.1.9)	BPSL1540	BPSL1540	1784669	1785853	+	0.696	394	-	0	beta-ketothiolase	Lipid transport and metabolism genes	Cytoplasmic	9.97
583	0.321768	0	0.119477	-2.94712	0.00739092	-5.55058	culture only	culture&T5	583	Thiamin biosynthesis lipoprotein ApbE	BPSL1608	BPSL1608	1863332	1864390	+	0.736	352	-	0	putative thiamine biosynthesis lipoprotein	Coenzyme transport and metabolism genes	Unknown
587	0.0827502	0	0.948709	-0.171497	0.789046	0.349181	culture only	all	587	Dihydroxyacetone kinase, ATP-dependent (EC 2.7.1.29)	BPSL1613	BPSL1613	1868738	1870450	+	0.754	570	-	0	putative glycerol utilisation-related protein	Carbohydrate transport and metabolism genes	Cytoplasmic	8.96
589	0.00377058	0.118807	NA	-3.8509	NA	-4.30209	both	all	589	Alcohol dehydrogenase (EC 1.1.1.1)	no homolog											CytoplasmicMembrane	8.46
594	0.320994	0	NA	-2.34918	NA	-1.58368	culture only	culture&T6	594	Xylose ABC transporter, periplasmic xylose-binding protein XylF	no homolog											Periplasmic	9.76
596	0.363088	0	NA	-0.390242	NA	-0.213859	culture only	all	596	Ribose ABC transport system, permease protein RbsC (TC 3.A.1.2.1)	no homolog											CytoplasmicMembrane	10
599	0.348657	0	NA	1.58686	NA	1.73759	culture only	T5&T6	599	Ribose ABC transport system, permease protein RbsC (TC 3.A.1.2.1)	BPSL1791	BPSL1791	2129576	2130595	-	0.719	339	-	0	hypothetical protein	Carbohydrate transport and metabolism genes	CytoplasmicMembrane	10
604	0.369596	0	0.444946	-1.02601	0.10108	-1.53598	culture only	all	604	Multicopper oxidase	no homolog											Periplasmic	9.76
605	0.000652613	0	NA	1.40058	NA	1.08081	culture only	all	605	collagen triple helix repeat domain protein	no homolog											Unknown
612	0.360886	0	NA	1.96061	NA	1.48741	culture only	all	612	FIG111991: hypothetical protein	no homolog											Unknown
614	0.0937514	0	0.15475	-1.59486	0.319605	-0.824928	culture only	all	614	Outer membrane lipoprotein Blc	no homolog											OuterMembrane	9.93
615	0.103796	0	1.48493e-09	5.24114	2.11843e-07	4.62647	culture only	all	615	hypothetical transmembrane protein coupled to NADH-ubiquinone oxidoreductase chain 5 homolog	no homolog											Cytoplasmic	8.96
617	0.495482	#DIV/0!	0.000360901	3.40261	0.000344493	3.16119	J774 only	all	617	Hydrogen peroxide-inducible genes activator	BPSS2017	BPSS2017	2728076	2728954	-	0.733	292	-	0	LysR-family transcriptional regulator	Transcription genes	Cytoplasmic	9.26
618	0.000941675	1.73243	0.736821	0.383351	0.0133393	1.41041	both	all	618	Cystathionine beta-lyase (EC 4.4.1.8)	BPSL1542	BPSL1542	1786752	1787936	+	0.668	394	-	0	cystathionine beta-lyase	Amino acid transport and metabolism genes	Cytoplasmic	9.97
619	0.094744	0.354286	0.920778	0.171143	0.752313	0.326097	both	all	619	Phosphoserine phosphatase (EC 3.1.3.3)	BPSL1543	BPSL1543	1788200	1789045	-	0.677	281	-	0	putative phosphoserine phosphatase	Amino acid transport and metabolism genes	Cytoplasmic	9.97
621	0.00630134	0	9.06791e-05	-2.09653	8.7862e-06	-2.45085	culture only	all	621	FIG00453584: hypothetical protein	BPSL1544	BPSL1544	1789902	1790447	+	0.669	181	-	0	hypothetical protein	Not in COGs genes	Unknown
623	0.673127	0	NA	1.32721	NA	0.75918	culture only	all	623	YbbL ABC transporter ATP-binding protein	BPSL1546	BPSL1546	1792027	1792722	-	0.744	231	-	0	putative ABC transport system, ATP-binding protein	General function prediction only genes	CytoplasmicMembrane	10
624	0.114877	0	0.505325	-0.626172	0.180581	-0.944313	culture only	all	624	exported protein, conserved	no homolog											CytoplasmicMembrane	9.46
625	0.201666	1.93365	0.970447	-0.0384799	0.724512	-0.16858	both	all	625	ATPase components of ABC transporters with duplicated ATPase domains	BPSL1548	BPSL1548	1795789	1797381	+	0.632	530	-	0	putative ABC transport system, ATP-binding protein	General function prediction only genes	Cytoplasmic	9.26
628	0.00127557	0.449509	0.210599	-1.02936	0.334224	-0.65132	both	all	628	Aldehyde dehydrogenase (EC 1.2.1.3)	BPSL1550	BPSL1550	1798479	1799915	+	0.692	478	-	0	putative betaine aldehyde dehydrogenase	Energy production and conversion genes	Cytoplasmic	9.97
629	0.00394322	0	4.33823e-09	-4.33838	4.67773e-16	-4.48613	culture only	all	629	Dioxygenases related to 2-nitropropane dioxygenase	BPSL1551	BPSL1551	1800114	1801304	+	0.689	396	-	0	putative 2-nitropropane dioxygenase	General function prediction only genes	Cytoplasmic	8.96
630	0.0143984	0.146286	4.74145e-21	-7.00773	3.05639e-36	-7.30779	both	all	630	Outer membrane protein W precursor	BPSL1552	BPSL1552	1801377	1802021	+	0.626	214	-	0	putative outer membrane protein	Cell wall/membrane biogenesis genes	OuterMembrane	9.93
633	0.585496	1.12902	0.34372	-0.720766	0.267758	-0.73911	both	all	633	Putrescine ABC transporter putrescine-binding protein PotF (TC 3.A.1.11.2)	potF	BPSL1555	1804461	1805555	+	0.633	364	potF	0	putrescine-binding periplasmic protein precursor	Amino acid transport and metabolism genes	Periplasmic	9.76
634	0.00466808	0.0640094	0.833273	0.446692	0.609211	0.676975	both	all	634	Putrescine transport ATP-binding protein PotG (TC 3.A.1.11.2)	potG	BPSL1556	1805670	1806806	+	0.669	378	potG	0	putrescine transport ATP-binding protein	Amino acid transport and metabolism genes	CytoplasmicMembrane*	9.98
638	0.000924433	0	0.0303706	-3.15976	0.00649665	-2.66464	culture only	all	638	FIG003847: Oxidoreductase (flavoprotein)	BPSL1560	BPSL1560	1809648	1811318	-	0.713	556	-	0	hypothetical protein	Function unknown genes	Unknown
639	0.00084495	0	0.000129741	-4.13574	8.1912e-08	-5.33378	culture only	all	639	FIG146518: Zn-dependent hydrolases, including glyoxylases	BPSL1561	BPSL1561	1811369	1812292	-	0.693	307	-	0	putative metallo-beta-lactamase family protein	General function prediction only genes	Cytoplasmic	9.26
641	0.482752	0	0.439936	-0.899583	0.461109	-0.629982	culture only	all	641	Transcriptional regulatory protein tyrR	BPSL1562	BPSL1562	1812459	1813862	+	0.71	467	-	0	putative transcriptional regulatory protein	Signal transduction mechanisms genes	Cytoplasmic	9.97
644	0.558043	#DIV/0!	NA	2.67263	NA	2.68225	J774 only	T5&T6	644	Transcriptional regulator, Cro/CI family	BPSL1564	BPSL1564	1814749	1814973	+	0.653	74	-	0	putative transcriptional regulatory protein	Transcription genes	Unknown
646	0.761151	0	NA	-0.187333	NA	0.826243	culture only	all	646	RND efflux system, outer membrane lipoprotein, NodT family	BPSL1566	BPSL1566	1817818	1819722	-	0.745	634	-	0	putative outer membrane lipoprotein	Intracellular trafficking and secretion genes	OuterMembrane	10
647	0.289159	0	0.272657	1.76932	0.108255	1.90611	culture only	all	647	RND efflux transporter	BPSL1567	BPSL1567	1819725	1822895	-	0.686	1056	-	0	putative drug-resistance cell envelope-related protein	Defense mechanisms genes	CytoplasmicMembrane	10
648	0.895017	0.843762	0.969812	0.107395	0.916429	0.197515	both	all	648	Probable Co/Zn/Cd efflux system membrane fusion protein	BPSL1568	BPSL1568	1822892	1824007	-	0.733	371	-	0	putative lipoprotein	Cell wall/membrane biogenesis genes	Unknown
652	0.327311	0	NA	-1.64802	NA	0.703739	culture only	culture&T6	652	LysR family transcriptional regulator YeiE	BPSL1572	BPSL1572	1828156	1829058	+	0.734	300	-	0	putative LysR-family transcriptional regulator	Transcription genes	Cytoplasmic	9.97
655	0.970879	#DIV/0!	NA	-1.52378	NA	0.658716	J774 only	culture&T6	655	2-ketogluconate kinase (EC 2.7.1.13)	BPSL1575	BPSL1575	1830638	1831627	+	0.713	329	-	0	putative sugar kinase	Carbohydrate transport and metabolism genes	Cytoplasmic	9.97
656	0.466634	0	0.406101	-1.33031	0.0669064	-2.46346	culture only	all	656	2-ketogluconate transporter	BPSL1576	BPSL1576	1831712	1832989	+	0.68	425	-	0	putative transport related, membrane protein	General function prediction only genes	CytoplasmicMembrane	10
657	0.53923	0	0.939776	-0.224123	0.450724	-1.41348	culture only	all	657	2-ketogluconate 6-phosphate reductase (EC 1.1.1.43)	tkrA	BPSL1577	1832994	1833971	+	0.729	325	tkrA	0	2-ketogluconate reductase	General function prediction only genes	Cytoplasmic	9.97
658	0.102403	0					culture only	none	658	hypothetical protein	no homolog											Unknown
660	0.0142223	0	0.012003	-2.81441	0.0161954	-2.127	culture only	all	660	2-ketogluconate utilization repressor PtxS	BPSL1578	BPSL1578	1834579	1835622	+	0.697	347	-	0	putative LacI-family transcriptional regulator	Transcription genes	Cytoplasmic	9.97
664	0.620772	0	0.0708714	-2.66948	0.00136034	-4.23073	culture only	all	664	PHB depolymerase	BPSL1582	BPSL1582	1837965	1838984	+	0.702	339	-	0	putative depolymerase	Secondary metabolites biosynthesis, transport and catabolism genes	Extracellular	9.65
665	0.404722	0	0.829758	-0.394059	0.503404	-0.874643	culture only	all	665	Transcriptional regulator, AsnC family	BPSL1588	BPSL1588	1842086	1842547	+	0.691	153	-	0	putative AsnC-family transcriptional regulator	Transcription genes	Cytoplasmic	9.26
666	0.504926	0	0.979697	-0.0796532	0.822335	-0.359876	culture only	all	666	FIG00453619: hypothetical protein	BPSL1589	BPSL1589	1842602	1843684	+	0.698	360	-	0	hypothetical protein	Not in COGs genes	CytoplasmicMembrane	10
667	0.158571	0	0.00147583	-4.83301	7.70174e-05	-7.22677	culture only	culture&T5	667	FIG00463191: hypothetical protein	BPSL1590	BPSL1590	1843714	1844196	-	0.712	160	-	0	hypothetical protein	Not in COGs genes	Unknown
669	0.0140403	0.041393	1.38515e-05	-2.82825	1.04982e-06	-2.60072	both	all	669	Saccharopine dehydrogenase and related proteins	BPSL1591	BPSL1591	1844497	1845597	+	0.658	366	-	0	hypothetical protein	Amino acid transport and metabolism genes	Cytoplasmic	8.96
670	0.559322	0	0.317712	-1.15455	0.097013	-1.32496	culture only	all	670	Phosphate starvation-inducible protein PhoH, predicted ATPase	BPSL1592A	BPSL1592A	1845797	1846417	-	0.683	206	-	0	putative ATP-ase	General function prediction only genes	Cytoplasmic	8.96
672	0.193809	0	0.975646	-0.0593001	0.532634	0.586906	culture only	all	672	Magnesium and cobalt transport protein CorA	BPSL1593	BPSL1593	1846747	1847757	+	0.654	336	-	0	putative metal ion transport protein	Inorganic ion transport and metabolism genes	CytoplasmicMembrane	7.88
678	0.320934	0	NA	2.64996	NA	2.68225	culture only	T5&T6	678	Potassium efflux system KefA protein / Small-conductance mechanosensitive channel	no homolog											CytoplasmicMembrane	10
680	0.0591808	0					culture only	none	680	Cytochrome c family protein	BPSL1600	BPSL1600	1855778	1856272	-	0.729	164	-	0	putative cytochrome c-related lipoprotein	Energy production and conversion genes	Unknown
685	0.576375	0	NA	-1.38424	NA	-1.81166	culture only	culture only	685	Nitrous oxide reductase maturation protein NosF (ATPase)	BPSL1605	BPSL1605	1858341	1859255	-	0.716	304	-	0	putative copper-related ABC transport system, ATP-binding protein	Defense mechanisms genes	CytoplasmicMembrane	7.88
687	0.0395453	0	7.99535e-05	-5.58673	3.42365e-07	-6.66412	culture only	all	687	Nitrous-oxide reductase (EC 1.7.99.6)	nosZ	BPSL1607	1860683	1862650	-	0.651	655	nosZ	0	nitrous-oxide reductase precurser	Energy production and conversion genes	Unknown*
688	0.145818	0	0.370818	-1.75472	0.705492	-0.532974	culture only	all	688	Outer membrane component of tripartite multidrug resistance system	BPSS1348	BPSS1348	1840349	1841932	-	0.751	527	-	0	outer membrane efflux protein	Intracellular trafficking and secretion genes	OuterMembrane	9.92
693	0.327756	0	0.382826	-1.01474	0.109747	-1.53286	culture only	all	693	RhlA, 3-(3-hydroxyalkanoyloxy)alkanoic acids (HAAs) synthase	BPSS1352	BPSS1352	1846596	1847495	-	0.674	299	-	0	fatty acid biosynthetic protein	General function prediction only genes	Cytoplasmic	9.97
697	0.0969415	1.33603	6.46689e-06	2.15093	9.72727e-10	2.04008	both	all	697	LSU ribosomal protein L31p @ LSU ribosomal protein L31p, zinc-independent	rpmE2	BPSL1491	1729638	1729901	-	0.564	87	-	0	50S ribosomal protein L31	Translation genes	Cytoplasmic	9.26
700	0.0524102	0.309772	NA	-0.840859	0.786272	0.464979	both	all	700	Quinone oxidoreductase (EC 1.6.5.5)	BPSL1430	BPSL1430	1666843	1667841	+	0.716	332	-	0	putative oxidoreductase	General function prediction only genes	Cytoplasmic	9.26
701	0.767859	0	NA	3.71205	NA	4.37079	culture only	T5&T6	701	FIG00975243: hypothetical protein	BPSL1429	BPSL1429	1666269	1666751	+	0.708	160	-	0	hypothetical protein	Secondary metabolites biosynthesis, transport and catabolism genes	Unknown
702	0.0102847	0	0.645668	0.61509	0.579049	0.56998	culture only	all	702	Dabb	BPSL1428	BPSL1428	1665958	1666272	+	0.648	104	-	0	hypothetical protein	Not in COGs genes	Cytoplasmic	8.96
705	0.0112424	2.14432	0.554486	0.857318	0.709502	0.518467	both	all	705	3-ketoacyl-CoA thiolase (EC 2.3.1.16)	BPSL1426	BPSL1426	1663202	1664380	+	0.709	392	-	0	acetyl-CoA acetyltransferase	Lipid transport and metabolism genes	Cytoplasmic	9.97
706	0.552659	0	0.727283	0.752635	0.407031	1.15446	culture only	all	706	Nicotinamidase (EC 3.5.1.19)	BPSL1425	BPSL1425	1662505	1663143	+	0.723	212	-	0	putative pyrazinamidase/nicotinamidase	Secondary metabolites biosynthesis, transport and catabolism genes	Cytoplasmic	9.97
707	0.441358	1.20996	0.00648619	1.74375	0.00937035	1.60998	both	all	707	Enoyl-CoA hydratase (EC 4.2.1.17) / Delta(3)-cis-delta(2)-trans-enoyl-CoA isomerase (EC 5.3.3.8) / 3-hydroxyacyl-CoA dehydrogenase (EC 1.1.1.35) / 3-hydroxybutyryl-CoA epimerase (EC 5.1.2.3)	BPSL1424	BPSL1424	1660379	1662463	+	0.694	694	-	0	putative fatty acid degradation protein (possibly trifunctional)	Lipid transport and metabolism genes	Cytoplasmic	9.97
710	0.672214	0	0.821442	0.50531	0.142194	1.59951	culture only	all	710	Selenoprotein O and cysteine-containing homologs	BPSL1422	BPSL1422	1656794	1658371	-	0.705	525	-	0	hypothetical protein	Function unknown genes	Cytoplasmic	8.96
714	0.962665	1.01846	0.00104662	1.93863	0.000631309	1.7733	both	all	714	Peptidyl-prolyl cis-trans isomerase (EC 5.2.1.8)	BPSL1418	BPSL1418	1654568	1655347	-	0.641	259	-	0	putative exported isomerase	Posttranslational modification, protein turnover, chaperones genes	Periplasmic	9.76
716	0.00453189	1.5321	0.249058	1.01751	0.00328299	1.79297	both	all	716	Phosphoribosylformylglycinamidine synthase, synthetase subunit (EC 6.3.5.3) / Phosphoribosylformylglycinamidine synthase, glutamine amidotransferase subunit (EC 6.3.5.3)	purL	BPSL1416	1649862	1653932	+	0.703	1356	purL	0	phosphoribosylformylglycinamidine synthase	Nucleotide transport and metabolism genes	Cytoplasmic	9.97
718	0.0195963	1.49738	0.7932	0.351136	0.529806	0.541713	both	all	718	Glucose-6-phosphate isomerase (EC 5.3.1.9)	pgi	BPSL1413	1644934	1646556	-	0.685	540	pgi	0	glucose-6-phosphate isomerase	Carbohydrate transport and metabolism genes	Cytoplasmic	9.97
721	0.00133711	1.64168	0.259152	0.670744	0.0993657	0.735532	both	all	721	Peptidyl-prolyl cis-trans isomerase ppiD (EC 5.2.1.8)	BPSL1410	BPSL1410	1640747	1642681	+	0.669	644	-	0	putative peptidyl-prolyl cis-trans isomerase	Posttranslational modification, protein turnover, chaperones genes	Unknown*
724	0.0184472	0	0.0023246	-6.18946	1.55271e-05	-5.78859	culture only	culture&T6	724	Asp-tRNAAsn/Glu-tRNAGln amidotransferase B subunit (PET112 homolog)	BPSL1407	BPSL1407	1638260	1638676	+	0.681	138	-	0	hypothetical protein	Not in COGs genes	Unknown
727	0.120852	0.572173	0.0265543	-1.14659	0.0309642	-1.05875	both	all	727	ATP-dependent protease La (EC 3.4.21.53) Type I	lon	BPSL1405	1634008	1636425	+	0.64	805	lon	0	ATP-dependent protease	Posttranslational modification, protein turnover, chaperones genes	Cytoplasmic	9.97
728	0.540214	1.10765	0.0932358	-0.797859	0.0377942	-0.782148	both	all	728	ATP-dependent Clp protease ATP-binding subunit ClpX	clpX	BPSL1404	1632520	1633812	+	0.616	430	clpX	0	ATP-dependent protease ATP-binding subunit	Posttranslational modification, protein turnover, chaperones genes	Cytoplasmic	9.97
729	0.764863	1.06123	0.821442	-0.205247	0.548579	-0.372006	both	all	729	ATP-dependent Clp protease proteolytic subunit (EC 3.4.21.92)	clpP	BPSL1403	1631727	1632380	+	0.639	217	clpP	0	ATP-dependent Clp protease proteolytic subunit	Posttranslational modification, protein turnover, chaperones genes	Cytoplasmic	9.97
731	0.0139607	2.63691	0.353536	0.44991	0.245538	0.440649	both	all	731	Cell division trigger factor (EC 5.2.1.8)	tig	BPSL1402	1630243	1631592	+	0.643	449	tig	0	trigger factor	Posttranslational modification, protein turnover, chaperones genes	Cytoplasmic	8.96
735	0.186002	0	0.881465	-0.366946	0.919149	-0.187931	culture only	all	735	Transcriptional regulator, MarR family	BPSL1400	BPSL1400	1628075	1628524	-	0.671	149	-	0	putative MarR-family transcriptional regulator	Transcription genes	Unknown
737	0.652934	0.400278	NA	-0.277061	NA	-0.169396	both	all	737	2-dehydropantoate 2-reductase (EC 1.1.1.169)	BPSL1399	BPSL1399	1626699	1627685	+	0.742	328	-	0	2-dehydropantoate 2-reductase	Coenzyme transport and metabolism genes	Unknown
739	0.78694	0.700131	NA	-0.920717	NA	-1.39278	both	culture only	739	Outer membrane porin protein 32 precursor	BPSL1397	BPSL1397	1624054	1625121	-	0.701	355	-	0	putative porin signal peptide protein	Cell wall/membrane biogenesis genes	OuterMembrane	9.93
741	0.396629	0					culture only	none	741	Histone deacetylase 6	BPSL1395	BPSL1395	1621671	1622822	-	0.683	383	-	0	histone deacetylase family protein	Secondary metabolites biosynthesis, transport and catabolism genes	Cytoplasmic	9.97
743	0.213906	0	0.527723	-1.15757	0.984394	0.0329015	culture only	all	743	hypothetical protein	BPSL1625	BPSL1625	1882057	1882524	+	0.643	155	-	0	hypothetical protein	Signal transduction mechanisms genes	Cytoplasmic	8.96
746	0.1415	0	NA	0.720716	0.259636	2.07031	culture only	all	746	Na+-driven multidrug efflux pump	BPSL1489	BPSL1489	1726307	1727662	-	0.699	451	-	0	hypothetical protein	Defense mechanisms genes	CytoplasmicMembrane	10
750	0.45118	0	0.776707	-0.575414	0.136587	-2.19475	culture only	all	750	Transcriptional regulator, MerR family	BPSL1487	BPSL1487	1725071	1725565	+	0.667	164	-	0	putative MerR-family transcriptional regulator	Transcription genes	Unknown		[20]
753	0.00252838	0.461776	0.0475536	-1.67333	0.0803832	-1.45739	both	all	753	ClpB protein	clpB	BPSL1484	1720727	1723357	+	0.656	876	clpB	0	ClpB heat-shock protein	Posttranslational modification, protein turnover, chaperones genes	Cytoplasmic	9.97
754	0.110576	0	0.162043	-0.977922	0.0224866	-1.24858	culture only	all	754	Nitrite-sensitive transcriptional repressor NsrR	BPSL1483	BPSL1483	1720059	1720556	+	0.657	165	-	0	putative DNA-binding protein	Transcription genes	Unknown
756	0.38195	0	NA	-0.973191	0.898565	0.245607	culture only	all	756	Molybdenum cofactor biosynthesis protein MoaE	moaE	BPSL1481	1718517	1719005	+	0.679	162	moaE	0	molybdopterin converting factor subunit 2	Coenzyme transport and metabolism genes	Cytoplasmic	9.97
758	0.212815	0	0.832071	-0.271701	0.628251	-0.416988	culture only	all	758	Molybdopterin biosynthesis protein MoeA	moeA	BPSL1479	1716911	1718227	+	0.715	438	moeA	0	molybdopterin biosynthesis protein	Coenzyme transport and metabolism genes	Cytoplasmic	9.26
759	0.0650095	1.36784	0.0303838	1.62974	0.000975965	1.93881	both	all	759	Threonine synthase (EC 4.2.3.1)	thrC	BPSL1478	1714686	1716137	+	0.671	483	thrC	0	threonine synthase	Amino acid transport and metabolism genes	Cytoplasmic	9.97
760	0.0337324	1.60976	0.107194	1.44262	0.241371	0.999565	both	all	760	Homoserine dehydrogenase (EC 1.1.1.3)	hom	BPSL1477	1713350	1714678	+	0.68	442	hom	0	homoserine dehydrogenase	Amino acid transport and metabolism genes	Cytoplasmic	9.97
761	0.516793	0.913599	0.0240848	-1.33077	0.00179061	-1.49794	both	all	761	Aspartate aminotransferase (EC 2.6.1.1)	BPSL1476	BPSL1476	1712067	1713305	+	0.646	412	-	0	aspartate aminotransferase	Amino acid transport and metabolism genes	Cytoplasmic	9.97
762	0.177947	0	0.100092	-1.95589	0.104714	-1.39593	culture only	all	762	Membrane protein	BPSL1475	BPSL1475	1711354	1711728	-	0.651	124	-	0	hypothetical protein	Function unknown genes	Unknown
763	0.626559	0	0.879078	0.345073	0.98558	0.0255315	culture only	all	763	Polymyxin resistance protein ArnT, undecaprenyl phosphate-alpha-L-Ara4N transferase; Melittin resistance protein PqaB	BPSL1474	BPSL1474	1709479	1711185	-	0.687	568	-	0	hypothetical protein	Cell wall/membrane biogenesis genes	CytoplasmicMembrane	10
765	0.709538	1.07876	0.570928	0.562824	0.10108	1.03034	both	all	765	UDP-4-amino-4-deoxy-L-arabinose--oxoglutarate aminotransferase (EC 2.6.1.-)	BPSL1472	BPSL1472	1707809	1708960	-	0.671	383	-	0	putative LPS biosynthesis-related protein	Cell wall/membrane biogenesis genes	Cytoplasmic	9.97
766	0.162221	1.88212	0.164237	1.47277	0.180597	1.21029	both	all	766	Polymyxin resistance protein ArnC, glycosyl transferase (EC 2.4.-.-)	BPSL1471	BPSL1471	1706795	1707802	-	0.664	335	-	0	putative polymixin resistance glucosyl transferase	Cell wall/membrane biogenesis genes	CytoplasmicMembrane	10
767	0.128359	1.90452	0.360967	0.59381	0.602341	0.325192	both	all	767	Polymyxin resistance protein ArnA_DH, UDP-glucuronic acid decarboxylase (EC 4.1.1.-)	no homolog											Cytoplasmic	9.97
768	0.318588	0	0.186714	1.36375	0.0144152	1.73703	culture only	all	768	Polymyxin resistance protein PmrJ, predicted deacetylase	BPSL1468	BPSL1468	1703888	1704784	-	0.693	298	-	0	hypothetical protein	Carbohydrate transport and metabolism genes	Cytoplasmic	9.97
769	0.00318813	0.408017	0.625968	0.42134	0.324967	0.574419	both	all	769	Thiol peroxidase, Bcp-type (EC 1.11.1.15)	BPSL1467	BPSL1467	1703337	1703798	-	0.615	153	-	0	putative bacterioferritin comigratory protein (detoxification)	Posttranslational modification, protein turnover, chaperones genes	Cytoplasmic	9.97
771	0.344198	1.27131	0.921767	-0.13698	0.591927	0.434741	both	all	771	Predicted ATPase related to phosphate starvation-inducible protein PhoH	BPSL1466	BPSL1466	1701212	1702603	-	0.656	463	-	0	putative phosphorous metabolism-related protein	Signal transduction mechanisms genes	Cytoplasmic	9.97
774	0.296436	2.1786	0.960639	0.0728548	0.969496	0.0430298	both	all	774	Phosphate transport regulator (distant homolog of PhoU)	BPSL1463	BPSL1463	1697876	1698502	+	0.608	208	-	0	hypothetical protein	Inorganic ion transport and metabolism genes	Cytoplasmic	8.96
775	0.351168	1.3049	0.124009	1.17877	0.0488139	1.25162	both	all	775	Replicative DNA helicase (EC 3.6.1.-)	dnaB	BPSL1462	1696355	1697737	+	0.655	460	dnaB	0	replicative DNA helicase	Replication, recombination and repair genes	Cytoplasmic	9.97
777	0.137687	1.55337	1.89632e-10	2.61656	2.6983e-13	2.51223	both	all	777	LSU ribosomal protein L9p	rplI	BPSL1461	1695759	1696211	+	0.631	150	rplI	0	50S ribosomal protein L9	Translation genes	Cytoplasmic	9.97
778	0.0907987	0.433077	1.80645e-06	2.25899	1.42654e-06	1.9176	both	all	778	SSU ribosomal protein S18p @ SSU ribosomal protein S18p, zinc-independent	rpsR	BPSL1460	1695456	1695731	+	0.601	91	rpsR	0	30S ribosomal protein S18	Translation genes	Cytoplasmic	9.26
780	0.100448	0.241685	0.00197726	1.18756	0.0012525	1.00303	both	all	780	SSU ribosomal protein S6p	rpsF	BPSL1458	1694743	1695117	+	0.595	124	rpsF	0	30S ribosomal protein S6	Translation genes	Cytoplasmic	9.97
788	0.0107046	0	NA	1.58686			culture only	T5 only	788	2-hydroxy-3-oxopropionate reductase (EC 1.1.1.60)	glxR	BPSL1450	1686162	1687067	-	0.698	301	glxR	0	2-hydroxy-3-oxopropionate reductase	Lipid transport and metabolism genes	Cytoplasmic	9.97
791	0.184711	0.478715	0.974118	0.0525191	0.530227	0.465155	both	all	791	FIG00455140: hypothetical protein	BPSL1449	BPSL1449	1684933	1685403	-	0.648	156	-	0	hypothetical protein	Function unknown genes	Unknown
793	0.280382	1.34028	0.0884256	1.66732	0.0196548	1.78581	both	all	793	L-asparaginase (EC 3.5.1.1)	ansB	BPSL1448	1683714	1684757	+	0.72	347	ansB	0	L-asparaginase II precursor	Amino acid transport and metabolism genes	Cytoplasmic	9.26
796	0.00431667	0.299154	0.0624716	-0.848735	0.719809	-0.176783	both	all	796	putative lipoprotein	BPSL1445	BPSL1445	1681413	1682000	-	0.679	195	-	0	putative lipoprotein	Function unknown genes	Unknown
799	0.00844802	0	0.509175	-1.11813	0.88306	-0.197707	culture only	all	799	Glycosyltransferase	BPSL1444	BPSL1444	1680141	1681205	+	0.66	354	-	0	putative sugar transferase	Cell wall/membrane biogenesis genes	Cytoplasmic	9.97	[20]
804	0.725561	0.900755	0.989323	-0.017427	0.739376	-0.299888	both	all	804	FOG: Ankyrin repeat	BPSL1440	BPSL1440	1675932	1676660	+	0.668	242	-	0	hypothetical protein	General function prediction only genes	Periplasmic	9.84
805	0.443523	1.83885	0.227481	1.94848	0.2607	1.62118	both	all	805	Putative deoxyribonuclease YcfH	BPSL1439	BPSL1439	1675112	1675921	+	0.673	269	-	0	putative deoxyribonuclease	Replication, recombination and repair genes	Cytoplasmic	9.97
806	0.303521	0	NA	0.662625	0.334617	1.44943	culture only	all	806	Sortase and related acyltransferases	BPSL1438	BPSL1438	1674530	1675036	+	0.714	168	-	0	putative acetyltransferase	Cell wall/membrane biogenesis genes	Unknown
807	0.199255	0	0.12612	2.86569	0.11786	2.58207	culture only	all	807	DNA polymerase III delta prime subunit (EC 2.7.7.7)	BPSL1437	BPSL1437	1673453	1674487	+	0.735	344	-	0	DNA polymerase III subunit delta	Replication, recombination and repair genes	Cytoplasmic	9.97
808	0.0342883	0	NA	-0.467578	0.521977	1.04555	culture only	all	808	Thymidylate kinase (EC 2.7.4.9)	tmk	BPSL1436	1672813	1673433	+	0.701	206	-	0	thymidylate kinase	Nucleotide transport and metabolism genes	Cytoplasmic	9.97
810	0.845023	0.927269	0.296098	1.02686	0.363502	0.784807	both	all	810	Folate-dependent protein for Fe/S cluster synthesis/repair in oxidative stress	BPSL1434	BPSL1434	1670668	1671621	-	0.728	317	-	0	hypothetical protein	General function prediction only genes	Unknown
813	0.523128	#DIV/0!	0.200998	1.9916	0.136587	1.92475	J774 only	all	813	Cytochrome c551/c552	BPSL3271	BPSL3271	3888315	3888662	-	0.701	115	-	0	putative cytochrome c-551 precursor	Energy production and conversion genes	Periplasmic	10
814	0.0215154	1.98464	0.290357	1.4816	0.350701	1.12536	both	all	814	21 kDa hemolysin precursor	BPSL3272	BPSL3272	3888677	3889477	-	0.688	266	-	0	putative lipoprotein	General function prediction only genes	Periplasmic	9.76
815	0.237033	0.388758	0.735272	0.523026	0.581818	0.635181	both	all	815	Phosphoheptose isomerase (EC 5.3.1.-)	BPSL3273	BPSL3273	3889496	3890074	-	0.693	192	-	0	putative phosphosugar isomerase	Carbohydrate transport and metabolism genes	Cytoplasmic	9.97
819	0.679719	0.6893	0.813063	-0.499645	0.927509	-0.137853	both	all	819	hypothetical metal-binding enzyme, YcbL homolog	BPSL3277	BPSL3277	3892896	3893540	+	0.681	214	-	0	metallo-beta-lactamase superfamily protein	General function prediction only genes	Cytoplasmic	9.97
821	0.459311	0	0.907034	-0.17761	0.249533	0.792377	culture only	all	821	Transcriptional regulator, AsnC family	BPSL3279	BPSL3279	3894251	3894742	+	0.626	163	-	0	putative AsnC-family transcriptional regulator	Transcription genes	Cytoplasmic	9.97
823	0.26	1.53177	0.526893	0.39127	0.648875	0.253173	both	all	823	DNA-binding protein H-NS	BPSL3281	BPSL3281	3896351	3896644	-	0.602	97	-	0	putative HNS-like transcriptional regulator	General function prediction only genes	Unknown
824	0.280517	0	0.539067	-1.2304	0.0565126	-3.31885	culture only	all	824	Putative heme iron utilization protein	BPSL3282	BPSL3282	3897029	3897835	-	0.706	268	-	0	hypothetical protein	Inorganic ion transport and metabolism genes	Unknown
825	0.419441	0	NA	-2.29365	NA	-1.59875	culture only	culture&T6	825	hypothetical protein	no homolog											Unknown
827	0.553474	0.410118	0.193796	-1.17773	0.158758	-0.979589	both	all	827	Leucine-, isoleucine-, valine-, threonine-, and alanine-binding protein	BPSL3284	BPSL3284	3899419	3900561	-	0.645	380	-	0	putative secreted substrate binding protein	Amino acid transport and metabolism genes	Periplasmic	9.76
830	0.112072	0.723274	0.640186	0.782941	0.542331	0.790498	both	all	830	Dienelactone hydrolase family	BPSL3286	BPSL3286	3902445	3903137	+	0.691	230	-	0	putative dienelactone hydrolase	Secondary metabolites biosynthesis, transport and catabolism genes	Cytoplasmic	8.96
832	0.372654	0.731112	0.432243	0.813748	0.000189882	2.1832	both	all	832	5,10-methylenetetrahydrofolate reductase (EC 1.5.1.20)	no homolog											Cytoplasmic	9.97
834	0.0937881	0.854816	0.140283	0.790255	0.0110427	0.983321	both	all	834	Adenosylhomocysteinase (EC 3.3.1.1)	ahcY	BPSL3290	3906272	3907693	-	0.641	473	ahcY	0	S-adenosyl-L-homocysteine hydrolase	Coenzyme transport and metabolism genes	Cytoplasmic	9.97
835	0.352484	0					culture only	none	835	FIG00454200: hypothetical protein	no homolog											Unknown
836	0.169743	0	NA	-0.302584	NA	-1.05229	culture only	all	836	RNA polymerase sigma factor for flagellar operon	fliA	BPSL3291	3908047	3908778	-	0.669	243	fliA	0	flagellar biosynthesis sigma factor FliA	Transcription genes	Cytoplasmic	8.96
838	0.102357	0	NA	-1.87524	NA	-1.16388	culture only	culture&T6	838	Flagellar biosynthesis protein FlhF	flhF	BPSL3293	3909608	3911359	-	0.718	583	flhF	0	flagellar biosynthesis protein	Intracellular trafficking and secretion genes	Unknown*
843	0.0070362	0.290093	0.216273	-1.18528	0.270098	-0.902311	both	all	843	Heavy-chain fibroin (Fragment)	BPSL3297	BPSL3297	3916055	3917359	-	0.694	434	-	0	Gly/Ala/Ser-rich lipoprotein	Not in COGs genes	Unknown*
844	0.533503	0	0.445512	-1.02211	0.395167	-0.795655	culture only	all	844	FIG00452630: hypothetical protein	BPSL3298	BPSL3298	3917382	3917885	-	0.726	167	-	0	hypothetical protein	Not in COGs genes	Unknown
846	0.0593504	0	0.447066	-1.31331	0.211157	-1.72574	culture only	all	846	Chemotaxis response - phosphatase CheZ	cheZ	BPSL3299	3918083	3918811	-	0.671	242	cheZ	0	chemotaxis protein CheZ	Cell motility genes	Cytoplasmic	9.97	[20]
847	0.0768186	0.481513	0.626284	-0.865741	0.806505	-0.34237	both	all	847	Chemotaxis regulator - transmits chemoreceptor signals to flagelllar motor components CheY	cheY	BPSL3300	3918813	3919241	-	0.611	142	cheY	0	chemotaxis protein CheY	Signal transduction mechanisms genes	Cytoplasmic	9.97
848	0.000380353	0	0.0318733	-4.9362	0.0351855	-2.62808	culture only	culture&T6	848	Chemotaxis response regulator protein-glutamate methylesterase CheB (EC 3.1.1.61)	cheB	BPSL3301	3919557	3920660	-	0.684	367	cheB	0	chemotaxis-specific methylesterase	Cell motility genes	Cytoplasmic	10
849	0.616366	0.695227	NA	-3.61941	NA	-4.4962	both	culture only	849	Chemotaxis protein CheD	BPSL3302	BPSL3302	3920657	3921361	-	0.689	234	-	0	putative chemotaxis protein	Cell motility genes	Cytoplasmic	8.96	[20]
850	0.0415166	0	0.136488	-2.90645	0.0339298	-3.28934	culture only	all	850	Chemotaxis protein methyltransferase CheR (EC 2.1.1.80)	cheR	BPSL3303	3921358	3922305	-	0.675	315	cheR	0	chemotaxis protein methyltransferase	Cell motility genes	Cytoplasmic	9.97
852	0.104169	0	NA	-0.920717	NA	-1.39278	culture only	culture only	852	FIG00453152: hypothetical protein	no homolog											Cytoplasmic	8.96
853	0.000231474	0	0.0135858	-5.41527	0.0025587	-3.45509	culture only	culture&T6	853	Signal transduction histidine kinase CheA (EC 2.7.3.-)	cheA	BPSL3306	3924929	3927172	-	0.705	747	cheA	0	chemotaxis two-component sensor kinase CheA	Cell motility genes	Unknown*
854	0.0462219	0	0.370014	-1.76964	0.070128	-2.89222	culture only	all	854	Chemotaxis regulator - transmits chemoreceptor signals to flagelllar motor components CheY	cheY1	BPSL3307	3927204	3927584	-	0.664	126	cheY1	0	chemotaxis two-component response regulator CheY1	Signal transduction mechanisms genes	Cytoplasmic	9.26
856	0.235549	0	0.00156107	-4.19169	3.21608e-05	-3.8792	culture only	all	856	Flagellar motor rotation protein MotA	motA	BPSL3309	3928654	3929514	-	0.654	286	motA	0	flagellar motor protein	Cell motility genes	CytoplasmicMembrane	10
857	0.142022	0	0.205975	-2.34345	0.0998893	-2.52791	culture only	all	857	Flagellar transcriptional activator FlhC	flhC	BPSL3310	3929708	3930259	-	0.638	183	flhC	0	flagellar regulon master regulator subunit FlhC	Not in COGs genes	Cytoplasmic	9.26
860	0.636634	1.73483	0.526893	-0.677355	0.812023	-0.22047	both	all	860	DNA-binding protein H-NS	BPSL3313	BPSL3313	3932435	3932731	-	0.653	98	-	0	HNS-like transcriptional regulator	General function prediction only genes	Unknown
864	0.231627	2.66711	0.093627	0.952363	0.558641	0.390096	both	all	864	hypothetical protein	BPSL3351	BPSL3351	3974401	3974607	-	0.652	68	-	GI_12	putative bacteriophage coat protein	Not in COGs genes	Unknown
867	0.0102825	0	0.00302587	-1.92296	0.00699759	-1.46238	culture only	all	867	VgrG protein	no homolog											Cytoplasmic	9.97
868	0.624755	0	0.623296	-1.00695	0.15759	-2.17832	culture only	all	868	FIG00454976: hypothetical protein	BPSL2049	BPSL2049	2450668	2451501	-	0.715	277	-	0	hypothetical protein	Not in COGs genes	Unknown
869	0.120054	0	0.550654	-0.554698	0.19524	-0.946844	culture only	all	869	VgrG protein	BPSL2050	BPSL2050	2451504	2454302	-	0.724	932	-	0	hypothetical protein	Function unknown genes	Cytoplasmic	9.26
874	0.635185	0	NA	-0.851779	NA	0.157624	culture only	all	874	Malonate decarboxylase beta subunit	BPSL1331	BPSL1331	1555430	1556377	+	0.753	315	-	0	acetyl-CoA carboxylase beta subunit	Lipid transport and metabolism genes	Cytoplasmic	9.97
875	0.0656692	0	0.550654	0.935539	0.539184	0.781951	culture only	all	875	Malonate decarboxylase alpha subunit	BPSL1329	BPSL1329	1553456	1555102	+	0.706	548	-	0	putative malonate decarboxylase alpha-subunit	Lipid transport and metabolism genes	Unknown*
879	0.000886984	0	NA	-0.357827	0.900163	0.251629	culture only	all	879	3-hydroxyacyl-CoA dehydrogenase (EC 1.1.1.35)	BPSL1325	BPSL1325	1549366	1550298	+	0.696	310	-	0	putative 3-hydroxyacyl-CoA dehydrogenase	Lipid transport and metabolism genes	Cytoplasmic	9.97
880	0.287002	0.343541	0.239916	-0.919395	0.0214078	-1.54759	both	all	880	Phosphoenolpyruvate carboxykinase [GTP] (EC 4.1.1.32)	pckG	BPSL1324	1547220	1549085	+	0.689	621	pckG	0	phosphoenolpyruvate carboxykinase (GTP)	Energy production and conversion genes	Cytoplasmic	9.26
885	0.000795203	0.373898	0.00108717	-3.39775	0.0198175	-2.49416	both	all	885	Molecular chaperone (small heat shock protein)	BPSL1323	BPSL1323	1545977	1546300	+	0.67	107	-	0	hypothetical protein	Energy production and conversion genes	Cytoplasmic	8.96
886	0.600058	0.827835	NA	-3.19509	NA	-2.67474	both	all	886	Heat shock protein Hsp20	BPSL1322	BPSL1322	1544714	1545115	-	0.682	133	-	0	putative heat shock protein	Posttranslational modification, protein turnover, chaperones genes	Cytoplasmic	8.96
893	0.617736	0.672144	0.745861	-0.6521	0.940631	0.121273	both	all	893	DUF2242 domain-containing protein	BPSL1317	BPSL1317	1537725	1539116	-	0.736	463	-	0	putative lipoprotein	Not in COGs genes	Unknown
894	0.746332	0	NA	1.4771	NA	1.20516	culture only	all	894	Dehydrogenases with different specificities (related to short-chain alcohol dehydrogenases)	BPSL1316	BPSL1316	1536737	1537507	+	0.676	256	-	0	short chain dehydrogenase	General function prediction only genes	Cytoplasmic	9.26
898	0.328111	0	0.965714	-0.142182	0.956984	0.116804	culture only	all	898	Transcriptional regulator	BPSL1309	BPSL1309	1528053	1528691	-	0.693	212	-	0	hypothetical protein	Transcription genes	Cytoplasmic	9.97
906	0.626108	0	0.461465	-1.17176	0.264735	-1.39389	culture only	all	906	FIG00456705: hypothetical protein	BPSL2072	BPSL2072	2479571	2479789	+	0.571	72	-	0	hypothetical protein	Not in COGs genes	Unknown
908	0.0146018	0	0.0363424	-2.18067	0.0180036	-2.28504	culture only	all	908	Poly(3-hydroxybutyrate) depolymerase precursor (EC 3.1.1.75)	phaZ	BPSL2073	2480505	2481983	+	0.666	492	phaZ	0	poly(3-hydroxybutyrate) depolymerase precursor	General function prediction only genes	Extracellular	10
909	0.00780832	0	0.402674	-0.609865	0.164731	-0.805803	culture only	all	909	Permeases of the major facilitator superfamily	BPSL0248	BPSL0248	257907	259199	+	0.678	430	-	0	putative transporter protein	General function prediction only genes	CytoplasmicMembrane	10
910	0.0236159	0	0.0778773	-1.22941	0.0623115	-1.09143	culture only	all	910	Glycine cleavage system transcriptional activator	BPSS0559	BPSS0559	763153	764052	-	0.726	299	-	0	LysR family regulatory protein	Transcription genes	Cytoplasmic	9.97
912	0.402407	0	0.00866111	1.76079	0.0133048	1.51626	culture only	all	912	Undecaprenyl-diphosphatase (EC 3.6.1.27)	uppP	BPSL1383	1613303	1614133	+	0.652	276	uppP	0	undecaprenyl pyrophosphate phosphatase	Defense mechanisms genes	CytoplasmicMembrane	10
914	0.636949	0	0.939776	0.195267	0.69747	0.539183	culture only	all	914	Galactose mutarotase and related enzymes	BPSL1382	BPSL1382	1611847	1612755	-	0.693	302	-	0	hypothetical protein	Carbohydrate transport and metabolism genes	Cytoplasmic	8.96
915	0.920325	1.08198	0.403179	-0.795699	0.121884	-1.07883	both	all	915	putative lipoprotein	BPSL1381	BPSL1381	1610849	1611562	-	0.696	237	-	0	subfamily M23B unassigned peptidase	Cell wall/membrane biogenesis genes	OuterMembrane	9.92
918	0.355448	0	0.950642	-0.14435	0.980493	0.0436976	culture only	all	918	Acetyl-coenzyme A synthetase (EC 6.2.1.1)	BPSL1380	BPSL1380	1608868	1610535	-	0.693	555	-	0	putative acetyl-CoA synthetase	Lipid transport and metabolism genes	Cytoplasmic	9.97
[truncated: 2,343 more rows]
