# Supplementary material for: Burkholderia thailandensis strain E555 is a surrogate for the investigation of Burkholderia pseudomallei replication and survival in macrophages
Source: BMC Microbiol. 2019 May 15;19:97. doi: 10.1186/s12866-019-1469-8 (PMC6521459; doi:10.1186/s12866-019-1469-8)
Supplement: Supplementary file 7 — Table S5. Significantly regulated genes, capsule expression and all expression data. (XLSX 2279 kb) [file 12866_2019_1469_MOESM7_ESM.xlsx]

## Sheet: Overview
Supplementary Table S5. Significantly regulated genes, capsule expression and all expression data.
Supplementary Table S5.A. Expression levels of B. thailandensis strain E555 genes in the bacterial transcriptome and proteome in culture and macrophages at 6-h post-infection.
Supplementary Table S5.B. List of significantly regulated B. thailandensis strain E555 genes in the bacterial transcriptome at 5-h post-infection.
Supplementary Table S5.C. List of significantly regulated B. thailandensis strain E555 genes in the bacterial transcriptome at 6-h post-infection.
Supplementary Table S5.D. Comparison of the significantly regulated transcriptomes of B. thailandensis strain E555 at 5-h and 6-h post-infection.
Supplementary Table S5.E. List of significantly regulated B. thailandensis strain E555 genes in the bacterial proteome at 6-h post-infection.
Supplementary Table S5.F. Expression of capsule antigens in the transcriptome and in the proteome of B. thailandensis strain E555 grown in culture in macrophages.

## Sheet: S5.A
Supplementary Table S5.A. Expression levels of B. thailandensis strain E555 genes in the bacterial transcriptome and proteome in culture and macrophages at 6-h post-infection.
Virulence factors (see Supplementary Table S6) are shown in purple in the first column.
Notes:
#DIV/0!=not detected in the protome in culture (detected exclusively in macrophages)						down-regulated
0=not detected in the protome in macrophages (detected exclusively in culture)						up-regulated
						significantly down-regulated
						significantly up-regulated
Bt E555 fig|869728.6.peg.	T6 transcriptome		T6 proteome		Detected in		Bt E555 fig|869728.6.peg.	Bt E555 gene function assigned by RAST	B. pseudomallei K96243 homolog
									Bp Sanger ID		Start	End	Strand	GC Content	Amino Acids	Gene Name	Genomic Island	Product	COG	Localisation (Score) *May have multiple localisation sites		Virulence references (Supplementary References)
	p value	log2 Fold Change	q value	Fold Change	Proteome	Transcriptome
1	NA	1.05534			none	T6 only	1	hypothetical protein	no homolog											Unknown
2					none	none	2	hypothetical protein	no homolog											Unknown
3	NA	-2.28412	0.322678	0	culture only	culture only	3	Enoyl-CoA hydratase [isoleucine degradation] (EC 4.2.1.17) / 3-hydroxyacyl-CoA dehydrogenase (EC 1.1.1.35) / 3-hydroxybutyryl-CoA epimerase (EC 5.1.2.3)	BPSL0063	BPSL0063	70414	72537	+	0.709	707	-	0	putative fatty oxidation complex alpha subunit	Lipid transport and metabolism genes	Cytoplasmic	9.97
4	NA	-0.491837			none	all	4	3-ketoacyl-CoA thiolase (EC 2.3.1.16) @ Acetyl-CoA acetyltransferase (EC 2.3.1.9)	BPSL0062	BPSL0062	69196	70401	+	0.71	401	-	0	acetyl-CoA acetyltransferase	Lipid transport and metabolism genes	Cytoplasmic	9.97
5	NA	-1.43763			none	culture&T6	5	Acyl-CoA dehydrogenase, short-chain specific (EC 1.3.99.2)	BPSL0061	BPSL0061	67394	68530	+	0.672	378	-	0	putative acyl-CoA dehydrogenase	Lipid transport and metabolism genes	Cytoplasmic	9.97	[27]
6	NA	0.891114			none	all	6	Transcriptional regulator containing an amidase domain and an AraC-type DNA-binding HTH domain	BPSL0060	BPSL0060	66187	67281	-	0.733	364	-	0	AraC family transcriptional regulator	Transcription genes	Cytoplasmic	9.26
7	0.5211	-0.695956	0.258861	0	culture only	all	7	FIG00457405: hypothetical protein	BPSL0059	BPSL0059	64911	65747	-	0.72	278	-	0	hypothetical protein	Not in COGs genes	Cytoplasmic	8.96
8	0.813702	-0.38231			none	all	8	Fatty acid desaturase	BPSL0058	BPSL0058	63895	64881	-	0.702	328	-	0	fatty acid desaturase	Lipid transport and metabolism genes	CytoplasmicMembrane	10
9	0.476178	-1.39195	0.689271	0	culture only	culture&T6	9	hypothetical protein	no homolog											Unknown
10	NA	1.51862			none	T5&T6	10	hypothetical protein	no homolog											Unknown
11	NA	1.14987	0.113595	0	culture only	all	11	FIG00453484: hypothetical protein	BPSL0057	BPSL0057	62035	63222	+	0.702	395	-	0	hypothetical protein	Function unknown genes	CytoplasmicMembrane	10
12	NA	0.588025			none	all	12	Transcriptional regulator, PadR family	BPSL0056	BPSL0056	61697	62038	+	0.652	113	-	0	PadR-like family transcriptional regulator	Transcription genes	Unknown
13					none	none	13	hypothetical protein	no homolog											Unknown
14	NA	-0.668947	0.331663	0	culture only	culture&T6	14	Choline dehydrogenase (EC 1.1.99.1)	BPSL0055	BPSL0055	59300	60970	-	0.7	556	-	0	glucose-methanol-choline (GMC) oxidoreductase family protein	Amino acid transport and metabolism genes	CytoplasmicMembrane	9.82
15					none	none	15	Oxidoreductase, short-chain dehydrogenase/reductase family	BPSL0054	BPSL0054	58418	59215	-	0.731	265	-	0	putative short chain dehydrogenase	General function prediction only genes	Cytoplasmic	9.26
16	NA	1.73759			none	T6 only	16	MoaF protein precursor	BPSL0053	BPSL0053	57563	58372	-	0.677	269	-	0	hypothetical protein	Not in COGs genes	Cytoplasmic	9.26
17	NA	-0.0143085			none	culture&T6	17	Ketosteroid isomerase-related protein	BPSL0052	BPSL0052	57160	57552	-	0.674	130	-	0	hypothetical protein	General function prediction only genes	Cytoplasmic	9.26
18	NA	0.156185			none	culture&T6	18	Phenylacetaldehyde dehydrogenase (EC 1.2.1.39)	BPSL0051	BPSL0051	55599	57104	-	0.705	501	-	0	putative phenylacetaldehyde dehydrogenase	Energy production and conversion genes	Cytoplasmic	9.26
19	NA	1.17604	0.219724	0	culture only	T5&T6	19	leucine-, isoleucine-, valine-, threonine-, and alanine-binding protein precursor BMEII0122	BPSL0050	BPSL0050	54123	55382	-	0.678	419	-	0	hypothetical protein	Amino acid transport and metabolism genes	Unknown
20	NA	-1.39278	0.340693	0	culture only	culture only	20	High-affinity branched-chain amino acid transport system permease protein LivH (TC 3.A.1.4.1)	BPSL0049	BPSL0049	53240	54118	-	0.727	292	-	0	putative branched-chain amino acid transport system permease protein	Amino acid transport and metabolism genes	CytoplasmicMembrane	10
21					none	none	21	FIG00452956: hypothetical protein	BPSL0048	BPSL0048	52194	53243	-	0.734	349	-	0	hypothetical protein	Amino acid transport and metabolism genes	CytoplasmicMembrane	10
22					none	none	22	Branched-chain amino acid transport ATP-binding protein LivG (TC 3.A.1.4.1)	BPSL0047	BPSL0047	51475	52197	-	0.704	240	-	0	ABC transport system ATP-binding protein	Amino acid transport and metabolism genes	Cytoplasmic*	9.12
23					none	none	23	Branched-chain amino acid transport ATP-binding protein LivF (TC 3.A.1.4.1)	BPSL0046	BPSL0046	50371	51102	-	0.712	243	-	0	ABC transport system ATP-binding protein	Amino acid transport and metabolism genes	Unknown*
24	NA	2.21157			none	T6 only	24	Transcriptional regulator, AraC family	BPSL0045	BPSL0045	49289	50248	+	0.664	319	-	0	AraC family regulatory protein	Transcription genes	Cytoplasmic	9.26
25	NA	0.868834	0.364727	0	culture only	culture&T6	25	Outer membrane protein (porin)	BPSL0044	BPSL0044	47789	48889	+	0.664	366	-	0	putative outer membrane porin protein	Cell wall/membrane biogenesis genes	OuterMembrane	10
26	0.0336987	2.11192	0.755672	0	culture only	all	26	Type III restriction-modification system restriction subunit (EC 3.1.21.5)	BPSL0043	BPSL0043	44222	47251	+	0.681	1009	-	0	type III restriction system endonuclease	Defense mechanisms genes	Cytoplasmic	8.96
27	0.0309642	2.16737	0.304565	0.605314	both	all	27	Type III restriction-modification system methylation subunit (EC 2.1.1.72)	BPSL0042	BPSL0042	42169	44181	+	0.684	670	-	0	type III restriction-modification system methylase	Replication, recombination and repair genes	Cytoplasmic	8.96
28	NA	-1.26398			none	all	28	Outer membrane porin protein 32 precursor	BPSL0041	BPSL0041	40566	41693	+	0.654	375	-	0	outer membrane porin lipoprotein precursor	Cell wall/membrane biogenesis genes	OuterMembrane	9.93
29					none	none	29	hypothetical protein	no homolog											Unknown
30	NA	-0.359406			none	all	30	Response regulators consisting of a CheY-like receiver domain and a winged-helix DNA-binding domain	BPSL0040	BPSL0040	39566	40243	+	0.674	225	-	0	response regulator protein	Signal transduction mechanisms genes	Cytoplasmic	9.97
31	0.120145	1.75537			none	all	31	two-component system, sensor protein	BPSL0039	BPSL0039	38176	39555	+	0.715	459	-	0	sensor kinase protein	Signal transduction mechanisms genes	CytoplasmicMembrane	9.99
32	0.955216	-0.125117			none	all	32	Hydroxymethylpyrimidine ABC transporter, transmembrane component	BPSL0038	BPSL0038	37241	38098	+	0.674	285	-	0	binding-protein-dependent transport systems inner membrane component	Inorganic ion transport and metabolism genes	CytoplasmicMembrane	10
33	NA	-1.39278	0.147039	0	culture only	culture only	33	ABC-type nitrate/sulfonate/bicarbonate transport system, ATPase component	BPSL0037	BPSL0037	36425	37222	+	0.66	265	-	0	putative ATP-binding ABC transporter protein	Inorganic ion transport and metabolism genes	CytoplasmicMembrane	9.99
34	NA	0.561243	0.101046	0	culture only	all	34	ABC-type nitrate/sulfonate/bicarbonate transport systems, periplasmic components	BPSL0036	BPSL0036	35328	36341	+	0.668	337	-	0	putative transport protein	Inorganic ion transport and metabolism genes	Unknown
35	0.332584	-1.58405	0.0918891	0	culture only	all	35	Methyltransferase	BPSL0034	BPSL0034	33781	34656	+	0.722	291	-	0	hypothetical protein	General function prediction only genes	Cytoplasmic	8.96
36	0.6669	0.789248			none	all	36	Transcriptional regulator, MerR family	BPSL0033	BPSL0033	33271	33699	-	0.73	142	-	0	MerR family transcription regulatory protein	Transcription genes	Cytoplasmic	9.26
37	NA	1.06185	0.420121	0	culture only	all	37	GTPase and tRNA-U34 5-formylation enzyme TrmE	trmE	BPSL0080	90964	92367	+	0.69	467	trmE	0	tRNA modification GTPase	General function prediction only genes	Cytoplasmic*	9.12
38	0.297935	-0.810962	0.211506	0	culture only	all	38	FIG00452616: hypothetical protein	BPSL0079	BPSL0079	90207	90668	-	0.606	153	-	0	hypothetical protein	Transcription genes	Cytoplasmic	8.96
39	3.14403e-05	2.19739	0.0726302	0.598704	both	all	39	Inner membrane protein translocase component YidC, long form	BPSL0078	BPSL0078	88374	90050	+	0.642	558	-	0	putative inner membrane protein translocase component YidC	Intracellular trafficking and secretion genes	CytoplasmicMembrane	10
40	0.235276	1.2818			none	all	40	Protein YidD	BPSL0077	BPSL0077	88096	88365	+	0.641	89	-	0	hypothetical protein	Function unknown genes	Unknown
41	0.717299	-0.809611	0.530554	0	culture only	all	41	Phage protein	BPSL3345	BPSL3345	3967732	3968511	-	0.622	259	-	GI_12	putative bacteriophage-related protein	Not in COGs genes	Unknown
42	0.588307	0.480349			none	all	42	FIG00465595: hypothetical protein	BPSL1373	BPSL1373	1603310	1603720	-	0.606	136	-	0	hypothetical protein	Not in COGs genes	Unknown
43	0.633042	0.71388			none	all	43	FIG00465595: hypothetical protein	BPSL0113	BPSL0113A	124780	125262	-	0.613	160	-	0	hypothetical protein	Not in COGs genes	Unknown
44	0.804393	0.355439			none	all	44	hypothetical protein	no homolog											CytoplasmicMembrane	9.82
45	NA	0.556253			none	all	45	Propionate catabolism operon regulatory protein PrpR	prpR	BPSS0205	276127	278211	-	0.739	694	prpR	0	sigma interaction-related Fis-family transcriptional regulator	Signal transduction mechanisms genes	Unknown
46					none	none	46	hypothetical protein	no homolog											Unknown
47	NA	0.779425			none	all	47	Methyl-accepting chemotaxis protein I (serine chemoreceptor protein)	tsr	BPSS0204	274149	275777	-	0.707	542	tsr	0	methyl-accepting chemotaxis protein I	Cell motility genes	CytoplasmicMembrane	9.82
48	0.919149	-0.186073			none	all	48	Proline iminopeptidase (EC 3.4.11.5)	pip	BPSS0201	269128	270066	+	0.692	312	pip	0	prolyl iminopeptidase	General function prediction only genes	Cytoplasmic	9.97
49	NA	-5.01996			none	culture&T6	49	FIG00453591: hypothetical protein	BPSS0192	BPSS0192	256752	257597	-	0.694	281	-	0	hypothetical protein	Not in COGs genes	Unknown
50	NA	-1.39278			none	culture only	50	hypothetical protein	no homolog											Unknown
51	0.180597	-1.94322			none	all	51	putative dioxygenase	BPSS0191	BPSS0191	256006	256398	-	0.672	130	-	0	dioxygenase	Amino acid transport and metabolism genes	Unknown
52	NA	2.94811			none	T5&T6	52	hypothetical protein	no homolog											Unknown
53	0.902701	-0.126243	0.0535275	0.721577	both	all	53	O-acetylhomoserine sulfhydrylase (EC 2.5.1.49) / O-succinylhomoserine sulfhydrylase (EC 2.5.1.48)	BPSS0190	BPSS0190	254427	255722	-	0.674	431	-	0	O-acetylhomoserine	Amino acid transport and metabolism genes	Cytoplasmic	9.97	[20]
54	0.742004	0.6048	0.337321	0	culture only	all	54	Transcriptional regulator containing an amidase domain and an AraC-type DNA-binding HTH domain	ftrA	BPSS0648	880135	881091	+	0.722	318	ftrA	0	transcriptional activator FtrA	Transcription genes	Cytoplasmic	9.26
55	NA	0.711484			none	culture&T6	55	Na+/alanine symporter	no homolog											CytoplasmicMembrane	10
56	NA	2.73261			none	T6 only	56	FIG00455894: hypothetical protein	no homolog											CytoplasmicMembrane	10
57	0.458275	-1.07828			none	culture&T6	57	5-oxopent-3-ene-1,2,5-tricarboxylate decarboxylase.	BPSS2126	BPSS2126	2876902	2877750	-	0.707	282	-	0	FAA-hydrolase family protein	Secondary metabolites biosynthesis, transport and catabolism genes	Cytoplasmic	9.97
58	NA	1.59158			none	all	58	Transcriptional regulator, IclR family	BPSS2127	BPSS2127	2878261	2879085	+	0.696	274	-	0	IclR transcriptional regulator protein	Transcription genes	Cytoplasmic	8.96
59	NA	0.475957			none	culture&T6	59	hypothetical protein	no homolog											Unknown
60	NA	0.705204			none	culture&T6	60	hypothetical protein	no homolog											Unknown
61	NA	1.26773			none	all	61	Indoleacetamide hydrolase (EC 3.5.1.-)	BPSS2128	BPSS2128	2879391	2880794	+	0.732	467	-	0	indole acetimide hydrolase	Translation genes	Cytoplasmic	9.26
62	0.000610741	3.52169	0.161562	6.5527	both	all	62	FIG00455527: hypothetical protein	BPSS2129	BPSS2129	2880980	2881531	+	0.64	183	-	0	hypothetical protein	Not in COGs genes	Cytoplasmic	8.96
63	0.921155	-0.158271	0.321771	0.0759275	both	all	63	Protein acetyltransferase	BPSS2130	BPSS2130	2882057	2884420	-	0.703	787	-	0	acetyl-CoA synthetase	General function prediction only genes	Cytoplasmic	9.97
64	NA	1.05534			none	T5&T6	64	hypothetical protein	no homolog											Unknown
65	0.260609	0.68841	0.0564347	0	culture only	all	65	DNA-binding protein H-NS	BPSS2131	BPSS2131A	2885962	2886252	-	0.601	96	-	0	hypothetical protein	General function prediction only genes	Unknown
66	0.320753	1.09091			none	all	66	FIG00453500: hypothetical protein	BPSS2131a	BPSS2131B	2886355	2886504	-	0.553	49	-	0	hypothetical protein	Not in COGs genes	Unknown
67	NA	-0.0815361			none	culture&T6	67	FIG00452845: hypothetical protein	BPSS2131b	BPSS2131	2886710	2887267	-	0.609	185	-	0	hypothetical protein	Not in COGs genes	Unknown
68	0.792325	-0.384002	0.15179	0	culture only	all	68	Transcriptional regulator containing PAS, AAA-type ATPase, and DNA-binding domains	BPSS2132	BPSS2132	2887571	2889091	-	0.697	506	-	0	sigma-54 dependent transcriptional regulator	Signal transduction mechanisms genes	Cytoplasmic	9.97
69					none	none	69	hypothetical protein	no homolog											Unknown
70	0.942645	0.111674			none	all	70	D-beta-hydroxybutyrate permease	BPSS2133	BPSS2133	2889396	2890799	+	0.674	467	-	0	hypothetical protein	Amino acid transport and metabolism genes	CytoplasmicMembrane	10
71	0.579989	-0.380891			none	all	71	FIG00453026: hypothetical protein	BPSS2134	BPSS2134	2891157	2891402	+	0.659	81	-	0	hypothetical protein	Not in COGs genes	Unknown
72	0.276869	1.55635			none	all	72	Rhodanese-related sulfurtransferase	BPSS2135	BPSS2135	2891557	2892549	+	0.705	330	-	0	DedA family transmembrane protein	Function unknown genes	CytoplasmicMembrane	10	[20]
73	NA	0.489941	0.554467	0	culture only	all	73	PhaK-like protein	BPSS2136	BPSS2136	2892881	2894323	-	0.662	480	-	0	family S43 non-peptidase homologue	Not in COGs genes	OuterMembrane	9.92
74	NA	1.76752	0.355998	0	culture only	culture&T6	74	Oligopeptide transport ATP-binding protein OppF (TC 3.A.1.5.1)	oppF	BPSS2137	2894499	2895632	-	0.719	377	oppF	0	oligopeptide transport ATP-binding ABC transport protein	Amino acid transport and metabolism genes	CytoplasmicMembrane*	9.98
75	NA	-0.727802			none	culture&T6	75	Oligopeptide transport ATP-binding protein OppD (TC 3.A.1.5.1)	oppD	BPSS2138	2895629	2896618	-	0.68	329	oppD	0	oligopeptide transport ATP-binding ABC transport protein	Inorganic ion transport and metabolism genes	CytoplasmicMembrane	9.99
76	NA	0.657188	0.415779	0	culture only	all	76	Oligopeptide transport system permease protein OppC (TC 3.A.1.5.1)	oppC	BPSS2139	2896620	2897522	-	0.696	300	oppC	0	oligopeptide transport system permease protein	Inorganic ion transport and metabolism genes	CytoplasmicMembrane	10
77	NA	3.14411			none	T5&T6	77	Oligopeptide transport system permease protein OppB (TC 3.A.1.5.1)	oppB	BPSS2140	2897534	2898472	-	0.671	312	oppB	0	oligopeptide transport system permease protein	Inorganic ion transport and metabolism genes	CytoplasmicMembrane	10
78	0.634268	0.72737	0.044396	0.554817	both	culture&T6	78	Oligopeptide ABC transporter, periplasmic oligopeptide-binding protein OppA (TC 3.A.1.5.1)	oppA	BPSS2141	2898490	2900154	-	0.649	554	oppA	0	periplasmic oligopeptide-binding protein precursor	Amino acid transport and metabolism genes	Periplasmic	9.76
79	0.660183	0.378238			none	all	79	Transcriptional regulator, XRE family	BPSS2142	BPSS2142	2900290	2900871	-	0.636	193	-	0	MerR family transcriptional regulator	Transcription genes	Cytoplasmic	9.26
80	NA	2.13183			none	T6 only	80	hypothetical protein	no homolog											Unknown
81					none	none	81	hypothetical protein	no homolog											Unknown
82	0.697442	0.472241			none	all	82	Di/tripeptide permease DtpA	BPSS2143	BPSS2143	2901507	2903009	+	0.663	500	-	0	POT-family proton dependent transporter	Amino acid transport and metabolism genes	CytoplasmicMembrane	10
83	0.52558	-0.996876			none	all	83	FIG00454882: hypothetical protein	BPSS2144	BPSS2144	2903449	2903652	+	0.672	67	-	0	hypothetical protein	Not in COGs genes	Unknown
84	NA	-1.81166			none	culture only	84	putative secreted protein	BPSS2145	BPSS2145	2903723	2905414	-	0.736	563	-	0	hypothetical protein	Carbohydrate transport and metabolism genes	Unknown
85	NA	-1.0198			none	culture&T6	85	hypothetical protein	no homolog											Unknown
86	0.00408553	-3.3138	0.716656	0	culture only	all	86	LysR-type transcriptional regulator NahR	BPSS2146	BPSS2146	2905720	2906661	-	0.627	313	-	0	LysR family transcriptional regulator	Transcription genes	Cytoplasmic	9.97
87	NA	-1.39278			none	culture only	87	putative cyclase SCIF3.09c	BPSS2156	BPSS2156	2917573	2918580	-	0.697	335	-	0	hypothetical protein	Not in COGs genes	Cytoplasmic	8.96
88	NA	-0.0143085			none	all	88	CAIB/BAIF family protein	BPSS2157	BPSS2157	2918645	2919922	-	0.7	425	-	0	Acyl-CoA transferase/carnitine dehydratase protein	Energy production and conversion genes	Cytoplasmic	9.97
89	0.986524	0.0347821			none	all	89	Transcriptional regulator, IclR family	BPSS2158	BPSS2158	2919996	2920745	-	0.708	249	-	0	IclR family transcriptional regulator	Transcription genes	Unknown*
90	NA	1.05534	0.140721	0	culture only	T6 only	90	Citrate lyase beta chain (EC 4.1.3.6)	BPSS2159	BPSS2159	2920989	2921894	+	0.736	301	-	0	citrate lyase beta chain	Carbohydrate transport and metabolism genes	Cytoplasmic	9.97
91					none	none	91	hypothetical protein	no homolog											CytoplasmicMembrane	9.86
92	NA	1.51862			none	T6 only	92	Outer membrane protein (porin)	BPSS2160	BPSS2160	2922210	2923289	+	0.694	359	-	0	outer membrane porin protein	Cell wall/membrane biogenesis genes	OuterMembrane	9.93
93			0.336811	0	culture only	none	93	MmgE/PrpD family protein	BPSS2161	BPSS2161	2923331	2924806	+	0.716	491	-	0	MmgE/PrpD family protein	General function prediction only genes	Unknown*
94	NA	-0.1977	0.438677	0	culture only	all	94	OpgC protein	BPSS2162	BPSS2162	2924882	2926009	-	0.707	375	-	0	hypothetical protein	Function unknown genes	CytoplasmicMembrane	10
95					none	none	95	FIG00456903: hypothetical protein	no homolog											Unknown
96	NA	1.05534			none	T6 only	96	hypothetical protein	no homolog											Unknown
97	0.107541	3.04277			none	all	97	Protein rarD	BPSS2163	BPSS2163	2926408	2927301	-	0.718	297	-	0	hypothetical protein	General function prediction only genes	CytoplasmicMembrane	10
98	NA	2.8823			none	T5&T6	98	Acylphosphate phosphohydrolase (EC 3.6.1.7), putative	BPSS2164	BPSS2164	2927298	2927594	-	0.7	98	-	0	acylphosphatase protein	Energy production and conversion genes	Cytoplasmic	9.26
99	0.774346	0.54737	0.232129	0	culture only	all	99	Nucleoside-diphosphate-sugar epimerases	BPSS2165	BPSS2165	2927755	2928762	+	0.713	335	-	0	hypothetical protein	Carbohydrate transport and metabolism genes	Cytoplasmic	9.97
100	NA	1.73759			none	T5&T6	100	hypothetical protein	no homolog											Unknown
101					none	T5 only	101	PE-PGRS family protein	no homolog											Cytoplasmic	8.96
102	0.320157	1.60266	0.691608	0.916406	both	all	102	probable tail fiber protein	BPSS2166	BPSS2166	2929017	2930585	+	0.756	522	-	0	hypothetical protein	Not in COGs genes	Unknown		[20]
103	0.73366	0.525058	0.434069	0	culture only	all	103	Glycosyl transferase, family 2	BPSS2167	BPSS2167	2930811	2932001	-	0.727	396	-	0	glycosyl transferase	Cell wall/membrane biogenesis genes	CytoplasmicMembrane	10	[20]
104	NA	1.17604			none	T6 only	104	hypothetical protein	no homolog											Unknown
105	0.266571	0.66479	0.11457	#DIV/0!	J774 only	all	105	4-hydroxy-3-methylbut-2-enyl diphosphate reductase (EC 1.17.1.2)	ispH	BPSS2168	2932395	2933336	+	0.677	313	ispH	0	4-hydroxy-3-methylbut-2-enyl diphosphate reductase	Lipid transport and metabolism genes	Cytoplasmic	9.97	[20]
106	0.00018874	1.75869	0.614064	1.22246	both	all	106	Molybdenum cofactor biosynthesis protein MoaA	BPSS2169	BPSS2169	2933349	2934509	+	0.635	386	-	0	MoaA/NifB/PqqE family protein	General function prediction only genes	Cytoplasmic	9.97
107	NA	-1.195			none	all	107	hypothetical protein	no homolog											Unknown
108	NA	0.22602	0.762371	0	culture only	all	108	Aromatic ring-cleaving dioxygenase	BPSS2170	BPSS2170	2934853	2935206	+	0.658	117	-	0	hypothetical protein	Secondary metabolites biosynthesis, transport and catabolism genes	Unknown
109	NA	-0.978884			none	all	109	Lead, cadmium, zinc and mercury transporting ATPase (EC 3.6.3.3) (EC 3.6.3.5); Copper-translocating P-type ATPase (EC 3.6.3.4)	BPSS0224	BPSS0224	300572	303502	-	0.742	976	-	0	cation-transporting ATPase membrane protein	Inorganic ion transport and metabolism genes	CytoplasmicMembrane	10
110	0.616558	-0.55896			none	all	110	Putative exported protein precursor	BPSS0223	BPSS0223	299703	300371	-	0.683	222	-	0	hypothetical protein	Not in COGs genes	Unknown
111	0.00281211	-2.44312			none	all	111	GCN5-related N-acetyltransferase	BPSS0222	BPSS0222	299030	299500	+	0.658	156	-	0	acetyltransferase	General function prediction only genes	Unknown
112	NA	-0.483925			none	all	112	hypothetical protein	no homolog											Unknown
113	0.0149517	-2.514			none	all	113	hypothetical protein	no homolog											Unknown
114	0.462388	-0.748083			none	all	114	FIG00452675: hypothetical protein	no homolog											Unknown
115	NA	0.128812			none	all	115	Flagellar hook-length control protein FliK	BPSS0220	BPSS0220	296382	297662	+	0.742	426	-	0	hypothetical protein	Not in COGs genes	CytoplasmicMembrane	9.86
116	NA	-2.28412			none	culture&T5	116	hypothetical protein	no homolog											Unknown
117	0.417757	-0.954265			none	all	117	Mg(2+) transport ATPase protein C	BPSS0219	BPSS0219	295367	296062	+	0.687	231	-	0	MgtC family membrane protein	Function unknown genes	CytoplasmicMembrane	10
118	0.873833	-0.252257	0.625423	0.517913	both	all	118	Mannose-6-phosphate isomerase (EC 5.3.1.8)	BPSS0218	BPSS0218	294153	295256	-	0.714	367	-	0	isomerase	Carbohydrate transport and metabolism genes	Unknown
119					none	none	119	hypothetical protein	no homolog											Unknown
120	NA	-0.459003			none	all	120	Transcriptional regulator	BPSS0217	BPSS0217	293213	294070	+	0.752	285	-	0	LysR-family transcriptional regulator	Transcription genes	Cytoplasmic	9.97
121					none	none	121	Permeases of the major facilitator superfamily	BPSS0216	BPSS0216	291447	293084	-	0.746	545	-	0	hypothetical protein	General function prediction only genes	CytoplasmicMembrane	10
122	NA	-0.87108	0.000410098	0	culture only	culture&T6	122	Methyl-accepting chemotaxis protein I (serine chemoreceptor protein)	tar	BPSS0215	289471	291084	+	0.702	537	tar	0	methyl-accepting chemotaxis protein	Cell motility genes	CytoplasmicMembrane	9.99
123	0.0124739	-4.0455	0.323913	0	culture only	all	123	radical SAM domain protein	BPSS0214	BPSS0214	287774	289249	+	0.693	491	-	0	heme/metallo cofactor biosynthesis related protein	General function prediction only genes	Cytoplasmic	9.97
124	0.00104989	-6.48573	0.231662	0	culture only	culture&T5	124	FIG00456482: hypothetical protein	BPSS0212	BPSS0212	286414	287052	+	0.671	212	-	0	hypothetical protein	Not in COGs genes	Unknown
125	0.0245769	-5.09597			none	culture only	125	FIG00455085: hypothetical protein	BPSS0211	BPSS0211	286130	286321	+	0.646	63	-	0	hypothetical protein	Not in COGs genes	Unknown
126	NA	-2.11679			none	culture only	126	hypothetical protein	no homolog											Unknown
127	NA	-1.65633			none	all	127	putative phenylacetic acid degradation protein	BPSS0210	BPSS0210	284611	285054	-	0.673	147	-	0	hypothetical protein	Secondary metabolites biosynthesis, transport and catabolism genes	Unknown
128	NA	2.0127			none	all	128	2-methylaconitate isomerase	BPSS0209	BPSS0209	283368	284558	+	0.707	396	prpF	0	hypothetical protein	Function unknown genes	Cytoplasmic	9.97
129	0.257993	-1.38431	0.0355348	0	culture only	all	129	2-methylcitrate dehydratase FeS dependent (EC 4.2.1.79)	acnA	BPSS0208	280616	283210	+	0.691	864	acnA	0	aconitate hydratase	Energy production and conversion genes	Cytoplasmic	9.97
130	0.326081	-1.21736	0.138909	0.569521	both	all	130	2-methylcitrate synthase (EC 2.3.3.5)	prpC	BPSS0207	279370	280542	+	0.648	390	prpC	0	citrate synthase	Energy production and conversion genes	Cytoplasmic	9.97
131	0.167869	-1.70409	0.027295	13.9012	both	all	131	Methylisocitrate lyase (EC 4.1.3.30)	prpB	BPSS0206	278428	279321	+	0.675	297	prpB	0	probable methylisocitrate lyase	Carbohydrate transport and metabolism genes	Cytoplasmic	9.97	[20]
132	NA	-0.57443			none	all	132	Propionate catabolism operon regulatory protein PrpR	no homolog											Unknown
133	NA	-1.81166	0.432857	0	culture only	culture&T5	133	hypothetical protein	no homolog											Cytoplasmic	8.96
134	0.290387	-1.09027			none	all	134	Protein yceI precursor	BPSS0007	BPSS0007	6300	6953	-	0.676	217	-	0	hypothetical protein	Function unknown genes	Cytoplasmic	8.96
135	NA	-0.164556			none	all	135	Histone acetyltransferase HPA2 and related acetyltransferases	no homolog											Unknown
136	NA	0.475957			none	culture&T6	136	FIG00459737: hypothetical protein	no homolog											Unknown
137	NA	-0.652944			none	all	137	hypothetical protein	no homolog											Unknown
138	0.0623053	-1.51509	0.00460465	0.0918723	both	all	138	L-threonine 3-dehydrogenase (EC 1.1.1.103)	tdh	BPSS0006	4934	5965	+	0.643	343	tdh	0	L-threonine 3-dehydrogenase	General function prediction only genes	Cytoplasmic	9.97
139	0.0841113	-1.20422	0.0303898	0.5824	both	all	139	2-amino-3-ketobutyrate coenzyme A ligase (EC 2.3.1.29)	kbl	BPSS0005	3722	4921	+	0.671	399	kbl	0	2-amino-3-ketobutyrate coenzyme A ligase	Coenzyme transport and metabolism genes	Cytoplasmic	9.97
140	0.872319	-0.265989	0.360871	0	culture only	all	140	Predicted transcriptional regulators	BPSS0004	BPSS0004	2946	3554	-	0.686	202	-	0	DNA-binding protein	Transcription genes	Cytoplasmic	9.26
141	0.167144	-1.04555			none	all	141	Serine/threonine protein kinase	BPSS0003	BPSS0003	2471	2917	-	0.651	148	-	0	hypothetical protein	Not in COGs genes	Unknown
142	0.177988	-0.885851			none	all	142	Probable integrase/recombinase protein	BPSS0002	BPSS0002	1282	2325	-	0.645	347	-	0	integrase	Replication, recombination and repair genes	Unknown
143	0.326081	-0.736937	0.846708	0	culture only	all	143	Chromosome segregation ATPases	BPSS0001	BPSS0001	1	1188	+	0.624	395	-	0	hypothetical protein	Replication, recombination and repair genes	Cytoplasmic	8.96
144					none	none	144	hypothetical protein	no homolog											Unknown
145	NA	-1.72116			none	culture&T6	145	hypothetical protein	no homolog											Unknown
146	0.955122	-0.039286	0.874777	1.12875	both	all	146	Replication protein	BPSS2351	BPSS2351	3168589	3170031	-	0.628	480	-	0	replication protein	Not in COGs genes	Cytoplasmic	8.96
147	9.28456e-13	-3.1477	0.823526	1.04755	both	all	147	Chromosome (plasmid) partitioning protein ParB	BPSS2350	BPSS2350	3167431	3168498	+	0.608	355	parB	0	partitioning protein ParB	Transcription genes	Cytoplasmic	9.97
148	1.0505e-05	-2.24439	0.0798333	0	culture only	all	148	Chromosome (plasmid) partitioning protein ParA	BPSS2349	BPSS2349	3166744	3167406	+	0.582	220	parA	0	partition protein ParA	Cell cycle control, mitosis and meiosis genes	Cytoplasmic	8.96
149	0.921155	0.142347			none	all	149	Arsenate reductase (EC 1.20.4.1)	BPSS2348	BPSS2348	3165814	3166170	-	0.583	118	-	0	arsenate reductase	Inorganic ion transport and metabolism genes	Cytoplasmic	9.97
150	0.276822	-1.91149			none	culture&T6	150	FIG00452992: hypothetical protein	BPSS2347a	BPSS2347	3165301	3165498	+	0.636	65	-	0	hypothetical protein	Not in COGs genes	Unknown
151	0.84978	-0.177898	0.359254	18.1992	both	all	151	DNA-directed RNA polymerase specialized sigma subunit, sigma24-like	BPSS2347	BPSS2347A	3164715	3165320	+	0.637	201	-	0	RNA polymerase sigma-70 factor	Transcription genes	Cytoplasmic	8.96
152	1.59713e-07	-3.4617	0.0346648	0.0648561	both	all	152	Putative oxidoreductase	BPSS2346	BPSS2346	3163794	3164351	-	0.633	185	-	0	hypothetical protein	General function prediction only genes	Cytoplasmic	9.26
153	0.799643	0.329189			none	all	153	Sensor protein (EC 2.7.13.3)	BPSS2345	BPSS2345	3161120	3163402	+	0.683	760	-	0	sensory kinase protein	Signal transduction mechanisms genes	CytoplasmicMembrane	7.88
154	0.0841865	-1.70401			none	all	154	Chemotaxis protein CheC -- inhibitor of MCP methylation	BPSS2344	BPSS2344	3160246	3160614	-	0.618	122	-	0	response regulator protein	Signal transduction mechanisms genes	Cytoplasmic	9.97
155	0.0177074	-5.15438			none	culture&T5	155	Chemotaxis protein CheC -- inhibitor of MCP methylation	BPSS2343	BPSS2343	3159630	3160241	-	0.686	203	-	0	hypothetical protein	Cell motility genes	Cytoplasmic	8.96	[20]
156	NA	-0.587233	0.517357	0	culture only	all	156	diguanylate cyclase (GGDEF domain) with PAS/PAC sensor	BPSS2342	BPSS2342	3158698	3159633	-	0.667	311	-	0	hypothetical protein	Signal transduction mechanisms genes	Cytoplasmic	9.97
157	NA	-0.26144			none	all	157	salicylate esterase	estC	BPSS2341	3157746	3158651	+	0.733	301	estC	0	esterase	General function prediction only genes	Unknown		[20]
158	0.097013	1.13344	0.606581	0.683921	both	all	158	Phytoene synthase (EC 2.5.1.32)	BPSS2340	BPSS2340	3156381	3157229	-	0.694	282	-	0	squalene/phytoene synthase	Lipid transport and metabolism genes	Cytoplasmic	8.96
159	0.0341199	1.86073	0.010805	5.1098	both	all	159	Squalene--hopene cyclase (EC 5.4.99.17)	shc	BPSS2339	3154080	3156053	-	0.696	657	shc	0	squalene--hopene cyclase	Lipid transport and metabolism genes	CytoplasmicMembrane	10
160	NA	2.60901	0.703246	0	culture only	all	160	Adenosylhopane nucleosidase, HpnG	BPSS2338	BPSS2338	3153366	3154073	-	0.777	235	-	0	hypothetical protein	Not in COGs genes	Unknown
161					none	none	161	hypothetical protein	no homolog											Unknown
162	NA	-4.44202			none	culture&T5	162	Glutamine ABC transporter, periplasmic glutamine-binding protein (TC 3.A.1.3.2)	glnH	BPSS2337	3152167	3152919	-	0.64	250	glnH	0	glutamine ABC transporter periplasmic-binding protein	Amino acid transport and metabolism genes	Periplasmic	10
163	NA	-0.226151			none	all	163	Glutamate transport membrane-spanning protein	glnP	BPSS2336	3151446	3152102	-	0.645	218	glnP	0	glutamine ABC transporter permease component	Amino acid transport and metabolism genes	CytoplasmicMembrane	10
164					none	none	164	Glutamate transport ATP-binding protein	glnQ	BPSS2335	3150721	3151443	-	0.656	240	glnQ	0	glutamine ABC transporter ATP-binding component	Amino acid transport and metabolism genes	CytoplasmicMembrane	9.82
165	NA	1.73759			none	T6 only	165	FIG00433101: hypothetical protein	BPSS2334	BPSS2334	3149638	3150708	-	0.721	356	-	0	hypothetical protein	Not in COGs genes	Unknown
166	NA	0.294848	0.535302	0	culture only	all	166	Adenosylmethionine-8-amino-7-oxononanoate aminotransferase (EC 2.6.1.62)	BPSS2333	BPSS2333	3148295	3149641	-	0.699	448	-	0	hypothetical protein	Coenzyme transport and metabolism genes	Cytoplasmic	9.97
167	NA	-0.85923			none	all	167	Cation/multidrug efflux pump	BPSS2332	BPSS2332	3147703	3148251	-	0.694	182	-	0	hypothetical protein	Not in COGs genes	Unknown
168	0.0534609	3.39348	0.226657	3.96696	both	all	168	Surface lipoprotein	BPSS2331	BPSS2331	3146484	3147467	+	0.693	327	-	0	lipoprotein	Cell wall/membrane biogenesis genes	OuterMembrane	9.92
169	0.68858	0.453594	0.760859	0	culture only	all	169	Hopanoid-associated RND transporter, HpnN	BPSS2330	BPSS2330	3143858	3146491	+	0.706	877	-	0	hypothetical protein	General function prediction only genes	CytoplasmicMembrane	10
170					none	none	170	hypothetical protein	no homolog											Unknown
171					none	none	171	FIG00463050: hypothetical protein	no homolog											Unknown
172	0.27524	-1.89466			none	all	172	Modular polyketide synthase	BPSS2329	BPSS2329	3141712	3143346	-	0.67	544	-	0	acyl transferase	Secondary metabolites biosynthesis, transport and catabolism genes	Cytoplasmic	8.96
173	NA	1.17604			none	T6 only	173	hypothetical protein	no homolog											Cytoplasmic	8.96
174					none	none	174	hypothetical protein	no homolog											Unknown
175	0.00139967	-6.25167	0.119535	0.109248	both	culture only	175	Aerotaxis sensor receptor protein	aer	BPSS0276	367570	369114	+	0.704	514	aer	0	aerotaxis receptor	Cell motility genes	CytoplasmicMembrane	10
176	0.00017053	-3.18347			none	all	176	Predicted L-lactate dehydrogenase, Fe-S oxidoreductase subunit YkgE	BPSS0321	BPSS0321	448742	449548	+	0.716	268	-	0	hypothetical protein	Energy production and conversion genes	Unknown*
177	0.00482479	-3.37983	0.401922	0	culture only	all	177	Predicted L-lactate dehydrogenase, Iron-sulfur cluster-binding subunit YkgF	BPSS0322	BPSS0322	449545	450993	+	0.69	482	-	0	iron-sulfur binding protein	Energy production and conversion genes	Cytoplasmic	8.96
178	NA	-2.69334			none	culture&T6	178	Predicted L-lactate dehydrogenase, hypothetical protein subunit YkgG	BPSS0323	BPSS0323	450990	451715	+	0.74	241	-	0	hypothetical protein	Function unknown genes	Unknown
179	0.214752	-2.05327			none	all	179	L-lactate permease	glcA	BPSS0324	452083	453801	+	0.691	572	glcA	0	glycolate permease	Energy production and conversion genes	CytoplasmicMembrane	10
180	NA	-1.39278			none	culture only	180	hypothetical protein	no homolog											Unknown
181	0.993487	0.0149904			none	all	181	putative membrane protein	BPSS0325	BPSS0325	454103	454540	+	0.674	145	-	0	hypothetical protein	Function unknown genes	CytoplasmicMembrane	10
182					none	none	182	hypothetical protein	no homolog											Unknown
183			0.382632	0	culture only	T5 only	183	Permeases of the major facilitator superfamily	BPSS0326	BPSS0326	454731	456302	-	0.73	523	-	0	transport-related membrane protein	General function prediction only genes	CytoplasmicMembrane	10
184	0.0202535	2.55606			none	all	184	L-Proline/Glycine betaine transporter ProP	BPSL0248	BPSL0248	257907	259199	+	0.678	430	-	0	putative transporter protein	General function prediction only genes	CytoplasmicMembrane	10
185					none	none	185	Ureidoglycolate/malate/sulfolactate dehydrogenase family (EC 1.1.1.-)	BPSS0328	BPSS0328	458196	459230	-	0.729	344	-	0	malate/L-lactate dehydrogenase	Energy production and conversion genes	Cytoplasmic	9.26
186			0.144346	0	culture only	none	186	Ketoglutarate semialdehyde dehydrogenase (EC 1.2.1.26)	BPSS0329	BPSS0329	459223	460815	-	0.751	530	-	0	fatty aldehyde dehydrogenase	Energy production and conversion genes	Cytoplasmic	9.97
187			0.365329	0	culture only	T5 only	187	Amino acid permease in 4-hydroxyproline catabolic gene cluster	BPSS0330	BPSS0330	460891	462516	-	0.692	541	-	0	amino-acid permease membrane protein	Amino acid transport and metabolism genes	CytoplasmicMembrane	10
188	NA	-1.39328			none	culture&T6	188	1-pyrroline-4-hydroxy-2-carboxylate deaminase (EC 3.5.4.22)	BPSS0331	BPSS0331	462961	463881	-	0.684	306	-	0	dihydrodipicolinate synthase	Amino acid transport and metabolism genes	Cytoplasmic	9.97
189					none	none	189	hypothetical protein	no homolog											Unknown
190					none	none	190	4-hydroxyproline epimerase (EC 5.1.1.8)	BPSS0332	BPSS0332	464132	465064	+	0.731	310	-	0	hypothetical protein	Amino acid transport and metabolism genes	Unknown
191					none	none	191	D-amino-acid oxidase (EC 1.4.3.3)	BPSS0333	BPSS0333	465061	466194	+	0.754	377	-	0	oxidase	Amino acid transport and metabolism genes	Unknown
192					none	none	192	hypothetical, similar to sarcosine oxidase alpha subunit, 2Fe-2S domain	BPSS0334	BPSS0334	466191	466424	+	0.718	77	-	0	oxidase	General function prediction only genes	Unknown
193			0.689582	0.581548	both	none	193	Putative oxidoreductase in 4-hydroxyproline catabolic gene cluster	BPSS0335	BPSS0335	466421	467713	+	0.781	430	-	0	oxidoreductase	General function prediction only genes	Unknown
194	0.812878	-0.501506			none	all	194	Transcriptional regulator, AraC family	BPSS0336	BPSS0336	467905	468621	+	0.671	238	-	0	AraC-family transcriptional regulator	Transcription genes	Unknown*
195	0.916954	-0.173786			none	all	195	FIG00452788: hypothetical protein	BPSS0337	BPSS0337	468818	469087	-	0.674	89	-	0	hypothetical protein	Not in COGs genes	Unknown
196	NA	1.17604	0.229725	0	culture only	T6 only	196	hypothetical protein	no homolog											Cytoplasmic	8.96
197	NA	-2.03296			none	all	197	L-lactate permease	glcA	BPSS0324	452083	453801	+	0.691	572	glcA	0	glycolate permease	Energy production and conversion genes	CytoplasmicMembrane	10
198	NA	-3.16603	0.405685	0	culture only	culture&T5	198	4-hydroxyphenylpyruvate dioxygenase (EC 1.13.11.27)	BPSS0339	BPSS0339	470668	472722	-	0.706	684	-	0	amino acid dioxygenase	General function prediction only genes	Cytoplasmic	9.97
199	NA	1.73759	0.728154	0	culture only	T5&T6	199	3-dehydroquinate dehydratase II (EC 4.2.1.10)	aroQ2	BPSS0340	472982	473437	+	0.691	151	aroQ2	0	3-dehydroquinate dehydratase	Amino acid transport and metabolism genes	Cytoplasmic	9.26
200	NA	1.05534	0.333922	#DIV/0!	J774 only	T6 only	200	Quinate/shikimate 5-dehydrogenase I delta (EC 1.1.1.25)	aroE	BPSS0341	473434	474288	+	0.73	284	aroE	0	shikimate 5-dehydrogenase	Amino acid transport and metabolism genes	Cytoplasmic	9.97
201	NA	1.05534			none	T5&T6	201	D-glucarate permease	no homolog											CytoplasmicMembrane	10
202					none	none	202	2-aminoethylphosphonate:pyruvate aminotransferase (EC 2.6.1.37)	BPSS0343	BPSS0343	476085	477194	-	0.724	369	-	0	aminotransferase protein	Amino acid transport and metabolism genes	Cytoplasmic	9.26
203	NA	-0.118077			none	culture&T6	203	Ferric iron ABC transporter, iron-binding protein	BPSS0344	BPSS0344	477432	478514	+	0.662	360	-	0	hypothetical protein	Inorganic ion transport and metabolism genes	Periplasmic	9.84
204			0.520948	0	culture only	none	204	2-aminoethylphosphonate ABC transporter ATP-binding protein (TC 3.A.1.9.1)	BPSS0345	BPSS0345	478571	479668	+	0.727	365	-	0	ABC transport system, ATP-binding protein	Amino acid transport and metabolism genes	CytoplasmicMembrane	7.88
205					none	none	205	2-aminoethylphosphonate ABC transporter permease protein I (TC 3.A.1.9.1)	BPSS0346	BPSS0346	479646	480593	+	0.725	315	-	0	ABC transport system, membrane protein	Inorganic ion transport and metabolism genes	CytoplasmicMembrane	9.82
206	NA	-1.39278			none	culture only	206	2-aminoethylphosphonate ABC transporter permease protein II (TC 3.A.1.9.1)	BPSS0347	BPSS0347	480583	481437	+	0.763	284	-	0	ABC transport system, membrane protein	Amino acid transport and metabolism genes	CytoplasmicMembrane	10
207	NA	1.05534			none	T5&T6	207	Phosphonoacetate hydrolase (EC 3.11.1.2)	BPSS0348	BPSS0348	481481	482752	+	0.702	423	-	0	putativephosphonoacetate hydrolase	General function prediction only genes	Unknown
208	NA	-1.39278			none	culture only	208	NAD-dependent aldehyde dehydrogenases	BPSS0349	BPSS0349	482758	484203	+	0.687	481	-	0	NADP-dependent glyceraldehyde-3-phosphate dehydrogenase	Energy production and conversion genes	Cytoplasmic	9.97
209	NA	1.24834			none	all	209	HD phosphohydrolase-like protein	BPSS0350	BPSS0350	484208	484759	+	0.69	183	-	0	hypothetical protein	General function prediction only genes	Cytoplasmic	8.96
210					none	none	210	hypothetical protein	no homolog											Unknown
211	NA	-2.28412			none	culture only	211	Phenylpropionate dioxygenase and related ring-hydroxylating dioxygenases, large terminal subunit	BPSS0279	BPSS0279	371678	372625	-	0.723	315	-	0	rieske iron-sulfur protein	General function prediction only genes	Cytoplasmic	8.96
212	NA	-0.946524			none	culture&T6	212	hypothetical protein	no homolog											Unknown
213	NA	-1.39278			none	culture only	213	hypothetical protein	no homolog											Unknown
214	0.688193	-0.474574	0.0216678	0.560017	both	all	214	Succinate-semialdehyde dehydrogenase [NADP+] (EC 1.2.1.16)	gabD	BPSS0280	374061	375530	-	0.693	489	gabD	0	succinate-semialdehyde dehydrogenase (NADP+)	Energy production and conversion genes	Cytoplasmic	9.26
215	0.459248	-1.19357	0.0263957	0.352205	both	all	215	Gamma-aminobutyrate:alpha-ketoglutarate aminotransferase (EC 2.6.1.19)	gabT	BPSS0281	375588	376871	-	0.693	427	gabT	0	4-aminobutyrate aminotransferase	Amino acid transport and metabolism genes	Cytoplasmic	9.97
216	0.650262	-0.59024	0.349429	0	culture only	all	216	Transcriptional regulator GabR of GABA utilization (GntR family with aminotransferase-like domain)	BPSS0282	BPSS0282	377013	378707	+	0.734	564	-	0	GntR-family regulatory protein	Amino acid transport and metabolism genes	Cytoplasmic	9.97
217	NA	1.6375			none	T5&T6	217	Permeases of the drug/metabolite transporter (DMT) superfamily	BPSS0286	BPSS0286	382862	383695	-	0.737	277	-	0	hypothetical protein	General function prediction only genes	CytoplasmicMembrane	10
218	0.838984	0.334444	0.966577	0.980248	both	all	218	Selenide,water dikinase (EC 2.7.9.3)	selD	BPSS0287	383913	384977	+	0.731	354	selD	0	selenophosphate synthetase	Amino acid transport and metabolism genes	Unknown
219	0.315029	1.53219	0.500258	0	culture only	all	219	Transcriptional regulator, LysR family	BPSL1971	BPSL1971	2345922	2346863	-	0.686	313	-	0	putative LysR-family transcriptional regulator	Transcription genes	Cytoplasmic	9.97
220	NA	0.515076			none	all	220	putative 4-oxalocrotonate tautomerase( EC:5.3.2.- )	no homolog											Unknown
221					none	none	221	hypothetical protein	no homolog											Unknown
222	0.970499	-0.0419948	0.015487	0	culture only	all	222	Purine nucleoside permease	BPSS0288	BPSS0288	386335	387396	+	0.669	353	-	0	lipoprotein	Nucleotide transport and metabolism genes	Unknown
223	NA	1.51862			none	T6 only	223	FIG00455041: hypothetical protein	BPSS0289	BPSS0289	387636	387929	-	0.755	97	-	0	hypothetical protein	Not in COGs genes	Unknown
224	NA	0.630938			none	culture&T6	224	hypothetical protein	no homolog											Unknown
225	NA	1.17604			none	T6 only	225	hypothetical protein	no homolog											Unknown
226	0.815635	0.297552	0.419502	5.51333	both	all	226	Probable transcription regulator protein of MDR efflux pump cluster	BPSS0290	BPSS0290	388854	389858	-	0.658	334	-	0	LysR-family transcriptional regulator	Transcription genes	Cytoplasmic	9.97
227	NA	0.0267663			none	culture&T6	227	Esterase/lipase	BPSS0291	BPSS0291	389951	390901	+	0.701	316	-	0	carboxylesterase	Lipid transport and metabolism genes	Cytoplasmic	9.26
228	NA	0.978286			none	culture&T6	228	Probable Co/Zn/Cd efflux system membrane fusion protein	BPSS0292	BPSS0292	390952	392181	+	0.711	409	bpeE	0	multidrug efflux system exported protein	Cell wall/membrane biogenesis genes	CytoplasmicMembrane	9.97
229	NA	2.3283			none	all	229	RND efflux system, inner membrane transporter CmeB	BPSS0293	BPSS0293	392243	395428	+	0.665	1061	bpeF	0	multidrug-efflux transporter protein	Defense mechanisms genes	CytoplasmicMembrane	10
230	NA	0.814574			none	all	230	RND efflux system, outer membrane lipoprotein CmeC	BPSS0294	BPSS0294	395439	396971	+	0.716	510	OprC	0	multidrug efflux system lipoprotein	Intracellular trafficking and secretion genes	OuterMembrane	10
231	NA	-1.38152			none	culture&T6	231	hypothetical protein	no homolog											Unknown
232	0.23308	-1.24952			none	all	232	Proton/glutamate symport protein @ Sodium/glutamate symport protein	BPSS0295	BPSS0295	397880	399121	-	0.68	413	-	0	transport related membrane protein	Energy production and conversion genes	CytoplasmicMembrane	10	[20]
233	0.627929	-0.439064	0.68786	0	culture only	all	233	Transcriptional regulator, GntR family	BPSS0296	BPSS0296	399105	399764	-	0.617	219	-	0	GntR-family transcriptional regulator	Transcription genes	Cytoplasmic	9.97
234	0.302289	-1.11638	0.650389	#DIV/0!	J774 only	all	234	GCN5-related N-acetyltransferase	BPSS0297	BPSS0297	399920	400390	+	0.694	156	-	0	acetyltransferase	General function prediction only genes	Unknown
235					none	none	235	Malate permease	BPSS0298	BPSS0298	400571	401470	-	0.698	299	-	0	transport related membrane protein	General function prediction only genes	CytoplasmicMembrane	10
236	NA	1.05534			none	T6 only	236	hypothetical protein	no homolog											Unknown
237	NA	-2.19781	0.462288	0	culture only	all	237	Long-chain-fatty-acid--CoA ligase (EC 6.2.1.3)	BPSS0299	BPSS0299	401900	403765	-	0.713	621	-	0	fatty-acid CoA ligase	Secondary metabolites biosynthesis, transport and catabolism genes	Cytoplasmic	9.97	[33]
238			0.214517	0	culture only	T5 only	238	Malonyl CoA-acyl carrier protein transacylase (EC 2.3.1.39)	BPSS0300	BPSS0300	403782	404681	-	0.728	299	-	0	malonyl CoA-acyl carrier protein	Lipid transport and metabolism genes	Cytoplasmic	9.97	[33]
239	NA	1.73759			none	T6 only	239	putative membrane protein	BPSS0301	BPSS0301	404682	405113	-	0.644	143	-	0	hypothetical protein	Not in COGs genes	CytoplasmicMembrane	10	[33]
240	NA	-1.93463	0.139225	0.273985	both	all	240	Long-chain-fatty-acid--CoA ligase (EC 6.2.1.3)	BPSS0302	BPSS0302	405181	407040	-	0.697	619	-	0	fatty acid biosynthesis-related CoA ligase	Secondary metabolites biosynthesis, transport and catabolism genes	Cytoplasmic	9.97	[33]
241	NA	-3.14459	0.40035	#DIV/0!	J774 only	culture only	241	Diaminopimelate decarboxylase (EC 4.1.1.20)	BPSS0303	BPSS0303	407070	408329	-	0.712	419	-	0	diaminopimelate decarboxylase	Amino acid transport and metabolism genes	Cytoplasmic	9.97	[33]
242	NA	-1.81166	0.79329	0	culture only	culture only	242	putative polyketide synthase	BPSS0304	BPSS0304	408326	409807	-	0.755	493	-	0	hypothetical protein	Secondary metabolites biosynthesis, transport and catabolism genes	Unknown		[33]
243	NA	-1.55216	0.256083	0	culture only	all	243	Ketol-acid reductoisomerase (EC 1.1.1.86)	BPSS0305	BPSS0305	409804	410859	-	0.709	351	-	0	ketol-acid reductoisomerase	Coenzyme transport and metabolism genes	Cytoplasmic	9.97	[33]
244	NA	-0.640783			none	all	244	Polyketide synthase	BPSS0306	BPSS0306	410865	423266	-	0.73	4133	-	0	multifunctional polyketide-peptide syntase	Secondary metabolites biosynthesis, transport and catabolism genes	Cytoplasmic	8.96	[33]
245			0.115816	0	culture only	none	245	hypothetical protein	no homolog											Cytoplasmic	8.96
246					none	none	246	hypothetical protein	no homolog											Unknown
247			0.117241	0	culture only	none	247	LigA	no homolog											Cytoplasmic	8.96
248	NA	-1.39278			none	culture only	248	hypothetical protein	no homolog											Cytoplasmic	8.96
249	NA	1.05534			none	T6 only	249	FIG01288314: hypothetical protein	no homolog											Cytoplasmic	8.96
250	NA	-1.5597	0.144999	0	culture only	all	250	4-aminobutyraldehyde dehydrogenase (EC 1.2.1.19)	BPSS0307	BPSS0307	423325	424737	-	0.725	470	-	0	aldehyde dehydrogenase	Energy production and conversion genes	Cytoplasmic	9.26	[33]
251	0.142689	-2.49709	0.555035	0	culture only	all	251	Omega-amino acid--pyruvate aminotransferase (EC 2.6.1.18)	BPSS0308	BPSS0308	424731	426152	-	0.696	473	-	0	hypothetical protein	Coenzyme transport and metabolism genes	Cytoplasmic	9.97	[33]
252	NA	-1.29145	0.0343016	0	culture only	all	252	SyrP-like protein	BPSS0309	BPSS0309	426161	427240	-	0.719	359	-	0	peptide synthase regulatory protein	Not in COGs genes	Cytoplasmic	9.97	[33]
253	NA	1.05534			none	T6 only	253	hypothetical protein	no homolog											Unknown
254	NA	-0.0146904			none	culture&T6	254	Conserved domain protein	BPSS0310	BPSS0310	428238	428756	-	0.665	172	-	0	hypothetical protein	General function prediction only genes	Cytoplasmic	8.96	[33]
255	0.116896	-1.60657	0.697049	0.543825	both	all	255	Malonyl CoA-acyl carrier protein transacylase (EC 2.3.1.39)	BPSS0311	BPSS0311	428856	437384	-	0.743	2842	-	0	multifunctional polyketide-peptide syntase	Secondary metabolites biosynthesis, transport and catabolism genes	CytoplasmicMembrane	10	[20][33]
256	NA	-0.392095			none	culture&T6	256	hypothetical protein	no homolog											Unknown
257	0.060986	-2.7278			none	all	257	Transcriptional activator protein LuxR	BPSS0312	BPSS0312	438602	439306	+	0.636	234	bpsR4	0	LuxR-family transcriptional regulator	Transcription genes	Cytoplasmic	9.97
258	NA	1.17604	0.353801	#DIV/0!	J774 only	T5&T6	258	Methionine ABC transporter substrate-binding protein	BPSS0313	BPSS0313	439636	440475	+	0.662	279	-	0	lipoprotein	Inorganic ion transport and metabolism genes	CytoplasmicMembrane	9.97
259	NA	0.0568803	0.370907	0	culture only	all	259	Coenzyme F420-dependent N5,N10-methylene tetrahydromethanopterin reductase and related flavin-dependent oxidoreductases	BPSS0314	BPSS0314	440493	441887	+	0.685	464	-	0	monooxygenase	Energy production and conversion genes	Cytoplasmic	9.97
260	NA	3.15749	0.764245	0	culture only	T5&T6	260	hypothetical protein	no homolog											Unknown
261					none	none	261	hypothetical protein	no homolog											Unknown
262	0.0903763	2.62264			none	all	262	Acyl-CoA dehydrogenases	BPSS0317	BPSS0317	444511	445713	+	0.731	400	-	0	monooxygenase	Lipid transport and metabolism genes	Unknown
263	NA	3.37564			none	T6 only	263	FIG00455386: hypothetical protein	BPSS0318	BPSS0318	445815	446642	-	0.717	275	-	0	hypothetical protein	Not in COGs genes	Cytoplasmic	8.96
264	NA	-1.24104			none	culture&T6	264	hypothetical protein	BPSS0319	BPSS0319	446938	447537	-	0.648	199	-	0	hypothetical protein	Not in COGs genes	Unknown
265	0.156064	-1.39132	0.651433	0	culture only	all	265	Lactate-responsive regulator LldR in Enterobacteria, GntR family	BPSS0320	BPSS0320	447574	448293	-	0.7	239	-	0	GntR-family transcriptional regulator	Transcription genes	Cytoplasmic	9.97
266	NA	1.24834			none	all	266	transcriptional regulator, LysR family	ilvR	BPSL0970	1128381	1129376	+	0.743	331	ilvR	0	putative isoleucine biosynthesis transcriptional activator	Transcription genes	Cytoplasmic	9.26
267	0.399344	0.77158	0.4775	0	culture only	all	267	Putative homoserine kinase type II (protein kinase fold)	BPSL0220	BPSL0220	228647	229678	+	0.692	343	-	0	hypothetical protein	General function prediction only genes	Cytoplasmic	9.97
268	0.0377942	-1.22968			none	all	268	FIG00457285: hypothetical protein	BPSL0219	BPSL0219	228394	228606	+	0.653	70	-	0	hypothetical protein	Not in COGs genes	Unknown
269					none	none	269	FIG00455531: hypothetical protein	no homolog											Unknown
270	0.00226696	1.54147	0.219377	0	culture only	all	270	Ribonuclease P protein component (EC 3.1.26.5)	rnpA	BPSL0076	87606	88016	+	0.684	136	rnpA	0	ribonuclease P protein component	Translation genes	Unknown
271	0.0128938	1.1054	0.439522	0.636496	both	all	271	LSU ribosomal protein L34p	rpmH	BPSL0075	87398	87532	+	0.659	44	-	0	50S ribosomal protein L34	Translation genes	Cytoplasmic	9.26
272	0.942207	-0.0557647	0.372641	3.66996	both	all	272	Chromosomal replication initiator protein DnaA	dnaA	BPSL0075a	85351	86952	-	0.657	533	dnaA	0	chromosomal replication initiation protein	Replication, recombination and repair genes	Cytoplasmic	9.26
273	0.732808	-0.213252	0.0303383	1.57826	both	all	273	DNA polymerase III beta subunit (EC 2.7.7.7)	dnaN	BPSL0074	84085	85188	-	0.636	367	dnaN	0	DNA polymerase III subunit beta	Replication, recombination and repair genes	Cytoplasmic	9.97
274	0.976335	-0.0256175	0.87926	0.964097	both	all	274	DNA gyrase subunit B (EC 5.99.1.3)	gyrB	BPSL0073	81428	83896	-	0.642	822	-	0	DNA gyrase subunit B	Replication, recombination and repair genes	Cytoplasmic	9.97
275	0.631098	0.683047			none	all	275	hypothetical protein	no homolog											Unknown
276					none	none	276	Cytochrome B561, bacterial precursor	BPSL0072	BPSL0072	80033	80560	+	0.646	175	-	0	putative type-b cytochrome	Energy production and conversion genes	CytoplasmicMembrane	10
277	NA	-1.39278			none	culture only	277	Catalase (EC 1.11.1.6)	BPSL0071	BPSL0071	78951	80036	+	0.705	361	-	0	putative catalase	Inorganic ion transport and metabolism genes	Periplasmic	9.44
278	NA	1.51862	0.333967	0	culture only	T5&T6	278	RNA polymerase sigma-54 factor RpoN	BPSL0070	BPSL0070	78275	78790	-	0.692	171	-	0	putative RNA polymerase sigma factor	Transcription genes	CytoplasmicMembrane	9.82
279	NA	-1.195	0.129427	0	culture only	all	279	Transmembrane regulator protein PrtR	BPSL0069	BPSL0069	77520	78278	-	0.744	252	-	0	putative transmembrane regulator	Transcription genes	Unknown
280	0.706939	0.667079			none	all	280	putative lipoprotein	BPSL0068	BPSL0068	76484	76852	+	0.688	122	-	0	putative lipoprotein	Not in COGs genes	Unknown
281	0.136587	1.34752			none	all	281	FIG00460159: hypothetical protein	BPSL0067	BPSL0067	76057	76497	+	0.669	146	-	0	hypothetical protein	Not in COGs genes	Unknown
282	NA	1.05534			none	T6 only	282	hypothetical protein	no homolog											Unknown
283	NA	-1.53714			none	all	283	PROBABLE LIPOPROTEIN	BPSL0066	BPSL0066	75037	75501	-	0.68	154	-	0	hypothetical protein	Cell wall/membrane biogenesis genes	Unknown
284	0.717774	0.515908	0.235914	0	culture only	all	284	FIG00455491: hypothetical protein	BPSL0065	BPSL0065	74135	74701	-	0.683	188	-	0	putative lipoprotein	Not in COGs genes	Unknown
285	NA	-2.28412	0.416033	0	culture only	culture only	285	Alpha-methylacyl-CoA racemase (EC 5.1.99.4)	BPSL0064	BPSL0064	72925	74058	+	0.721	377	-	0	alpha-methylacyl-CoA racemase	Energy production and conversion genes	Unknown
286	0.906894	0.182616	0.0205096	0	culture only	all	286	Pca regulon regulatory protein PcaR	BPSS0274	BPSS0274	364563	365420	-	0.673	285	-	0	IclR-family transcriptional regulator	Transcription genes	Cytoplasmic	9.26
287	0.862953	0.374344			none	all	287	Transcriptional regulator RutR of pyrimidine catabolism (TetR family)	BPSS0273	BPSS0273	363494	364213	-	0.707	239	-	0	TetR-family regulatory protein	Transcription genes	Cytoplasmic	9.97
288	NA	-1.51981			none	culture only	288	dicarboxylic acid transporter PcaT	BPSS0272	BPSS0272	361615	362931	+	0.705	438	-	0	transporter protein	General function prediction only genes	CytoplasmicMembrane	10
289					none	none	289	hypothetical protein	no homolog											Unknown
290			0.138206	0	culture only	none	290	Heavy metal RND efflux outer membrane protein, CzcC family	BPSL0019	BPSL0019	20480	22135	-	0.742	551	-	0	outer membrane efflux lipoprotein	Intracellular trafficking and secretion genes	OuterMembrane	10
291	NA	1.73759	0.323506	0	culture only	T6 only	291	Probable Co/Zn/Cd efflux system membrane fusion protein	no homolog											CytoplasmicMembrane	9.82
292			0.32336	0	culture only	none	292	Cobalt-zinc-cadmium resistance protein CzcA; Cation efflux system protein CusA	czcA	BPSS1041	1417105	1420338	-	0.699	1077	czcA	0	cation efflux system protein	Inorganic ion transport and metabolism genes	CytoplasmicMembrane	10
293	NA	1.35847	0.403931	0	culture only	culture&T6	293	hypothetical protein	no homolog											Cytoplasmic	8.96
294	NA	1.17604			none	T6 only	294	Transcriptional regulatory protein	irlR	BPSS1040	1416409	1417098	-	0.678	229	irlR	0	transcriptional activator protein	Signal transduction mechanisms genes	Cytoplasmic	9.97	[33]
295	NA	-0.0970502			none	culture&T6	295	Transcriptional regulator	BPSL0117	BPSL0117	130565	131620	+	0.671	351	-	0	LysR family transcription regulatory protein	Transcription genes	Cytoplasmic	9.97
296					none	none	296	hypothetical protein	no homolog											Unknown
297					none	none	297	FIG00462283: hypothetical protein	no homolog											Unknown
298					none	none	298	hypothetical protein	no homolog											Unknown
299	0.791477	-0.190096	0.229833	2.15642	both	all	299	Argininosuccinate synthase (EC 6.3.4.5)	argG	BPSL0298	314669	316009	+	0.647	446	argG	0	argininosuccinate synthase	Amino acid transport and metabolism genes	Cytoplasmic	9.97
300	NA	3.34421			none	T6 only	300	hypothetical protein	no homolog											Unknown
301	0.387933	1.40901			none	all	301	putative membrane protein	BPSL0299	BPSL0299	316171	316806	+	0.719	211	-	0	hypothetical protein	Not in COGs genes	CytoplasmicMembrane	10
302	0.956145	0.128684			none	all	302	FIG00453348: hypothetical protein	BPSL0300	BPSL0300	316896	317621	+	0.696	241	-	0	hypothetical protein	Not in COGs genes	Unknown
303	NA	-0.341214			none	all	303	Copper chaperone	BPSL0301	BPSL0301	317943	318191	+	0.623	82	-	0	putative cheavy metal binding protein	Inorganic ion transport and metabolism genes	Unknown
304	0.000609321	-6.55326	0.107335	0	culture only	culture&T5	304	Lead, cadmium, zinc and mercury transporting ATPase (EC 3.6.3.3) (EC 3.6.3.5); Copper-translocating P-type ATPase (EC 3.6.3.4)	silP	BPSL0302	318749	321172	-	0.7	807	silP	0	putative cation transporting P-type ATPase	Inorganic ion transport and metabolism genes	CytoplasmicMembrane	9.82
305	0.000398001	-6.69142			none	culture only	305	hypothetical protein	no homolog											Cytoplasmic	8.96
306	0.00080452	-4.42282			none	culture&T6	306	hypothetical protein	no homolog											Unknown
307	NA	-0.226151			none	culture&T6	307	hypothetical protein	no homolog											Unknown
308	0.00972244	-4.14311	0.0626573	0	culture only	all	308	LemA family protein	BPSL0303	BPSL0303	321837	322511	+	0.655	224	-	0	putative lipoprotein	Function unknown genes	Unknown
309	0.0339913	-3.71174	0.136781	0	culture only	culture&T6	309	Beta-propeller domains of methanol dehydrogenase type	BPSL0304	BPSL0304	322508	323356	+	0.721	282	-	0	putative glycine rich membrane protein	General function prediction only genes	CytoplasmicMembrane	10
310	0.035207	-4.74778	0.334674	0	culture only	culture only	310	FIG004694: hypothetical protein	BPSL0305	BPSL0305	323353	323853	+	0.685	166	-	0	hypothetical protein	Function unknown genes	Cytoplasmic	8.96
311	1.06036e-05	-5.15536	0.235339	0	culture only	all	311	Avidin family protein	BPSL0311	BPSL0311	331093	331539	+	0.656	148	-	0	avidin family protein	Not in COGs genes	Unknown
312	0.00630077	2.17867	0.705131	0.894569	both	all	312	Glucosamine--fructose-6-phosphate aminotransferase [isomerizing] (EC 2.6.1.16)	glmS1	BPSL0312	331614	333446	-	0.677	610	glmS1	0	D-fructose-6-phosphate amidotransferase	Cell wall/membrane biogenesis genes	Cytoplasmic	9.97
313	0.122959	1.09971	0.376002	0.741715	both	all	313	N-acetylglucosamine-1-phosphate uridyltransferase (EC 2.7.7.23) / Glucosamine-1-phosphate N-acetyltransferase (EC 2.3.1.157)	glmU	BPSL0313	333510	334871	-	0.703	453	glmU	0	bifunctional glmU protein	Cell wall/membrane biogenesis genes	Cytoplasmic	9.97
314	0.412778	0.855747			none	all	314	tRNA(Cytosine32)-2-thiocytidine synthetase	BPSL0314	BPSL0314	335475	336470	-	0.658	331	-	0	hypothetical protein	Cell cycle control, mitosis and meiosis genes	Cytoplasmic	9.97
315	0.389062	1.49624			none	all	315	Dihydroneopterin aldolase (EC 4.1.2.25)	BPSL0315	BPSL0315	336467	336871	-	0.652	134	-	0	hypothetical protein	Coenzyme transport and metabolism genes	Cytoplasmic	8.96
316	NA	1.46427			none	all	316	Putative oxidoreductase protein (EC 1.-.-.-)	BPSL0316	BPSL0316	336953	337834	-	0.804	293	-	0	hypothetical protein	General function prediction only genes	Unknown
317	0.529806	-0.585629	0.0924916	0	culture only	all	317	COG1565: Uncharacterized conserved protein	BPSL0317	BPSL0317	337902	339092	+	0.715	396	-	0	hypothetical protein	Function unknown genes	Unknown
318	NA	-3.16603			none	culture&T5	318	FIG00453003: hypothetical protein	BPSL0318	BPSL0318	339110	339304	+	0.656	64	-	0	hypothetical protein	Not in COGs genes	CytoplasmicMembrane	9.82
319	0.333252	-0.986292			none	all	319	FIG00453681: hypothetical protein	BPSL0319	BPSL0319	339593	340132	-	0.682	179	-	0	hypothetical protein	Not in COGs genes	Unknown
320	0.852332	0.369053	0.582792	0	culture only	all	320	Fructokinase (EC 2.7.1.4)	BPSL0320	BPSL0320	340129	341037	-	0.727	302	-	0	PfkB family carbohydrate kinase	Carbohydrate transport and metabolism genes	Unknown
321	0.896185	-0.264922	0.365606	0	culture only	culture&T6	321	D-mannose isomerase (EC 5.3.1.7)	BPSL0321	BPSL0321	341034	342491	-	0.706	485	-	0	hypothetical protein	Carbohydrate transport and metabolism genes	Unknown
322	0.224594	-1.28352	0.333394	0	culture only	all	322	Transcriptional regulators	BPSL0322	BPSL0322	342488	343507	-	0.718	339	-	0	LacI family regulatory protein	Transcription genes	Cytoplasmic	9.26
323	NA	0.61993			none	all	323	Methyl-accepting chemotaxis protein I (serine chemoreceptor protein)	BPSL0323	BPSL0323	343678	345237	-	0.736	519	-	0	putative methyl-accepting chemotaxis protein	Cell motility genes	CytoplasmicMembrane	9.99
324	NA	-1.7049			none	culture only	324	hypothetical protein	no homolog											Cytoplasmic	8.96
325	NA	-1.94354			none	culture&T6	325	FIG00452481: hypothetical protein	BPSL0325	BPSL0325	347284	347712	+	0.788	142	-	0	hypothetical protein	Not in COGs genes	Unknown
326	NA	-0.392095			none	all	326	hypothetical protein	no homolog											Unknown
327	NA	0.273783			none	all	327	Outer membrane protein (porin)	BPSL0326	BPSL0326	348120	349196	+	0.654	358	-	0	putative outer membrane porin protein precursor	Cell wall/membrane biogenesis genes	OuterMembrane	9.99
328	0.494295	-0.722076	0.0316333	0	culture only	all	328	Positive regulator of Tartrate dehydrogenase/decarboxylase/D-malic enzyme	BPSL0327	BPSL0327	349356	350318	+	0.697	320	-	0	LysR family regulatory protein	Transcription genes	Cytoplasmic	9.97
329	0.491676	-0.631085	0.593615	1.19446	both	all	329	Dioxygenases related to 2-nitropropane dioxygenase	BPSL0328	BPSL0328	350794	351753	-	0.676	319	-	0	putative 2-nitropropane dioxygenase	General function prediction only genes	Cytoplasmic	9.26
330	0.0224866	-1.80977	0.34391	#DIV/0!	J774 only	all	330	Haloacetate dehalogenase H-1 (EC 3.8.1.3)	BPSL0329	BPSL0329	351992	352942	+	0.684	316	-	0	putative hydrolase	General function prediction only genes	Extracellular	9.45
331	NA	1.26773			none	all	331	Leucine-responsive regulatory protein, regulator for leucine (or lrp) regulon and high-affinity branched-chain amino acid transport system	BPSL0330	BPSL0330	353024	353512	-	0.683	162	-	0	AsnC family regulatory protein	Transcription genes	Cytoplasmic	9.97
332	NA	0.470199	0.560629	0	culture only	all	332	Permease of the drug/metabolite transporter (DMT) superfamily	BPSL0331	BPSL0331	353624	354538	+	0.697	304	-	0	hypothetical protein	General function prediction only genes	CytoplasmicMembrane	10
333	NA	1.17604			none	T5&T6	333	Predicted Fe-S protein	no homolog											Unknown
334	NA	1.38384			none	culture&T6	334	Peptidyl-dipeptidase dcp (EC 3.4.15.5)	BPSL0332	BPSL0332	355165	355671	-	0.712	168	-	0	hypothetical protein	Function unknown genes	Cytoplasmic	9.97
335	0.447365	0.944659	0.524512	0	culture only	all	335	Hydroxymethylglutaryl-CoA lyase (EC 4.1.3.4)	BPSL0333	BPSL0333	355727	356662	-	0.702	311	-	0	hydroxymethylglutaryl-CoA lyase	Amino acid transport and metabolism genes	Cytoplasmic	9.26
336	0.850722	0.184567	0.196726	0	culture only	all	336	probable dioxygenase	BPSL0335	BPSL0335	357694	358107	-	0.657	137	-	0	glyoxalase/bleomycin resistance protein/dioxygenase superfamily protein	General function prediction only genes	Unknown
337	NA	-1.92693			none	all	337	Predicted esterase of the alpha/beta hydrolase fold	BPSL0336	BPSL0336	358260	358910	+	0.725	216	-	0	hypothetical protein	General function prediction only genes	Unknown
338	NA	1.05534			none	T5&T6	338	hypothetical protein	no homolog											Unknown
339	0.921155	0.194771			none	all	339	Phospholipase C 4 precursor (EC 3.1.4.3)	plcN2	BPSL0338	359487	361604	-	0.681	705	plcN2	0	non-hemolytic phospholipase C precursor	Cell wall/membrane biogenesis genes	Extracellular	9.71	[33]
340	NA	2.17992			none	T6 only	340	FIG00452841: hypothetical protein	BPSL0339	BPSL0339	361650	361946	-	0.771	98	-	0	putative lipoprotein	Not in COGs genes	Periplasmic	9.84
341	0.0957257	2.70373			none	all	341	Transcriptional regulator, AsnC family	BPSL0340	BPSL0340	362184	362642	-	0.654	152	-	0	AsnC family regulatory protein	Transcription genes	Cytoplasmic	9.97
342	0.581819	0.562359			none	all	342	Branched-chain amino acid transport protein azlC	BPSL0341	BPSL0341	362767	363495	+	0.696	242	-	0	putative transport protein	Amino acid transport and metabolism genes	CytoplasmicMembrane	10
343	NA	3.88579			none	T5&T6	343	FIG00456786: hypothetical protein	BPSL0342	BPSL0342	363492	363794	+	0.65	100	-	0	hypothetical protein	Function unknown genes	CytoplasmicMembrane	10
344	0.0591414	2.5526			none	all	344	Alpha/beta hydrolase fold	BPSL0343	BPSL0343	363791	364624	+	0.709	277	-	0	putative hydrolase	General function prediction only genes	Cytoplasmic	8.96
345	NA	-0.380811	0.119413	0.280251	both	culture&T6	345	Dihydrodipicolinate synthase (EC 4.2.1.52)	BPSL0346	BPSL0346	369407	370309	-	0.691	300	-	0	dihydrodipicolinate synthetase family protein	Amino acid transport and metabolism genes	Cytoplasmic	9.97
346	0.888463	-0.236359	0.0587326	0	culture only	all	346	Long-chain-fatty-acid--CoA ligase (EC 6.2.1.3)	BPSL0864	BPSL0864	1004177	1005742	-	0.715	521	-	0	putative AMP-binding enzyme	Secondary metabolites biosynthesis, transport and catabolism genes	Cytoplasmic	9.97
347	0.164869	-1.61103			none	all	347	Tyrosine recombinase XerD	xerD	BPSL0863	1002891	1003892	+	0.693	333	xerD	0	tyrosine recombinase	Replication, recombination and repair genes	Cytoplasmic	9.97
348					none	T5 only	348	hypothetical protein	no homolog											Unknown
349	0.220882	-1.19637	0.617659	0	culture only	all	349	Methylated-DNA--protein-cysteine methyltransferase (EC 2.1.1.63)	BPSL0862	BPSL0862	1002367	1002891	+	0.669	174	-	0	putative methylated-DNA--protein-cysteine methyltransferase	Replication, recombination and repair genes	Cytoplasmic	9.26
350	0.168348	-1.25362			none	all	350	Iron-sulfur cluster-binding protein	BPSL0861	BPSL0861	1001125	1002354	+	0.713	409	-	0	putative 4Fe-4S cluster-binding ferredoxin protein	Energy production and conversion genes	Cytoplasmic	8.96
351	0.407903	-0.846528	0.772141	0	culture only	all	351	ATPase YjeE, predicted to have essential role in cell wall biosynthesis	BPSL0860	BPSL0860	1000553	1001107	-	0.692	184	-	0	putative hydrolase	General function prediction only genes	Cytoplasmic	9.97
352	0.269272	-0.979332	0.0732855	0	culture only	all	352	N-acetylmuramoyl-L-alanine amidase (EC 3.5.1.28)	BPSL0859	BPSL0859	999015	1000559	-	0.689	514	-	0	putative N-acetylmuramoyl-L-alanine amidase	Cell wall/membrane biogenesis genes	Unknown
353	0.612336	0.599225			none	all	353	Permease of the drug/metabolite transporter (DMT) superfamily	BPSL0858	BPSL0858	997611	998495	+	0.706	294	-	0	putative permease protein	General function prediction only genes	CytoplasmicMembrane	10
354	0.619113	0.944376			none	all	354	Pirin-related protein	BPSL0857	BPSL0857	996545	997426	-	0.726	293	-	0	hypothetical protein	General function prediction only genes	Cytoplasmic	9.26
355	0.0251466	-1.86349	0.0211981	2.01407	both	all	355	COG3118: Thioredoxin domain-containing protein EC-YbbN	BPSL0856	BPSL0856	995643	996548	-	0.692	301	-	0	putative thioredoxin protein	Posttranslational modification, protein turnover, chaperones genes	Cytoplasmic	9.97
356	0.695474	-0.455278	0.495679	0	culture only	all	356	Dinucleotide-utilizing enzymes involved in molybdopterin and thiamine biosynthesis family 1	BPSL0855	BPSL0855	994504	995370	+	0.704	288	-	0	ThiF family protein	Coenzyme transport and metabolism genes	Cytoplasmic	9.97
357	0.0018677	-1.39271	0.0464997	0.350758	both	all	357	Pyridoxamine 5&#39;-phosphate oxidase (EC 1.4.3.5)	pdxH	BPSL0854	993726	994388	-	0.685	220	pdxH	0	pyridoxamine 5'-phosphate oxidase	Coenzyme transport and metabolism genes	Cytoplasmic	9.26
358	0.0103554	-1.76974	4.98862e-05	0.14758	both	all	358	Cyclopropane-fatty-acyl-phospholipid synthase (EC 2.1.1.79)	BPSL0853	BPSL0853	992374	993594	-	0.644	406	-	0	putative cyclopropane-fatty-acyl-phospholipid synthase	Cell wall/membrane biogenesis genes	Cytoplasmic	9.97
359	0.775239	-0.410803	0.424398	0	culture only	all	359	FIG003003: hypothetical protein	BPSL0852	BPSL0852	990788	991951	-	0.73	387	-	0	hypothetical protein	Function unknown genes	Unknown
360	0.830611	0.325177	8.14414e-05	0.123477	both	all	360	Peptide methionine sulfoxide reductase MsrA (EC 1.8.4.11)	BPSL0851	BPSL0851	989874	990431	+	0.654	185	-	0	putative peptide methionine sulfoxide reductase	Posttranslational modification, protein turnover, chaperones genes	Cytoplasmic	8.96
361	NA	0.319597			none	culture&T6	361	hypothetical protein	no homolog											Unknown
362	0.871948	-0.330207			none	culture&T6	362	Nitrilotriacetate monooxygenase component B (EC 1.14.13.-)	BPSL0850	BPSL0850	988966	989481	-	0.663	171	-	0	hypothetical protein	General function prediction only genes	Unknown
363	0.046573	1.85387	0.00516801	0	culture only	all	363	Leucine-responsive regulatory protein, regulator for leucine (or lrp) regulon and high-affinity branched-chain amino acid transport system	BPSL0849	BPSL0849	988476	988979	+	0.651	167	-	0	AsnC family transcriptional regulator	Transcription genes	Cytoplasmic	9.97
364	0.00564028	-2.87184	0.0352738	0	culture only	all	364	Kynurenine formamidase, bacterial (EC 3.5.1.9)	BPSL0848	BPSL0848	987705	988346	-	0.729	213	-	0	hypothetical protein	General function prediction only genes	Cytoplasmic	8.96
365	0.918532	0.158408	0.286153	0	culture only	all	365	Kynureninase (EC 3.7.1.3)	BPSL0847	BPSL0847	986413	987663	-	0.704	416	-	0	hypothetical protein	Amino acid transport and metabolism genes	Cytoplasmic	9.97
366	0.901694	0.271047			none	all	366	Tryptophan 2,3-dioxygenase (EC 1.13.11.11)	no homolog											Cytoplasmic	9.97
367	NA	-0.415968	0.462952	0	culture only	all	367	4-hydroxybenzoate transporter	BPSL0845	BPSL0845	983974	985368	+	0.736	464	-	0	putative transporter protein	General function prediction only genes	CytoplasmicMembrane	10
368	NA	1.05534			none	T6 only	368	FIG00456313: hypothetical protein	no homolog											Unknown
369	NA	1.05534			none	T5&T6	369	2-dehydropantoate 2-reductase (EC 1.1.1.169)	BPSL0844	BPSL0844A	982322	983254	+	0.74	310	-	0	putative ketopantoate reductase	Coenzyme transport and metabolism genes	Cytoplasmic	9.97
370	NA	-0.0903524			none	all	370	Probable VANILLIN dehydrogenase oxidoreductase protein (EC 1.-.-.-)	BPSL0843	BPSL0843	980842	982293	+	0.731	483	-	0	aldehyde dehydrogenase family protein	Energy production and conversion genes	Cytoplasmic	9.26
371					none	none	371	Benzoylformate decarboxylase (EC 4.1.1.7)	BPSL0842	BPSL0842	979101	980720	+	0.733	539	-	0	benzoylformate decarboxylase	Coenzyme transport and metabolism genes	CytoplasmicMembrane	9.82
372	0.561456	1.09234			none	all	372	Transcriptional regulatory protein	BPSL0841	BPSL0841	978086	979000	-	0.736	304	-	0	putative LysR family transcriptional regulator	Transcription genes	Cytoplasmic	9.97
373	0.917247	0.211886	0.404693	#DIV/0!	J774 only	all	373	D-arabinitol 4-dehydrogenase (EC 1.1.1.11)	dalD	BPSL0840	976472	977914	-	0.726	480	dalD	0	putative D-arabinitol 4-dehydrogenase	Carbohydrate transport and metabolism genes	Cytoplasmic	9.97
374	0.802351	-0.407972	0.105841	0	culture only	all	374	Xylulose kinase (EC 2.7.1.17)	dalK	BPSL0839	974880	976361	-	0.748	493	dalK	0	putative carbohydrate kinase	Carbohydrate transport and metabolism genes	CytoplasmicMembrane	8.46
375	0.383525	1.53884			none	all	375	Transcriptional regulator of mannitol utilization, DeoR family protein	BPSL0838	BPSL0838	973846	974793	-	0.712	315	-	0	putative transcriptional regulator	Transcription genes	Cytoplasmic	8.96
376			0.636527	0	culture only	T5 only	376	Major facilitator family transporter	BPSL0837	BPSL0837	972462	973673	+	0.761	403	-	0	putative transporter protein	Carbohydrate transport and metabolism genes	CytoplasmicMembrane	10
377	NA	2.89305			none	T5&T6	377	Beta-lactamase class C and other penicillin binding proteins	BPSL0836	BPSL0836	971269	972465	+	0.746	398	-	0	family S12 unassigned peptidase	Defense mechanisms genes	CytoplasmicMembrane	9.82
378					none	none	378	Transcriptional regulator, LysR family	BPSL0835	BPSL0835	970247	971131	-	0.716	294	-	0	LysR family transcriptional regulator	Transcription genes	Unknown
379					none	none	379	FIG00456516: hypothetical protein	no homolog											Unknown
380	NA	-0.841993			none	all	380	Phosphoserine phosphatase (EC 3.1.3.3)	BPSL0834	BPSL0834	968501	969802	-	0.677	433	-	0	hypothetical protein	Not in COGs genes	Unknown*
381					none	none	381	hypothetical protein	no homolog											Unknown
382	NA	-0.124491	0.327999	0	culture only	culture&T6	382	Various polyols ABC transporter, ATP-binding component	BPSL0833	BPSL0833	967116	968282	+	0.68	388	-	0	putative sugar ABC transporter protein	Carbohydrate transport and metabolism genes	CytoplasmicMembrane	9.82
383	NA	1.05534	0.754451	0	culture only	T6 only	383	Hydrolase in polyol utilization gene cluster, haloacid dehalogenase-like family	BPSL0832	BPSL0832	966411	967109	+	0.743	232	-	0	putative haloacid dehalogenase hydrolase	General function prediction only genes	Cytoplasmic	9.97
384	NA	0.705204			none	culture&T6	384	Various polyols ABC transporter, permease component 2	BPSL0831	BPSL0831	965548	966414	+	0.657	288	-	0	putative ABC transporter permease protein	Carbohydrate transport and metabolism genes	CytoplasmicMembrane	10
385	NA	-1.28972			none	culture&T6	385	Various polyols ABC transporter, permease component 1	BPSL0830	BPSL0830	964607	965551	+	0.661	314	-	0	putative transmembrane ABC transporter protein	Carbohydrate transport and metabolism genes	CytoplasmicMembrane	10
386	NA	3.48966	0.101519	0	culture only	T5&T6	386	Various polyols ABC transporter, periplasmic substrate-binding protein	BPSL0829	BPSL0829	963171	964499	+	0.67	442	-	0	putative periplasmic ABC transporter substrate-binding component	Carbohydrate transport and metabolism genes	Periplasmic	9.84
387	NA	-0.392095	0.388261	0	culture only	all	387	Tagatose-6-phosphate kinase (EC 2.7.1.144) / 1-phosphofructokinase (EC 2.7.1.56)	BPSL0828	BPSL0828	961624	963120	+	0.735	498	-	0	putative tagatose 6-phosphate kinase protein	Carbohydrate transport and metabolism genes	Cytoplasmic	8.96
388	NA	-1.28972	0.102521	0	culture only	all	388	Fructokinase (EC 2.7.1.4)	scrK	BPSL0827	960680	961636	+	0.741	318	scrK	0	putative fructokinase	Carbohydrate transport and metabolism genes	Cytoplasmic	9.97
389	NA	-0.747684	0.325589	0.462185	both	all	389	Sorbitol dehydrogenase (EC 1.1.1.14)	BPSL0826	BPSL0826	959899	960675	+	0.696	258	-	0	sorbitol dehydrogenase	General function prediction only genes	Cytoplasmic	9.97
390	NA	-0.830707			none	culture&T6	390	Zinc uptake regulation protein ZUR	BPSL0825	BPSL0825	959141	959605	-	0.693	154	-	0	putative Fur family transcriptional regulator	Inorganic ion transport and metabolism genes	Cytoplasmic	9.97
391	NA	1.30748	0.00524183	0	culture only	all	391	Zinc ABC transporter, periplasmic-binding protein ZnuA	BPSL0824	BPSL0824	958008	958883	-	0.7	291	-	0	putative periplasmic solute-binding protein	Inorganic ion transport and metabolism genes	CytoplasmicMembrane	9.97
392	NA	-3.08235	0.20197	0	culture only	culture only	392	Zinc ABC transporter, ATP-binding protein ZnuC	BPSL0823	BPSL0823	957113	957985	-	0.71	290	-	0	putative ABC transporter ATP-binding component	Inorganic ion transport and metabolism genes	CytoplasmicMembrane	9.82
393	NA	3.95184			none	T5&T6	393	Zinc ABC transporter, inner membrane permease protein ZnuB	BPSL0822	BPSL0822	956329	957120	-	0.716	263	-	0	putative ABC transporter permease component	Inorganic ion transport and metabolism genes	CytoplasmicMembrane	10	[20]
394	NA	-0.26144	0.373675	0	culture only	culture&T6	394	hypothetical protein	no homolog											Unknown
395	NA	2.02672	0.332652	0	culture only	all	395	S-formylglutathione hydrolase (EC 3.1.2.12)	fghA	BPSL0821	955324	956184	+	0.697	286	fghA	0	putative S-formylglutathione hydrolase	General function prediction only genes	Unknown
396	0.686151	0.539115	0.0869657	1.31518	both	all	396	S-(hydroxymethyl)glutathione dehydrogenase (EC 1.1.1.284)	flhA	BPSL0820	954204	955310	+	0.649	368	-	0	glutathione-dependent formaldehyde dehydrogenase	Energy production and conversion genes	Cytoplasmic	9.97
397	0.70333	0.677336	0.330773	0	culture only	all	397	Transcriptional regulator, AraC family	BPSL0819	BPSL0819	952965	953999	-	0.693	344	-	0	AraC family transcriptional regulator	Transcription genes	Cytoplasmic	8.96
398	NA	1.73799	0.680863	2.01314	both	all	398	Xylulose kinase (EC 2.7.1.17)	BPSL0818	BPSL0818	951272	952696	+	0.769	474	-	0	putative sugar kinase protein	Carbohydrate transport and metabolism genes	CytoplasmicMembrane	8.46
399	0.716772	0.538628			none	all	399	Xanthine/uracil transporter	BPSL0817	BPSL0817	949498	950943	-	0.648	481	-	0	putative permease protein	Nucleotide transport and metabolism genes	CytoplasmicMembrane	10
400					none	none	400	hypothetical protein	no homolog											Unknown
401	0.438519	0.388573	0.320885	0	culture only	all	401	Translation elongation factor Tu	tuf	BPSL3228	3828544	3829734	-	0.631	396	tuf	0	elongation factor Tu	Translation genes	Cytoplasmic	9.97
402	0.15759	0.77967	0.00685897	0	culture only	all	402	Preprotein translocase subunit SecE (TC 3.A.5.1.1)	secE	BPSL3227	3827986	3828366	-	0.554	126	secE	0	translocase	Intracellular trafficking and secretion genes	CytoplasmicMembrane	10
403	0.0804719	1.03143	0.178333	1.38725	both	all	403	Transcription antitermination protein NusG	nusG	BPSL3226	3827427	3827984	-	0.6	185	nusG	0	transcription antitermination protein NusG	Transcription genes	Cytoplasmic	9.97
404	1.66205e-06	2.29459	0.0673413	0.58807	both	all	404	LSU ribosomal protein L11p (L12e)	rplK	BPSL3225	3826850	3827281	-	0.618	143	rplK	0	50S ribosomal protein L11	Translation genes	Cytoplasmic	9.26
405	5.17556e-05	2.14387	0.0578817	1.96619	both	all	405	LSU ribosomal protein L1p (L10Ae)	rplA	BPSL3224	3826151	3826849	-	0.652	232	rplA	0	50S ribosomal protein L1	Translation genes	Cytoplasmic	9.26
406	5.08238e-14	3.3938	0.403812	1.34798	both	all	406	LSU ribosomal protein L10p (P0)	rplJ	BPSL3223	3825356	3825853	-	0.606	165	rplJ	0	50S ribosomal protein L10	Translation genes	Cytoplasmic	9.26
407	2.69701e-10	3.25419	0.0217312	2.3977	both	all	407	LSU ribosomal protein L7/L12 (P1/P2)	rplL	BPSL3222	3824918	3825250	-	0.616	110	rplL	0	50S ribosomal protein L7/L12	Translation genes	Unknown*
408	0.0227605	1.39773	0.0554318	1.69752	both	all	408	DNA-directed RNA polymerase beta subunit (EC 2.7.7.6)	rpoB	BPSL3221	3820448	3824554	-	0.631	1368	-	0	DNA-directed RNA polymerase beta subunit	Transcription genes	Cytoplasmic	9.97
409	0.133829	0.987849	0.0928258	1.61789	both	all	409	DNA-directed RNA polymerase beta&#39; subunit (EC 2.7.7.6)	rpoC	BPSL3220	3816188	3820426	-	0.641	1412	rpoC	0	DNA-directed RNA polymerase beta' subunit	Transcription genes	Cytoplasmic	9.97
410	0.152637	1.15125	0.077331	0.044884	both	all	410	ATP-dependent DNA helicase RecQ	recQ	BPSL3219	3814140	3816074	-	0.677	644	recQ	0	ATP-dependent DNA helicase RecQ	Replication, recombination and repair genes	Cytoplasmic	9.97	[20]
411	0.000260353	1.38301	0.43343	1.3255	both	all	411	SSU ribosomal protein S12p (S23e)	rpsL	BPSL3218	3813544	3813924	-	0.617	126	rpsL	0	30S ribosomal protein S12	Translation genes	Cytoplasmic	9.26
412	1.25643e-07	1.88552	0.0510463	1.84215	both	all	412	SSU ribosomal protein S7p (S5e)	rpsG	BPSL3217	3812903	3813373	-	0.601	156	rpsG	0	30S ribosomal protein S7	Translation genes	Cytoplasmic	9.26
413	0.0013309	1.30319	0.0167727	2.12281	both	all	413	Translation elongation factor G	fusA	BPSL3216	3810679	3812781	-	0.62	700	fusA	0	elongation factor EF-2	Translation genes	Cytoplasmic	10
414	0.163976	-0.929464	0.190223	1.31627	both	all	414	Aldehyde dehydrogenase (EC 1.2.1.3), PaaZ	paaZ	BPSL3041	3630348	3632054	+	0.666	568	paaZ	0	putative phenylacetic acid degradation oxidoreductase	Energy production and conversion genes	Cytoplasmic	9.26
415	0.678595	-0.699145	0.281644	0.461551	both	all	415	Enoyl-CoA hydratase (EC 4.2.1.17)	paaF	BPSL3040	3629441	3630235	-	0.626	264	paaF	0	enoyl-CoA hydratase	Lipid transport and metabolism genes	Cytoplasmic	9.97
416					none	none	416	hypothetical protein	no homolog											Unknown
417	NA	1.8329			none	all	417	Cobalt-zinc-cadmium resistance protein CzcD	BPSS1982	BPSS1982	2679834	2681102	+	0.667	422	-	0	cation efflux related membrane protein	Inorganic ion transport and metabolism genes	CytoplasmicMembrane	10
418	NA	0.280595			none	all	418	probable alpha helix chain yaiN	BPSS1981	BPSS1981	2679546	2679821	+	0.612	91	-	0	hypothetical protein	Function unknown genes	Cytoplasmic	8.96
419	NA	-1.1158			none	all	419	hypothetical signal peptide protein	BPSS1980	BPSS1980	2678760	2679263	+	0.651	167	-	0	hypothetical protein	Not in COGs genes	Unknown
420	NA	-2.84929			none	culture only	420	FIG00457824: hypothetical protein	BPSS1979	BPSS1979	2677447	2678637	+	0.662	396	-	0	hypothetical protein	Carbohydrate transport and metabolism genes	Unknown
421	NA	-4.3249			none	culture only	421	Tyrosine-protein kinase Wzc (EC 2.7.10.2)	BPSS1978	BPSS1978	2674611	2676974	+	0.682	787	-	0	EPS transport-related membrane protein kinase	Cell wall/membrane biogenesis genes	Unknown*
422	NA	-0.695553			none	culture&T6	422	Conserved domain protein	BPSS1977	BPSS1977	2673158	2674486	+	0.695	442	-	0	hypothetical protein	Carbohydrate transport and metabolism genes	Unknown
423	NA	-2.31391			none	culture only	423	putative membrane protein	BPSS1976	BPSS1976	2671756	2673126	+	0.694	456	-	0	hypothetical protein	General function prediction only genes	CytoplasmicMembrane	10
424	NA	-1.51981			none	culture only	424	hypothetical protein	no homolog											Unknown
425	NA	-1.7049			none	culture only	425	hypothetical protein	no homolog											Unknown
426	NA	-0.392095			none	all	426	Putative protein-S-isoprenylcysteine methyltransferase	BPSS1975	BPSS1975	2669668	2670951	+	0.675	427	-	0	hypothetical protein	Posttranslational modification, protein turnover, chaperones genes	CytoplasmicMembrane	10
427	0.0493658	-2.99783			none	culture&T6	427	ABC transporter, permease protein	BPSS1932	BPSS1932	2615277	2616413	-	0.646	378	-	0	ABC transport system, membrane protein	Defense mechanisms genes	CytoplasmicMembrane	10
428	0.0607108	-3.43353	0.182315	0	culture only	all	428	Methionine ABC transporter ATP-binding protein	BPSS1931	BPSS1931	2614576	2615274	-	0.681	232	-	0	ABC transport system, ATP-binding protein	Defense mechanisms genes	CytoplasmicMembrane	10
429	NA	-3.52291	0.217888	0	culture only	culture&T5	429	Membrane protein	no homolog											Unknown
430	NA	-3.09467	0.372537	0	culture only	culture only	430	Outer membrane protein	BPSS1929	BPSS1929	2612032	2613516	-	0.744	494	-	0	outer membrane lipoprotein	Intracellular trafficking and secretion genes	OuterMembrane	9.45
431	3.22188e-10	-7.63529	0.282369	0	culture only	all	431	Carbohydrate Esterase Family 4	BPSS1928	BPSS1928	2611158	2611997	+	0.711	279	-	0	hypothetical protein	Carbohydrate transport and metabolism genes	Cytoplasmic	8.96
432					none	none	432	hypothetical protein	no homolog											Unknown
433	NA	-1.99144	0.320935	0	culture only	all	433	Methyl-accepting chemotaxis protein I (serine chemoreceptor protein)	BPSS1927	BPSS1927	2608475	2610166	-	0.687	563	-	0	methyl-accepting chemotaxis protein	Cell motility genes	CytoplasmicMembrane	10
434					none	none	434	Adenylylsulfate kinase (EC 2.7.1.25)	BPSS1926	BPSS1926	2607590	2608234	-	0.712	214	-	0	denylylsulfate kinase	Inorganic ion transport and metabolism genes	CytoplasmicMembrane	8.46
435					none	none	435	FIG00458471: hypothetical protein	no homolog											Unknown
436	NA	-3.09467			none	culture only	436	FIG00506729: hypothetical protein	BPSS1925	BPSS1925	2606114	2607292	-	0.675	392	-	0	hypothetical protein	Not in COGs genes	Cytoplasmic	8.96
437	3.27999e-05	-5.60713	0.00205752	0	culture only	all	437	Osmotically inducible protein Y precursor	BPSS1924	BPSS1924	2605105	2605755	-	0.691	216	-	0	hypothetical protein	General function prediction only genes	Cytoplasmic	8.96
438	0.00526685	-5.69891			none	culture only	438	hypothetical protein	no homolog											Unknown
439					none	none	439	FIG00454895: hypothetical protein	no homolog											Unknown
440	NA	0.0568803			none	culture&T6	440	FIG00454185: hypothetical protein	BPSS1923	BPSS1923	2604114	2604503	+	0.692	129	-	0	hypothetical protein	Not in COGs genes	Unknown
441	NA	-3.46897	0.00301345	0.356346	both	culture only	441	Decarboxylase family protein	BPSS1922	BPSS1922	2602830	2603777	+	0.709	315	-	0	hypothetical protein	General function prediction only genes	Cytoplasmic	9.26
442	NA	-4.1947			none	culture only	442	hypothetical protein	no homolog											Cytoplasmic	8.96
443	1.329e-05	-5.93873			none	culture&T6	443	Cation transport ATPase	BPSS1921	BPSS1921	2602227	2602550	-	0.651	107	-	0	hypothetical protein	Not in COGs genes	Unknown
444	5.33491e-06	-6.302	0.174486	0	culture only	all	444	FIG00455230: hypothetical protein	BPSS1920	BPSS1920	2601413	2601841	+	0.692	142	-	0	hypothetical protein	Not in COGs genes	Cytoplasmic	8.96
445	0.000346839	-6.75686			none	culture only	445	Cytochrome c551/c552	no homolog											Periplasmic	10
446	0.00302599	-4.62431			none	culture&T6	446	FIG00454288: hypothetical protein	BPSS1919	BPSS1919	2600448	2600675	-	0.684	75	-	0	hypothetical protein	Not in COGs genes	Unknown
447	0.0333107	-3.82252			none	culture&T6	447	Alcohol dehydrogenase (EC 1.1.1.1)	BPSS1918	BPSS1918	2599462	2600448	-	0.717	328	-	0	alcohol dehydrogenase	General function prediction only genes	Unknown
448	1.50644e-13	-6.17512			none	all	448	transcriptional regulator, Crp/Fnr family	BPSS1917	BPSS1917	2598474	2599256	+	0.66	260	-	0	crp-family transcriptional regulator	Signal transduction mechanisms genes	Cytoplasmic	9.97
449					none	none	449	hypothetical protein	no homolog											Unknown
450	1.48941e-16	-5.47732	0.00761755	0.0371764	both	all	450	Acetoacetyl-CoA reductase (EC 1.1.1.36)	phbB	BPSS1916	2597063	2597809	-	0.651	248	phbB	0	acetoacetyl-CoA reductase	General function prediction only genes	Cytoplasmic	9.97
451	0.0225994	-3.74333	0.419576	0	culture only	culture&T6	451	Metallo-beta-lactamase family protein, RNA-specific	BPSS1915	BPSS1915	2595091	2596470	+	0.687	459	-	0	metallo-beta-lactamase family protein	Translation genes	Cytoplasmic	9.97
452	NA	-1.51981			none	culture only	452	hypothetical protein	no homolog											Unknown
453	0.0857379	-2.2111			none	culture&T6	453	FIG00454239: hypothetical protein	BPSS1914	BPSS1914	2593487	2594377	-	0.648	296	-	0	hypothetical protein	General function prediction only genes	Cytoplasmic	9.97
454	NA	-1.39278			none	culture only	454	hypothetical protein	no homolog											Unknown
455	0.197689	1.13007			none	all	455	Lysine-specific permease	lysP	BPSS1913	2591285	2592847	-	0.662	520	lysP	0	lysine-specific permease	Amino acid transport and metabolism genes	CytoplasmicMembrane	10
456	NA	-1.18732			none	culture&T6	456	FIG00453632: hypothetical protein	BPSS1910	BPSS1910	2586540	2587592	+	0.75	350	-	0	hypothetical protein	Not in COGs genes	CytoplasmicMembrane	10
457	0.666667	-0.818075			none	culture&T6	457	Isochorismatase (EC 3.3.2.1)	BPSS1909	BPSS1909	2585945	2586517	+	0.698	190	-	0	hypothetical protein	Secondary metabolites biosynthesis, transport and catabolism genes	Cytoplasmic	9.97
458	NA	-0.999252			none	all	458	Transcriptional regulator, MarR family	BPSS1908	BPSS1908	2585463	2585948	+	0.731	161	-	0	MarR-family regulatory protein	Transcription genes	Unknown
459	NA	-1.43763	0.295228	0	culture only	all	459	Lipase (EC 3.1.1.3)	BPSS1907	BPSS1907	2584182	2585090	-	0.736	302	-	0	hypothetical protein	Lipid transport and metabolism genes	Cytoplasmic	8.96
460					none	none	460	1,2-dihydroxycyclohexa-3,5-diene-1-carboxylate dehydrogenase (EC 1.3.1.25)	BPSL2969	BPSL2969	3542240	3543019	-	0.721	259	-	0	short chain dehydrogenase	General function prediction only genes	Cytoplasmic	9.97
461	NA	1.73759			none	T6 only	461	benzoate dioxygenase, ferredoxin reductase component	no homolog											Cytoplasmic	9.97
462	NA	-1.39278			none	culture only	462	Benzoate 1,2-dioxygenase beta subunit (EC 1.14.12.10)	no homolog											Cytoplasmic	9.97
463	NA	-1.7185	0.16806	0	culture only	culture&T6	463	Benzoate 1,2-dioxygenase alpha subunit (EC 1.14.12.10)	no homolog											Cytoplasmic	9.97
464	0.393456	1.00806	0.376811	0	culture only	all	464	Aromatic hydrocarbon utilization transcriptional regulator CatR (LysR family)	BPSS1902	BPSS1902	2579291	2580205	-	0.66	304	-	0	LysR-family transcriptional regulator	Transcription genes	Cytoplasmic	9.97
465	NA	-0.0970502			none	all	465	hypothetical protein	BPSS1901	BPSS1901	2578111	2579112	+	0.741	333	-	0	hypothetical protein	Carbohydrate transport and metabolism genes	Unknown
466	NA	1.50556			none	T6 only	466	Transcriptional regulator lysR family	BPSS1900	BPSS1900	2577069	2578016	-	0.722	315	-	0	LysR-family transcriptional regulator	Transcription genes	Unknown
467	0.70725	-0.426144			none	all	467	Transcriptional regulator, AraC family	BPSS1899	BPSS1899	2576063	2577115	+	0.729	350	-	0	AraC-family regulatory protein	Transcription genes	Cytoplasmic	9.97
468	0.00868986	3.24195	0.938334	1.2423	both	all	468	2,4-dienoyl-CoA reductase [NADPH] (EC 1.3.1.34)	no homolog											Cytoplasmic	9.97
469	NA	-0.667389			none	all	469	hypothetical protein	no homolog											Unknown
470	NA	2.98548			none	T5&T6	470	hypothetical protein	no homolog											Unknown
471	NA	-1.39278			none	culture only	471	Glycerol-3-phosphate dehydrogenase (EC 1.1.5.3)	no homolog											CytoplasmicMembrane	9.82
472					none	none	472	hypothetical protein	no homolog											Unknown
473	NA	0.51023			none	all	473	Xanthomonapepsin precursor (EC 3.4.21.101)	BPSS1973	BPSS1973	2665124	2667058	+	0.677	644	-	0	sedolisin-B	Posttranslational modification, protein turnover, chaperones genes	Extracellular	9.71
474					none	none	474	hypothetical protein	no homolog											Unknown
475	0.984394	0.0364834			none	all	475	hypothetical protein	no homolog											Unknown
476	0.896185	-0.264922			none	all	476	FIG00456569: hypothetical protein	BPSS1972	BPSS1972	2663739	2664188	+	0.682	149	-	0	hypothetical protein	Not in COGs genes	Unknown
477	NA	-2.87932			none	culture&T6	477	Diguanylate cyclase/phosphodiesterase domain 1 (GGDEF)	BPSS1971	BPSS1971	2662056	2663579	+	0.682	507	-	0	two component system fusin protein	Signal transduction mechanisms genes	Cytoplasmic	9.97
478					none	T5 only	478	hypothetical protein	no homolog											Unknown
479	NA	1.05534			none	T6 only	479	hypothetical protein	no homolog											Unknown
480	0.690267	-0.858454			none	all	480	Lactone-specific esterase	BPSS1970	BPSS1970	2660333	2661316	+	0.685	327	-	0	family S33 unassigned peptidase	General function prediction only genes	Unknown
481	0.250998	-1.94396	0.296736	0	culture only	all	481	Cyclohexanone monooxygenase (EC 1.14.13.22)	BPSS1969	BPSS1969	2658738	2660336	+	0.684	532	-	0	monooxygenase	Inorganic ion transport and metabolism genes	Cytoplasmic	9.97
482	0.809085	-0.567146			none	all	482	Oxidoreductase, short-chain dehydrogenase/reductase family (EC 1.1.1.-)	BPSS1968	BPSS1968	2657833	2658741	+	0.706	302	-	0	dehydrogenase	General function prediction only genes	Cytoplasmic	9.26
483	0.105121	-2.74873			none	all	483	Transcriptional regulator, TetR family	BPSS1967	BPSS1967	2657077	2657730	-	0.688	217	-	0	TetR-family regulatory protein	Transcription genes	Unknown
484	NA	0.225931			none	all	484	Transcriptional regulator ptxR	BPSS1966	BPSS1966	2655961	2656866	+	0.729	301	-	0	LysR-family transcriptional regulator	Transcription genes	Cytoplasmic	9.26
485					none	none	485	hypothetical protein	no homolog											Unknown
486	NA	1.05534			none	T6 only	486	Glutathione S-transferase, unnamed subgroup (EC 2.5.1.18)	BPSS1965	BPSS1965	2655043	2655687	-	0.715	214	-	0	glutathione S-transferase protein	Posttranslational modification, protein turnover, chaperones genes	Cytoplasmic	9.26
487	NA	-2.56726	0.45713	0	culture only	culture&T5	487	Phenylacetate-CoA oxygenase/reductase, PaaK subunit	no homolog											Cytoplasmic	9.26
488	0.551936	-0.802441			none	all	488	Nucleoside permease NupC	BPSS1963	BPSS1963	2651869	2653143	-	0.691	424	-	0	nucleoside transport related membrane protein	Nucleotide transport and metabolism genes	CytoplasmicMembrane	10
489	NA	-0.114932	0.0533561	0.150926	both	all	489	Deoxyribose-phosphate aldolase (EC 4.1.2.4)	deoC	BPSS1962	2651073	2651855	-	0.717	260	deoC	0	deoxyribose-phosphate aldolase	Nucleotide transport and metabolism genes	Cytoplasmic	9.97
490	NA	-2.99156			none	culture&T6	490	hypothetical protein	no homolog											Unknown
491	0.0203068	-3.90458			none	all	491	FIG00455971: hypothetical protein	BPSS1961	BPSS1961	2650594	2650773	+	0.589	59	-	0	hypothetical protein	Not in COGs genes	Unknown
492	NA	0.424215			none	all	492	hypothetical protein	no homolog											Unknown
493	NA	-1.39278			none	culture only	493	hypothetical protein	no homolog											Cytoplasmic	8.96
494					none	none	494	Thymidine phosphorylase (EC 2.4.2.4)	deoA	BPSS1960	2648584	2649906	-	0.738	440	deoA	0	thymidine phosphorylase	Nucleotide transport and metabolism genes	Unknown
495					none	none	495	hypothetical protein	no homolog											Unknown
496	NA	-0.125279	0.109285	0	culture only	all	496	Cytidine deaminase (EC 3.5.4.5)	cdd	BPSS1959	2647883	2648275	-	0.674	130	cdd	0	cytidine deaminase	Nucleotide transport and metabolism genes	Unknown
497	NA	-0.392095			none	culture&T6	497	hypothetical protein	no homolog											Unknown
498	0.000646477	-3.1869	0.0296353	0	culture only	all	498	Osmotically inducible protein Y precursor	BPSS1958	BPSS1958	2646621	2647268	-	0.691	215	-	0	hypothetical protein	General function prediction only genes	Cytoplasmic	8.96
499	0.0103138	-4.11836	0.785813	0	culture only	all	499	Tagatose-6-phosphate kinase (EC 2.7.1.144) / 1-phosphofructokinase (EC 2.7.1.56)	BPSS1957	BPSS1957	2645187	2646128	-	0.743	313	-	0	6-phosphofructokinase	Carbohydrate transport and metabolism genes	Cytoplasmic	9.97
500	0.000114152	-7.07829	0.00297117	0	culture only	culture only	500	Acetate kinase (EC 2.7.2.1)	BPSS1956	BPSS1956	2643277	2644455	+	0.725	392	-	0	acetate kinase	Energy production and conversion genes	Cytoplasmic	9.26
501	9.72667e-05	-7.12729	0.000346273	0.0464727	both	culture only	501	Phosphate acetyltransferase (EC 2.3.1.8)	BPSS1955	BPSS1955	2641877	2643280	+	0.719	467	-	0	phosphate acetyltransferase	Lipid transport and metabolism genes	Cytoplasmic	8.96
502	3.97901e-05	-7.37358	0.00293387	0	culture only	culture&T5	502	Polyhydroxyalkanoic acid synthase	BPSS1954	BPSS1954	2640073	2641866	+	0.686	597	-	0	polymerase	Lipid transport and metabolism genes	Cytoplasmic	9.26
503	2.76787e-05	-4.91038	0.0414645	0	culture only	culture&T6	503	ATP synthase beta chain (EC 3.6.3.14)	atpD	BPSS1953	2638096	2639631	-	0.739	511	atpD	0	ATP synthase subunit B	Energy production and conversion genes	Cytoplasmic*	9.12
504	NA	-2.28412			none	culture only	504	ATP synthase epsilon chain (EC 3.6.3.14)	BPSS1952	BPSS1952	2637651	2638106	-	0.746	151	-	0	ATP synthase epsilon chain	Energy production and conversion genes	Cytoplasmic	8.96
505	NA	-2.31391			none	culture only	505	ATP synthase protein I	BPSS1951	BPSS1951	2637154	2637630	-	0.793	158	-	0	ATP synthesis-related protein	Not in COGs genes	Unknown
506	NA	-2.31391			none	culture only	506	FIG048548: ATP synthase protein I2	BPSS1950	BPSS1950	2636853	2637152	-	0.763	99	-	0	hypothetical protein	Not in COGs genes	CytoplasmicMembrane	10
507	0.00404894	-5.83147			none	culture only	507	ATP synthase A chain (EC 3.6.3.14)	BPSS1949	BPSS1949	2636155	2636856	-	0.69	233	-	0	ATP synthase A chain	Energy production and conversion genes	CytoplasmicMembrane	10
508	NA	-1.39278			none	culture only	508	ATP synthase C chain (EC 3.6.3.14)	atpE	BPSS1948	2635910	2636158	-	0.687	82	atpE	0	ATP synthase C chain	Energy production and conversion genes	CytoplasmicMembrane	9.86
509	NA	-1.39278	0.154369	0	culture only	culture only	509	ATP synthase B chain (EC 3.6.3.14)	BPSS1947	BPSS1947	2635147	2635896	-	0.749	249	-	0	ATP synthase B subunit	Energy production and conversion genes	Unknown
510	0.0012105	-6.29549	0.172327	0	culture only	culture only	510	ATP synthase alpha chain (EC 3.6.3.14)	atpA	BPSS1946	2633163	2635163	-	0.739	666	atpA	0	ATP synthase subunit A	Energy production and conversion genes	Cytoplasmic	9.97
511	0.0173407	-5.17373	0.102489	0	culture only	culture only	511	ATP synthase gamma chain (EC 3.6.3.14)	atpG	BPSS1945	2632318	2633166	-	0.735	282	atpG	0	ATP synthase gamma chain	Energy production and conversion genes	Cytoplasmic*	9.12
512					none	none	512	hypothetical protein	no homolog											Unknown
513	0.000394204	-4.42606	0.0032711	0	culture only	culture&T6	513	Alcohol dehydrogenase (EC 1.1.1.1)	adhA	BPSS1944	2631078	2632103	-	0.679	341	adhA	0	alcohol dehydrogenase	General function prediction only genes	Cytoplasmic	9.97
514	NA	-2.52643	0.236978	0	culture only	culture&T6	514	hypothetical protein	no homolog											Unknown
515	0.00273212	-4.02315			none	culture&T6	515	Probable transmembrane protein	BPSS1942	BPSS1942	2629931	2630440	+	0.671	169	-	0	hypothetical protein	Not in COGs genes	Cytoplasmic	8.96
516					none	none	516	hypothetical protein	no homolog											Unknown
517	NA	-1.39278			none	culture only	517	hypothetical protein	no homolog											Unknown
518	NA	-0.342956			none	all	518	hypothetical protein	no homolog											Unknown
519	0.511407	-0.990685			none	all	519	AraC-type DNA-binding domain-containing proteins	no homolog											Unknown
520	0.681718	-0.467611	0.204629	0	culture only	all	520	FIG00465263: hypothetical protein	BPSS2327	BPSS2327	3130669	3134790	-	0.726	1373	-	0	cytochrome P450 family protein	Secondary metabolites biosynthesis, transport and catabolism genes	Cytoplasmic	9.97
521	NA	-3.89467	0.143816	0	culture only	culture only	521	hypothetical protein	no homolog											Unknown
522	0.004955	-4.38761			none	culture&T6	522	ABC-type multidrug transport system, permease component	BPSS1939	BPSS1939	2624360	2625484	+	0.67	374	-	0	ABC transport system, membrane protein	Defense mechanisms genes	CytoplasmicMembrane	10
523	0.0145509	-5.2692	0.000824735	0	culture only	culture&T5	523	ABC-2:ABC transporter	BPSS1938	BPSS1938	2621133	2624357	+	0.709	1074	-	0	ABC transport system, ATP-binding protein	Defense mechanisms genes	CytoplasmicMembrane	10
524	0.00139601	-6.25306	0.00121544	0	culture only	culture only	524	periplasmic component of efflux system	no homolog											CytoplasmicMembrane	9.82
525	0.000961741	-5.06081	0.00417041	0.0293523	both	culture&T6	525	RND efflux system, outer membrane lipoprotein CmeC	BPSS1936	BPSS1936	2618540	2620066	+	0.719	508	-	0	outer membrane efflux protein	Intracellular trafficking and secretion genes	OuterMembrane	10
526	0.00836767	-5.51377			none	culture&T5	526	Transcriptional regulator, TetR family	BPSS1935	BPSS1935	2617380	2618246	-	0.767	288	-	0	TetR-family transcriptional regulator	Transcription genes	Cytoplasmic	9.97
527	0.000563276	-4.30236	0.00661534	0.0132951	both	culture&T6	527	Universal stress protein UspA and related nucleotide-binding proteins	BPSS1934	BPSS1934	2616694	2617164	-	0.699	156	-	0	universal stress protein	Signal transduction mechanisms genes	Cytoplasmic	8.96
528	0.0257201	-4.92424			none	culture only	528	putative membrane protein	BPSS1933	BPSS1933	2616410	2616661	-	0.691	83	-	0	hypothetical protein	Not in COGs genes	CytoplasmicMembrane	9.82
529	0.381254	-1.04202			none	all	529	glutamine synthetase family protein	BPSL2336	BPSL2336	2822562	2823896	-	0.643	444	-	0	putative glutamine synthetase	Amino acid transport and metabolism genes	Cytoplasmic	9.97
530	NA	-0.690675			none	all	530	Gamma-glutamyl-GABA hydrolase (EC 3.5.1.94)	BPSL2337	BPSL2337	2823929	2824720	-	0.732	263	-	0	putative glutamine amidotransferase class-I	General function prediction only genes	Cytoplasmic	8.96
531	0.0475734	-1.16122			none	all	531	hypothetical protein	no homolog											Unknown
532	NA	-1.51981			none	culture only	532	hypothetical protein	no homolog											Unknown
533	0.20787	-1.40651	0.00400324	0	culture only	all	533	N-formylglutamate deformylase (EC 3.5.1.68)	BPSL2338	BPSL2338	2825728	2826531	-	0.692	267	-	0	HutG protein	Amino acid transport and metabolism genes	Cytoplasmic	8.96
534					none	none	534	hypothetical protein	no homolog											Unknown
535	NA	-0.149429			none	all	535	Formiminoglutamic iminohydrolase (EC 3.5.3.13)	BPSL2339	BPSL2339	2826775	2828157	-	0.72	460	-	0	atrazine chlorohydrolase	General function prediction only genes	Cytoplasmic	9.97
536	0.712142	-0.719922	0.0695372	0	culture only	all	536	Imidazolonepropionase (EC 3.5.2.7)	BPSL2340	BPSL2340	2828171	2829394	-	0.72	407	-	0	putative imidazolonepropionase	Secondary metabolites biosynthesis, transport and catabolism genes	Cytoplasmic	9.97
537	NA	-0.310334			none	all	537	Conserved hypothetical protein (perhaps related to histidine degradation)	BPSL2341	BPSL2341	2829391	2830050	-	0.739	219	-	0	hypothetical protein	Function unknown genes	Unknown
538	0.709502	-0.421542	0.0100233	1.68136	both	all	538	Urocanate hydratase (EC 4.2.1.49)	hutU	BPSL2342	2830050	2831738	-	0.677	562	hutU	0	urocanate hydratase	Amino acid transport and metabolism genes	Cytoplasmic	9.97	[20]
539	0.583389	-0.752026	0.707097	0	culture only	all	539	Histidine utilization repressor	BPSL2343	BPSL2343	2831781	2832476	-	0.67	231	-	0	putative histidine utilization repressor	Transcription genes	Cytoplasmic	9.97
540	0.810481	-0.203053	0.000208983	2.58895	both	all	540	Histidine ammonia-lyase (EC 4.3.1.3)	hutH	BPSL2344	2832481	2834004	-	0.707	507	hutH	0	histidine ammonia-lyase	Amino acid transport and metabolism genes	Cytoplasmic	9.26
541					none	none	541	hypothetical protein	no homolog											Unknown
542	0.529543	-0.922736			none	all	542	Hydrolases of the alpha/beta superfamily	BPSL2346	BPSL2346	2835569	2836579	-	0.717	336	-	0	hypothetical protein	General function prediction only genes	CytoplasmicMembrane	9.82
543	NA	-1.68357			none	all	543	hypothetical protein	no homolog											Unknown
544	6.21509e-05	-5.66985			none	culture&T6	544	LuxR family regulatory protein	BPSL2347	BPSL2347	2837796	2838521	-	0.676	241	bpsR5	0	LuxR family regulatory protein	Transcription genes	Cytoplasmic	9.26
545			0.35613	0	culture only	T5 only	545	hypothetical protein	no homolog											Unknown
546	0.725482	-0.48366			none	all	546	Adenylylsulfate kinase (EC 2.7.1.25)	BPSS1926	BPSS1926	2607590	2608234	-	0.712	214	-	0	denylylsulfate kinase	Inorganic ion transport and metabolism genes	Cytoplasmic	9.26
547					none	none	547	hypothetical protein	no homolog											Unknown
548	NA	-0.0648312			none	all	548	hypothetical protein	no homolog											Unknown
549	0.128174	-1.79317			none	all	549	Alkane-1 monooxygenase (EC 1.14.15.3)	BPSL2350	BPSL2350	2842000	2843166	+	0.672	388	-	0	putative alkane monooxygenase	Translation genes	CytoplasmicMembrane	10
550	0.0560443	-2.96818	0.448388	0	culture only	all	550	Nitric-oxide reductase (EC 1.7.99.7), quinol-dependent	BPSL2351	BPSL2351	2843904	2846192	+	0.665	762	-	0	hypothetical protein	Inorganic ion transport and metabolism genes	CytoplasmicMembrane	10
551	NA	-1.7049			none	culture only	551	probably aromatic ring hydroxylating enzyme, evidenced by COGnitor; PaaD-like protein (DUF59) involved in Fe-S cluster assembly	BPSL2374	BPSL2374	2870191	2870739	+	0.701	182	-	0	hypothetical protein	General function prediction only genes	Unknown
552					none	none	552	Permeases of the major facilitator superfamily	BPSL2354	BPSL2354	2846670	2847803	+	0.769	377	-	0	hypothetical protein	Energy production and conversion genes	CytoplasmicMembrane	10
553	1.16024e-07	-5.79059	0.443729	0	culture only	culture&T6	553	Ribonucleotide reductase of class III (anaerobic), large subunit (EC 1.17.4.2)	BPSL2356	BPSL2356	2849770	2851533	+	0.646	587	-	0	anaerobic ribonucleoside triphosphate reductase	Nucleotide transport and metabolism genes	Cytoplasmic	9.97
554	0.0311903	-4.81			none	culture only	554	hypothetical protein	BPSL2357	BPSL2357	2851536	2851748	+	0.671	70	-	0	hypothetical protein	Not in COGs genes	Unknown
555	0.00147338	-4.1344	0.392776	0	culture only	culture&T6	555	Ribonucleotide reductase of class III (anaerobic), activating protein (EC 1.97.1.4)	BPSL2358	BPSL2358	2851767	2852486	+	0.713	239	-	0	putative pyruvate radical-activating enzyme	Posttranslational modification, protein turnover, chaperones genes	Cytoplasmic	9.97
556					none	none	556	FIG00454493: hypothetical protein	no homolog											Unknown
557	NA	-1.39278			none	culture only	557	FIG00455116: hypothetical protein	BPSL2359	BPSL2359	2852734	2853180	-	0.685	148	-	0	hypothetical protein	Function unknown genes	Cytoplasmic	8.96
558	0.0311903	-4.81			none	culture only	558	Putative lipid carrier protein	BPSL2360	BPSL2360	2853220	2853699	-	0.646	159	-	0	hypothetical protein	Lipid transport and metabolism genes	Unknown
559	0.00860683	-4.28618	0.117459	0	culture only	all	559	FIG139552: Putative protease	BPSL2362	BPSL2362	2854683	2855717	-	0.689	344	-	0	family U32 unassigned peptidase	Posttranslational modification, protein turnover, chaperones genes	Cytoplasmic	8.96
560	7.2315e-05	-4.79693	0.107464	0	culture only	all	560	2-nitropropane dioxygenase (EC 1.13.11.32)	BPSL2363	BPSL2363	2855806	2857023	-	0.689	405	-	0	putative 2-nitropropane dioxygenase	General function prediction only genes	Cytoplasmic	8.96
561	0.00172551	-4.96857	0.224137	2.87101	both	culture&T6	561	Probable transmembrane protein	BPSL2364	BPSL2364	2857243	2858559	+	0.727	438	-	0	hypothetical protein	Not in COGs genes	CytoplasmicMembrane	10
562	0.108255	-2.77095	0.00227487	0	culture only	culture&T6	562	Nitric oxide -responding transcriptional regulator Dnr (Crp/Fnr family)	BPSL2365	BPSL2365	2858536	2859228	-	0.648	230	-	0	putative regulatory protein	Signal transduction mechanisms genes	Cytoplasmic	9.97
563	1.62771e-05	-5.73474	0.0293085	0	culture only	all	563	Coproporphyrinogen III oxidase, oxygen-independent (EC 1.3.99.22)	BPSL2366	BPSL2366	2859237	2860682	-	0.66	481	-	0	coproporphyrinogen III oxidase	Coenzyme transport and metabolism genes	Cytoplasmic	9.97
564	0.129141	-2.59863	3.53966e-05	0	culture only	culture&T6	564	Methyl-accepting chemotaxis protein I (serine chemoreceptor protein)	BPSL2367	BPSL2367	2860837	2862759	-	0.691	640	-	0	putative methyl-accepting chemotaxis protein	Cell motility genes	CytoplasmicMembrane	10
565	NA	0.664936			none	all	565	NnrS protein involved in response to NO	BPSL2368	BPSL2368	2863293	2864489	+	0.708	398	-	0	hypothetical protein	Inorganic ion transport and metabolism genes	CytoplasmicMembrane	10
566	NA	-0.723542			none	culture&T6	566	Iron-sulfur cluster assembly protein SufB	BPSL2369	BPSL2369	2864978	2866432	+	0.664	484	-	0	hypothetical protein	Posttranslational modification, protein turnover, chaperones genes	Cytoplasmic	8.96
567	NA	-1.06862			none	culture&T6	567	Iron-sulfur cluster assembly ATPase protein SufC	BPSL2370	BPSL2370	2866441	2867232	+	0.689	263	-	0	probable ATP-dependent transporter protein	Posttranslational modification, protein turnover, chaperones genes	CytoplasmicMembrane	8.46
568	NA	-2.28412			none	culture only	568	Iron-sulfur cluster assembly protein SufD	BPSL2371	BPSL2371	2867237	2868472	+	0.731	411	-	0	hypothetical protein	Posttranslational modification, protein turnover, chaperones genes	Unknown
569	NA	-0.392095			none	culture&T6	569	Cysteine desulfurase (EC 2.8.1.7)	BPSL2372	BPSL2372	2868474	2869706	+	0.722	410	-	0	putative selenocysteine lyase	Amino acid transport and metabolism genes	Cytoplasmic	9.26
570					none	none	570	Putative iron-sulfur cluster assembly scaffold protein for SUF system, SufE2	BPSL2373	BPSL2373	2869703	2870194	+	0.685	163	-	0	hypothetical protein	Energy production and conversion genes	Cytoplasmic	9.97
571	NA	-1.51981			none	culture only	571	probably aromatic ring hydroxylating enzyme, evidenced by COGnitor; PaaD-like protein (DUF59) involved in Fe-S cluster assembly	BPSL2374	BPSL2374	2870191	2870739	+	0.701	182	-	0	hypothetical protein	General function prediction only genes	Unknown
572					none	none	572	hypothetical protein	no homolog											Unknown
573	NA	-2.63678			none	culture&T6	573	Protein	BPSL2375	BPSL2375	2871037	2871336	-	0.633	99	-	0	hypothetical protein	Function unknown genes	Unknown
574	0.936139	-0.151266	0.430475	0	culture only	all	574	Nitrite-sensitive transcriptional repressor NsrR	BPSL2376	BPSL2376	2871527	2872015	+	0.656	162	-	0	putative DNA-binding protein	Transcription genes	Unknown
575	6.10987e-16	-7.87146	0.182583	0	culture only	culture&T6	575	Hemerythrin	BPSL2377	BPSL2377	2872233	2872658	-	0.634	141	-	0	hypothetical protein	Inorganic ion transport and metabolism genes	Cytoplasmic	8.96
576					none	none	576	hypothetical protein	no homolog											Unknown
577	2.97533e-05	-2.19625			none	all	577	phage recombinase, putative	no homolog											Cytoplasmic	8.96
578	0.0031956	-1.36818	0.00912283	0.607191	both	all	578	Ribosomal protein S12p Asp88 (E. coli) methylthiotransferase	rimO	BPSL1538	1782265	1783644	+	0.665	459	-	0	hypothetical protein	Translation genes	Cytoplasmic	9.97
579	0.568966	0.706485	0.944504	1.11492	both	all	579	2-dehydro-3-deoxygluconate kinase (EC 2.7.1.45)	BPSL1539	BPSL1539	1783647	1784573	+	0.726	308	-	0	putative fructokinase-like protein	Carbohydrate transport and metabolism genes	Cytoplasmic	9.26
580	0.108255	1.41986	0.0329642	1.51978	both	all	580	3-ketoacyl-CoA thiolase (EC 2.3.1.16) @ Acetyl-CoA acetyltransferase (EC 2.3.1.9)	BPSL1540	BPSL1540	1784669	1785853	+	0.696	394	-	0	beta-ketothiolase	Lipid transport and metabolism genes	Cytoplasmic	9.97
581	0.267076	1.9894			none	all	581	FIG00453884: hypothetical protein	BPSL1541	BPSL1541	1785870	1786451	+	0.749	193	-	0	hypothetical protein	Not in COGs genes	Periplasmic	9.84
582	NA	-2.92802			none	culture only	582	hypothetical protein	no homolog											Unknown
583	0.00739092	-5.55058	0.321768	0	culture only	culture&T5	583	Thiamin biosynthesis lipoprotein ApbE	BPSL1608	BPSL1608	1863332	1864390	+	0.736	352	-	0	putative thiamine biosynthesis lipoprotein	Coenzyme transport and metabolism genes	Unknown
584	NA	-2.85424			none	all	584	ABC transporter, ATP-binding protein	BPSL1609	BPSL1609	1864412	1865416	+	0.744	334	-	0	putative ABC transport system, ATP-binding protein	Defense mechanisms genes	CytoplasmicMembrane	9.99
585	NA	-3.46941			none	culture only	585	ABC transporter, permease protein	BPSL1610	BPSL1610	1865413	1866153	+	0.711	246	-	0	putative ABC transport system, membrane protein	Defense mechanisms genes	CytoplasmicMembrane	10
586	NA	-2.51989			none	culture&T5	586	hypothetical protein	no homolog											Unknown
587	0.789046	0.349181	0.0827502	0	culture only	all	587	Dihydroxyacetone kinase, ATP-dependent (EC 2.7.1.29)	BPSL1613	BPSL1613	1868738	1870450	+	0.754	570	-	0	putative glycerol utilisation-related protein	Carbohydrate transport and metabolism genes	Cytoplasmic	8.96
588	NA	-4.20345			none	culture only	588	Phenylpropionate dioxygenase and related ring-hydroxylating dioxygenases, large terminal subunit	BPSL1614	BPSL1614	1870831	1871871	-	0.685	346	-	0	hypothetical protein	General function prediction only genes	Unknown
589	NA	-4.30209	0.00377058	0.118807	both	all	589	Alcohol dehydrogenase (EC 1.1.1.1)	no homolog											CytoplasmicMembrane	8.46
590	NA	-0.675765			none	all	590	Aldose 1-epimerase (EC 5.1.3.3)	no homolog											Unknown*
591	NA	1.1563			none	culture&T6	591	Xylose activator XylR (AraC family)	no homolog											Cytoplasmic	8.96
592	NA	-1.39278			none	culture&T5	592	Xylose isomerase (EC 5.3.1.5)	no homolog											Cytoplasmic	9.97
593					none	none	593	hypothetical protein	no homolog											Unknown
594	NA	-1.58368	0.320994	0	culture only	culture&T6	594	Xylose ABC transporter, periplasmic xylose-binding protein XylF	no homolog											Periplasmic	9.76
595					none	none	595	D-xylose transport ATP-binding protein XylG	BPSS0142	BPSS0142	182971	184524	-	0.709	517	-	0	sugar ABC transport system, ATP-binding protein	Carbohydrate transport and metabolism genes	CytoplasmicMembrane	7.88
596	NA	-0.213859	0.363088	0	culture only	all	596	Ribose ABC transport system, permease protein RbsC (TC 3.A.1.2.1)	no homolog											CytoplasmicMembrane	10
597	0.0569635	4.41051			none	T5&T6	597	Putative sugar ABC transport system, periplasmic binding protein YtfQ precursor	no homolog											Periplasmic	9.76
598	NA	1.7564			none	all	598	Putative sugar ABC transport system, ATP-binding protein YtfR (EC 3.6.3.17)	BPSS0142	BPSS0142	182971	184524	-	0.709	517	-	0	sugar ABC transport system, ATP-binding protein	Carbohydrate transport and metabolism genes	CytoplasmicMembrane	9.99
599	NA	1.73759	0.348657	0	culture only	T5&T6	599	Ribose ABC transport system, permease protein RbsC (TC 3.A.1.2.1)	BPSL1791	BPSL1791	2129576	2130595	-	0.719	339	-	0	hypothetical protein	Carbohydrate transport and metabolism genes	CytoplasmicMembrane	10
600	NA	0.0267663			none	culture&T6	600	Ribose ABC transport system, permease protein RbsC (TC 3.A.1.2.1)	BPSS0141	BPSS0141	181894	182928	-	0.705	344	-	0	sugar ABC transport system, membrane protein	General function prediction only genes	CytoplasmicMembrane	10
601	NA	2.17992			none	T6 only	601	Mobile element protein	BPSS2049	BPSS2049	2765650	2766378	-	0.643	242	-	0	IS element transposase	Replication, recombination and repair genes	Unknown
602	NA	1.17604			none	T6 only	602	Mobile element protein	BPSS2049	BPSS2049	2765650	2766378	-	0.643	242	-	0	IS element transposase	Replication, recombination and repair genes	Unknown
603					none	none	603	hypothetical protein	no homolog											Unknown
604	0.10108	-1.53598	0.369596	0	culture only	all	604	Multicopper oxidase	no homolog											Periplasmic	9.76
605	NA	1.08081	0.000652613	0	culture only	all	605	collagen triple helix repeat domain protein	no homolog											Unknown
606	NA	1.05534			none	T5&T6	606	hypothetical protein	no homolog											Unknown
607	NA	2.21157			none	T6 only	607	S-adenosyl-L-methionine dependent methyltransferase, similar to cyclopropane-fatty-acyl-phospholipid synthase	BPSL0853	BPSL0853	992374	993594	-	0.644	406	-	0	putative cyclopropane-fatty-acyl-phospholipid synthase	Cell wall/membrane biogenesis genes	Cytoplasmic	9.97
608					none	none	608	hypothetical protein COG3496	no homolog											CytoplasmicMembrane	9.82
609					none	none	609	COG2907: Amine oxidase, flavin-containing	no homolog											Unknown
610	NA	1.17604			none	T6 only	610	Bacterial lipocalin	no homolog											OuterMembrane	9.92
611					none	none	611	Cyclopropane-fatty-acyl-phospholipid synthase-like protein, clusters with FIG005069	no homolog											Unknown
612	NA	1.48741	0.360886	0	culture only	all	612	FIG111991: hypothetical protein	no homolog											Unknown
613	0.594694	0.727678			none	all	613	RNA polymerase sigma-70 factor	no homolog											CytoplasmicMembrane	7.88
614	0.319605	-0.824928	0.0937514	0	culture only	all	614	Outer membrane lipoprotein Blc	no homolog											OuterMembrane	9.93
615	2.11843e-07	4.62647	0.103796	0	culture only	all	615	hypothetical transmembrane protein coupled to NADH-ubiquinone oxidoreductase chain 5 homolog	no homolog											Cytoplasmic	8.96
616	0.000201964	4.15477			none	all	616	NADH dehydrogenase, subunit 5	no homolog											CytoplasmicMembrane	10
617	0.000344493	3.16119	0.495482	#DIV/0!	J774 only	all	617	Hydrogen peroxide-inducible genes activator	BPSS2017	BPSS2017	2728076	2728954	-	0.733	292	-	0	LysR-family transcriptional regulator	Transcription genes	Cytoplasmic	9.26
618	0.0133393	1.41041	0.000941675	1.73243	both	all	618	Cystathionine beta-lyase (EC 4.4.1.8)	BPSL1542	BPSL1542	1786752	1787936	+	0.668	394	-	0	cystathionine beta-lyase	Amino acid transport and metabolism genes	Cytoplasmic	9.97
619	0.752313	0.326097	0.094744	0.354286	both	all	619	Phosphoserine phosphatase (EC 3.1.3.3)	BPSL1543	BPSL1543	1788200	1789045	-	0.677	281	-	0	putative phosphoserine phosphatase	Amino acid transport and metabolism genes	Cytoplasmic	9.97
620	NA	2.21157			none	T5&T6	620	FIG00454523: hypothetical protein	no homolog											Unknown
621	8.7862e-06	-2.45085	0.00630134	0	culture only	all	621	FIG00453584: hypothetical protein	BPSL1544	BPSL1544	1789902	1790447	+	0.669	181	-	0	hypothetical protein	Not in COGs genes	Unknown
622	NA	0.868834			none	all	622	hypothetical protein	no homolog											Unknown
623	NA	0.75918	0.673127	0	culture only	all	623	YbbL ABC transporter ATP-binding protein	BPSL1546	BPSL1546	1792027	1792722	-	0.744	231	-	0	putative ABC transport system, ATP-binding protein	General function prediction only genes	CytoplasmicMembrane	10
624	0.180581	-0.944313	0.114877	0	culture only	all	624	exported protein, conserved	no homolog											CytoplasmicMembrane	9.46
625	0.724512	-0.16858	0.201666	1.93365	both	all	625	ATPase components of ABC transporters with duplicated ATPase domains	BPSL1548	BPSL1548	1795789	1797381	+	0.632	530	-	0	putative ABC transport system, ATP-binding protein	General function prediction only genes	Cytoplasmic	9.26
626	NA	2.26017			none	T6 only	626	Outer membrane protein (porin)	BPSS1679	BPSS1679	2306033	2307187	+	0.656	384	-	0	porin related exported protein	Cell wall/membrane biogenesis genes	OuterMembrane	10
627	NA	1.51862			none	T6 only	627	hypothetical protein	no homolog											Unknown
628	0.334224	-0.65132	0.00127557	0.449509	both	all	628	Aldehyde dehydrogenase (EC 1.2.1.3)	BPSL1550	BPSL1550	1798479	1799915	+	0.692	478	-	0	putative betaine aldehyde dehydrogenase	Energy production and conversion genes	Cytoplasmic	9.97
629	4.67773e-16	-4.48613	0.00394322	0	culture only	all	629	Dioxygenases related to 2-nitropropane dioxygenase	BPSL1551	BPSL1551	1800114	1801304	+	0.689	396	-	0	putative 2-nitropropane dioxygenase	General function prediction only genes	Cytoplasmic	8.96
630	3.05639e-36	-7.30779	0.0143984	0.146286	both	all	630	Outer membrane protein W precursor	BPSL1552	BPSL1552	1801377	1802021	+	0.626	214	-	0	putative outer membrane protein	Cell wall/membrane biogenesis genes	OuterMembrane	9.93
631	0.204908	1.14429			none	all	631	Phosphoenolpyruvate synthase (EC 2.7.9.2)	BPSL1553	BPSL1553	1802147	1802350	-	0.618	67	-	0	hypothetical protein	General function prediction only genes	Unknown
632	0.416281	1.26478			none	all	632	Manganese transport protein MntH	BPSS0966	BPSS0966	1277697	1278992	+	0.717	431	-	0	manganese transport protein	Inorganic ion transport and metabolism genes	CytoplasmicMembrane	10
633	0.267758	-0.73911	0.585496	1.12902	both	all	633	Putrescine ABC transporter putrescine-binding protein PotF (TC 3.A.1.11.2)	potF	BPSL1555	1804461	1805555	+	0.633	364	potF	0	putrescine-binding periplasmic protein precursor	Amino acid transport and metabolism genes	Periplasmic	9.76
634	0.609211	0.676975	0.00466808	0.0640094	both	all	634	Putrescine transport ATP-binding protein PotG (TC 3.A.1.11.2)	potG	BPSL1556	1805670	1806806	+	0.669	378	potG	0	putrescine transport ATP-binding protein	Amino acid transport and metabolism genes	CytoplasmicMembrane*	9.98
635	0.132219	1.84719			none	all	635	Putrescine transport system permease protein PotH (TC 3.A.1.11.2)	potH	BPSL1557	1806803	1807732	+	0.627	309	potH	0	putrescine transport system permease protein	Amino acid transport and metabolism genes	CytoplasmicMembrane	10
636	0.00740633	2.97059			none	all	636	Putrescine transport system permease protein PotI (TC 3.A.1.11.2)	potI	BPSL1558	1807729	1808547	+	0.644	272	potI	0	putrescine transport system permease protein	Amino acid transport and metabolism genes	CytoplasmicMembrane	10
637	0.0307693	-3.0337			none	culture&T6	637	Probable transmembrane protein	BPSL1559	BPSL1559	1808802	1809608	-	0.734	268	-	0	hypothetical protein	General function prediction only genes	CytoplasmicMembrane	10
638	0.00649665	-2.66464	0.000924433	0	culture only	all	638	FIG003847: Oxidoreductase (flavoprotein)	BPSL1560	BPSL1560	1809648	1811318	-	0.713	556	-	0	hypothetical protein	Function unknown genes	Unknown
639	8.1912e-08	-5.33378	0.00084495	0	culture only	all	639	FIG146518: Zn-dependent hydrolases, including glyoxylases	BPSL1561	BPSL1561	1811369	1812292	-	0.693	307	-	0	putative metallo-beta-lactamase family protein	General function prediction only genes	Cytoplasmic	9.26
640					none	none	640	hypothetical protein	no homolog											Unknown
641	0.461109	-0.629982	0.482752	0	culture only	all	641	Transcriptional regulatory protein tyrR	BPSL1562	BPSL1562	1812459	1813862	+	0.71	467	-	0	putative transcriptional regulatory protein	Signal transduction mechanisms genes	Cytoplasmic	9.97
642					none	T5 only	642	hypothetical protein	no homolog											Unknown
643	NA	-0.464021			none	all	643	FIG00456614: hypothetical protein	BPSL1563	BPSL1563	1814175	1814738	+	0.676	187	-	0	hypothetical protein	Not in COGs genes	CytoplasmicMembrane	10
644	NA	2.68225	0.558043	#DIV/0!	J774 only	T5&T6	644	Transcriptional regulator, Cro/CI family	BPSL1564	BPSL1564	1814749	1814973	+	0.653	74	-	0	putative transcriptional regulatory protein	Transcription genes	Unknown
645	0.789773	0.48394			none	all	645	FIG00452854: hypothetical protein	BPSL1564b	BPSL1564b	1814995	1815807	+		270	-	0	hypothetical protein	Not in COGs genes	Unknown
646	NA	0.826243	0.761151	0	culture only	all	646	RND efflux system, outer membrane lipoprotein, NodT family	BPSL1566	BPSL1566	1817818	1819722	-	0.745	634	-	0	putative outer membrane lipoprotein	Intracellular trafficking and secretion genes	OuterMembrane	10
647	0.108255	1.90611	0.289159	0	culture only	all	647	RND efflux transporter	BPSL1567	BPSL1567	1819725	1822895	-	0.686	1056	-	0	putative drug-resistance cell envelope-related protein	Defense mechanisms genes	CytoplasmicMembrane	10
648	0.916429	0.197515	0.895017	0.843762	both	all	648	Probable Co/Zn/Cd efflux system membrane fusion protein	BPSL1568	BPSL1568	1822892	1824007	-	0.733	371	-	0	putative lipoprotein	Cell wall/membrane biogenesis genes	Unknown
649	0.847457	-0.306467			none	all	649	Transcriptional regulator, TetR family	BPSL1569	BPSL1569	1824198	1824836	+	0.66	212	-	0	putative TetR-family regulatory protein	Transcription genes	Unknown
650	0.195659	1.72426			none	all	650	Chloride channel protein	BPSL1570	BPSL1570	1825126	1826961	-	0.704	611	-	0	putative voltage-gated ClC-type chloride channel ClcB	General function prediction only genes	CytoplasmicMembrane	10
651	0.597192	-0.726964			none	all	651	Putative membrane protein YeiH	BPSL1571	BPSL1571	1826975	1828045	-	0.717	356	-	0	hypothetical protein	Function unknown genes	CytoplasmicMembrane	10
652	NA	0.703739	0.327311	0	culture only	culture&T6	652	LysR family transcriptional regulator YeiE	BPSL1572	BPSL1572	1828156	1829058	+	0.734	300	-	0	putative LysR-family transcriptional regulator	Transcription genes	Cytoplasmic	9.97
653	NA	-2.51989			none	culture only	653	putative membrane protein	BPSL1573	BPSL1573	1829120	1829566	-	0.718	148	-	0	hypothetical protein	Function unknown genes	CytoplasmicMembrane	10
654	NA	-1.62286			none	culture&T6	654	Epimerase KguE	BPSL1574	BPSL1574	1829790	1830554	+	0.775	254	-	0	hypothetical protein	Not in COGs genes	Cytoplasmic	9.26
655	NA	0.658716	0.970879	#DIV/0!	J774 only	culture&T6	655	2-ketogluconate kinase (EC 2.7.1.13)	BPSL1575	BPSL1575	1830638	1831627	+	0.713	329	-	0	putative sugar kinase	Carbohydrate transport and metabolism genes	Cytoplasmic	9.97
656	0.0669064	-2.46346	0.466634	0	culture only	all	656	2-ketogluconate transporter	BPSL1576	BPSL1576	1831712	1832989	+	0.68	425	-	0	putative transport related, membrane protein	General function prediction only genes	CytoplasmicMembrane	10
657	0.450724	-1.41348	0.53923	0	culture only	all	657	2-ketogluconate 6-phosphate reductase (EC 1.1.1.43)	tkrA	BPSL1577	1832994	1833971	+	0.729	325	tkrA	0	2-ketogluconate reductase	General function prediction only genes	Cytoplasmic	9.97
658			0.102403	0	culture only	none	658	hypothetical protein	no homolog											Unknown
659	0.798178	-0.551821			none	all	659	hypothetical protein	no homolog											Unknown
660	0.0161954	-2.127	0.0142223	0	culture only	all	660	2-ketogluconate utilization repressor PtxS	BPSL1578	BPSL1578	1834579	1835622	+	0.697	347	-	0	putative LacI-family transcriptional regulator	Transcription genes	Cytoplasmic	9.97
661	0.60508	0.903706			none	all	661	Membrane protein DUF2324 in 2-Ketogluconate Utilization cluster	BPSL1579	BPSL1579	1835680	1836468	+	0.701	262	-	0	hypothetical protein	Function unknown genes	CytoplasmicMembrane	9.82
662	NA	2.18568			none	culture&T6	662	FIG00454328: hypothetical protein	BPSL1580	BPSL1580	1836483	1836845	+	0.68	120	-	0	hypothetical protein	Replication, recombination and repair genes	Unknown
663	0.31318	-0.778545			none	all	663	FIG00455793: hypothetical protein	BPSL1581	BPSL1581	1837334	1837768	-	0.71	144	-	0	hypothetical protein	Not in COGs genes	Unknown
664	0.00136034	-4.23073	0.620772	0	culture only	all	664	PHB depolymerase	BPSL1582	BPSL1582	1837965	1838984	+	0.702	339	-	0	putative depolymerase	Secondary metabolites biosynthesis, transport and catabolism genes	Extracellular	9.65
665	0.503404	-0.874643	0.404722	0	culture only	all	665	Transcriptional regulator, AsnC family	BPSL1588	BPSL1588	1842086	1842547	+	0.691	153	-	0	putative AsnC-family transcriptional regulator	Transcription genes	Cytoplasmic	9.26
666	0.822335	-0.359876	0.504926	0	culture only	all	666	FIG00453619: hypothetical protein	BPSL1589	BPSL1589	1842602	1843684	+	0.698	360	-	0	hypothetical protein	Not in COGs genes	CytoplasmicMembrane	10
667	7.70174e-05	-7.22677	0.158571	0	culture only	culture&T5	667	FIG00463191: hypothetical protein	BPSL1590	BPSL1590	1843714	1844196	-	0.712	160	-	0	hypothetical protein	Not in COGs genes	Unknown
668	NA	-4.27752			none	culture only	668	hypothetical protein	no homolog											Unknown
669	1.04982e-06	-2.60072	0.0140403	0.041393	both	all	669	Saccharopine dehydrogenase and related proteins	BPSL1591	BPSL1591	1844497	1845597	+	0.658	366	-	0	hypothetical protein	Amino acid transport and metabolism genes	Cytoplasmic	8.96
670	0.097013	-1.32496	0.559322	0	culture only	all	670	Phosphate starvation-inducible protein PhoH, predicted ATPase	BPSL1592	BPSL1592A	1845797	1846417	-	0.683	206	-	0	putative ATP-ase	General function prediction only genes	Cytoplasmic	8.96
671	0.890254	0.244509			none	all	671	FIG00453044: hypothetical protein	BPSL0500A	BPSL0500	550382	550480	-	0.606	32	-	0	hypothetical protein	Function unknown genes	Unknown		[20]
672	0.532634	0.586906	0.193809	0	culture only	all	672	Magnesium and cobalt transport protein CorA	BPSL1593	BPSL1593	1846747	1847757	+	0.654	336	-	0	putative metal ion transport protein	Inorganic ion transport and metabolism genes	CytoplasmicMembrane	7.88
673	NA	1.05534			none	T6 only	673	hypothetical protein	no homolog											Unknown
674					none	none	674	hypothetical protein	no homolog											Unknown
675	NA	-0.0103775			none	all	675	FIG00457185: hypothetical protein	BPSL1595	BPSL1595	1848607	1849047	+	0.698	146	-	0	putative lipoprotein	Not in COGs genes	Unknown
676	NA	-1.51981			none	culture&T5	676	FIG00453993: hypothetical protein	BPSL1596	BPSL1596	1849709	1849972	-	0.689	87	-	0	hypothetical protein	Not in COGs genes	Unknown
677	0.0533085	-3.53132			none	all	677	Probable signal peptide protein	no homolog											Unknown
678	NA	2.68225	0.320934	0	culture only	T5&T6	678	Potassium efflux system KefA protein / Small-conductance mechanosensitive channel	no homolog											CytoplasmicMembrane	10
679	NA	-1.7185			none	culture&T6	679	Nitrous oxide reductase maturation protein NosR	BPSL1599	BPSL1599	1853587	1855728	-	0.681	713	-	0	putative membrane linked regulatory protein	Energy production and conversion genes	CytoplasmicMembrane	10
680			0.0591808	0	culture only	none	680	Cytochrome c family protein	BPSL1600	BPSL1600	1855778	1856272	-	0.729	164	-	0	putative cytochrome c-related lipoprotein	Energy production and conversion genes	Unknown
681					none	none	681	FIG00453671: hypothetical protein	BPSL1601	BPSL1601	1856294	1856698	-	0.726	134	-	0	hypothetical protein	Not in COGs genes	Cytoplasmic	8.96
682	NA	-1.39278			none	culture only	682	FIG00453002: hypothetical protein	BPSL1602	BPSL1602	1856701	1856970	-	0.707	89	-	0	hypothetical protein	Not in COGs genes	Unknown
683					none	none	683	Nitrous oxide reductase maturation protein, outer-membrane lipoprotein NosL	BPSL1603	BPSL1603	1856981	1857511	-	0.704	176	-	0	putative lipoprotein	Energy production and conversion genes	Unknown
684	NA	-3.09119			none	culture only	684	Nitrous oxide reductase maturation transmembrane protein NosY	BPSL1604	BPSL1604	1857508	1858344	-	0.707	278	-	0	hypothetical protein	General function prediction only genes	CytoplasmicMembrane	10
685	NA	-1.81166	0.576375	0	culture only	culture only	685	Nitrous oxide reductase maturation protein NosF (ATPase)	BPSL1605	BPSL1605	1858341	1859255	-	0.716	304	-	0	putative copper-related ABC transport system, ATP-binding protein	Defense mechanisms genes	CytoplasmicMembrane	7.88
686	0.0280725	-3.68819			none	culture&T6	686	Nitrous oxide reductase maturation protein NosD	BPSL1606	BPSL1606	1859252	1860502	-	0.688	416	-	0	putative copper-binding periplasmic protein	Inorganic ion transport and metabolism genes	Periplasmic	9.76
687	3.42365e-07	-6.66412	0.0395453	0	culture only	all	687	Nitrous-oxide reductase (EC 1.7.99.6)	nosZ	BPSL1607	1860683	1862650	-	0.651	655	nosZ	0	nitrous-oxide reductase precurser	Energy production and conversion genes	Unknown*
688	0.705492	-0.532974	0.145818	0	culture only	all	688	Outer membrane component of tripartite multidrug resistance system	BPSS1348	BPSS1348	1840349	1841932	-	0.751	527	-	0	outer membrane efflux protein	Intracellular trafficking and secretion genes	OuterMembrane	9.92
689	NA	-0.0879548			none	culture&T6	689	RhlC, TDP-rhamnosyltransferase 2 (EC 2.4.1.-)	BPSS0539	BPSS0539	734725	735720	+	0.731	331	-	0	hypothetical protein	General function prediction only genes	Unknown
690					none	none	690	hypothetical protein	no homolog											Unknown
691	0.20787	-1.7828			none	all	691	Inner membrane component of tripartite multidrug resistance system	BPSS0538	BPSS0538	732886	734472	+	0.702	528	-	0	transport protein	General function prediction only genes	CytoplasmicMembrane	10
692	0.224594	-1.16105			none	all	692	RhlB, TDP-rhamnosyltransferase 1 (EC 2.4.1.-)	BPSS0537	BPSS0537	731570	732889	+	0.756	439	-	0	UDP-glucoronosyl and UDP-glucosyl transferase	Carbohydrate transport and metabolism genes	Unknown
693	0.109747	-1.53286	0.327756	0	culture only	all	693	RhlA, 3-(3-hydroxyalkanoyloxy)alkanoic acids (HAAs) synthase	BPSS1352	BPSS1352	1846596	1847495	-	0.674	299	-	0	fatty acid biosynthetic protein	General function prediction only genes	Cytoplasmic	9.97
694	NA	3.47367			none	T5&T6	694	transcription regulator, MerR family	BPSL1494	BPSL1494	1732557	1733057	-	0.707	166	-	0	putative MerR-family transcriptional regulator	Transcription genes	Cytoplasmic	8.96
695	NA	1.46426			none	all	695	Permeases of the major facilitator superfamily	BPSL1493	BPSL1493	1731004	1732560	-	0.678	518	-	0	hypothetical protein	General function prediction only genes	CytoplasmicMembrane	10
696	0.087349	2.3397			none	all	696	Inner membrane protein	BPSL1492	BPSL1492	1730116	1730961	-	0.679	281	-	0	hypothetical protein	Function unknown genes	Cytoplasmic	8.96
697	9.72727e-10	2.04008	0.0969415	1.33603	both	all	697	LSU ribosomal protein L31p @ LSU ribosomal protein L31p, zinc-independent	rpmE2	BPSL1491	1729638	1729901	-	0.564	87	-	0	50S ribosomal protein L31	Translation genes	Cytoplasmic	9.26
698	NA	1.6375			none	T6 only	698	FIG00454220: hypothetical protein	no homolog											Unknown
699	0.0309642	2.12146			none	all	699	Probable inner membrane transmembrane protein	BPSL1490	BPSL1490	1727666	1729504	-	0.697	612	-	0	hypothetical protein	Cell wall/membrane biogenesis genes	CytoplasmicMembrane	10
700	0.786272	0.464979	0.0524102	0.309772	both	all	700	Quinone oxidoreductase (EC 1.6.5.5)	BPSL1430	BPSL1430	1666843	1667841	+	0.716	332	-	0	putative oxidoreductase	General function prediction only genes	Cytoplasmic	9.26
701	NA	4.37079	0.767859	0	culture only	T5&T6	701	FIG00975243: hypothetical protein	BPSL1429	BPSL1429	1666269	1666751	+	0.708	160	-	0	hypothetical protein	Secondary metabolites biosynthesis, transport and catabolism genes	Unknown
702	0.579049	0.56998	0.0102847	0	culture only	all	702	Dabb	BPSL1428	BPSL1428	1665958	1666272	+	0.648	104	-	0	hypothetical protein	Not in COGs genes	Cytoplasmic	8.96
703	0.0057766	-3.1182			none	all	703	FIG00454308: hypothetical protein	BPSL1427	BPSL1427	1664742	1665281	-	0.63	179	-	0	hypothetical protein	Not in COGs genes	Unknown
704	NA	0.319597			none	culture&T6	704	hypothetical protein	no homolog											Unknown
705	0.709502	0.518467	0.0112424	2.14432	both	all	705	3-ketoacyl-CoA thiolase (EC 2.3.1.16)	BPSL1426	BPSL1426	1663202	1664380	+	0.709	392	-	0	acetyl-CoA acetyltransferase	Lipid transport and metabolism genes	Cytoplasmic	9.97
706	0.407031	1.15446	0.552659	0	culture only	all	706	Nicotinamidase (EC 3.5.1.19)	BPSL1425	BPSL1425	1662505	1663143	+	0.723	212	-	0	putative pyrazinamidase/nicotinamidase	Secondary metabolites biosynthesis, transport and catabolism genes	Cytoplasmic	9.97
707	0.00937035	1.60998	0.441358	1.20996	both	all	707	Enoyl-CoA hydratase (EC 4.2.1.17) / Delta(3)-cis-delta(2)-trans-enoyl-CoA isomerase (EC 5.3.3.8) / 3-hydroxyacyl-CoA dehydrogenase (EC 1.1.1.35) / 3-hydroxybutyryl-CoA epimerase (EC 5.1.2.3)	BPSL1424	BPSL1424	1660379	1662463	+	0.694	694	-	0	putative fatty acid degradation protein (possibly trifunctional)	Lipid transport and metabolism genes	Cytoplasmic	9.97
708					none	none	708	hypothetical protein	no homolog											Unknown
709	0.119356	1.17482			none	all	709	Medium-chain-fatty-acid--CoA ligase (EC 6.2.1.-)	BPSL1423	BPSL1423	1658487	1660127	+	0.679	546	-	0	acyl-CoA synthase	Secondary metabolites biosynthesis, transport and catabolism genes	Cytoplasmic	9.97
710	0.142194	1.59951	0.672214	0	culture only	all	710	Selenoprotein O and cysteine-containing homologs	BPSL1422	BPSL1422	1656794	1658371	-	0.705	525	-	0	hypothetical protein	Function unknown genes	Cytoplasmic	8.96
711	0.184889	1.62279			none	all	711	Peptide methionine sulfoxide reductase MsrB (EC 1.8.4.12)	msrB	BPSL1421	1656312	1656743	-	0.648	143	msrB	0	peptide methionine sulfoxide reductase	Posttranslational modification, protein turnover, chaperones genes	Cytoplasmic	9.97
712	0.888342	0.142563			none	all	712	Intracellular septation protein IspA	BPSL1420	BPSL1420	1655689	1656219	-	0.612	176	-	0	putative intracellular septation transmembrane protein	Cell cycle control, mitosis and meiosis genes	CytoplasmicMembrane	10
713	NA	0.339402			none	all	713	Cell division protein BolA	BPSL1419	BPSL1419	1655372	1655686	-	0.698	104	-	0	hypothetical protein	Signal transduction mechanisms genes	Unknown
714	0.000631309	1.7733	0.962665	1.01846	both	all	714	Peptidyl-prolyl cis-trans isomerase (EC 5.2.1.8)	BPSL1418	BPSL1418	1654568	1655347	-	0.641	259	-	0	putative exported isomerase	Posttranslational modification, protein turnover, chaperones genes	Periplasmic	9.76
715	NA	3.5069			none	T5&T6	715	hypothetical protein	no homolog											Unknown
716	0.00328299	1.79297	0.00453189	1.5321	both	all	716	Phosphoribosylformylglycinamidine synthase, synthetase subunit (EC 6.3.5.3) / Phosphoribosylformylglycinamidine synthase, glutamine amidotransferase subunit (EC 6.3.5.3)	purL	BPSL1416	1649862	1653932	+	0.703	1356	purL	0	phosphoribosylformylglycinamidine synthase	Nucleotide transport and metabolism genes	Cytoplasmic	9.97
717					none	none	717	FIG00454690: hypothetical protein	no homolog											Unknown
718	0.529806	0.541713	0.0195963	1.49738	both	all	718	Glucose-6-phosphate isomerase (EC 5.3.1.9)	pgi	BPSL1413	1644934	1646556	-	0.685	540	pgi	0	glucose-6-phosphate isomerase	Carbohydrate transport and metabolism genes	Cytoplasmic	9.97
719	0.984394	0.0364914			none	all	719	putative ATP-binding component of a transport system	BPSL1412	BPSL1412	1643853	1644578	+	0.694	241	-	0	putative ABC transport system, ATP-binding protein	Secondary metabolites biosynthesis, transport and catabolism genes	CytoplasmicMembrane	10
720	0.6669	-0.735713			none	all	720	Arylesterase precursor (EC 3.1.1.2)	BPSL1411	BPSL1411	1643189	1643863	-	0.71	224	-	0	putative acyl-CoA thioesterase precursor	Amino acid transport and metabolism genes	Unknown*
721	0.0993657	0.735532	0.00133711	1.64168	both	all	721	Peptidyl-prolyl cis-trans isomerase ppiD (EC 5.2.1.8)	BPSL1410	BPSL1410	1640747	1642681	+	0.669	644	-	0	putative peptidyl-prolyl cis-trans isomerase	Posttranslational modification, protein turnover, chaperones genes	Unknown*
722	0.00270815	-5.99258			none	culture only	722	Possible carboxymuconolactone decarboxylase family protein (EC 4.1.1.44)	BPSL1409	BPSL1409	1639796	1640008	+	0.704	70	-	0	hypothetical protein	Function unknown genes	Unknown
723	NA	-3.08315			none	culture&T6	723	hypothetical protein	no homolog											Unknown
724	1.55271e-05	-5.78859	0.0184472	0	culture only	culture&T6	724	Asp-tRNAAsn/Glu-tRNAGln amidotransferase B subunit (PET112 homolog)	BPSL1407	BPSL1407	1638260	1638676	+	0.681	138	-	0	hypothetical protein	Not in COGs genes	Unknown
725	0.00162163	-6.18848			none	culture only	725	Sigma 54 modulation protein YhbH	BPSL1406	BPSL1406A	1637455	1637784	-	0.627	109	-	0	hypothetical protein	Not in COGs genes	Unknown
726	NA	-3.46897			none	culture only	726	hypothetical protein	no homolog											Unknown
727	0.0309642	-1.05875	0.120852	0.572173	both	all	727	ATP-dependent protease La (EC 3.4.21.53) Type I	lon	BPSL1405	1634008	1636425	+	0.64	805	lon	0	ATP-dependent protease	Posttranslational modification, protein turnover, chaperones genes	Cytoplasmic	9.97
728	0.0377942	-0.782148	0.540214	1.10765	both	all	728	ATP-dependent Clp protease ATP-binding subunit ClpX	clpX	BPSL1404	1632520	1633812	+	0.616	430	clpX	0	ATP-dependent protease ATP-binding subunit	Posttranslational modification, protein turnover, chaperones genes	Cytoplasmic	9.97
729	0.548579	-0.372006	0.764863	1.06123	both	all	729	ATP-dependent Clp protease proteolytic subunit (EC 3.4.21.92)	clpP	BPSL1403	1631727	1632380	+	0.639	217	clpP	0	ATP-dependent Clp protease proteolytic subunit	Posttranslational modification, protein turnover, chaperones genes	Cytoplasmic	9.97
730	NA	-0.391586			none	all	730	hypothetical protein	no homolog											Unknown
731	0.245538	0.440649	0.0139607	2.63691	both	all	731	Cell division trigger factor (EC 5.2.1.8)	tig	BPSL1402	1630243	1631592	+	0.643	449	tig	0	trigger factor	Posttranslational modification, protein turnover, chaperones genes	Cytoplasmic	8.96
732	NA	-3.21789			none	culture only	732	hypothetical protein	no homolog											Unknown
733	NA	-0.574968			none	all	733	Glycerate kinase (EC 2.7.1.31)	BPSL1401	BPSL1401	1628627	1629790	-	0.762	387	-	0	putative kinase	Carbohydrate transport and metabolism genes	Cytoplasmic	9.97
734					none	none	734	hypothetical protein	no homolog											Unknown
735	0.919149	-0.187931	0.186002	0	culture only	all	735	Transcriptional regulator, MarR family	BPSL1400	BPSL1400	1628075	1628524	-	0.671	149	-	0	putative MarR-family transcriptional regulator	Transcription genes	Unknown
736	NA	-1.7049			none	culture only	736	hypothetical protein	no homolog											Unknown
737	NA	-0.169396	0.652934	0.400278	both	all	737	2-dehydropantoate 2-reductase (EC 1.1.1.169)	BPSL1399	BPSL1399	1626699	1627685	+	0.742	328	-	0	2-dehydropantoate 2-reductase	Coenzyme transport and metabolism genes	Unknown
738	0.634769	-0.737768			none	all	738	probable transcription regulator PA3771	BPSL1398	BPSL1398	1625452	1626600	+	0.688	382	-	0	putative GerE-family transcriptional regulator	Transcription genes	Cytoplasmic	8.96
739	NA	-1.39278	0.78694	0.700131	both	culture only	739	Outer membrane porin protein 32 precursor	BPSL1397	BPSL1397	1624054	1625121	-	0.701	355	-	0	putative porin signal peptide protein	Cell wall/membrane biogenesis genes	OuterMembrane	9.93
740					none	none	740	Permeases of the major facilitator superfamily	BPSL1396	BPSL1396	1622837	1624030	-	0.735	397	-	0	hypothetical protein	Not in COGs genes	CytoplasmicMembrane	10
741			0.396629	0	culture only	none	741	Histone deacetylase 6	BPSL1395	BPSL1395	1621671	1622822	-	0.683	383	-	0	histone deacetylase family protein	Secondary metabolites biosynthesis, transport and catabolism genes	Cytoplasmic	9.97
742	0.108255	2.91639			none	all	742	endonuclease Nuc	BPSL1394	BPSL1394	1620853	1621476	-	0.66	207	-	0	putative exported endonuclease	Lipid transport and metabolism genes	Unknown
743	0.984394	0.0329015	0.213906	0	culture only	all	743	hypothetical protein	BPSL1625	BPSL1625	1882057	1882524	+	0.643	155	-	0	hypothetical protein	Signal transduction mechanisms genes	Cytoplasmic	8.96
744	NA	-1.51774			none	all	744	hypothetical protein	no homolog											Unknown
745	0.0880224	-1.29227			none	all	745	hypothetical protein	no homolog											Cytoplasmic	8.96
746	0.259636	2.07031	0.1415	0	culture only	all	746	Na+-driven multidrug efflux pump	BPSL1489	BPSL1489	1726307	1727662	-	0.699	451	-	0	hypothetical protein	Defense mechanisms genes	CytoplasmicMembrane	10
747	NA	0.606511			none	all	747	Lipoate synthase	no homolog											Unknown
748	NA	-2.31391			none	culture&T5	748	4-carboxymuconolactone decarboxylase (EC 4.1.1.44)	BPSL1488	BPSL1488	1725514	1725912	+	0.654	132	-	0	putative decarboxylase	Function unknown genes	Unknown
749	NA	1.17604			none	T5&T6	749	hypothetical protein	no homolog											Unknown
750	0.136587	-2.19475	0.45118	0	culture only	all	750	Transcriptional regulator, MerR family	BPSL1487	BPSL1487	1725071	1725565	+	0.667	164	-	0	putative MerR-family transcriptional regulator	Transcription genes	Unknown		[20]
751	0.415882	-1.06605			none	all	751	Flagellar hook-length control protein FliK	BPSL1486	BPSL1486	1724107	1724802	-	0.716	231	-	0	hypothetical protein	Replication, recombination and repair genes	Unknown
752	0.414852	-1.03465			none	all	752	FIG00454267: hypothetical protein	BPSL1485	BPSL1485	1723606	1724028	-	0.667	140	-	0	hypothetical protein	Function unknown genes	Unknown
753	0.0803832	-1.45739	0.00252838	0.461776	both	all	753	ClpB protein	clpB	BPSL1484	1720727	1723357	+	0.656	876	clpB	0	ClpB heat-shock protein	Posttranslational modification, protein turnover, chaperones genes	Cytoplasmic	9.97
754	0.0224866	-1.24858	0.110576	0	culture only	all	754	Nitrite-sensitive transcriptional repressor NsrR	BPSL1483	BPSL1483	1720059	1720556	+	0.657	165	-	0	putative DNA-binding protein	Transcription genes	Unknown
755	0.306274	-1.26849			none	all	755	Truncated hemoglobins	BPSL1482	BPSL1482	1719333	1719875	-	0.678	180	-	0	hypothetical protein	General function prediction only genes	Unknown
756	0.898565	0.245607	0.38195	0	culture only	all	756	Molybdenum cofactor biosynthesis protein MoaE	moaE	BPSL1481	1718517	1719005	+	0.679	162	moaE	0	molybdopterin converting factor subunit 2	Coenzyme transport and metabolism genes	Cytoplasmic	9.97
757	NA	1.57198			none	culture&T6	757	Molybdenum cofactor biosynthesis protein MoaD	moaD	BPSL1480	1718249	1718506	+	0.713	85	moaD	0	molybdopterin converting factor subunit 1	Coenzyme transport and metabolism genes	Unknown
758	0.628251	-0.416988	0.212815	0	culture only	all	758	Molybdopterin biosynthesis protein MoeA	moeA	BPSL1479	1716911	1718227	+	0.715	438	moeA	0	molybdopterin biosynthesis protein	Coenzyme transport and metabolism genes	Cytoplasmic	9.26
759	0.000975965	1.93881	0.0650095	1.36784	both	all	759	Threonine synthase (EC 4.2.3.1)	thrC	BPSL1478	1714686	1716137	+	0.671	483	thrC	0	threonine synthase	Amino acid transport and metabolism genes	Cytoplasmic	9.97
760	0.241371	0.999565	0.0337324	1.60976	both	all	760	Homoserine dehydrogenase (EC 1.1.1.3)	hom	BPSL1477	1713350	1714678	+	0.68	442	hom	0	homoserine dehydrogenase	Amino acid transport and metabolism genes	Cytoplasmic	9.97
761	0.00179061	-1.49794	0.516793	0.913599	both	all	761	Aspartate aminotransferase (EC 2.6.1.1)	BPSL1476	BPSL1476	1712067	1713305	+	0.646	412	-	0	aspartate aminotransferase	Amino acid transport and metabolism genes	Cytoplasmic	9.97
762	0.104714	-1.39593	0.177947	0	culture only	all	762	Membrane protein	BPSL1475	BPSL1475	1711354	1711728	-	0.651	124	-	0	hypothetical protein	Function unknown genes	Unknown
763	0.98558	0.0255315	0.626559	0	culture only	all	763	Polymyxin resistance protein ArnT, undecaprenyl phosphate-alpha-L-Ara4N transferase; Melittin resistance protein PqaB	BPSL1474	BPSL1474	1709479	1711185	-	0.687	568	-	0	hypothetical protein	Cell wall/membrane biogenesis genes	CytoplasmicMembrane	10
764	0.989555	-0.0167941			none	all	764	Permease of the drug/metabolite transporter (DMT) superfamily	BPSL1473	BPSL1473	1709087	1709458	-	0.634	123	-	0	hypothetical protein	General function prediction only genes	CytoplasmicMembrane	10
765	0.10108	1.03034	0.709538	1.07876	both	all	765	UDP-4-amino-4-deoxy-L-arabinose--oxoglutarate aminotransferase (EC 2.6.1.-)	BPSL1472	BPSL1472	1707809	1708960	-	0.671	383	-	0	putative LPS biosynthesis-related protein	Cell wall/membrane biogenesis genes	Cytoplasmic	9.97
766	0.180597	1.21029	0.162221	1.88212	both	all	766	Polymyxin resistance protein ArnC, glycosyl transferase (EC 2.4.-.-)	BPSL1471	BPSL1471	1706795	1707802	-	0.664	335	-	0	putative polymixin resistance glucosyl transferase	Cell wall/membrane biogenesis genes	CytoplasmicMembrane	10
767	0.602341	0.325192	0.128359	1.90452	both	all	767	Polymyxin resistance protein ArnA_DH, UDP-glucuronic acid decarboxylase (EC 4.1.1.-)	no homolog											Cytoplasmic	9.97
768	0.0144152	1.73703	0.318588	0	culture only	all	768	Polymyxin resistance protein PmrJ, predicted deacetylase	BPSL1468	BPSL1468	1703888	1704784	-	0.693	298	-	0	hypothetical protein	Carbohydrate transport and metabolism genes	Cytoplasmic	9.97
769	0.324967	0.574419	0.00318813	0.408017	both	all	769	Thiol peroxidase, Bcp-type (EC 1.11.1.15)	BPSL1467	BPSL1467	1703337	1703798	-	0.615	153	-	0	putative bacterioferritin comigratory protein (detoxification)	Posttranslational modification, protein turnover, chaperones genes	Cytoplasmic	9.97
770	NA	1.51862			none	T6 only	770	FIG00453053: hypothetical protein	no homolog											Unknown
771	0.591927	0.434741	0.344198	1.27131	both	all	771	Predicted ATPase related to phosphate starvation-inducible protein PhoH	BPSL1466	BPSL1466	1701212	1702603	-	0.656	463	-	0	putative phosphorous metabolism-related protein	Signal transduction mechanisms genes	Cytoplasmic	9.97
772	2.72912e-07	-3.29573			none	all	772	Cell wall-associated hydrolases (invasion-associated proteins)	no homolog											Extracellular	9.64
773	0.0104999	1.87937			none	all	773	Probable low-affinity inorganic phosphate transporter	BPSL1464	BPSL1464	1698513	1699523	+	0.656	336	-	0	putative integral membrane transport protein	Inorganic ion transport and metabolism genes	CytoplasmicMembrane	10
774	0.969496	0.0430298	0.296436	2.1786	both	all	774	Phosphate transport regulator (distant homolog of PhoU)	BPSL1463	BPSL1463	1697876	1698502	+	0.608	208	-	0	hypothetical protein	Inorganic ion transport and metabolism genes	Cytoplasmic	8.96
775	0.0488139	1.25162	0.351168	1.3049	both	all	775	Replicative DNA helicase (EC 3.6.1.-)	dnaB	BPSL1462	1696355	1697737	+	0.655	460	dnaB	0	replicative DNA helicase	Replication, recombination and repair genes	Cytoplasmic	9.97
776					none	none	776	FIG00455072: hypothetical protein	no homolog											Unknown
777	2.6983e-13	2.51223	0.137687	1.55337	both	all	777	LSU ribosomal protein L9p	rplI	BPSL1461	1695759	1696211	+	0.631	150	rplI	0	50S ribosomal protein L9	Translation genes	Cytoplasmic	9.97
778	1.42654e-06	1.9176	0.0907987	0.433077	both	all	778	SSU ribosomal protein S18p @ SSU ribosomal protein S18p, zinc-independent	rpsR	BPSL1460	1695456	1695731	+	0.601	91	rpsR	0	30S ribosomal protein S18	Translation genes	Cytoplasmic	9.26
779	8.44963e-05	1.40856			none	all	779	Primosomal replication protein N	BPSL1459	BPSL1459	1695154	1695453	+	0.64	99	-	0	putative primosomal replication protein	Replication, recombination and repair genes	Unknown
780	0.0012525	1.00303	0.100448	0.241685	both	all	780	SSU ribosomal protein S6p	rpsF	BPSL1458	1694743	1695117	+	0.595	124	rpsF	0	30S ribosomal protein S6	Translation genes	Cytoplasmic	9.97
781	NA	-1.24049			none	culture&T6	781	FIG00455102: hypothetical protein	BPSL1457	BPSL1457	1693317	1694507	+	0.74	396	-	0	hypothetical protein	Transcription genes	Unknown
782	0.0444825	-2.5281			none	all	782	DNA-directed RNA polymerase specialized sigma subunit, sigma24-like	BPSL1456	BPSL1456	1692620	1693327	+	0.723	235	-	0	RNA polymerase sigma-70 factor	Transcription genes	Cytoplasmic	9.97
783					none	none	783	FIG00455002: hypothetical protein	BPSL1455	BPSL1455	1691494	1692414	-	0.703	306	-	0	hypothetical protein	General function prediction only genes	Unknown
784					none	none	784	Cytochrome c oxidase, subunit II	BPSL1454	BPSL1454	1691058	1691483	-	0.725	141	-	0	putative cytochrome C oxidase	Energy production and conversion genes	CytoplasmicMembrane	9.97
785	0.649961	-0.610193			none	all	785	Transcriptional regulator, LysR family	BPSL1453	BPSL1453	1690008	1690919	+	0.686	303	-	0	putative LysR-family transcriptional regulator	Transcription genes	Cytoplasmic	9.97
786	NA	-0.0970502			none	culture&T6	786	Glyoxylate carboligase (EC 4.1.1.47)	gcl	BPSL1452	1688070	1689845	-	0.682	591	gcl	0	glyoxylate carboligase	General function prediction only genes	Cytoplasmic	9.97
787					none	none	787	Hydroxypyruvate isomerase (EC 5.3.1.22)	hyi	BPSL1451	1687165	1687953	-	0.686	262	hyi	0	hydroxypyruvate isomerase	Carbohydrate transport and metabolism genes	Cytoplasmic	9.97
788			0.0107046	0	culture only	T5 only	788	2-hydroxy-3-oxopropionate reductase (EC 1.1.1.60)	glxR	BPSL1450	1686162	1687067	-	0.698	301	glxR	0	2-hydroxy-3-oxopropionate reductase	Lipid transport and metabolism genes	Cytoplasmic	9.97
789					none	none	789	hypothetical protein	no homolog											Unknown
790					none	none	790	hypothetical protein	no homolog											Unknown
791	0.530227	0.465155	0.184711	0.478715	both	all	791	FIG00455140: hypothetical protein	BPSL1449	BPSL1449	1684933	1685403	-	0.648	156	-	0	hypothetical protein	Function unknown genes	Unknown
792	NA	1.80339			none	all	792	hypothetical protein	no homolog											Unknown
793	0.0196548	1.78581	0.280382	1.34028	both	all	793	L-asparaginase (EC 3.5.1.1)	ansB	BPSL1448	1683714	1684757	+	0.72	347	ansB	0	L-asparaginase II precursor	Amino acid transport and metabolism genes	Cytoplasmic	9.26
794	0.324967	-0.697634			none	all	794	Phosphate starvation-inducible protein PsiF	BPSL1447	BPSL1447	1682926	1683216	-	0.643	96	-	0	hypothetical protein	Not in COGs genes	Unknown
795	NA	1.6375			none	T5&T6	795	Kynurenine formamidase, bacterial (EC 3.5.1.9)	BPSL1446	BPSL1446	1682238	1682750	-	0.712	170	-	0	hypothetical protein	Not in COGs genes	CytoplasmicMembrane	9.82
796	0.719809	-0.176783	0.00431667	0.299154	both	all	796	putative lipoprotein	BPSL1445	BPSL1445	1681413	1682000	-	0.679	195	-	0	putative lipoprotein	Function unknown genes	Unknown
797	NA	-1.7049			none	culture&T5	797	hypothetical protein	no homolog											Unknown
798	NA	0.294848			none	culture&T6	798	hypothetical protein	no homolog											Unknown
799	0.88306	-0.197707	0.00844802	0	culture only	all	799	Glycosyltransferase	BPSL1444	BPSL1444	1680141	1681205	+	0.66	354	-	0	putative sugar transferase	Cell wall/membrane biogenesis genes	Cytoplasmic	9.97	[20]
800	0.52619	1.03071			none	all	800	putative RecF protein	BPSL1443	BPSL1443	1678454	1679764	+	0.71	436	-	0	hypothetical protein	General function prediction only genes	Cytoplasmic	9.97
801	0.268668	1.60656			none	all	801	Small-conductance mechanosensitive channel	BPSL1442	BPSL1442	1677154	1678341	+	0.7	395	-	0	hypothetical protein	Cell wall/membrane biogenesis genes	Unknown
802					none	none	802	hypothetical protein	no homolog											Unknown
803	0.519993	-0.466283			none	all	803	FIG00454645: hypothetical protein	BPSL1441	BPSL1441	1676737	1677087	+	0.684	116	-	0	hypothetical protein	Not in COGs genes	Unknown
804	0.739376	-0.299888	0.725561	0.900755	both	all	804	FOG: Ankyrin repeat	BPSL1440	BPSL1440	1675932	1676660	+	0.668	242	-	0	hypothetical protein	General function prediction only genes	Periplasmic	9.84
805	0.2607	1.62118	0.443523	1.83885	both	all	805	Putative deoxyribonuclease YcfH	BPSL1439	BPSL1439	1675112	1675921	+	0.673	269	-	0	putative deoxyribonuclease	Replication, recombination and repair genes	Cytoplasmic	9.97
806	0.334617	1.44943	0.303521	0	culture only	all	806	Sortase and related acyltransferases	BPSL1438	BPSL1438	1674530	1675036	+	0.714	168	-	0	putative acetyltransferase	Cell wall/membrane biogenesis genes	Unknown
807	0.11786	2.58207	0.199255	0	culture only	all	807	DNA polymerase III delta prime subunit (EC 2.7.7.7)	BPSL1437	BPSL1437	1673453	1674487	+	0.735	344	-	0	DNA polymerase III subunit delta	Replication, recombination and repair genes	Cytoplasmic	9.97
808	0.521977	1.04555	0.0342883	0	culture only	all	808	Thymidylate kinase (EC 2.7.4.9)	tmk	BPSL1436	1672813	1673433	+	0.701	206	-	0	thymidylate kinase	Nucleotide transport and metabolism genes	Cytoplasmic	9.97
809	0.380017	0.696953			none	all	809	FIG004453: protein YceG like	BPSL1435	BPSL1435	1671793	1672812	+	0.691	339	-	0	putative lipoprotein	General function prediction only genes	Unknown*
810	0.363502	0.784807	0.845023	0.927269	both	all	810	Folate-dependent protein for Fe/S cluster synthesis/repair in oxidative stress	BPSL1434	BPSL1434	1670668	1671621	-	0.728	317	-	0	hypothetical protein	General function prediction only genes	Unknown
811	0.148732	2.74746			none	all	811	COG3332	BPSL1433	BPSL1433	1669746	1670597	-	0.731	283	-	0	hypothetical protein	Function unknown genes	Cytoplasmic	8.96
812	0.180597	2.23549			none	all	812	Esterase/lipase	BPSL1431	BPSL1431	1667911	1668906	+	0.697	331	-	0	putative esterase/lipase	Lipid transport and metabolism genes	Cytoplasmic	9.26
813	0.136587	1.92475	0.523128	#DIV/0!	J774 only	all	813	Cytochrome c551/c552	BPSL3271	BPSL3271	3888315	3888662	-	0.701	115	-	0	putative cytochrome c-551 precursor	Energy production and conversion genes	Periplasmic	10
814	0.350701	1.12536	0.0215154	1.98464	both	all	814	21 kDa hemolysin precursor	BPSL3272	BPSL3272	3888677	3889477	-	0.688	266	-	0	putative lipoprotein	General function prediction only genes	Periplasmic	9.76
815	0.581818	0.635181	0.237033	0.388758	both	all	815	Phosphoheptose isomerase (EC 5.3.1.-)	BPSL3273	BPSL3273	3889496	3890074	-	0.693	192	-	0	putative phosphosugar isomerase	Carbohydrate transport and metabolism genes	Cytoplasmic	9.97
816	NA	-0.978884			none	all	816	Predicted endonuclease distantly related to archaeal Holliday junction resolvase	BPSL3274	BPSL3274	3890197	3890631	-	0.745	144	-	0	hypothetical protein	Replication, recombination and repair genes	Unknown
817	0.616558	0.575947			none	all	817	rRNA small subunit methyltransferase I	BPSL3275	BPSL3275	3890678	3891565	+	0.708	295	-	0	putative methylase	General function prediction only genes	Unknown
818	0.0842671	0.82277			none	all	818	Rare lipoprotein A	BPSL3276	BPSL3276	3891660	3892295	-	0.66	211	-	0	putative RlpA-like lipoprotein	Cell wall/membrane biogenesis genes	Unknown
819	0.927509	-0.137853	0.679719	0.6893	both	all	819	hypothetical metal-binding enzyme, YcbL homolog	BPSL3277	BPSL3277	3892896	3893540	+	0.681	214	-	0	metallo-beta-lactamase superfamily protein	General function prediction only genes	Cytoplasmic	9.97
820	NA	-1.27549			none	all	820	Glycerol-3-phosphate ABC transporter, permease protein UgpE (TC 3.A.1.1.3)	BPSL3278	BPSL3278	3893537	3894193	+	0.674	218	-	0	hypothetical protein	Not in COGs genes	Unknown
821	0.249533	0.792377	0.459311	0	culture only	all	821	Transcriptional regulator, AsnC family	BPSL3279	BPSL3279	3894251	3894742	+	0.626	163	-	0	putative AsnC-family transcriptional regulator	Transcription genes	Cytoplasmic	9.97
822					none	T5 only	822	FIG00460303: hypothetical protein	no homolog											Unknown
823	0.648875	0.253173	0.26	1.53177	both	all	823	DNA-binding protein H-NS	BPSL3281	BPSL3281	3896351	3896644	-	0.602	97	-	0	putative HNS-like transcriptional regulator	General function prediction only genes	Unknown
824	0.0565126	-3.31885	0.280517	0	culture only	all	824	Putative heme iron utilization protein	BPSL3282	BPSL3282	3897029	3897835	-	0.706	268	-	0	hypothetical protein	Inorganic ion transport and metabolism genes	Unknown
825	NA	-1.59875	0.419441	0	culture only	culture&T6	825	hypothetical protein	no homolog											Unknown
826	0.932453	0.16015			none	all	826	Permeases of the major facilitator superfamily	BPSL3283	BPSL3283	3898112	3899230	+	0.727	372	-	0	hypothetical protein	General function prediction only genes	CytoplasmicMembrane	10
827	0.158758	-0.979589	0.553474	0.410118	both	all	827	Leucine-, isoleucine-, valine-, threonine-, and alanine-binding protein	BPSL3284	BPSL3284	3899419	3900561	-	0.645	380	-	0	putative secreted substrate binding protein	Amino acid transport and metabolism genes	Periplasmic	9.76
828	NA	2.13183			none	T5&T6	828	Enoyl-[acyl-carrier-protein] reductase [FMN] (EC 1.3.1.9)	BPSL3285	BPSL3285	3901018	3902118	-	0.725	366	-	0	putative oxidoreductase	General function prediction only genes	Unknown*
829					none	T5 only	829	hypothetical protein	no homolog											Unknown
830	0.542331	0.790498	0.112072	0.723274	both	all	830	Dienelactone hydrolase family	BPSL3286	BPSL3286	3902445	3903137	+	0.691	230	-	0	putative dienelactone hydrolase	Secondary metabolites biosynthesis, transport and catabolism genes	Cytoplasmic	8.96
831	0.465296	1.27107			none	all	831	Aspartyl-tRNA(Asn) amidotransferase subunit A (EC 6.3.5.6) @ Glutamyl-tRNA(Gln) amidotransferase subunit A (EC 6.3.5.7)	BPSL3287	BPSL3287	3903233	3904723	+	0.724	496	-	0	putative amidase	Translation genes	Cytoplasmic	9.26
832	0.000189882	2.1832	0.372654	0.731112	both	all	832	5,10-methylenetetrahydrofolate reductase (EC 1.5.1.20)	no homolog											Cytoplasmic	9.97
833	0.00175164	2.61006			none	all	833	FIG028593: membrane protein	BPSL3289	BPSL3289	3905755	3906108	-	0.602	117	-	0	hypothetical protein	Function unknown genes	CytoplasmicMembrane	10
834	0.0110427	0.983321	0.0937881	0.854816	both	all	834	Adenosylhomocysteinase (EC 3.3.1.1)	ahcY	BPSL3290	3906272	3907693	-	0.641	473	ahcY	0	S-adenosyl-L-homocysteine hydrolase	Coenzyme transport and metabolism genes	Cytoplasmic	9.97
835			0.352484	0	culture only	none	835	FIG00454200: hypothetical protein	no homolog											Unknown
836	NA	-1.05229	0.169743	0	culture only	all	836	RNA polymerase sigma factor for flagellar operon	fliA	BPSL3291	3908047	3908778	-	0.669	243	fliA	0	flagellar biosynthesis sigma factor FliA	Transcription genes	Cytoplasmic	8.96
837	NA	-0.36798			none	culture&T6	837	Flagellar synthesis regulator FleN	flhG	BPSL3292	3908803	3909615	-	0.738	270	flhG	0	flagellar biosynthesis protein FlhG	Cell cycle control, mitosis and meiosis genes	Unknown
838	NA	-1.16388	0.102357	0	culture only	culture&T6	838	Flagellar biosynthesis protein FlhF	flhF	BPSL3293	3909608	3911359	-	0.718	583	flhF	0	flagellar biosynthesis protein	Intracellular trafficking and secretion genes	Unknown*
839	0.128556	-3.00246			none	all	839	Flagellar biosynthesis protein FlhA	flhA	BPSL3294	3911356	3913458	-	0.671	700	flhA	0	flagellar biosynthesis protein	Intracellular trafficking and secretion genes	CytoplasmicMembrane	10
840	NA	-1.94228			none	all	840	Flagellar biosynthesis protein FlhB	flhB	BPSL3295	3913455	3914672	-	0.691	405	flhB	0	flagellar biosynthetic protein FlhB	Intracellular trafficking and secretion genes	CytoplasmicMembrane	10
841					none	none	841	hypothetical protein	no homolog											Unknown
842	NA	-3.61395			none	culture only	842	hypothetical protein	no homolog											Cytoplasmic	8.96
843	0.270098	-0.902311	0.0070362	0.290093	both	all	843	Heavy-chain fibroin (Fragment)	BPSL3297	BPSL3297	3916055	3917359	-	0.694	434	-	0	Gly/Ala/Ser-rich lipoprotein	Not in COGs genes	Unknown*
844	0.395167	-0.795655	0.533503	0	culture only	all	844	FIG00452630: hypothetical protein	BPSL3298	BPSL3298	3917382	3917885	-	0.726	167	-	0	hypothetical protein	Not in COGs genes	Unknown
845					none	none	845	hypothetical protein	no homolog											Unknown
846	0.211157	-1.72574	0.0593504	0	culture only	all	846	Chemotaxis response - phosphatase CheZ	cheZ	BPSL3299	3918083	3918811	-	0.671	242	cheZ	0	chemotaxis protein CheZ	Cell motility genes	Cytoplasmic	9.97	[20]
847	0.806505	-0.34237	0.0768186	0.481513	both	all	847	Chemotaxis regulator - transmits chemoreceptor signals to flagelllar motor components CheY	cheY	BPSL3300	3918813	3919241	-	0.611	142	cheY	0	chemotaxis protein CheY	Signal transduction mechanisms genes	Cytoplasmic	9.97
848	0.0351855	-2.62808	0.000380353	0	culture only	culture&T6	848	Chemotaxis response regulator protein-glutamate methylesterase CheB (EC 3.1.1.61)	cheB	BPSL3301	3919557	3920660	-	0.684	367	cheB	0	chemotaxis-specific methylesterase	Cell motility genes	Cytoplasmic	10
849	NA	-4.4962	0.616366	0.695227	both	culture only	849	Chemotaxis protein CheD	BPSL3302	BPSL3302	3920657	3921361	-	0.689	234	-	0	putative chemotaxis protein	Cell motility genes	Cytoplasmic	8.96	[20]
850	0.0339298	-3.28934	0.0415166	0	culture only	all	850	Chemotaxis protein methyltransferase CheR (EC 2.1.1.80)	cheR	BPSL3303	3921358	3922305	-	0.675	315	cheR	0	chemotaxis protein methyltransferase	Cell motility genes	Cytoplasmic	9.97
851	NA	-1.51981			none	culture only	851	hypothetical protein	no homolog											Unknown
852	NA	-1.39278	0.104169	0	culture only	culture only	852	FIG00453152: hypothetical protein	no homolog											Cytoplasmic	8.96
853	0.0025587	-3.45509	0.000231474	0	culture only	culture&T6	853	Signal transduction histidine kinase CheA (EC 2.7.3.-)	cheA	BPSL3306	3924929	3927172	-	0.705	747	cheA	0	chemotaxis two-component sensor kinase CheA	Cell motility genes	Unknown*
854	0.070128	-2.89222	0.0462219	0	culture only	all	854	Chemotaxis regulator - transmits chemoreceptor signals to flagelllar motor components CheY	cheY1	BPSL3307	3927204	3927584	-	0.664	126	cheY1	0	chemotaxis two-component response regulator CheY1	Signal transduction mechanisms genes	Cytoplasmic	9.26
855	0.00278143	-3.04616			none	all	855	Flagellar motor rotation protein MotB	motB	BPSL3308	3927615	3928637	-	0.674	340	motB	0	flagellar motor protein	Cell motility genes	CytoplasmicMembrane	9.82
856	3.21608e-05	-3.8792	0.235549	0	culture only	all	856	Flagellar motor rotation protein MotA	motA	BPSL3309	3928654	3929514	-	0.654	286	motA	0	flagellar motor protein	Cell motility genes	CytoplasmicMembrane	10
857	0.0998893	-2.52791	0.142022	0	culture only	all	857	Flagellar transcriptional activator FlhC	flhC	BPSL3310	3929708	3930259	-	0.638	183	flhC	0	flagellar regulon master regulator subunit FlhC	Not in COGs genes	Cytoplasmic	9.26
858	0.0307627	-2.32922			none	all	858	Flagellar transcriptional activator FlhD	flhD	BPSL3311	3930353	3930673	-	0.642	106	flhD	0	transcriptional activator FlhD	Not in COGs genes	Cytoplasmic	9.26
859	0.000196928	-3.75475			none	all	859	Glycosyltransferase	BPSL3312	BPSL3312	3931267	3932331	+	0.654	354	-	0	putative glycosyltransferase	Cell wall/membrane biogenesis genes	Cytoplasmic	8.96
860	0.812023	-0.22047	0.636634	1.73483	both	all	860	DNA-binding protein H-NS	BPSL3313	BPSL3313	3932435	3932731	-	0.653	98	-	0	HNS-like transcriptional regulator	General function prediction only genes	Unknown
861	0.19524	-1.33685			none	all	861	Aquaporin Z	aqpZ	BPSL3314	3933037	3933741	+	0.688	234	aqpZ	0	aquaporin Z	Carbohydrate transport and metabolism genes	CytoplasmicMembrane	10
862	0.186737	-0.75648			none	all	862	FIG01289452: hypothetical protein	BPSL3315	BPSL3315	3933930	3934772	-	0.649	280	-	0	putative Cof-family hydrolase	General function prediction only genes	Cytoplasmic	8.96
863	0.237417	0.990614			none	all	863	Mobile element protein	BPSS2078	BPSS2078	2812870	2813217	-	0.632	115	-	GI_16	hypothetical protein	Replication, recombination and repair genes	Unknown
864	0.558641	0.390096	0.231627	2.66711	both	all	864	hypothetical protein	BPSL3351	BPSL3351	3974401	3974607	-	0.652	68	-	GI_12	putative bacteriophage coat protein	Not in COGs genes	Unknown
865	0.150749	1.10495			none	all	865	FIG00464790: hypothetical protein	BPSL3352	BPSL3352	3974691	3974993	-	0.591	100	-	GI_12	hypothetical protein	Not in COGs genes	Unknown
866	0.580477	0.551151			none	all	866	hypothetical protein	no homolog											Unknown
867	0.00699759	-1.46238	0.0102825	0	culture only	all	867	VgrG protein	no homolog											Cytoplasmic	9.97
868	0.15759	-2.17832	0.624755	0	culture only	all	868	FIG00454976: hypothetical protein	BPSL2049	BPSL2049	2450668	2451501	-	0.715	277	-	0	hypothetical protein	Not in COGs genes	Unknown
869	0.19524	-0.946844	0.120054	0	culture only	all	869	VgrG protein	BPSL2050	BPSL2050	2451504	2454302	-	0.724	932	-	0	hypothetical protein	Function unknown genes	Cytoplasmic	9.26
870	NA	-1.51981			none	culture&T5	870	FIG00456153: hypothetical protein	no homolog											Unknown
871	0.661767	0.554759			none	all	871	FIG00453021: hypothetical protein	BPSL2051	BPSL2051	2454823	2455089	+	0.685	88	-	0	hypothetical protein	Function unknown genes	Unknown
872	0.335658	-1.70485			none	all	872	Triphosphoribosyl-dephospho-CoA synthetase (EC 2.7.8.25)	BPSL1334	BPSL1334	1558572	1559342	+	0.78	256	-	0	putative coenzyme-A synthase	Coenzyme transport and metabolism genes	Unknown
873	NA	2.75042			none	T6 only	873	Phosphoribosyl-dephospho-CoA transferase (EC 2.7.7.-)	BPSL1333	BPSL1333	1557100	1557990	+	0.732	296	-	0	phosphoribosyl-dephospho-CoA transferase	Not in COGs genes	Unknown
874	NA	0.157624	0.635185	0	culture only	all	874	Malonate decarboxylase beta subunit	BPSL1331	BPSL1331	1555430	1556377	+	0.753	315	-	0	acetyl-CoA carboxylase beta subunit	Lipid transport and metabolism genes	Cytoplasmic	9.97
875	0.539184	0.781951	0.0656692	0	culture only	all	875	Malonate decarboxylase alpha subunit	BPSL1329	BPSL1329	1553456	1555102	+	0.706	548	-	0	putative malonate decarboxylase alpha-subunit	Lipid transport and metabolism genes	Unknown*
876	NA	0.1002			none	culture&T6	876	Malonate transporter, MadM subunit	BPSL1328	BPSL1328	1552405	1553163	+	0.718	252	-	0	putative malonate transport-related system membrane protein	General function prediction only genes	CytoplasmicMembrane	10
877	NA	-0.354497			none	culture&T6	877	Malonate transporter, MadL subunit	BPSL1327	BPSL1327	1551987	1552382	+	0.705	131	-	0	putative malonate transport-related system membrane protein	Not in COGs genes	CytoplasmicMembrane	10
878	NA	0.85108			none	all	878	Transcriptional regulator, LysR family	BPSL1326	BPSL1326	1550869	1551717	-	0.724	282	-	0	putative LysR-family transcriptional regulator	Transcription genes	Cytoplasmic	9.97
879	0.900163	0.251629	0.000886984	0	culture only	all	879	3-hydroxyacyl-CoA dehydrogenase (EC 1.1.1.35)	BPSL1325	BPSL1325	1549366	1550298	+	0.696	310	-	0	putative 3-hydroxyacyl-CoA dehydrogenase	Lipid transport and metabolism genes	Cytoplasmic	9.97
880	0.0214078	-1.54759	0.287002	0.343541	both	all	880	Phosphoenolpyruvate carboxykinase [GTP] (EC 4.1.1.32)	pckG	BPSL1324	1547220	1549085	+	0.689	621	pckG	0	phosphoenolpyruvate carboxykinase (GTP)	Energy production and conversion genes	Cytoplasmic	9.26
881					none	T5 only	881	hypothetical protein	no homolog											Unknown
882					none	none	882	hypothetical protein	no homolog											Unknown
883					none	none	883	hypothetical protein	no homolog											Unknown
884	NA	-1.39278			none	culture only	884	hypothetical protein	no homolog											Unknown
885	0.0198175	-2.49416	0.000795203	0.373898	both	all	885	Molecular chaperone (small heat shock protein)	BPSL1323	BPSL1323	1545977	1546300	+	0.67	107	-	0	hypothetical protein	Energy production and conversion genes	Cytoplasmic	8.96
886	NA	-2.67474	0.600058	0.827835	both	all	886	Heat shock protein Hsp20	BPSL1322	BPSL1322	1544714	1545115	-	0.682	133	-	0	putative heat shock protein	Posttranslational modification, protein turnover, chaperones genes	Cytoplasmic	8.96
887	1.77095e-05	-4.15367			none	all	887	hypothetical protein	no homolog											Cytoplasmic	8.96
888	7.49292e-14	-4.59385			none	all	888	hypothetical protein	no homolog											Cytoplasmic	8.96
889	0.404536	-0.618955			none	all	889	hypothetical protein	no homolog											Cytoplasmic	8.96
890	0.962149	-0.0724962			none	all	890	Transcriptional regulator, GntR family domain / Aspartate aminotransferase (EC 2.6.1.1)	BPSL1321	BPSL1321	1542534	1544009	-	0.699	491	-	0	putative GntR-family transcriptional regulator	Amino acid transport and metabolism genes	Cytoplasmic	9.97
891	NA	-3.43228			none	culture&T5	891	hypothetical protein	no homolog											Unknown
892	NA	-4.0893			none	culture only	892	hypothetical protein	no homolog											Unknown
893	0.940631	0.121273	0.617736	0.672144	both	all	893	DUF2242 domain-containing protein	BPSL1317	BPSL1317	1537725	1539116	-	0.736	463	-	0	putative lipoprotein	Not in COGs genes	Unknown
894	NA	1.20516	0.746332	0	culture only	all	894	Dehydrogenases with different specificities (related to short-chain alcohol dehydrogenases)	BPSL1316	BPSL1316	1536737	1537507	+	0.676	256	-	0	short chain dehydrogenase	General function prediction only genes	Cytoplasmic	9.26
895	NA	1.73759			none	T6 only	895	hypothetical protein	no homolog											Unknown
896	NA	1.74099			none	all	896	LysR family transcriptional regulator PA2877	BPSL1315	BPSL1315	1535587	1536486	-	0.698	299	-	0	putative LysR-family transcriptional regulator	Transcription genes	Cytoplasmic	9.97
897	NA	1.41843			none	all	897	FIG00455050: hypothetical protein	BPSL1314	BPSL1314	1534719	1535423	-	0.753	234	-	0	hypothetical protein	Function unknown genes	Unknown
898	0.956984	0.116804	0.328111	0	culture only	all	898	Transcriptional regulator	BPSL1309	BPSL1309	1528053	1528691	-	0.693	212	-	0	hypothetical protein	Transcription genes	Cytoplasmic	9.97
899	NA	-0.695553			none	culture&T6	899	Probable transmembrane protein	BPSL1308	BPSL1308	1526860	1527657	+	0.729	265	-	0	hypothetical protein	Function unknown genes	CytoplasmicMembrane	10
900	NA	-1.77631			none	all	900	FIG00452515: hypothetical protein	BPSL1307	BPSL1307	1526205	1526807	+	0.655	200	-	0	hypothetical protein	Function unknown genes	Cytoplasmic	8.96
901	NA	2.49776			none	T6 only	901	Probable transmembrane protein	BPSL2052	BPSL2052	2455086	2456528	+	0.742	480	-	0	hypothetical protein	Not in COGs genes	Unknown
902	0.906894	-0.117261			none	all	902	Protein ImpG/VasA	BPSL2053	BPSL2053	2456556	2458406	-	0.686	616	-	0	hypothetical protein	Function unknown genes	Cytoplasmic	8.96
903					none	none	903	Mobile element protein	no homolog											Unknown*
904	NA	-1.51981			none	culture only	904	Transposase	no homolog											Unknown
905					none	none	905	hypothetical protein	no homolog											Unknown
906	0.264735	-1.39389	0.626108	0	culture only	all	906	FIG00456705: hypothetical protein	BPSL2072	BPSL2072	2479571	2479789	+	0.571	72	-	0	hypothetical protein	Not in COGs genes	Unknown
907	0.692689	-0.744947			none	all	907	hypothetical protein	no homolog											Unknown
908	0.0180036	-2.28504	0.0146018	0	culture only	all	908	Poly(3-hydroxybutyrate) depolymerase precursor (EC 3.1.1.75)	phaZ	BPSL2073	2480505	2481983	+	0.666	492	phaZ	0	poly(3-hydroxybutyrate) depolymerase precursor	General function prediction only genes	Extracellular	10
909	0.164731	-0.805803	0.00780832	0	culture only	all	909	Permeases of the major facilitator superfamily	BPSL0248	BPSL0248	257907	259199	+	0.678	430	-	0	putative transporter protein	General function prediction only genes	CytoplasmicMembrane	10
910	0.0623115	-1.09143	0.0236159	0	culture only	all	910	Glycine cleavage system transcriptional activator	BPSS0559	BPSS0559	763153	764052	-	0.726	299	-	0	LysR family regulatory protein	Transcription genes	Cytoplasmic	9.97
911	0.511407	0.857703			none	all	911	Mobile element protein	BPSS0070	BPSS0070	80077	81324	+	0.586	415	-	0	transposase	Replication, recombination and repair genes	Unknown
912	0.0133048	1.51626	0.402407	0	culture only	all	912	Undecaprenyl-diphosphatase (EC 3.6.1.27)	uppP	BPSL1383	1613303	1614133	+	0.652	276	uppP	0	undecaprenyl pyrophosphate phosphatase	Defense mechanisms genes	CytoplasmicMembrane	10
913	0.0170994	1.5051			none	all	913	FIG00456699: hypothetical protein	no homolog											CytoplasmicMembrane	9.82
914	0.69747	0.539183	0.636949	0	culture only	all	914	Galactose mutarotase and related enzymes	BPSL1382	BPSL1382	1611847	1612755	-	0.693	302	-	0	hypothetical protein	Carbohydrate transport and metabolism genes	Cytoplasmic	8.96
915	0.121884	-1.07883	0.920325	1.08198	both	all	915	putative lipoprotein	BPSL1381	BPSL1381	1610849	1611562	-	0.696	237	-	0	subfamily M23B unassigned peptidase	Cell wall/membrane biogenesis genes	OuterMembrane	9.92
916	0.917357	0.206199			none	all	916	hypothetical protein	no homolog											CytoplasmicMembrane	9.82
917	NA	1.17604			none	T5&T6	917	hypothetical protein	no homolog											Unknown
918	0.980493	0.0436976	0.355448	0	culture only	all	918	Acetyl-coenzyme A synthetase (EC 6.2.1.1)	BPSL1380	BPSL1380	1608868	1610535	-	0.693	555	-	0	putative acetyl-CoA synthetase	Lipid transport and metabolism genes	Cytoplasmic	9.97
919	NA	0.268079			none	all	919	hypothetical protein	no homolog											Unknown
920	0.428528	0.826908	0.507339	2.77996	both	all	920	FIG00452399: hypothetical protein	BPSL1379	BPSL1379	1608253	1608603	-	0.635	116	-	0	hypothetical protein	Function unknown genes	Unknown
921	0.00556281	2.89826			none	all	921	Na+-driven multidrug efflux pump	BPSL1378	BPSL1378	1606854	1608245	-	0.699	463	-	0	putative membrane protein (DNA-damage-inducible protein)	Defense mechanisms genes	CytoplasmicMembrane	10
922	NA	0.947324			none	all	922	hypothetical protein	no homolog											Unknown
923	0.831089	0.354811			none	all	923	FIG00454785: hypothetical protein	BPSL1377	BPSL1377	1606401	1606592	+	0.729	63	-	0	putative lipoprotein	Not in COGs genes	Unknown
924	1.21107e-10	-4.08411			none	all	924	FIG00453086: hypothetical protein	BPSL1376	BPSL1376	1606063	1606326	-	0.617	87	-	0	hypothetical protein	Not in COGs genes	CytoplasmicMembrane	9.82
925	0.00117656	-1.63618			none	all	925	Putative hemolysin	BPSL1375	BPSL1375	1604894	1605712	+	0.681	272	-	0	hypothetical protein	General function prediction only genes	Cytoplasmic	8.96
926	0.145591	-1.85398			none	all	926	Phosphohistidine phosphatase SixA	BPSL1374	BPSL1374	1604281	1604742	+	0.697	153	-	0	putative hydrolase	Signal transduction mechanisms genes	Unknown
927	NA	-2.31157			none	all	927	FIG00458648: hypothetical protein	no homolog											Unknown
928	NA	1.17604			none	T6 only	928	hypothetical protein	no homolog											Unknown
929	0.262549	-1.51847	0.758697	1.32297	both	all	929	FIG00454930: hypothetical protein	BPSL1370	BPSL1370	1601034	1601699	+	0.644	221	-	0	hypothetical protein	Not in COGs genes	Unknown
930	0.770372	0.620095	0.10961	0	culture only	all	930	FIG00455249: hypothetical protein	no homolog											Unknown
931	0.782558	0.259301	0.221851	0.704534	both	all	931	Exopolyphosphatase (EC 3.6.1.11)	BPSL1367	BPSL1367	1597104	1598663	+	0.686	519	-	0	putative exopolyphosphatase	Inorganic ion transport and metabolism genes	Cytoplasmic	9.97
932	0.76155	0.30475			none	all	932	Polyphosphate kinase (EC 2.7.4.1)	ppk	BPSL1366	1594813	1596873	-	0.661	686	ppk	0	polyphosphate kinase	Inorganic ion transport and metabolism genes	CytoplasmicMembrane	7.88	[34]
933	0.384511	-0.696411			none	all	933	Phosphate regulon sensor protein PhoR (SphS) (EC 2.7.13.3)	BPSL1365	BPSL1365	1593304	1594614	+	0.664	436	-	0	putative phosphate regulon two-component system sensor kinase	Signal transduction mechanisms genes	CytoplasmicMembrane	9.99
934	0.643939	-0.663228	0.700787	0	culture only	all	934	Phosphate regulon transcriptional regulatory protein PhoB (SphR)	phoB	BPSL1364	1592533	1593234	+	0.648	233	phoB	0	phosphate regulon two-component system response regulator	Signal transduction mechanisms genes	Cytoplasmic	9.97
935	0.243295	-1.4344	0.466738	0	culture only	all	935	Phosphate transport system regulatory protein PhoU	BPSL1363	BPSL1363	1591800	1592504	+	0.637	234	-	0	phosphate transport system-related protein	Inorganic ion transport and metabolism genes	Cytoplasmic	9.97
936	0.252859	-1.41492	0.42553	0	culture only	all	936	Phosphate transport ATP-binding protein PstB (TC 3.A.1.7.1)	pstB	BPSL1362	1590932	1591780	+	0.63	282	pstB	0	phosphate transport system ATP-binding protein	Inorganic ion transport and metabolism genes	CytoplasmicMembrane	10
937	0.614799	-0.795707			none	all	937	Phosphate transport system permease protein PstA (TC 3.A.1.7.1)	pstA	BPSL1361	1590044	1590916	+	0.676	290	pstA	0	phosphate transport system permease protein	Inorganic ion transport and metabolism genes	CytoplasmicMembrane	10
938	0.640359	-0.63543			none	all	938	Phosphate transport system permease protein PstC (TC 3.A.1.7.1)	pstC	BPSL1360	1589040	1590026	+	0.659	328	pstC	0	phosphate transport system permease protein	Inorganic ion transport and metabolism genes	CytoplasmicMembrane	10
939	0.324138	-0.787227	0.495589	1.05924	both	all	939	Phosphate ABC transporter, periplasmic phosphate-binding protein PstS (TC 3.A.1.7.1)	no homolog											Periplasmic	9.76
940	0.220308	1.15355	0.485093	1.16958	both	all	940	Phosphoglucosamine mutase (EC 5.4.2.10)	glmM	BPSL1358	1586111	1587469	+	0.686	452	-	0	putative phosphoglucomutase	Carbohydrate transport and metabolism genes	Cytoplasmic	9.97
941	0.769761	-0.40405			none	all	941	Dihydropteroate synthase (EC 2.5.1.15)	folP	BPSL1357	1585195	1586085	+	0.702	296	folP	0	dihydropteroate synthase	Coenzyme transport and metabolism genes	Cytoplasmic	9.97
942	0.00259147	-1.5259	0.333305	0.814412	both	all	942	Cell division protein FtsH (EC 3.4.24.-)	ftsH	BPSL1356	1583196	1585082	+	0.654	628	ftsH	0	FtsH endopeptidase	Posttranslational modification, protein turnover, chaperones genes	CytoplasmicMembrane	10
943	0.141602	-1.21372	0.00371126	0	culture only	all	943	Cell division protein FtsJ / Ribosomal RNA large subunit methyltransferase E (EC 2.1.1.-)	BPSL1355	BPSL1355	1582366	1583028	+	0.621	220	-	0	putative ribosomal RNA large subunit methyltransferase	Translation genes	Cytoplasmic	9.97
944	0.724512	0.378774	0.148945	4.42768	both	all	944	FIG004454: RNA binding protein	BPSL1354	BPSL1354	1581618	1582172	-	0.714	184	-	0	hypothetical protein	Translation genes	Cytoplasmic	9.97
945	0.518098	0.686403			none	all	945	Probable transmembrane protein	BPSL1353	BPSL1353	1581044	1581547	+	0.722	167	-	0	hypothetical protein	General function prediction only genes	CytoplasmicMembrane	10	[20]
946	0.494012	-0.399838	0.0485854	4.108	both	all	946	Transcription elongation factor GreA	greA	BPSL1352	1580568	1581044	+	0.635	158	greA	0	transcription elongation factor GreA	Transcription genes	Cytoplasmic	9.97
947	0.000134719	1.72837	0.0106029	1.7555	both	all	947	Carbamoyl-phosphate synthase large chain (EC 6.3.5.5)	carB	BPSL1351	1577195	1580449	+	0.665	1084	carB	0	carbamoyl-phosphate synthase large subunit	Nucleotide transport and metabolism genes	Unknown*
948	0.0706106	2.46851			none	all	948	L-lysine permease	BPSL1350	BPSL1350	1576481	1577143	+	0.692	220	-	0	putative transport-related membrane protein	Amino acid transport and metabolism genes	CytoplasmicMembrane	10
949	0.388887	0.665935	0.00916562	1.94809	both	all	949	Carbamoyl-phosphate synthase small chain (EC 6.3.5.5)	carA	BPSL1349	1575304	1576449	+	0.675	381	carA	0	carbamoyl-phosphate synthase small subunit	Nucleotide transport and metabolism genes	Cytoplasmic	9.26
950					none	T5 only	950	FIG00459385: hypothetical protein	no homolog											Unknown
951	0.555704	-0.805143	0.336167	0	culture only	all	951	Transcriptional regulator, AraC family	BPSL1348	BPSL1348	1573867	1574889	+	0.703	340	-	0	putative AraC-family transcriptional regulator	Transcription genes	Cytoplasmic	9.97
952					none	none	952	FIG00452908: hypothetical protein	BPSL1347	BPSL1347	1572506	1573639	-	0.698	377	-	0	hypothetical protein	Not in COGs genes	Unknown
953	0.00266687	2.8708			none	all	953	Major facilitator family transporter	BPSL1346	BPSL1346	1571107	1572399	+	0.702	430	-	0	hypothetical protein	General function prediction only genes	CytoplasmicMembrane	10
954	0.738931	0.190733	0.0101598	6.66796	both	all	954	Membrane-bound lytic murein transglycosylase D precursor (EC 3.2.1.-)	BPSL1345	BPSL1345	1569365	1571026	+	0.67	553	-	0	putative exported transglycosylase protein	Cell wall/membrane biogenesis genes	Unknown
955	NA	-1.0308			none	culture&T6	955	hypothetical protein	no homolog											Unknown
956	0.256486	-0.886756	0.208451	0	culture only	all	956	Hydroxyacylglutathione hydrolase (EC 3.1.2.6)	BPSL1344	BPSL1344	1568475	1569281	+	0.729	268	-	0	putative gultathione hydrolase	General function prediction only genes	Cytoplasmic	9.97
957	0.68359	-0.387054	0.271488	0	culture only	all	957	FIG005121: SAM-dependent methyltransferase (EC 2.1.1.-)	BPSL1343	BPSL1343	1567642	1568454	-	0.69	270	-	0	hypothetical protein	General function prediction only genes	Unknown
958	0.913601	-0.242211	0.0976868	0	culture only	all	958	Ribonuclease HI (EC 3.1.26.4)	rnhA	BPSL1342	1567199	1567645	-	0.667	148	rnhA	0	ribonuclease HI	Replication, recombination and repair genes	Unknown
959	0.624376	0.511713	0.0879395	2.30003	both	all	959	DNA polymerase III epsilon subunit (EC 2.7.7.7)	dnaQ	BPSL1341	1566419	1567141	-	0.668	240	dnaQ	0	DNA polymerase III subunit epsilon	Replication, recombination and repair genes	Cytoplasmic	9.97
960					none	none	960	hypothetical protein	no homolog											Unknown
961	0.44836	1.11043			none	all	961	Protein of unknown function UPF0060	BPSL1340	BPSL1340	1565742	1566074	+	0.706	110	-	0	hypothetical protein	Function unknown genes	CytoplasmicMembrane	10
962	0.978879	-0.0254163			none	all	962	L-Proline/Glycine betaine transporter ProP	BPSL1339	BPSL1339	1563720	1565207	-	0.703	495	-	0	putative proline/betaine transporter	General function prediction only genes	CytoplasmicMembrane	10
963	0.955186	0.0669867	0.684748	1.10283	both	all	963	Glutathione S-transferase, unnamed subgroup 2 (EC 2.5.1.18)	BPSL1338	BPSL1338	1562684	1563313	+	0.683	209	-	0	putative glutathione S-transferase related protein	Posttranslational modification, protein turnover, chaperones genes	Cytoplasmic	9.26
964	0.961865	-0.0709994			none	all	964	Hydrolases of the alpha/beta superfamily	BPSL1337	BPSL1337	1561322	1562236	+	0.709	304	-	0	hypothetical protein	General function prediction only genes	CytoplasmicMembrane	9.82
965	NA	1.30971			none	all	965	FIG00452994: hypothetical protein	BPSL1336	BPSL1336	1560371	1560916	+	0.716	181	-	0	hypothetical protein	Lipid transport and metabolism genes	Unknown
966					none	none	966	hypothetical protein	no homolog											Unknown
967	NA	-1.7049			none	culture only	967	FIG00455837: hypothetical protein	BPSL0147	BPSL0147	159899	160012	-	0.632	37	-	GI_2	hypothetical protein	Not in COGs genes	Unknown
968	NA	-0.226151			none	culture&T6	968	GpE	BPSS1086	BPSS1086A	1456601	1456945	+	0.67	114	-	GI_15	bacteriophage protein	Not in COGs genes	Unknown
969	NA	1.17604			none	T5&T6	969	Phage major tail tube protein	BPSL0149	BPSL0149	160423	160932	-	0.6	169	-	GI_2	phage major tail tube protein	General function prediction only genes	Cytoplasmic	8.96
970	NA	0.0829333			none	all	970	Phage tail sheath monomer	BPSS1084	BPSS1084	1454846	1456018	+	0.671	390	-	GI_15	bacteriophage major tail sheath protein	General function prediction only genes	Unknown
971	NA	2.17992			none	T6 only	971	elements of external origin; phage-related functions and prophages	BPSS1083	BPSS1083	1454119	1454790	+	0.732	223	-	GI_15	bacteriophage-acquired protein	Not in COGs genes	Unknown
972	NA	-0.0146904			none	culture&T6	972	Phage-related tail fiber protein	BPSL0152	BPSL0152	162864	165236	-	0.698	790	-	GI_2	phage-related tail fiber protein	Not in COGs genes	Unknown
973					none	none	973	Phage tail fibers	BPSS1081	BPSS1081	1451174	1451728	+	0.694	184	-	GI_15	bacteriophage tail protein I	General function prediction only genes	Cytoplasmic	9.26
974	NA	-1.39278	0.496149	2.49613	both	culture only	974	Baseplate assembly protein J	BPSS1080	BPSS1080	1450276	1451181	+	0.697	301	-	GI_15	bacteriophage baseplate assembly protein J	General function prediction only genes	Cytoplasmic	8.96
975					none	none	975	Phage baseplate assembly protein	BPSL0155	BPSL0155	166687	167049	-	0.683	120	-	GI_2	phage baseplate assembly protein	General function prediction only genes	Unknown
976	NA	-2.28412			none	culture&T5	976	Baseplate assembly protein V	BPSL0156	BPSL0156	167046	167726	-	0.687	226	-	GI_2	phage baseplate assembly protein	General function prediction only genes	Unknown
977	NA	1.05534	0.0613807	#DIV/0!	J774 only	T6 only	977	Adenine DNA methyltransferase, phage-associated	BPSS1077	BPSS1077	1448290	1449165	-	0.666	291	-	GI_15	site-specific DNA methyltransferase	Replication, recombination and repair genes	Unknown
978	NA	-0.217264	0.344212	#DIV/0!	J774 only	culture&T6	978	Phage tail completion protein	BPSS1075	BPSS1075	1447000	1447467	+	0.697	155	-	GI_15	bacteriophage tail completion protein S	Not in COGs genes	Unknown
979	NA	0.300699			none	all	979	Phage tail protein # FIG072132 and FIG003673	BPSS1074	BPSS1074	1446587	1447003	+	0.638	138	-	GI_15	bacteriophage tail completion protein R	Not in COGs genes	Unknown
980					none	none	980	Prophage LysC protein	BPSL0161	BPSL0161	169931	170206	-	0.692	91	-	GI_2	hypothetical protein	Not in COGs genes	Unknown
981			0.11018	0	culture only	none	981	Phage spanin Rz	BPSL0162	BPSL0162	170043	170483	-	0.705	146	-	GI_2	putative phage-encoded lipoprotein	Not in COGs genes	Unknown
982					none	none	982	Putative phage-encoded peptidoglycan binding protein	BPSS1072	BPSS1072	1445233	1446045	+	0.675	270	-	GI_15	bacteriophage-acquired protein	Cell wall/membrane biogenesis genes	Cytoplasmic	8.96
983					none	none	983	Prophage membrane protein	BPSS1071	BPSS1071	1444964	1445236	+	0.681	90	-	GI_15	bacteriophage membrane protein	Not in COGs genes	CytoplasmicMembrane	10
984	NA	1.05534			none	T6 only	984	Phage-related protein	BPSS1070	BPSS1070	1444618	1444962	+	0.693	114	-	GI_15	bacteriophage membrane protein	Not in COGs genes	CytoplasmicMembrane	10
985					none	T5 only	985	Phage tail completion protein	BPSS1069	BPSS1069	1444397	1444603	+	0.672	68	-	GI_15	bacteriophage tail protein X	General function prediction only genes	Unknown
986			0.340725	0	culture only	none	986	hypothetical bacteriophage protein	BPSS1068	BPSS1068	1444149	1444400	+	0.71	83	-	GI_15	hypothetical bacteriophage protein	Not in COGs genes	Unknown
987	NA	-0.0930327			none	culture&T6	987	Phage head completion-stabilization protein	BPSL0168	BPSL0168	172376	172855	-	0.731	159	-	GI_2	phage head completion/stabilization protein	Not in COGs genes	Unknown
988	0.0343358	-4.75822	0.282151	0	culture only	culture&T5	988	Phage terminase, endonuclease subunit	no homolog											Unknown
989	NA	-1.87559	0.469683	0	culture only	all	989	Phage major capsid protein	BPSL0170	BPSL0170	173641	174651	-	0.631	336	-	GI_2	phage major capsid protein precursor	Not in COGs genes	Cytoplasmic	8.96
990	0.460367	-1.04875	0.12315	0	culture only	all	990	Phage capsid scaffolding protein	BPSL0171	BPSL0171	174685	175494	-	0.665	269	-	GI_2	putative phage capsid scaffolding protein	Not in COGs genes	Unknown
991	NA	-1.07378	0.0250565	0	culture only	all	991	Phage terminase, ATPase subunit	no homolog											Cytoplasmic	8.96
992	NA	1.28877			none	all	992	hypothetical protein	no homolog											Unknown
993	NA	-0.193683			none	all	993	Permeases of the major facilitator superfamily	BPSL0218	BPSL0218	226751	228040	-	0.719	429	-	0	putative transporter protein	General function prediction only genes	CytoplasmicMembrane	10
994	NA	-0.566116			none	culture&T6	994	hypothetical protein	no homolog											Unknown
995	NA	-0.515522			none	all	995	Permease of the drug/metabolite transporter (DMT) superfamily	BPSL0217	BPSL0217	225533	226396	-	0.714	287	-	0	hypothetical protein	General function prediction only genes	CytoplasmicMembrane	10
996					none	none	996	hypothetical protein	no homolog											Unknown
997	2.97533e-05	-7.45681			none	culture&T5	997	FIG00452440: hypothetical protein	BPSL0216	BPSL0216	225080	225265	-	0.683	61	-	0	hypothetical protein	Not in COGs genes	CytoplasmicMembrane	9.82
998	0.2747	1.02173	0.128174	0.64187	both	all	998	Oxidoreductase, aldo/keto reductase family	BPSL0215	BPSL0215	223950	224993	+	0.659	347	-	0	aldo/keto reductase family protein	Energy production and conversion genes	Cytoplasmic	9.26
999	0.592261	0.697912			none	all	999	Hemin uptake protein	no homolog											CytoplasmicMembrane	9.82
1000	0.118753	-1.32123			none	all	1000	Protein involved in biosynthesis of mitomycin antibiotics/polyketide fumonisin	BPSL0213	BPSL0213	222402	223295	+	0.663	297	-	0	hypothetical protein	Secondary metabolites biosynthesis, transport and catabolism genes	Cytoplasmic	8.96
1001	0.000309434	-2.15462			none	all	1001	FIG00454842: hypothetical protein	BPSL0212A	BPSL0212	221805	222158	-	0.735	117	-	0	hypothetical protein	Not in COGs genes	CytoplasmicMembrane	9.82
1002	0.230708	-0.480973	0.114487	1.19783	both	all	1002	S-adenosylmethionine synthetase (EC 2.5.1.6)	metK	BPSL0212A	220451	221638	+	0.672	395	metK	0	S-adenosylmethionine synthetase	Coenzyme transport and metabolism genes	Cytoplasmic	10
1003	0.592261	0.583878	0.840975	0	culture only	all	1003	Lipid A biosynthesis lauroyl acyltransferase (EC 2.3.1.-)	BPSL0211	BPSL0211	219301	220185	-	0.662	294	-	0	lipid A biosynthesis lauroyl acyltransferase	Cell wall/membrane biogenesis genes	CytoplasmicMembrane	7.88
1004	0.990416	-0.0144938	0.340086	31.7808	both	all	1004	Diaminopimelate epimerase (EC 5.1.1.7)	dapF	BPSL0210	218391	219260	-	0.706	289	dapF	0	diaminopimelate epimerase	Amino acid transport and metabolism genes	Cytoplasmic	9.97
1005	0.241371	1.87976	0.210893	0.399502	both	all	1005	Protein of unknown function DUF484	BPSL0209	BPSL0209	217630	218367	-	0.71	245	-	0	hypothetical protein	Function unknown genes	Unknown
1006	0.397741	1.38378			none	all	1006	Site-specific tyrosine recombinase	xerC	BPSL0208	216660	217592	-	0.694	310	-	0	tyrosine recombinase	Replication, recombination and repair genes	Cytoplasmic	9.97
1007	0.0339172	2.98766	0.440314	#DIV/0!	J774 only	all	1007	LSU m5C1962 methyltransferase RlmI	BPSL0207	BPSL0207	215294	216571	-	0.704	425	-	0	hypothetical protein	General function prediction only genes	Cytoplasmic	9.97
1008	0.672685	-0.337884	0.0565833	1.4224	both	all	1008	Putative metal chaperone, involved in Zn homeostasis, GTPase of COG0523 family	BPSL0206	BPSL0206	214040	215152	-	0.622	370	-	0	hypothetical protein	General function prediction only genes	Cytoplasmic	9.97
1009	NA	-1.39278			none	culture only	1009	hypothetical protein	no homolog											Unknown
1010	0.11098	-1.51184	0.162265	2.2378	both	all	1010	ATP-dependent protease HslV (EC 3.4.25.-)	hslV	BPSL0204	212283	212819	-	0.674	178	hslV	0	ATP-dependent protease peptidase subunit	Posttranslational modification, protein turnover, chaperones genes	Cytoplasmic	9.97
1011	0.188548	-1.15502	0.040862	1.20625	both	all	1011	ATP-dependent hsl protease ATP-binding subunit HslU	hslU	BPSL0203	210930	212273	-	0.64	447	hslU	0	ATP-dependent protease ATP-binding subunit	Posttranslational modification, protein turnover, chaperones genes	Cytoplasmic	9.97
1012	0.82864	-0.164383	0.283101	1.05059	both	all	1012	Dna binding response regulator PrrA (RegA)	BPSL0202	BPSL0202	209961	210512	+	0.659	183	-	0	response regulator protein	Signal transduction mechanisms genes	Cytoplasmic	9.97
1013	0.116943	-1.96974			none	all	1013	Sensor histidine kinase PrrB (RegB) (EC 2.7.3.-)	BPSL0201	BPSL0201	208670	209950	+	0.69	426	-	0	sensor kinase protein	Signal transduction mechanisms genes	CytoplasmicMembrane	9.82
1014	0.0170198	-2.5019	0.462029	0.560664	both	all	1014	FIG00456062: hypothetical protein	no homolog											Unknown
1015	0.358857	0.461331	0.25556	0.861933	both	all	1015	Acetylglutamate kinase (EC 2.7.2.8)	argB	BPSL0200	207177	208076	-	0.641	299	argB	0	acetylglutamate kinase	Amino acid transport and metabolism genes	Cytoplasmic	9.97
1016	0.422488	1.15538	0.102691	0	culture only	all	1016	Pyridoxal-5&#39;-phosphate phosphatase (EC 3.1.3.74), Alphaproteobacterial type	BPSL0199	BPSL0199	206377	207180	-	0.7	267	-	0	haloacid dehalogenase-like hydrolase	General function prediction only genes	Cytoplasmic	8.96
1017	0.691934	0.511125	0.148636	0	culture only	all	1017	Transcriptional regulator SlmA, TetR family	slmA	BPSL0198	205721	206410	-	0.683	229	-	0	TetR family transcription regulatory protein	Transcription genes	Cytoplasmic	9.26
1018	NA	-1.39278			none	culture only	1018	FIG00458215: hypothetical protein	no homolog											Unknown
1019	0.131954	1.25722	0.985557	0.984993	both	all	1019	Homoserine O-acetyltransferase (EC 2.3.1.31)	metX	BPSL0197	204227	205372	-	0.665	381	-	0	homoserine O-acetyltransferase	Amino acid transport and metabolism genes	Cytoplasmic	9.97
1020	NA	-0.130238			none	culture&T6	1020	Methionine biosynthesis protein MetW	BPSL0196	BPSL0196	203616	204230	-	0.637	204	-	0	hypothetical protein	General function prediction only genes	Cytoplasmic	9.26
1021	0.212774	0.833149	0.0529429	0	culture only	all	1021	AmpG permease	BPSL0195	BPSL0195	202291	203604	-	0.671	437	-	0	hypothetical protein	General function prediction only genes	CytoplasmicMembrane	10
1022	0.168874	1.32418	0.258172	0	culture only	all	1022	Zn-dependent protease with chaperone function	BPSL0194	BPSL0194	201249	202193	-	0.73	314	-	0	hypothetical protein	Posttranslational modification, protein turnover, chaperones genes	Unknown
1023	NA	0.643271			none	all	1023	Transcriptional regulator, AraC family	BPSL0193	BPSL0193	199931	200875	+	0.701	314	-	0	AraC family transcription regulatory protein	Transcription genes	Cytoplasmic	9.97
1024	NA	-0.392095	0.0026861	0	culture only	all	1024	Alcohol dehydrogenase (EC 1.1.1.1)	adhC	BPSL0192	198655	199719	-	0.658	354	adhC	0	NADP-dependent alcohol dehydrogenase	General function prediction only genes	Cytoplasmic	9.97
1025	0.036349	2.29275	0.578826	0.796646	both	all	1025	Exodeoxyribonuclease III (EC 3.1.11.2)	BPSL0191	BPSL0191	197596	198366	+	0.625	256	-	0	endonuclease/exonuclease/phosphatase family protein	Replication, recombination and repair genes	Cytoplasmic	9.97
1026	0.164489	1.58473	0.202639	0	culture only	all	1026	UDP-galactose-lipid carrier transferase (EC 2.-.-.-)	BPSL0190	BPSL0190	196725	197564	+	0.658	279	-	0	hypothetical protein	Function unknown genes	Cytoplasmic	9.97
1027	0.025885	-1.73383			none	all	1027	Mobile element protein	no homolog											Cytoplasmic	8.96
1028	0.73909	0.394236	0.053784	0.491147	both	all	1028	Malonyl CoA-acyl carrier protein transacylase (EC 2.3.1.39)	BPSS1172	BPSS1172	1568087	1572076	-	0.695	1329	-	0	non-ribosomal peptide synthase/polyketide synthase	Secondary metabolites biosynthesis, transport and catabolism genes	Cytoplasmic	8.96
1029					none	none	1029	hypothetical protein	no homolog											Unknown
1030	0.991848	-0.0121392	0.90309	0.840298	both	all	1030	hypothetical protein	no homolog											Cytoplasmic	8.96
1031	NA	-0.830707			none	culture&T6	1031	High-affnity carbon uptake protein Hat/HatR	BPSS1122	BPSS1122	1506633	1508330	+	0.701	565	-	0	WD-repeat family protein	General function prediction only genes	Cytoplasmic	8.96
1032	NA	-1.16134			none	culture&T6	1032	GTP cyclohydrolase II (EC 3.5.4.25)	ribA	BPSS1121	1505992	1506636	+	0.656	214	-	0	GTP cyclohydrolase protein	Coenzyme transport and metabolism genes	Cytoplasmic	9.97
1033	NA	1.05534	0.577575	2.76913	both	T6 only	1033	RND efflux system, outer membrane lipoprotein, NodT family	no homolog											Unknown
1034			0.614078	0	culture only	T5 only	1034	hypothetical protein	no homolog											Cytoplasmic	8.96
1035	0.906919	-0.208722	0.0157028	0.187521	both	culture&T6	1035	Malonyl CoA-acyl carrier protein transacylase (EC 2.3.1.39)	BPSS1170	BPSS1170	1562122	1564590	-	0.732	822	-	0	non-ribosomal peptide synthase/polyketide synthase	Secondary metabolites biosynthesis, transport and catabolism genes	Unknown
1036	0.879204	-0.210409	0.00183972	0.190037	both	all	1036	polyketide synthase	BPSS1169	BPSS1169	1560517	1562109	-	0.677	530	-	0	hypothetical protein	General function prediction only genes	Cytoplasmic	8.96
1037	0.735481	0.622118	0.0162929	0	culture only	all	1037	Acetyltransferase, GNAT family	BPSS1168	BPSS1168	1559667	1560512	-	0.709	281	-	0	acetyltransferase protein	General function prediction only genes	Cytoplasmic	8.96
1038	0.634769	0.987383	0.111345	0	culture only	culture&T6	1038	Thioesterase	BPSS1167	BPSS1167	1558802	1559686	-	0.728	294	-	0	thioesterase	Secondary metabolites biosynthesis, transport and catabolism genes	Cytoplasmic	9.26
1039	0.656415	0.831688			none	all	1039	Bicyclomycin resistance protein	BPSS1166	BPSS1166	1557496	1558746	-	0.691	416	-	0	transport/efflux protein	General function prediction only genes	CytoplasmicMembrane	10
1040	0.39099	1.04273	0.0516546	0.409373	both	all	1040	Alpha-ketoglutarate-dependent taurine dioxygenase (EC 1.14.11.17)	BPSS1165	BPSS1165	1556400	1557245	+	0.603	281	-	0	alpha-ketoglutarate-dependent taurine dioxygenase	Secondary metabolites biosynthesis, transport and catabolism genes	Cytoplasmic	9.97
1041	NA	-0.455933	0.332017	0	culture only	all	1041	putative ABC transporter ATP-binding protein	BPSS1164	BPSS1164	1554050	1555702	-	0.678	550	-	0	hypothetical protein	General function prediction only genes	Unknown
1042					none	none	1042	hypothetical protein	no homolog											Unknown
1043	0.0426431	-3.09813	0.330719	0	culture only	all	1043	transcriptional regulator, Crp/Fnr family	BPSS1163	BPSS1163	1552886	1553665	+	0.662	259	-	0	fumarate and nitrate reduction family regulatory protein	Signal transduction mechanisms genes	Cytoplasmic	9.97
1044	0.0146045	-5.23556			none	culture only	1044	Response regulator containing a CheY-like receiver domain and an HTH DNA-binding domain	BPSS1162	BPSS1162	1552463	1552873	+	0.689	136	-	0	response regulator receiver domain protein	Signal transduction mechanisms genes	Unknown
1045	0.249526	1.99612	0.415497	0	culture only	all	1045	DNA-binding response regulator, LuxR family	BPSS1161	BPSS1161	1551261	1551908	+	0.665	215	-	0	response regulator protein	Signal transduction mechanisms genes	Cytoplasmic	9.97
1046	0.942077	-0.0762769	0.112408	0	culture only	all	1046	Signal transduction histidine kinase	BPSS1160	BPSS1160	1549297	1551264	+	0.713	655	-	0	sensor kinase protein	Signal transduction mechanisms genes	CytoplasmicMembrane	10
1047	NA	1.50556			none	T6 only	1047	hypothetical protein	no homolog											Unknown
1048	0.000569973	-2.46092	0.0374346	0	culture only	all	1048	Respiratory nitrate reductase alpha chain (EC 1.7.99.4)	narG	BPSS1159	1544724	1548527	-	0.684	1267	narG	0	respiratory nitrate reductase subunit	Energy production and conversion genes	CytoplasmicMembrane	10
1049	0.00458511	-3.98159	0.0396129	0	culture only	all	1049	Respiratory nitrate reductase beta chain (EC 1.7.99.4)	narH	BPSS1158	1543198	1544727	-	0.655	509	narH	0	respiratory nitrate reductase subunit	Energy production and conversion genes	CytoplasmicMembrane	9.82
1050	NA	-2.2645	0.322426	0	culture only	culture&T6	1050	Respiratory nitrate reductase delta chain (EC 1.7.99.4)	narJ	BPSS1157	1542512	1543201	-	0.707	229	narJ	0	respiratory nitrate reductase subunit	Energy production and conversion genes	Cytoplasmic	9.97
1051	NA	-4.15905			none	culture only	1051	Respiratory nitrate reductase gamma chain (EC 1.7.99.4)	narI	BPSS1156	1541661	1542344	-	0.665	227	narI	0	respiratory nitrate reductase subunit	Energy production and conversion genes	CytoplasmicMembrane	10
1052	NA	-3.77167	0.77338	0	culture only	culture only	1052	Peptidyl-prolyl cis-trans isomerase ppiD (EC 5.2.1.8)	BPSS1155	BPSS1155	1540844	1541641	-	0.726	265	-	0	rotamase/peptidyl-prolyl cis-trans isomerase family protein	Posttranslational modification, protein turnover, chaperones genes	Cytoplasmic	9.97
1053	0.202134	-2.22369			none	all	1053	Nitrate/nitrite transporter	narK	BPSS1154	1539545	1540819	-	0.689	424	narK	0	nitrate/nitrite transporter	Inorganic ion transport and metabolism genes	CytoplasmicMembrane	10
1054	0.220308	-2.21556			none	culture&T6	1054	FIG00453946: hypothetical protein	BPSS1153	BPSS1153	1539214	1539540	+	0.749	108	-	0	hypothetical protein	Not in COGs genes	Unknown
1055	0.817323	-0.410719	0.490963	0	culture only	all	1055	Proline dehydrogenase	BPSS1152	BPSS1152	1538955	1539173	+	0.658	72	-	0	CopG family protein	Not in COGs genes	Unknown
1056	0.025783	-4.94353			none	culture only	1056	Spermidine synthase-like protein	BPSS1151	BPSS1151	1537994	1538848	+	0.71	284	-	0	spermidine synthase protein	Amino acid transport and metabolism genes	Unknown
1057	2.37599e-06	-4.82182			none	culture&T6	1057	Phosphotransferase system, HPr-related proteins	BPSS1150	BPSS1150	1537737	1537997	+	0.694	86	-	0	phosphocarrier protein	Carbohydrate transport and metabolism genes	Cytoplasmic	9.26
1058	0.00940618	-3.2189	0.323269	0	culture only	culture&T6	1058	FIG00455728: hypothetical protein	BPSS1149	BPSS1149	1537182	1537679	+	0.695	165	-	0	hypothetical protein	Cell wall/membrane biogenesis genes	Unknown
1059	0.0919044	-2.7347			none	culture&T6	1059	Probable transmembrane protein	BPSS1148	BPSS1148	1536182	1536955	+	0.687	257	-	0	hypothetical protein	Not in COGs genes	CytoplasmicMembrane	10
1060	2.3689e-13	-4.92115			none	all	1060	Hydrogenase-4 component B (EC 1.-.-.-) / Formate hydrogenlyase subunit 3	BPSS1147	BPSS1147	1533817	1535823	-	0.697	668	-	0	NADH dehydrogenase subunit N	Inorganic ion transport and metabolism genes	CytoplasmicMembrane	10
1061	9.18221e-06	-5.25199			none	all	1061	Formate hydrogenlyase subunit 4	BPSS1146	BPSS1146	1532873	1533823	-	0.696	316	-	0	formate hydrogenlyase subunit 4	Energy production and conversion genes	CytoplasmicMembrane	10
1062	0.000593696	-3.87311	0.355447	0	culture only	culture&T6	1062	Hydrogenase-4 component E (EC 1.-.-.-)	BPSS1145	BPSS1145	1532213	1532872	-	0.646	219	-	0	hypothetical protein	Energy production and conversion genes	CytoplasmicMembrane	10
1063	4.07775e-05	-4.10795			none	culture&T6	1063	Formate hydrogenlyase subunit 3/Multisubunit Na+/H+ antiporter, MnhD subunit	BPSS1144	BPSS1144	1530760	1532220	-	0.68	486	-	0	NADH dehydrogenase subunit N	Inorganic ion transport and metabolism genes	CytoplasmicMembrane	10
1064	0.00017726	-4.12831	0.0294563	0	culture only	culture&T6	1064	Ni,Fe-hydrogenase III large subunit	BPSS1143	BPSS1143	1529032	1530687	-	0.728	551	-	0	formate hydrogenlyase/hydrogenase/NADH dehydrogenase subunit	Energy production and conversion genes	Cytoplasmic*	9.12
1065	0.0422748	-3.68655			none	all	1065	Ni,Fe-hydrogenase III small subunit	BPSS1142	BPSS1142	1528514	1529032	-	0.711	172	-	0	hydrogenase/oxidoreductase subunit	Energy production and conversion genes	CytoplasmicMembrane	7.88
1066	2.8583e-07	-5.70985			none	culture&T6	1066	FIG00454373: hypothetical protein	BPSS1141	BPSS1141	1527667	1528083	-	0.691	138	-	0	hypothetical protein	Not in COGs genes	Unknown
1067	7.81567e-07	-5.69403	0.0046615	0.0830736	both	all	1067	Universal stress protein family	BPSS1140	BPSS1140	1526486	1527448	+	0.689	320	-	0	universal stress family protein	Signal transduction mechanisms genes	Cytoplasmic	8.96
1068	NA	-1.39278			none	culture&T5	1068	FIG00452930: hypothetical protein	BPSS1139	BPSS1139	1525846	1526103	-	0.651	85	-	0	hypothetical protein	Function unknown genes	Unknown
1069	NA	-2.62608			none	culture only	1069	hypothetical protein	no homolog											Unknown
1070					none	none	1070	FIG00459642: hypothetical protein	BPSS1138	BPSS1138	1525069	1525698	-	0.727	209	-	0	hypothetical protein	Not in COGs genes	Cytoplasmic	8.96
1071	0.284832	-1.54513	0.00330579	0	culture only	all	1071	Hydroxyethylthiazole kinase (EC 2.7.1.50)	BPSS1135	BPSS1135	1521595	1522425	+	0.747	276	-	0	hydroxyethylthioazole kinase	Coenzyme transport and metabolism genes	Unknown
1072	0.960136	-0.1096			none	all	1072	Transcriptional regulator, PadR family	BPSS1134	BPSS1134	1520820	1521377	+	0.694	185	-	0	PadR-like family regulatory protein	Transcription genes	Cytoplasmic	8.96
1073	NA	-1.39278			none	culture only	1073	FIG00459733: hypothetical protein	no homolog											Unknown
1074	0.437699	1.2273			none	all	1074	2,4-dienoyl-CoA reductase [NADPH] (EC 1.3.1.34)	no homolog											Cytoplasmic	9.97
1075	NA	1.14466			none	all	1075	FIG00452550: hypothetical protein	BPSS1132	BPSS1132	1518113	1518532	-	0.667	139	-	0	hypothetical protein	Not in COGs genes	Cytoplasmic	9.26
1076	0.388968	-1.05613			none	all	1076	hypothetical protein	no homolog											Unknown
1077	0.211951	-1.09926			none	all	1077	Transcriptional regulator, LuxR family	BPSS1131	BPSS1131	1516928	1517731	-	0.623	267	-	0	LuxR family transcriptional regulator	Signal transduction mechanisms genes	Cytoplasmic	8.96
1078	NA	-2.84929			none	culture only	1078	hypothetical protein	no homolog											Unknown
1079	NA	-1.39278			none	culture only	1079	FIG00457233: hypothetical protein	BPSS1130	BPSS1130	1515311	1516720	+	0.746	469	-	0	hypothetical protein	Not in COGs genes	Unknown
1080	NA	-3.94903			none	culture only	1080	FIG00454053: hypothetical protein	BPSS1129	BPSS1129	1514792	1515292	+	0.699	166	-	0	hypothetical protein	Function unknown genes	CytoplasmicMembrane	10
1081	0.0736329	-3.19459			none	culture&T6	1081	Permeases of the major facilitator superfamily	BPSS1128	BPSS1128	1513324	1514727	+	0.732	467	-	0	major facilitator superfamily transporter homolog	General function prediction only genes	CytoplasmicMembrane	10
1082	0.00471712	-4.4686	0.35407	0	culture only	culture&T6	1082	FIG00456440: hypothetical protein	BPSS1127	BPSS1127	1512429	1513292	+	0.707	287	-	0	glyoxylase/bleomycin resistance protein/dioxygenase superfamily protein	Amino acid transport and metabolism genes	Unknown*
1083			0.605112	0	culture only	none	1083	O-methyltransferase	BPSS1126	BPSS1126	1511374	1512426	+	0.671	350	-	0	O-methyltransferase	General function prediction only genes	Cytoplasmic	8.96
1084	NA	-1.28972			none	culture&T6	1084	Serine/threonine kinase	BPSS1124	BPSS1124	1509034	1510017	+	0.715	327	-	0	hypothetical protein	Function unknown genes	Cytoplasmic	8.96
1085					none	none	1085	FIG00455447: hypothetical protein	BPSS1123	BPSS1123	1508327	1509037	+	0.723	236	-	0	hypothetical protein	General function prediction only genes	Cytoplasmic	8.96
1086	0.99662	0.00711233			none	all	1086	hypothetical protein	no homolog											Unknown
1087	0.00178866	-2.16996	0.114134	0	culture only	all	1087	DNA helicase related protein	no homolog											CytoplasmicMembrane	8.46
1088	0.0846292	-1.24175	0.00523964	0	culture only	all	1088	predicted ATP-dependent endonuclease, OLD family	no homolog											Cytoplasmic	8.96
1089	0.278056	-1.14719			none	all	1089	hypothetical protein	no homolog											Unknown
1090	NA	-1.13221			none	all	1090	Ribonucleases G and E	no homolog											Cytoplasmic	8.96
1091	NA	-1.63076	0.532437	0	culture only	all	1091	hypothetical protein	no homolog											Unknown
1092	NA	2.04202			none	T6 only	1092	Putative preQ0 transporter	no homolog											CytoplasmicMembrane	10
1093	NA	1.51862			none	T6 only	1093	DNA-binding protein rdgB	no homolog											Unknown
1094	NA	-1.17639			none	all	1094	FIG00506850: hypothetical protein	no homolog											Cytoplasmic	8.96
1095					none	none	1095	Phage protein	no homolog											Unknown
1096	NA	3.17389	0.0108834	0	culture only	T5&T6	1096	Eha	no homolog											Cytoplasmic*	9.12
1097	NA	-2.25459			none	all	1097	Phage transposase	no homolog											Cytoplasmic	8.96
1098	NA	-2.75048			none	all	1098	Phage protein	no homolog											Unknown*
1099	NA	-0.0903524			none	culture&T6	1099	Transcriptional regulator, IclR family	no homolog											Unknown
1100					none	none	1100	hypothetical protein	no homolog											Unknown
1101	0.274635	-1.4469	0.660018	0	culture only	all	1101	Transcriptional regulator	no homolog											Unknown
1102	0.303738	-1.3257			none	all	1102	Phage protein	no homolog											Unknown
1103	NA	-2.62608			none	culture&T5	1103	Phage protein	no homolog											CytoplasmicMembrane	10
1104	NA	-1.30975			none	all	1104	Phage lysin	no homolog											Unknown
1105					none	none	1105	Lipoprotein, phage-associated	no homolog											Unknown
1106	NA	1.50556			none	T6 only	1106	putative membrane protein	no homolog											Unknown
1107	NA	1.05534			none	T5&T6	1107	Phage protein	no homolog											Cytoplasmic	8.96
1108	NA	-2.28412			none	culture only	1108	hypothetical protein	no homolog											Unknown
1109	NA	-0.822465			none	all	1109	hypothetical protein	no homolog											Unknown
1110	0.850722	-0.280703			none	all	1110	Phage protein	no homolog											Unknown
1111	0.267423	-0.938258	0.013058	0	culture only	all	1111	Phage tail sheath monomer	no homolog											Unknown
1112	0.402268	-1.14539	0.174947	0	culture only	all	1112	Putative phage tail core protein	no homolog											Cytoplasmic	8.96
1113	0.839338	-0.270172			none	all	1113	Mobile element protein	BPSL3116	BPSL3116	3720594	3720857	+	0.564	87	-	GI_10	putative transposase	Replication, recombination and repair genes	Cytoplasmic	9.26
1114			0.104572	0	culture only	none	1114	Histone acetyltransferase HPA2 and related acetyltransferases	no homolog											Unknown
1115					none	none	1115	hypothetical protein	no homolog											Cytoplasmic	8.96
1116					none	none	1116	Citrate synthase family protein	no homolog											Unknown*
1117			0.390403	0	culture only	none	1117	FIG00458309: hypothetical protein	no homolog											Cytoplasmic	8.96
1118	NA	-1.71155			none	culture&T6	1118	FIG00460742: hypothetical protein	BPSS2323	BPSS2323	3126182	3126964	-	0.66	260	-	0	hypothetical protein	Not in COGs genes	Unknown
1119	NA	-2.51989			none	culture&T5	1119	FIG00461801: hypothetical protein	no homolog											Unknown
1120	NA	1.05534			none	T6 only	1120	hypothetical protein	BPSS0989	BPSS0989	1307541	1308083	-	0.705	180	-	0	hypothetical protein	Not in COGs genes	CytoplasmicMembrane	9.82
1121	NA	1.05534			none	T6 only	1121	hypothetical protein	BPSS0989	BPSS0989	1307541	1308083	-	0.705	180	-	0	hypothetical protein	Not in COGs genes	CytoplasmicMembrane	9.86
1122					none	none	1122	FIG00458416: hypothetical protein	no homolog											Unknown
1123	0.597145	-0.783713			none	all	1123	Autolysin sensor kinase (EC 2.7.3.-)	BPSS0990	BPSS0990	1308732	1309751	+	0.708	339	-	0	histidine kinase protein	General function prediction only genes	CytoplasmicMembrane	10
1124	NA	2.62837			none	culture&T6	1124	hypothetical protein	no homolog											Unknown
1125	0.438536	1.45943	0.030328	0	culture only	all	1125	Hydroxymethylpyrimidine phosphate kinase ThiD (EC 2.7.4.7)	BPSS1104	BPSS1104	1483079	1483879	-	0.713	266	-	0	phosphomethylpyrimidine kinase	Coenzyme transport and metabolism genes	Cytoplasmic	8.96
1126	0.713688	0.575741	0.0299547	0.409946	both	all	1126	Possible methyltransferase	BPSS1105	BPSS1105	1484107	1484847	-	0.707	246	-	0	methyltransferase protein	General function prediction only genes	Cytoplasmic	9.97
1127	0.351441	1.12159	0.0776595	0	culture only	all	1127	Thymidylate synthase (EC 2.1.1.45)	BPSS1106	BPSS1106	1484863	1485852	-	0.68	329	-	0	thymidylate synthase protein	Nucleotide transport and metabolism genes	Cytoplasmic	8.96
1128	0.616558	-0.683627	0.00733348	0	culture only	all	1128	putative nucleoside 2-deoxyribosyltransferase	BPSS1107	BPSS1107	1485854	1486309	-	0.651	151	-	0	hypothetical protein	Nucleotide transport and metabolism genes	Cytoplasmic	8.96
1129	0.75831	-0.31368	0.1081	0	culture only	all	1129	ADP-ribose pyrophosphatase (EC 3.6.1.13)	BPSS1108	BPSS1108	1486306	1486869	-	0.713	187	-	0	NUDIX/MutT family protein	Nucleotide transport and metabolism genes	Cytoplasmic	8.96
1130					none	none	1130	hypothetical protein	no homolog											Unknown
1131	NA	-0.226151			none	culture&T6	1131	hypothetical protein	no homolog											Unknown
1132	0.13786	-3.09174			none	culture&T6	1132	Arginine/ornithine antiporter ArcD	BPSS1112	BPSS1112	1491119	1492609	+	0.693	496	-	0	amino acid permease	Amino acid transport and metabolism genes	CytoplasmicMembrane	10
1133	0.873833	-0.355522			none	all	1133	Serine protease, rhomboid family	BPSS1113	BPSS1113	1492837	1493526	+	0.722	229	-	0	family S54 unassigned peptidase	General function prediction only genes	CytoplasmicMembrane	10
1134	0.000295134	-6.7669			none	culture only	1134	Cell division protein FtsH (EC 3.4.24.-)	no homolog											Unknown
1135	NA	-0.118077			none	culture&T6	1135	hypothetical protein	no homolog											Cytoplasmic	8.96
1136					none	none	1136	hypothetical protein	no homolog											Unknown
1137	NA	0.0568803	0.324925	0	culture only	culture&T6	1137	ABC transport system, permease component YbhR	BPSS1939	BPSS1939	2624360	2625484	+	0.67	374	-	0	ABC transport system, membrane protein	Defense mechanisms genes	CytoplasmicMembrane	10
1138	NA	-1.28972			none	culture&T6	1138	ABC transport system, permease component YbhR	no homolog											CytoplasmicMembrane	10
1139	NA	-4.03341			none	culture only	1139	ABC transporter multidrug efflux pump, fused ATP-binding domains	no homolog											CytoplasmicMembrane	7.88
1140	0.0692906	-3.30272			none	culture&T6	1140	Predicted membrane fusion protein (MFP) component of efflux pump, membrane anchor protein YbhG	no homolog											CytoplasmicMembrane	9.97
1141					none	none	1141	hypothetical protein	no homolog											Unknown
1142	NA	0.365402			none	culture&T6	1142	D-aminoacylase (EC 3.5.1.81)	BPSS1116	BPSS1116	1497078	1498832	+	0.709	584	-	0	hypothetical protein	Secondary metabolites biosynthesis, transport and catabolism genes	Cytoplasmic	9.97
1143	0.725482	0.454705	0.0661215	0	culture only	all	1143	Transcriptional regulator, DeoR family	BPSS1117	BPSS1117	1498963	1499634	-	0.701	223	-	0	hypothetical protein	Transcription genes	Cytoplasmic	8.96
1144	0.80376	0.399813	0.13819	0	culture only	all	1144	Probable Co/Zn/Cd efflux system membrane fusion protein	BPSS1118	BPSS1118	1499785	1500882	+	0.724	365	-	0	HlyD family protein	Cell wall/membrane biogenesis genes	CytoplasmicMembrane	9.97
1145	0.309784	-1.32899			none	all	1145	RND multidrug efflux transporter; Acriflavin resistance protein	BPSS1119	BPSS1119	1500933	1503989	+	0.684	1018	-	0	RND efflux transporter	Defense mechanisms genes	CytoplasmicMembrane	10
1146	NA	4.03968			none	T5&T6	1146	Chloride channel protein	BPSS1012	BPSS1012	1383248	1385152	-	0.718	634	-	0	voltage-gated clc-type chloride channel	General function prediction only genes	CytoplasmicMembrane	10
1147	NA	2.94811	0.450315	0	culture only	T5&T6	1147	Transcriptional regulator, MarR family	BPSS1013	BPSS1013	1385187	1385600	-	0.684	137	-	0	hypothetical protein	Transcription genes	Cytoplasmic	8.96
1148	NA	0.300699	0.361496	0	culture only	culture&T6	1148	Probable transmembrane protein	BPSS1014	BPSS1014	1385741	1386934	-	0.741	397	-	0	hypothetical protein	Signal transduction mechanisms genes	CytoplasmicMembrane	10
1149	0.921155	-0.146255			none	all	1149	Transcriptional regulator, LysR family	BPSS1015	BPSS1015	1387287	1388258	+	0.685	323	-	0	LysR family transcriptional regulator	Transcription genes	Cytoplasmic	9.97
1150	0.674232	-0.756587			none	all	1150	Calcium/proton antiporter	BPSS1016	BPSS1016	1388785	1389927	-	0.71	380	-	0	ionic antiporter	Inorganic ion transport and metabolism genes	CytoplasmicMembrane	10
1151	0.278056	1.4554			none	all	1151	Phenylacetate-coenzyme A ligase (EC 6.2.1.30)	paaA	BPSL3045	3634748	3636046	+	0.657	432	paaA	0	phenylacetate-coenzyme A ligase	Coenzyme transport and metabolism genes	Cytoplasmic	8.96
1152	0.14883	2.80667			none	all	1152	Multiple antibiotic resistance protein marC	BPSS1017	BPSS1017	1390598	1391386	+	0.686	262	-	0	antibiotic resistance protein	Intracellular trafficking and secretion genes	CytoplasmicMembrane	10
1153	0.352373	1.61508			none	all	1153	CAAX amino terminal protease family protein	BPSS1018	BPSS1018	1391733	1392641	-	0.724	302	-	0	hypothetical protein	General function prediction only genes	CytoplasmicMembrane	10
1154	NA	1.05534			none	T6 only	1154	hypothetical protein	no homolog											Unknown
1155	NA	-0.590162			none	all	1155	Fumarylacetoacetate (FAA) hydrolase (EC 3.7.1.5)	BPSS1019	BPSS1019	1392817	1393521	-	0.721	234	-	0	fumarylpyruvate hydrolase	Secondary metabolites biosynthesis, transport and catabolism genes	Cytoplasmic	9.97
1156					none	none	1156	FIG00454753: hypothetical protein	no homolog											Unknown
1157	NA	-1.51981			none	culture&T5	1157	Transcriptional regulator, AraC family	BPSS1020	BPSS1020	1393691	1394737	-	0.715	348	-	0	AraC family transcriptional regulator	Signal transduction mechanisms genes	Cytoplasmic	9.97
1158					none	none	1158	putative lipoprotein	no homolog											Unknown
1159	NA	-2.28412			none	culture only	1159	RNA polymerase sigma-54 factor RpoN	BPSS1022	BPSS1022	1395561	1396082	+	0.699	173	-	0	RNA polymerase sigma factor	Transcription genes	Unknown
1160					none	none	1160	Transmembrane regulator protein PrtR	BPSS1023	BPSS1023	1396079	1396903	+	0.778	274	-	0	hypothetical protein	Transcription genes	Unknown
1161	NA	-1.51981	0.898352	0.816374	both	culture only	1161	Protein yceI precursor	BPSS1024	BPSS1024	1397146	1397958	+	0.75	270	-	0	hypothetical protein	Function unknown genes	Unknown
1162	NA	1.73759			none	T5&T6	1162	Probable transmembrane protein	BPSS1025	BPSS1025	1397998	1398357	+	0.703	119	-	0	lipoprotein	Function unknown genes	Unknown
1163	0.00178866	6.1388	0.384171	0	culture only	T5&T6	1163	RNA polymerase sigma-70 factor, ECF family	BPSS1027	BPSS1027	1398855	1399364	+	0.704	169	-	0	RNA polymerase sigma factor	Transcription genes	Cytoplasmic	9.97
1164	NA	2.28705			none	all	1164	Fe2+-dicitrate sensor, membrane component	BPSS1028	BPSS1028	1399361	1400365	+	0.775	334	-	0	iron uptake regulator protein	Inorganic ion transport and metabolism genes	Unknown*
1165	0.340384	1.19146	0.17848	0	culture only	all	1165	TonB-dependent siderophore receptor	BPSS1029	BPSS1029	1400693	1403158	+	0.712	821	-	0	tonB-family receptor	Inorganic ion transport and metabolism genes	OuterMembrane	10
1166					none	none	1166	hypothetical protein	no homolog											Unknown
1167					none	T5 only	1167	hypothetical protein	no homolog											Unknown
1168					none	none	1168	hypothetical protein	no homolog											Unknown
1169	0.984394	-0.0270858			none	all	1169	Putative protein-S-isoprenylcysteine methyltransferase	BPSS1034	BPSS1034	1408916	1409656	+	0.678	246	-	0	hypothetical protein	Posttranslational modification, protein turnover, chaperones genes	CytoplasmicMembrane	10
1170	NA	1.05534			none	T5&T6	1170	Acyl-CoA dehydrogenase family protein	BPSS1036	BPSS1036	1410415	1411674	-	0.718	419	-	0	Acyl-CoA dehydrogenase	Lipid transport and metabolism genes	Cytoplasmic	8.96
1171					none	none	1171	hypothetical protein	no homolog											Unknown
1172					none	none	1172	FIG00452450: hypothetical protein	no homolog											Unknown
1173	NA	1.17604			none	T5&T6	1173	hypothetical protein	no homolog											Unknown
1174	NA	-0.392095			none	culture&T6	1174	FIG00454409: hypothetical protein	BPSS1038	BPSS1038	1414651	1414923	+	0.678	90	-	0	hypothetical protein	Not in COGs genes	Unknown
1175					none	none	1175	hypothetical protein	no homolog											Unknown
1176	0.985522	0.0388914	0.579188	0	culture only	all	1176	Sensor protein copS (EC 2.7.3.-)	irlS	BPSS1039	1415018	1416412	-	0.693	464	irlS	0	transmembrane invasion-related two-component sensor protein	Signal transduction mechanisms genes	CytoplasmicMembrane	9.97	[33]
1177	0.775219	-0.579349	0.104508	0	culture only	all	1177	DNA-binding heavy metal response regulator	irlR	BPSS1040	1416409	1417098	-	0.678	229	irlR	0	transcriptional activator protein	Signal transduction mechanisms genes	Cytoplasmic	9.97	[33]
1178	NA	-0.912804	0.338642	0	culture only	all	1178	Cobalt-zinc-cadmium resistance protein CzcA; Cation efflux system protein CusA	czcA	BPSS1041	1417105	1420338	-	0.699	1077	czcA	0	cation efflux system protein	Inorganic ion transport and metabolism genes	CytoplasmicMembrane	10
1179	NA	-1.39278	0.85093	0	culture only	culture only	1179	Cobalt/zinc/cadmium efflux RND transporter, membrane fusion protein, CzcB family	czcB	BPSS1042	1420384	1421853	-	0.727	489	czcB	0	cobalt-zinc-cadmium resistance protein	Cell wall/membrane biogenesis genes	Unknown
1180					none	none	1180	Heavy metal RND efflux outer membrane protein, CzcC family	czcC	BPSS1043	1421864	1423222	-	0.746	452	czcC	0	cobalt-zinc-cadmium resistance protein	Intracellular trafficking and secretion genes	OuterMembrane	10
1181	NA	1.17604			none	T5&T6	1181	FIG00454799: hypothetical protein	no homolog											Unknown
1182	NA	0.294848			none	culture&T6	1182	hypothetical protein	no homolog											Unknown
1183	NA	0.0534729			none	all	1183	putative bacteriophage protein	BPSS1044	BPSS1044	1424167	1424307	-	0.645	46	-	0	bacteriophage protein	Not in COGs genes	Unknown
1184	2.75152e-07	-5.67323	0.389754	6.78901	both	culture&T6	1184	Probable transmembrane protein	BPSS1045	BPSS1045	1424960	1425448	-	0.642	162	-	0	hypothetical protein	Function unknown genes	Cytoplasmic	8.96
1185	NA	-4.4174			none	culture&T5	1185	Cysteine synthase B (EC 2.5.1.47)	no homolog											Unknown
1186	1.48556e-15	-6.75293	0.014539	0	culture only	all	1186	FIG00455143: hypothetical protein	BPSS1046	BPSS1046	1425780	1426265	+	0.634	161	-	0	hypothetical protein	Function unknown genes	Cytoplasmic	8.96
1187	0.00131489	-6.26639			none	culture only	1187	hypothetical protein	no homolog											Unknown
1188	0.783961	0.2594	0.527681	0	culture only	all	1188	DNA-binding protein H-NS	BPSS1091	BPSS1091	1464248	1464577	-	0.609	109	-	0	hypothetical protein	General function prediction only genes	Cytoplasmic	8.96
1189	0.473404	0.536175	0.0793537	3.90638	both	all	1189	Activator of osmoprotectant transporter ProP	BPSS1092	BPSS1092	1464591	1465142	-	0.681	183	-	0	hypothetical protein	Signal transduction mechanisms genes	Unknown
1190	NA	-0.892168			none	culture&T6	1190	hypothetical protein	no homolog											Unknown
1191	NA	1.01583			none	all	1191	2-keto-4-pentenoate hydratase (EC 4.2.1.-)	BPSS1093	BPSS1093	1465582	1466418	+	0.729	278	-	0	hydratase protein	Secondary metabolites biosynthesis, transport and catabolism genes	Unknown
1192			0.17137	0	culture only	none	1192	hypothetical protein	no homolog											Cytoplasmic	8.96
1193	0.346762	1.79329			none	all	1193	DnaK-related protein	BPSS1095	BPSS1095	1467360	1469207	+	0.729	615	-	0	heat-shock chaperone protein	Posttranslational modification, protein turnover, chaperones genes	Cytoplasmic	8.96
1194	0.535827	0.782301	0.32767	0	culture only	all	1194	Molecular chaperone	BPSS1096	BPSS1096	1469211	1472018	+	0.741	935	-	0	chaperone heat-shock protein	Posttranslational modification, protein turnover, chaperones genes	Cytoplasmic	9.97
1195	0.000108607	-5.40918			none	culture&T6	1195	Capsule biosynthesis protein capA	BPSS1097	BPSS1097	1472313	1473446	-	0.704	377	-	0	capsule biosynthesis protein	Cell wall/membrane biogenesis genes	CytoplasmicMembrane	7.88
1196	0.000117642	-7.05232	0.0861025	0	culture only	culture&T5	1196	hypothetical protein	no homolog											Unknown
1197	NA	-2.86929	0.495304	0	culture only	culture&T6	1197	hypothetical protein	no homolog											Unknown
1198	0.099449	-2.27413			none	all	1198	FIG00453281: hypothetical protein	BPSS1098	BPSS1098	1474016	1474276	-	0.64	86	-	0	hypothetical protein	Not in COGs genes	Cytoplasmic	8.96
1199	0.00520915	-5.71143	0.322788	0	culture only	culture&T5	1199	Protein RtcB	no homolog											Cytoplasmic	9.97
1200	NA	-4.44579			none	culture only	1200	Archease	no homolog											Unknown
1201					none	none	1201	hypothetical protein	no homolog											Unknown
1202	0.00159977	-6.18872	0.361051	0	culture only	culture only	1202	hypothetical protein	BPSS1454	BPSS1454	1984227	1985591	+	0.693	454	-	0	hypothetical protein	Not in COGs genes	Cytoplasmic	8.96
1203			0.221883	0	culture only	none	1203	hypothetical protein	no homolog											Unknown
1204	NA	-1.5792	0.34061	#DIV/0!	J774 only	culture&T6	1204	hypothetical protein	no homolog											CytoplasmicMembrane	10
1205	NA	-1.88697			none	culture&T6	1205	Probable transmembrane protein	BPSS1099	BPSS1099	1475705	1476328	-	0.691	207	-	0	hypothetical protein	Not in COGs genes	CytoplasmicMembrane	10
1206	0.00269993	-5.98666			none	culture&T5	1206	Calcium-transporting ATPase (EC 3.6.3.8)	BPSS1100	BPSS1100	1476380	1478893	-	0.747	837	-	0	cation transport ATPase protein	Inorganic ion transport and metabolism genes	CytoplasmicMembrane	10
1207	0.000130301	-7.09356	0.00851883	0	culture only	culture only	1207	putative exported protein	BPSS1101	BPSS1101	1478991	1479470	-	0.71	159	-	0	hypothetical protein	Not in COGs genes	Unknown
1208	3.49073e-05	-3.85644	0.00791308	0.221752	both	all	1208	methyltransferase family protein	BPSS1102	BPSS1102	1480496	1481305	+	0.68	269	-	0	hypothetical protein	General function prediction only genes	Cytoplasmic	8.96
1209	0.381521	-1.25549			none	all	1209	hypothetical protein	no homolog											Unknown
1210	0.855328	-0.182962	0.655369	0	culture only	all	1210	Mobile element protein	no homolog											Cytoplasmic	8.96
1211	0.792838	0.298556			none	all	1211	Mobile element protein	BPSL3116	BPSL3116	3720594	3720857	+	0.564	87	-	GI_10	putative transposase	Replication, recombination and repair genes	Cytoplasmic	9.26
1212	NA	0.897782	0.487036	0	culture only	all	1212	GCN5-related N-acetyltransferase	BPSL2786	BPSL2786	3326472	3327170	-	0.727	232	-	0	putative acetyltransferase protein	General function prediction only genes	CytoplasmicMembrane	9.82	[33]
1213	0.236356	1.22066			none	all	1213	8-amino-7-oxononanoate synthase (EC 2.3.1.47)	wcbT	BPSL2787	3327179	3328498	-	0.701	439	wcbT	0	putative acyl-CoA transferase	Coenzyme transport and metabolism genes	Cytoplasmic	9.97	[20][33]
1214	0.380339	1.79545			none	all	1214	UDP-3-O-[3-hydroxymyristoyl] N-acetylglucosamine deacetylase (EC 3.5.1.-)	wcbS	BPSL2788	3328563	3329480	-	0.715	305	wcbS	0	UDP-3-O-[3-hydroxymyristoyl] N-acetylglucosamine deacetylase	Cell wall/membrane biogenesis genes	Cytoplasmic	9.97	[33]
1215	0.140662	1.06371	0.11698	0	culture only	all	1215	Capsular polysaccharide biosynthesis fatty acid synthase WcbR	wcbR	BPSL2789	3329477	3337117	-	0.706	2546	wcbR	0	capsular polysaccharide biosynthesis fatty acid synthase	Secondary metabolites biosynthesis, transport and catabolism genes	CytoplasmicMembrane	10	[9][29][13][33]
1216	0.243691	1.05832			none	all	1216	Capsular polysaccharide biosynthesis protein WcbQ	wcbQ	BPSL2790	3337120	3338652	-	0.607	510	wcbQ	0	putative capsular polysaccharide biosynthesis transmembrane protein	Cell wall/membrane biogenesis genes	CytoplasmicMembrane	10	[9][29][13][20][33]
1217	0.119674	-1.73484			none	all	1217	Oxidoreductase, short-chain dehydrogenase/reductase family (EC 1.1.1.-)	wcbP	BPSL2791	3338654	3339442	-	0.69	262	wcbP	0	putative capsular polysaccharide biosynthesis dehydrogenase/reductase protein	General function prediction only genes	Cytoplasmic	9.26	[33]
1218	0.53099	-0.513791			none	all	1218	Capsular polysaccharide export system protein KpsS	wcbO	BPSL2792	3339439	3340641	-	0.59	400	wcbO	0	putative capsule polysaccharide biosynthesis/export protein	Cell wall/membrane biogenesis genes	Unknown		[33]
1219	NA	-0.26144			none	culture&T6	1219	hypothetical protein	no homolog											Unknown
1220	0.451629	0.878201			none	all	1220	D-glycero-D-manno-heptose 1,7-bisphosphate phosphatase (EC 3.1.1.-)	no homolog											Cytoplasmic	9.26
1221	0.799643	-0.402458	0.452941	0	culture only	all	1221	D-glycero-D-manno-heptose 1-phosphate guanosyltransferase	wcbM	BPSL2794	3341474	3342166	-	0.592	230	wcbM	0	putative D-glycero-d-manno-heptose 1-phosphate guanosyltransferase	Cell wall/membrane biogenesis genes	Cytoplasmic	9.97	[33]
1222	0.792538	-0.440274	0.441605	1.9022	both	all	1222	Phosphoheptose isomerase 1 (EC 5.3.1.-)	gmhA	BPSL2795	3342168	3342761	-	0.604	197	gmhA	0	putative sedoheptulose 7-phosphate isomerase	Carbohydrate transport and metabolism genes	Cytoplasmic	9.26	[33]
1223	0.194711	1.51667	0.216772	0.361742	both	all	1223	D,D-heptose 7-phosphate kinase	wcbL	BPSL2796	3342743	3343783	-	0.583	346	wcbL	0	putative sugar kinase	General function prediction only genes	Cytoplasmic	8.96	[33]
1224	0.742071	0.33854	0.0419785	2.35316	both	all	1224	GDP-mannose 4,6-dehydratase (EC 4.2.1.47)	wcbK	BPSL2797	3343799	3344812	-	0.59	337	wcbK	0	putative GDP sugar epimerase/dehydratase protein	Carbohydrate transport and metabolism genes	Cytoplasmic	9.97	[33]
1225	0.678425	-0.479552	0.358132	6.86238	both	all	1225	Capsular polysaccharide biosynthesis protein WcbJ, NAD-dependent epimerase/dehydratase family	wcbJ	BPSL2798	3344822	3345664	-	0.575	280	wcbJ	0	putative capsular polysaccharide biosynthesis protein	Carbohydrate transport and metabolism genes	Cytoplasmic	8.96	[9][29][13][20][33]
1226	0.846676	-0.192759	0.572624	0.640143	both	all	1226	capsular polysaccharide biosynthesis protein	wcbI	BPSL2799	3345661	3346599	-	0.525	312	wcbI	0	putative capsular polysaccharide biosynthesis protein	Not in COGs genes	Cytoplasmic	8.96	[9][29][13][20][33]
1227	0.618355	0.519968	0.359689	0.3238	both	all	1227	Glyscosyl transferase, group 1 family protein	wcbH	BPSL2800	3346614	3348410	-	0.567	598	wcbH	0	putative glycosyl transferase	Cell wall/membrane biogenesis genes	Cytoplasmic	8.96	[9][29][13][20][33]
1228	0.117542	1.37562	0.0232883	0	culture only	all	1228	WcbG	wcbG	BPSL2801	3348407	3349348	-	0.576	313	wcbG	0	putative capsular polysaccharide biosynthesis protein	Posttranslational modification, protein turnover, chaperones genes	Cytoplasmic	8.96	[33]
1229	0.101446	1.21184	0.67527	0	culture only	all	1229	Capsular polysaccharide biosynthesis protein WcbF	wcbF	BPSL2802	3349358	3350680	-	0.558	440	wcbF	0	putative capsule polysaccharide biosynthesis protein	Posttranslational modification, protein turnover, chaperones genes	Cytoplasmic	8.96	[33]
1230	0.526026	0.643502	0.310251	0	culture only	all	1230	Glycosyl transferase, group 1 family protein (EC 2.4.1.-)	wcbE	BPSL2803	3350703	3352226	-	0.546	507	wcbE	0	putative glycosyltransferase	Cell wall/membrane biogenesis genes	Unknown		[9][29][13][20][33]
1231	0.405183	0.770061			none	all	1231	Capsular polysaccharide ABC transporter, ATP-binding protein KpsT	wzt2	BPSL2804	3352259	3352915	-	0.505	218	wzt2	0	putative ATP-binding ABC transporter capsular polysaccharide export protein	Carbohydrate transport and metabolism genes	Cytoplasmic*	9.12	[33]
1232	0.197689	1.09544			none	all	1232	Capsular polysaccharide ABC transporter, permease protein KpsM	wzm	BPSL2805	3352912	3353694	-	0.529	260	wzm	0	putative capsular polysaccharide export ABC transporter transmembrane protein	Carbohydrate transport and metabolism genes	CytoplasmicMembrane	10	[9][29][13][33]
1233	0.131954	0.948819	0.283099	1.36826	both	all	1233	Capsular polysaccharide export system inner membrane protein KpsE	wcbD	BPSL2806a	3353701	3354849	-	0.567	382	wcbD	0	putative capsule polysaccharide export ABC transporter transmembrane protein	Cell wall/membrane biogenesis genes	Unknown		[9]
1234	0.944715	-0.057479	0.447031	0.6694	both	all	1234	Capsular polysaccharide biosynthesis/export periplasmic protein WcbC	wcbC	BPSL2807	3355330	3356493	-	0.608	387	wcbC	0	putative capsular polysaccharide biosynthesis/export protein	Cell wall/membrane biogenesis genes	OuterMembrane	9.93	[9][29][13][20][33]
1235	0.834274	0.154825			none	all	1235	Capsular polysaccharide glycosyltransferase biosynthesis protein WcbB	wcbB	BPSL2808	3356674	3357825	+	0.608	383	wcbB	0	putative capsular polysaccharide glycosyltransferase biosynthesis protein	Cell wall/membrane biogenesis genes	Cytoplasmic	9.97	[9][29][13][20][33]
1236	0.00785786	2.45315			none	all	1236	Capsular polysaccharide biosynthesis/export periplasmic protein WcbA	wcbA	BPSL2809	3357826	3359841	+	0.653	671	wcbA	0	putative capsule polysaccharide export protein	Cell wall/membrane biogenesis genes	Cytoplasmic	9.97	[9][29][13][20][33]
1237	0.906919	0.118363	0.502351	0	culture only	all	1237	Mannose-1-phosphate guanylyltransferase (GDP) (EC 2.7.7.22)	manC	BPSL2810	3360240	3361667	+	0.626	475	manC	0	putative GDP-mannose pyrophosphorylase	Carbohydrate transport and metabolism genes	Cytoplasmic	8.96	[33]
1238	0.114855	2.56534			none	all	1238	Glutamine amidotransferases class-II	BPSL2811	BPSL2811	3361929	3362774	+	0.66	281	-	0	hypothetical protein	General function prediction only genes	CytoplasmicMembrane	9.82
1239	0.042096	1.80369	0.908485	1.03483	both	all	1239	Small-conductance mechanosensitive channel	BPSL2812	BPSL2812	3362840	3363712	+	0.65	290	-	0	hypothetical protein	Cell wall/membrane biogenesis genes	CytoplasmicMembrane	10
1240	0.606334	-0.456438			none	all	1240	DedA protein	BPSL2813	BPSL2813	3364033	3364776	-	0.632	247	-	0	putative DedA family transmembrane protein	Function unknown genes	CytoplasmicMembrane	10
1241	0.217913	2.07327	0.629546	3.13728	both	all	1241	tRNA-guanine transglycosylase (EC 2.4.2.29)	tgt	BPSL2869	3433421	3434614	+	0.666	397	tgt	0	queuine tRNA-ribosyltransferase	Translation genes	Cytoplasmic	9.97
1242	0.264513	0.607333	0.679265	1.2904	both	all	1242	Preprotein translocase subunit YajC (TC 3.A.5.1.1)	yajC	BPSL2870	3435044	3435370	+	0.609	108	yajC	0	preprotein translocase subunit YajC	Intracellular trafficking and secretion genes	CytoplasmicMembrane	9.82
1243	0.0386453	2.08246	0.191062	0	culture only	all	1243	Protein-export membrane protein SecD (TC 3.A.5.1.1)	secD	BPSL2871	3435478	3437502	+	0.687	674	secD	0	protein export protein SecD	Intracellular trafficking and secretion genes	CytoplasmicMembrane	10
1244	0.0219695	1.71837	0.270413	0.296337	both	all	1244	Protein-export membrane protein SecF (TC 3.A.5.1.1)	secF	BPSL2872	3437518	3438468	+	0.634	316	secF	0	protein export protein SecF	Intracellular trafficking and secretion genes	CytoplasmicMembrane	10
1245	0.760352	0.640439			none	all	1245	Citrate-proton symporter	BPSS0922	BPSS0922	1216729	1218006	+	0.64	425	-	0	transporter protein	General function prediction only genes	CytoplasmicMembrane	10
1246					none	none	1246	hypothetical protein	no homolog											Unknown
1247	2.56368e-07	2.85543	0.0682615	0.730261	both	all	1247	Protein yceI precursor	BPSL2874	BPSL2874	3439438	3440016	-	0.643	192	-	0	hypothetical protein	Function unknown genes	Unknown
1248	0.000364693	3.13463	0.321238	1691.42	both	all	1248	Probable signal peptide protein	BPSL2875	BPSL2875	3440083	3440643	-	0.638	186	-	0	hypothetical protein	Function unknown genes	Unknown
1249	0.549779	0.848142			none	all	1249	Cytochrome B561	BPSL2876	BPSL2876	3440655	3441218	-	0.665	187	-	0	putative cytochrome b-561 membrane protein	Energy production and conversion genes	CytoplasmicMembrane	10
1250	NA	1.29542			none	culture&T6	1250	FIG00456221: hypothetical protein	no homolog											Unknown
1251	0.397491	-0.94619	0.832754	0	culture only	all	1251	Paraquat-inducible protein A	BPSL2877	BPSL2877	3441483	3442139	+	0.677	218	-	0	putative paraquat-inducible protein	Function unknown genes	CytoplasmicMembrane	10
1252	NA	-0.894662			none	all	1252	Paraquat-inducible protein A	BPSL2878	BPSL2878	3442136	3442798	+	0.683	220	-	0	putative paraquat-inducible protein	Function unknown genes	CytoplasmicMembrane	10	[20]
1253	0.828473	-0.225458	0.0515328	0	culture only	all	1253	Paraquat-inducible protein B	lpw206-207	BPSL2879	3442785	3444446	+	0.674	553	lpw206-207	0	paraquat-inducible protein	General function prediction only genes	Unknown
1254	0.984394	-0.0417345	0.0553271	0	culture only	culture&T6	1254	ortholog of Bordetella pertussis (BX470248) BP2750	BPSL2880	BPSL2880	3444443	3445213	+	0.76	256	-	0	putative lipoprotein	Not in COGs genes	Unknown
1255	0.532783	-0.68233			none	all	1255	Site-specific recombinase	BPSL2881	BPSL2881	3446148	3448265	+	0.703	705	-	0	hypothetical protein	Replication, recombination and repair genes	CytoplasmicMembrane	9.46	[20]
1256	0.164869	1.33673	0.101723	2.16953	both	all	1256	Methyltransferase (EC 2.1.1.-)	BPSL2882	BPSL2882	3448434	3449726	+	0.716	430	-	0	putative RNA-methylase protein	Replication, recombination and repair genes	Cytoplasmic	9.97
1257					none	none	1257	hypothetical protein	no homolog											Unknown
1258	NA	1.74099			none	all	1258	Glyoxalase family protein	BPSL2883	BPSL2883	3451155	3451565	+	0.642	136	-	0	hypothetical protein	General function prediction only genes	Unknown
1259					none	none	1259	hypothetical protein	no homolog											Unknown
1260	NA	-1.96551			none	culture&T6	1260	Transcriptional regulator, DeoR family	BPSL2884	BPSL2884	3452044	3452730	+	0.705	228	-	0	hypothetical protein	Transcription genes	Unknown
1261	NA	-1.16388			none	all	1261	hypothetical protein	no homolog											Unknown
1262	0.709875	-0.71211	0.141886	0	culture only	all	1262	NAD(P) transhydrogenase subunit beta (EC 1.6.1.2)	pntB	BPSL2885	3453240	3454694	-	0.654	484	pntB	0	NAD(P) transhydrogenase subunit beta	Energy production and conversion genes	CytoplasmicMembrane	10
1263	NA	1.6375			none	T5&T6	1263	NAD(P) transhydrogenase alpha subunit (EC 1.6.1.2)	pntAB	BPSL2886	3454691	3455020	-	0.649	109	pntAB	0	NAD(P) transhydrogenase subunit alpha	Energy production and conversion genes	CytoplasmicMembrane	10
1264	0.48429	0.755356	0.00292668	0	culture only	all	1264	NAD(P) transhydrogenase alpha subunit (EC 1.6.1.2)	pntAA	BPSL2887	3455033	3456172	-	0.712	379	pntAA	0	NAD(P) transhydrogenase subunit alpha	Energy production and conversion genes	CytoplasmicMembrane	7.88
1265	0.84978	0.229912			none	all	1265	NTP pyrophosphohydrolases including oxidative damage repair enzymes	BPSL2888	BPSL2888	3456416	3456925	+	0.714	169	-	0	putative hydrolase	General function prediction only genes	Cytoplasmic	9.97
1266	NA	0.705204			none	culture&T6	1266	hypothetical protein	mnmA	BPSL2889	3456922	3458073	+	0.687	383	trmU	0	tRNA (5-methylaminomethyl-2-thiouridylate)-methyltransferase	Translation genes	Unknown
1267	0.0174194	2.40462	0.236679	0	culture only	all	1267	Ferredoxin-dependent glutamate synthase (EC 1.4.7.1)	BPSL2890	BPSL2890	3458195	3459835	+	0.688	546	-	0	putative glutamate synthase	Amino acid transport and metabolism genes	Unknown*
1268					none	none	1268	hypothetical protein	no homolog											Unknown
1269	0.946833	0.068667	0.678524	1.28001	both	all	1269	Glutathione S-transferase family protein	BPSL2891	BPSL2891	3460103	3460711	-	0.659	202	-	0	putative glutathione S-transferase-related protein	Posttranslational modification, protein turnover, chaperones genes	Cytoplasmic	9.97
1270	0.323698	-0.735148	0.0995712	0	culture only	all	1270	Xaa-Pro aminopeptidase (EC 3.4.11.9)	BPSL2892	BPSL2892	3461269	3462678	+	0.725	469	-	0	aminopeptidase P	Amino acid transport and metabolism genes	Cytoplasmic	9.97
1271	NA	0.666785	0.578797	0	culture only	all	1271	2-octaprenyl-6-methoxyphenol hydroxylase (EC 1.14.13.-)	BPSL2893	BPSL2893	3462723	3463916	+	0.746	397	-	0	hypothetical protein	Coenzyme transport and metabolism genes	Unknown
1272	0.0852393	-1.00371			none	all	1272	tRNA dihydrouridine synthase B (EC 1.-.-.-)	BPSL2894	BPSL2894	3464124	3465188	+	0.677	354	-	0	putative nitrogen regulation-related protein	Translation genes	Cytoplasmic	9.97
1273	0.710819	0.584033			none	all	1273	DNA-binding protein Fis	fis	BPSL2895	3465185	3465418	+	0.594	77	fis	0	DNA-binding protein Fis	Replication, recombination and repair genes	Cytoplasmic	9.26
1274	0.0493836	1.09027	0.0232431	2.2357	both	all	1274	IMP cyclohydrolase (EC 3.5.4.10) / Phosphoribosylaminoimidazolecarboxamide formyltransferase (EC 2.1.2.3)	purH	BPSL2896	3465463	3467028	+	0.667	521	purH	0	bifunctional phosphoribosylaminoimidazolecarboxamide formyltransferase/IMP cyclohydrolase	Nucleotide transport and metabolism genes	Cytoplasmic	9.97
1275	0.955773	0.0800927			none	all	1275	Crossover junction endodeoxyribonuclease RuvC (EC 3.1.22.4)	ruvC	BPSL2897	3467395	3467937	+	0.707	180	ruvC	0	Holliday junction resolvase	Replication, recombination and repair genes	Cytoplasmic	9.26
1276	0.799643	0.398935			none	all	1276	Holliday junction DNA helicase RuvA	ruvA	BPSL2898	3468011	3468592	+	0.668	193	ruvA	0	Holliday junction DNA helicase motor protein	Replication, recombination and repair genes	Cytoplasmic	9.97
1277	0.15759	-1.21815	0.304759	0.430577	both	all	1277	Holliday junction DNA helicase RuvB	ruvB	BPSL2899	3468774	3469844	+	0.691	356	ruvB	0	Holliday junction DNA helicase RuvB	Replication, recombination and repair genes	Cytoplasmic	9.97
1278	NA	-1.22758			none	all	1278	FIG00953497: hypothetical protein	BPSL2900	BPSL2900	3469870	3470826	+	0.722	318	-	0	hypothetical protein	Function unknown genes	Cytoplasmic	8.96
1279	NA	0.0967653			none	all	1279	FIG00455408: hypothetical protein	BPSL2901	BPSL2901	3470958	3472100	+	0.704	380	-	0	putative lipoprotein	Function unknown genes	Unknown
1280	NA	4.43602			none	T5&T6	1280	hypothetical, related to broad specificity phosphatases COG0406	BPSL2902	BPSL2902	3472256	3472945	-	0.69	229	-	0	putative phosphoglycerate mutase	Carbohydrate transport and metabolism genes	Cytoplasmic	9.97
1281	NA	0.604821			none	all	1281	D-tyrosyl-tRNA(Tyr) deacylase	dtd	BPSL2903	3472953	3473432	-	0.725	159	dtd	0	D-tyrosyl-tRNA deacylase	Translation genes	Unknown
1282	0.535226	-0.508022	0.709061	0.903817	both	all	1282	Tyrosyl-tRNA synthetase (EC 6.1.1.1)	tyrZ	BPSL2904	3473503	3474744	-	0.648	413	tyrZ	0	tyrosyl-tRNA synthetase	Translation genes	Cytoplasmic	9.97
1283	0.32976	-1.26095	0.148662	0	culture only	all	1283	Anhydro-N-acetylmuramic acid kinase (EC 2.7.1.-)	anmK	BPSL2905	3474875	3476086	+	0.729	403	-	0	hypothetical protein	Posttranslational modification, protein turnover, chaperones genes	Cytoplasmic	8.96
1284	NA	-1.75443	0.417405	0	culture only	culture&T6	1284	Glutathione S-transferase (EC 2.5.1.18)	BPSL2906	BPSL2906	3476197	3476895	-	0.67	232	-	0	putative glutathione S-transferase-like protein	Posttranslational modification, protein turnover, chaperones genes	Cytoplasmic	9.26
1285	0.788532	0.518387	0.164967	0	culture only	all	1285	Glutathione S-transferase (EC 2.5.1.18)	BPSL2907	BPSL2907	3476900	3477604	-	0.687	234	-	0	putative glutathione S-transferase like protein	Posttranslational modification, protein turnover, chaperones genes	Cytoplasmic	9.97
1286	0.156064	-1.56499	0.409307	0	culture only	all	1286	Transcriptional regulator, AraC family	BPSL2908	BPSL2908	3477697	3478599	+	0.702	300	-	0	putative AraC family transcriptional regulator	Transcription genes	Cytoplasmic	8.96
1287	NA	-0.18019	0.0822321	3.22574	both	all	1287	probable iron binding protein from the HesB_IscA_SufA family	BPSL2909	BPSL2909	3478769	3479137	-	0.613	122	-	0	putative HesB-like protein	Function unknown genes	Cytoplasmic	9.26
1288	1.45928e-06	1.89979	0.103335	1.75303	both	all	1288	SSU ribosomal protein S9p (S16e)	rpsI	BPSL2910	3479344	3479736	-	0.634	130	rpsI	0	30S ribosomal protein S9	Translation genes	Cytoplasmic	9.26
1289	0.000104041	1.24165	0.104818	0.691516	both	all	1289	LSU ribosomal protein L13p (L13Ae)	rplM	BPSL2911	3479748	3480176	-	0.599	142	rplM	0	50S ribosomal protein L13	Translation genes	Cytoplasmic	9.97
1290	0.0255975	-1.41212	0.0296	0	culture only	all	1290	OsmC/Ohr family protein	BPSL2912	BPSL2912	3480846	3481268	+	0.636	140	-	0	putative OsmC-like protein	Posttranslational modification, protein turnover, chaperones genes	Unknown
1291	0.593727	0.617015	0.291987	0	culture only	all	1291	DNA mismatch repair protein MutL	mutL	BPSL2814	3364898	3366952	+	0.722	684	mutL	0	DNA mismatch repair protein	Replication, recombination and repair genes	Cytoplasmic	9.26	[20]
1292	0.655135	0.914187	0.325512	0	culture only	all	1292	tRNA delta(2)-isopentenylpyrophosphate transferase (EC 2.5.1.8)	miaA	BPSL2815	3366949	3367923	+	0.734	324	miaA	0	tRNA delta(2)-isopentenylpyrophosphate transferase	Translation genes	Unknown*
1293	0.919361	-0.185108			none	all	1293	Ketosteroid isomerase homolog	BPSL2816	BPSL2816	3367941	3368342	-	0.702	133	-	0	hypothetical protein	Function unknown genes	Unknown
1294	0.180597	-0.763211	0.383098	1.14273	both	all	1294	Phosphoribosylformylglycinamidine cyclo-ligase (EC 6.3.3.1)	purM	BPSL2818	3369943	3370998	-	0.678	351	purM	0	phosphoribosylaminoimidazole synthetase	Nucleotide transport and metabolism genes	Cytoplasmic	9.97	[28][2][20]
1295	NA	-1.39278	0.17602	0	culture only	culture only	1295	hypothetical protein	no homolog											Cytoplasmic	8.96
1296	0.519993	-0.529465			none	all	1296	Glutamine amidotransferase, class-II	BPSL2915	BPSL2915	3484440	3485354	+	0.658	304	-	0	family C44 non-peptidase homologue	General function prediction only genes	Cytoplasmic	9.97
1297	0.0891742	1.15324	0.0889423	0.687769	both	all	1297	Glutamate Aspartate transport ATP-binding protein GltL (TC 3.A.1.3.4)	gltL	BPSL2921	3488860	3489585	-	0.606	241	gltL	0	glutamate/aspartate transport ATP-binding protein	Amino acid transport and metabolism genes	CytoplasmicMembrane	9.99
1298	0.291875	1.20727			none	all	1298	Glutamate Aspartate transport system permease protein GltK (TC 3.A.1.3.4)	gltK	BPSL2922	3489582	3490259	-	0.643	225	gltK	0	glutamate/aspartate transport system permease protein	Amino acid transport and metabolism genes	CytoplasmicMembrane	10
1299	0.865341	0.26735	0.329849	0.261293	both	all	1299	Glutamate Aspartate transport system permease protein GltJ (TC 3.A.1.3.4)	gltJ	BPSL2923	3490259	3490999	-	0.629	246	gltJ	0	glutamate/aspartate transport system permease protein	Amino acid transport and metabolism genes	CytoplasmicMembrane	10
1300	0.774734	0.198844	0.112529	0.784352	both	all	1300	Glutamate Aspartate periplasmic binding protein precursor GltI (TC 3.A.1.3.4)	gltI	BPSL2924	3491082	3491984	-	0.602	300	gltI	0	glutamate/aspartate periplasmic binding protein precursor	Amino acid transport and metabolism genes	Periplasmic	9.76
1301	0.777745	-0.165731	0.000506983	0.457675	both	all	1301	NADP-specific glutamate dehydrogenase (EC 1.4.1.4)	BPSL2925	BPSL2925	3492208	3493512	-	0.662	434	-	0	putative glutamate dehydrogenase	Amino acid transport and metabolism genes	Cytoplasmic	9.97
1302	NA	0.186608			none	all	1302	Transcriptional regulator	BPSL2926	BPSL2926	3493893	3494843	-	0.701	316	-	0	putative LysR-family transcriptional regulator	Transcription genes	Unknown
1303					none	none	1303	Nitrate/nitrite transporter	BPSL2927	BPSL2927	3495261	3496718	+	0.713	485	-	0	putative nitrate transporter	Inorganic ion transport and metabolism genes	CytoplasmicMembrane	10
1304	0.66412	-0.317516	0.0202276	0.673483	both	all	1304	Adenylosuccinate lyase (EC 4.3.2.2)	purB	BPSL2928	3496763	3498214	+	0.66	483	purB	0	adenylosuccinate lyase	Nucleotide transport and metabolism genes	Cytoplasmic	9.97
1305	0.728307	-0.609679	0.729266	1.89104	both	all	1305	Gluconokinase (EC 2.7.1.12)	BPSL2929	BPSL2929	3498335	3498853	-	0.659	172	-	0	putative thermoresistant gluconokinase	Carbohydrate transport and metabolism genes	Cytoplasmic	8.96	[20]
1306	0.845251	-0.271939	0.354447	0	culture only	all	1306	Gluconate transporter family protein	BPSL2930	BPSL2930	3498867	3500228	-	0.66	453	-	0	putative gluconate permease	Amino acid transport and metabolism genes	CytoplasmicMembrane	10
1307	NA	2.27662			none	T6 only	1307	hypothetical protein	no homolog											Unknown
1308	0.33596	-1.19309	0.630576	0.825847	both	all	1308	4-Hydroxy-2-oxoglutarate aldolase (EC 4.1.3.16) / 2-dehydro-3-deoxyphosphogluconate aldolase (EC 4.1.2.14)	eda	BPSL2931	3500448	3501077	-	0.711	209	eda	0	KHG/KDPG aldolase	Carbohydrate transport and metabolism genes	Cytoplasmic	9.26
1309	0.545993	-0.552173	0.790978	0.842458	both	all	1309	Phosphogluconate dehydratase (EC 4.2.1.12)	edd	BPSL2932	3501096	3502949	-	0.699	617	edd	0	phosphogluconate dehydratase	Amino acid transport and metabolism genes	Cytoplasmic	9.97
1310	NA	-1.39278			none	culture only	1310	FIG00453141: hypothetical protein	no homolog											Unknown
1311	NA	3.58155			none	T5&T6	1311	Phosphogluconate repressor HexR, RpiR family	BPSL2933	BPSL2933	3503247	3504245	+	0.706	332	-	0	putative regulatory protein	Transcription genes	Cytoplasmic	9.97
1312	NA	3.8093			none	T6 only	1312	Protoporphyrinogen IX oxidase, novel form, HemJ (EC 1.3.-.-)	BPSL2934	BPSL2934	3504716	3505138	-	0.636	140	-	0	hypothetical protein	Function unknown genes	CytoplasmicMembrane	10
1313	0.575046	0.566224	0.10009	1.64278	both	all	1313	Gamma-glutamyl phosphate reductase (EC 1.2.1.41)	proA	BPSL2935	3505156	3506532	-	0.688	458	proA	0	gamma-glutamyl phosphate reductase	Amino acid transport and metabolism genes	Cytoplasmic	9.97
1314	0.0128446	2.50228	0.142816	0	culture only	all	1314	DNA polymerase III delta subunit (EC 2.7.7.7)	holA	BPSL2936	3506570	3507658	-	0.731	362	-	0	DNA polymerase III subunit delta	Replication, recombination and repair genes	Unknown
1315	0.35772	1.24418	0.309222	0.703493	both	all	1315	LPS-assembly lipoprotein RlpB precursor (Rare lipoprotein B)	BPSL2937	BPSL2937	3507704	3508255	-	0.676	183	-	0	putative lipoprotein	Cell wall/membrane biogenesis genes	Unknown
1316	0.370733	-0.47484	0.0518514	1.56289	both	all	1316	Leucyl-tRNA synthetase (EC 6.1.1.4)	leuS	BPSL2938	3508297	3510891	-	0.666	864	leuS	0	leucyl-tRNA synthetase	Translation genes	Cytoplasmic	9.97
1317	NA	1.9768			none	all	1317	Biopolymer transport protein ExbD/TolR	BPSL2939	BPSL2939	3511066	3511578	-	0.737	170	-	0	putative transport-related membrane protein	Intracellular trafficking and secretion genes	CytoplasmicMembrane	9.82
1318	NA	-0.00907435			none	all	1318	MotA/TolQ/ExbB proton channel family protein	BPSL2940	BPSL2940	3511619	3512326	-	0.742	235	-	0	putative transport-related membrane protein	Intracellular trafficking and secretion genes	CytoplasmicMembrane	10
1319	0.143675	1.18994	0.667978	1.28749	both	all	1319	Dihydrodipicolinate reductase (EC 1.3.1.26)	dapB	BPSL2941	3512355	3513161	-	0.695	268	dapB	0	dihydrodipicolinate reductase	Amino acid transport and metabolism genes	Cytoplasmic	9.26	[24]
1320	0.899462	0.0969548	0.549646	1.07133	both	all	1320	Outer membrane lipoprotein SmpA, a component of the essential YaeT outer-membrane protein assembly complex	omlA	BPSL2942	3513232	3514056	-	0.722	274	omlA	0	putative outer membrane protein	Translation genes	OuterMembrane	10
1321	0.383005	0.521763	0.0833532	0.372279	both	all	1321	Ferric uptake regulation protein FUR	fur	BPSL2943	3514171	3514599	+	0.606	142	fur	0	ferric uptake regulator	Inorganic ion transport and metabolism genes	Cytoplasmic	9.97
1322					none	none	1322	Ureidoglycolate hydrolase (EC 3.5.3.19)	BPSL2944	BPSL2944	3514736	3515260	-	0.72	174	-	0	ureidoglycolate hydrolase	Nucleotide transport and metabolism genes	Unknown
1323	NA	0.273783	0.62643	0	culture only	culture&T6	1323	Allantoicase (EC 3.5.3.4)	BPSL2945	BPSL2945	3515274	3516284	-	0.703	336	-	0	putative allantoicase	Nucleotide transport and metabolism genes	Cytoplasmic	9.26
1324	NA	0.0213686			none	all	1324	Na+/H+-dicarboxylate symporters	dctA	BPSL2946	3516422	3517744	-	0.652	440	dctA	0	C4-dicarboxylate transport protein	Energy production and conversion genes	CytoplasmicMembrane	10
1325	0.70725	0.705679			none	all	1325	Transcriptional regulator, GntR family	BPSL2947	BPSL2947	3517990	3518682	+	0.662	230	-	0	putative GntR-family regulatory protein	Transcription genes	Cytoplasmic	9.97
1326	0.759183	-0.468879			none	all	1326	Cyn operon transcriptional activator	cynR	BPSL2948	3519305	3520240	-	0.687	311	cynR	0	cyn operon transcriptional activator (LysR-family)	Transcription genes	Cytoplasmic	9.97
1327	NA	-0.714534			none	all	1327	Carbonic anhydrase (EC 4.2.1.1)	cynT	BPSL2949	3520355	3521014	+	0.697	219	cynT	0	carbonic anhydrase	Inorganic ion transport and metabolism genes	Cytoplasmic	9.97
1328	NA	2.26017			none	T6 only	1328	Cyanate hydratase (EC 4.2.1.104)	cynS	BPSL2950	3521101	3521571	+	0.656	156	cynS	0	cyanate hydratase	Inorganic ion transport and metabolism genes	Cytoplasmic	9.97
1329					none	T5 only	1329	MFS transporter	BPSL2951	BPSL2951	3521744	3522943	+	0.714	399	-	0	hypothetical protein	General function prediction only genes	CytoplasmicMembrane	10
1330	0.396274	0.498215	0.657704	1.0795	both	all	1330	NAD-dependent glyceraldehyde-3-phosphate dehydrogenase (EC 1.2.1.12)	gapA	BPSL2952	3523351	3524361	-	0.64	336	gapA	0	glyceraldehyde 3-phosphate dehydrogenase 1	Carbohydrate transport and metabolism genes	Cytoplasmic	9.97
1331	0.000265753	-1.39232	0.0300697	1.25919	both	all	1331	Transketolase (EC 2.2.1.1)	tktA	BPSL2953	3524452	3526479	-	0.683	675	tktA	0	transketolase	Carbohydrate transport and metabolism genes	Cytoplasmic	9.97
1332	NA	1.6375			none	T5&T6	1332	hypothetical protein	no homolog											Cytoplasmic	8.96
1333	0.911969	-0.262161			none	all	1333	transposase alr7163	BPSL2955	BPSL2955	3527639	3528055	+	0.669	138	-	0	Glyoxalase/Bleomycin resistance protein/Dioxygenase superfamily protein	Function unknown genes	Unknown
1334	0.634769	0.98716			none	culture&T6	1334	Ribosomal RNA small subunit methyltransferase E (EC 2.1.1.-)	BPSL2956	BPSL2956	3528079	3528819	+	0.758	246	-	0	hypothetical protein	Function unknown genes	Unknown
1335	0.708774	-0.65251			none	all	1335	hypothetical protein	no homolog											Unknown
1336	0.279834	-0.66779	0.0213886	0	culture only	all	1336	FIG01289694: hypothetical protein	BPSL2957	BPSL2957	3529221	3529784	-	0.629	187	-	0	hypothetical protein	Not in COGs genes	Unknown
1337	0.104714	-0.895017			none	all	1337	Guanyl-specific ribonuclease Sa	BPSL2958	BPSL2958	3529801	3530232	-	0.655	143	-	0	putative exported ribonuclease	Nucleotide transport and metabolism genes	Unknown		[20]
1338	0.539184	-0.354825	0.0621496	1.50425	both	all	1338	NADP-dependent malic enzyme (EC 1.1.1.40)	maeB	BPSL2959	3530561	3532870	-	0.653	769	maeB	0	phosphate acetyltransferase	Energy production and conversion genes	Cytoplasmic	9.97
1339	NA	-3.73332			none	culture only	1339	hypothetical protein	no homolog											Unknown
1340	0.850722	-0.394648			none	all	1340	Thiamine-monophosphate kinase (EC 2.7.4.16)	BPSL2960	BPSL2960	3533072	3534073	+	0.741	333	-	0	thiamine monophosphate kinase	Coenzyme transport and metabolism genes	Unknown
1341	NA	0.15517			none	all	1341	Phosphatidylglycerophosphatase A (EC 3.1.3.27)	BPSL2961	BPSL2961	3534207	3534680	+	0.641	157	-	0	putative phosphatidylglycerophosphatase	Lipid transport and metabolism genes	CytoplasmicMembrane	10
1342	NA	0.100754			none	all	1342	Protein Implicated in DNA repair function with RecA and MutS	BPSL2962	BPSL2962	3534724	3535224	+	0.705	166	-	0	putative competence-damaged related protein	General function prediction only genes	Unknown
1343	0.219989	1.20388	0.145222	1.26884	both	all	1343	Orotidine 5&#39;-phosphate decarboxylase (EC 4.1.1.23)	pyrF	BPSL2963	3535507	3536334	-	0.685	275	pyrF	0	orotidine 5'-phosphate decarboxylase	Nucleotide transport and metabolism genes	Cytoplasmic	8.96
1344	NA	0.745825			none	all	1344	Galactose mutarotase and related enzymes	BPSL2964	BPSL2964	3536431	3537414	-	0.734	327	-	0	putative epimerase	Carbohydrate transport and metabolism genes	Unknown
1345	0.130795	2.49196			none	all	1345	predicted L-arabinose 1-dehydrogenase (EC 1.1.1.46)	BPSL2965	BPSL2965	3537551	3538357	-	0.7	268	-	0	putative dehydrogenase	General function prediction only genes	Cytoplasmic	9.97
1346	0.0304545	3.1166	0.326519	0	culture only	all	1346	L-arabinose transport system permease protein (TC 3.A.1.2.2)	araH	BPSL2966	3538396	3539400	-	0.667	334	araH	0	L-arabinose transport system, permease protein	Carbohydrate transport and metabolism genes	CytoplasmicMembrane	10
1347	0.00096053	4.76029	0.107601	0	culture only	all	1347	L-arabinose transport ATP-binding protein AraG (TC 3.A.1.2.2)	araG	BPSL2967	3539515	3541047	-	0.693	510	araG	0	L-arabinose transport system, ATP-binding protein	Carbohydrate transport and metabolism genes	CytoplasmicMembrane	9.99
1348	0.00123742	3.64277	0.1125	#DIV/0!	J774 only	all	1348	L-arabinose-binding periplasmic protein precursor AraF (TC 3.A.1.2.2)	araF	BPSS1220	1649914	1650915	+	0.699	333	araF	0	L-arabinose-binding periplasmic protein precursor	Carbohydrate transport and metabolism genes	Periplasmic	9.76
1349	0.00494086	3.29626			none	all	1349	3-oxoacyl-[acyl-carrier protein] reductase (EC 1.1.1.100)	BPSL2969	BPSL2969	3542240	3543019	-	0.721	259	-	0	short chain dehydrogenase	General function prediction only genes	Cytoplasmic	9.97
1350	8.07515e-05	3.58239	0.127037	#DIV/0!	J774 only	all	1350	2-dehydro-3-deoxygalactonokinase (EC 2.7.1.58)	BPSL2971	BPSL2971	3543743	3544756	-	0.747	337	-	0	putative galactonokinase	Carbohydrate transport and metabolism genes	Unknown
1351	2.93663e-09	3.10971	0.347232	#DIV/0!	J774 only	all	1351	D-galactonate regulator, IclR family	BPSL2972	BPSL2972	3544753	3545670	-	0.704	305	-	0	putative IclR-family regulatory protein	Transcription genes	Cytoplasmic	9.26
1352	NA	0.156185			none	all	1352	FIG00452433: hypothetical protein	BPSL2973	BPSL2973	3545935	3546366	-	0.676	143	-	0	hypothetical protein	Not in COGs genes	Periplasmic	9.84
1353	0.223067	-1.51944			none	all	1353	Carboxypeptidase C (cathepsin A)	BPSL2974	BPSL2974	3546427	3548061	-	0.641	544	-	0	putative lipoprotein	Amino acid transport and metabolism genes	Extracellular	9.64
1354	NA	2.21157			none	T5&T6	1354	hypothetical protein	no homolog											Unknown
1355	0.317523	1.82077			none	all	1355	Monofunctional biosynthetic peptidoglycan transglycosylase (EC 2.4.2.-)	mtgA	BPSL2975	3548521	3549291	-	0.676	256	mtgA	0	monofunctional biosynthetic peptidoglycan transglycosylase	Cell wall/membrane biogenesis genes	CytoplasmicMembrane	9.82
1356	0.678425	0.779523	0.519037	4.89572	both	all	1356	Shikimate 5-dehydrogenase I alpha (EC 1.1.1.25)	aroE	BPSL2976	3549312	3550190	-	0.73	292	aroE	0	shikimate 5-dehydrogenase	Amino acid transport and metabolism genes	Cytoplasmic	9.26	[20]
1357	0.220308	1.0949	0.983866	1.02338	both	all	1357	Exoribonuclease II (EC 3.1.13.1)	BPSL2977	BPSL2977	3550187	3552265	-	0.69	692	-	0	putative exoribonuclease II	Transcription genes	Cytoplasmic	9.97
1358	0.226549	1.58542			none	all	1358	Putative esterase, FIGfam005057	BPSL2978	BPSL2978	3552389	3552958	-	0.679	189	-	0	hypothetical protein	General function prediction only genes	Unknown*
1359	0.865389	-0.160879			none	all	1359	UDP-N-acetylmuramate:L-alanyl-gamma-D-glutamyl-meso-diaminopimelate ligase (EC 6.3.2.-)	mpl	BPSL2979	3552955	3554439	-	0.68	494	mpl	0	UDP-N-acetylmuramate:L-alanyl-gamma-D-glutamyl-me so-diaminopimelate ligase	Cell wall/membrane biogenesis genes	Unknown*
1360					none	none	1360	hypothetical protein	no homolog											Unknown
1361	0.112408	-1.13653	0.238955	0	culture only	all	1361	Predicted nucleotidyltransferase	BPSL2980	BPSL2980	3554561	3555217	+	0.644	218	-	0	hypothetical protein	Not in COGs genes	Cytoplasmic	8.96
1362	0.0534609	-1.33161	0.915946	1.19428	both	all	1362	Cytochrome c-type biogenesis protein ResA	BPSL2981	BPSL2981	3555288	3555770	+	0.623	160	-	0	putative thioredoxin-related protein	Energy production and conversion genes	Periplasmic	9.76
1363	0.0550617	1.32103	0.0227424	2.00511	both	all	1363	3-dehydroquinate dehydratase II (EC 4.2.1.10)	aroQ1	BPSL2982	3555966	3556418	+	0.645	150	aroQ1	0	3-dehydroquinate dehydratase	Amino acid transport and metabolism genes	Cytoplasmic	9.97
1364	0.73909	0.476834	0.00865003	1.87774	both	all	1364	Biotin carboxyl carrier protein of acetyl-CoA carboxylase	accB	BPSL2983	3556486	3556959	+	0.662	157	accB	0	acetyl-CoA carboxylase	Lipid transport and metabolism genes	Cytoplasmic	8.96
1365	0.387795	0.639529	0.010916	0.713211	both	all	1365	Biotin carboxylase of acetyl-CoA carboxylase (EC 6.3.4.14)	accC	BPSL2984	3557044	3558411	+	0.644	455	accC	0	acetyl-CoA carboxylase	Lipid transport and metabolism genes	Cytoplasmic	9.97
1366	0.984236	-0.0314485	0.0537814	0.279995	both	all	1366	Ribosomal protein L11 methyltransferase (EC 2.1.1.-)	prmA	BPSL2985	3558414	3559316	+	0.689	300	prmA	0	ribosomal protein L11 methyltransferase	Translation genes	Cytoplasmic	9.97
1367	0.68359	-0.505056	0.0386447	0	culture only	all	1367	Probable transmembrane protein	BPSL2986	BPSL2986	3559364	3560773	+	0.723	469	-	0	hypothetical protein	Not in COGs genes	Unknown
1368	0.101361	1.12156	0.108436	1.22963	both	all	1368	Thiol peroxidase, Tpx-type (EC 1.11.1.15)	tpx	BPSL2987	3560841	3561344	+	0.669	167	tpx	0	thiol peroxidase	Posttranslational modification, protein turnover, chaperones genes	Periplasmic	9.44
1369	0.30793	-0.602048	0.0219005	2.2892	both	all	1369	Sugar kinases, ribokinase family	BPSL2988	BPSL2988	3561445	3562383	+	0.652	312	-	0	putative sugar kinase	Carbohydrate transport and metabolism genes	Cytoplasmic	8.96
1370	0.45416	-0.649652	0.337015	1.10903	both	all	1370	Outer membrane lipoprotein	BPSL2989	BPSL2989	3562407	3562880	+	0.738	157	-	0	putative lipoprotein	Cell wall/membrane biogenesis genes	OuterMembrane	9.45
1371	0.0505096	-1.30087	0.431678	1.14991	both	all	1371	Low-complexity acidic protein, XCC2875 type	hctB	BPSL2990	3563128	3563709	-	0.656	193	hctB	0	histone H1-like protein	Not in COGs genes	Unknown
1372	0.0499964	-0.95853	0.0232835	3.00635	both	all	1372	Ribonucleotide reductase of class Ia (aerobic), beta subunit (EC 1.17.4.1)	nrdB	BPSL2991	3564144	3565196	-	0.618	350	nrdB	0	ribonucleotide-diphosphate reductase beta subunit	Nucleotide transport and metabolism genes	Cytoplasmic	9.97
1373	0.535466	1.13901			none	all	1373	hypothetical protein	no homolog											Unknown
1374	0.0555595	0.888863	0.0439159	1.73545	both	all	1374	Ribonucleotide reductase of class Ia (aerobic), alpha subunit (EC 1.17.4.1)	BPSL2992	BPSL2992	3565723	3568710	-	0.667	995	-	0	ribonucleotide-diphosphate reductase alpha subunit	Nucleotide transport and metabolism genes	Cytoplasmic	9.97
1375	0.0526154	-2.01715			none	all	1375	N-acetylmuramoyl-L-alanine amidase (EC 3.5.1.28) AmpD	ampD	BPSL2993a	3569181	3569771	-	0.685	196	ampD	0	N-acetylmuramyl-L-alanine amidase	Defense mechanisms genes	Cytoplasmic	9.97
1376	0.689388	-0.895183	0.19417	0	culture only	culture&T6	1376	Pyrimidine deaminase	BPSL2993a	BPSL2993	3569768	3570088	-	0.72	106	-	0	hypothetical protein	Not in COGs genes	Unknown
1377	0.00400182	-2.44036			none	all	1377	FIG001154: CcsA-related protein	BPSL2994	BPSL2994	3570102	3571001	-	0.707	299	-	0	hypothetical protein	General function prediction only genes	CytoplasmicMembrane	10	[20]
1378	0.103011	-0.966714	0.538167	0.907179	both	all	1378	Signal recognition particle, subunit Ffh SRP54 (TC 3.A.5.1.1)	ffh	BPSL2995	3571089	3572456	+	0.668	455	ffh	0	signal recognition particle protein	Intracellular trafficking and secretion genes	CytoplasmicMembrane	7.88
1379	0.991812	0.00873469	0.0430464	0	culture only	all	1379	Hypoxanthine-guanine phosphoribosyltransferase (EC 2.4.2.8)	BPSL2996	BPSL2996	3572554	3573105	+	0.64	183	-	0	hypoxanthine-guanine phosphoribosyltransferase	Nucleotide transport and metabolism genes	Cytoplasmic	9.97
1380	0.570707	0.698346			none	all	1380	Multiple antibiotic resistance (MarC) -related proteins	BPSL2997	BPSL2997	3573296	3573898	-	0.663	200	-	0	MarC family integral membrane protein	Intracellular trafficking and secretion genes	CytoplasmicMembrane	10
1381	0.586043	-0.419996	0.0450296	1.21945	both	all	1381	Prolyl-tRNA synthetase (EC 6.1.1.15)	proS	BPSL2998	3573930	3575666	-	0.665	578	proS	0	prolyl-tRNA synthetase	Translation genes	Cytoplasmic	10
1382	0.0211288	-1.04104	0.591769	0	culture only	all	1382	Adenosine (5&#39;)-pentaphospho-(5&#39;&#39;)-adenosine pyrophosphohydrolase (EC 3.6.1.-)	BPSL2999	BPSL2999	3575884	3576534	+	0.639	216	-	0	dinucleoside polyphosphate hydrolase	General function prediction only genes	Cytoplasmic	9.97
1383	0.351441	-1.0439	0.158148	0.682111	both	all	1383	FIG005426: hypothetical protein	BPSL3000	BPSL3000	3576590	3577177	+	0.617	195	-	0	putative lipoprotein	Not in COGs genes	Unknown
1384	0.572765	-0.476049	0.0592788	0	culture only	all	1384	Glutamate 5-kinase (EC 2.7.2.11)	proB	BPSL3002	3578983	3580101	-	0.684	372	proB	0	gamma-glutamyl kinase	Amino acid transport and metabolism genes	Cytoplasmic	9.97
1385	0.558641	-0.501916	0.262001	1.43757	both	all	1385	COG0536: GTP-binding protein Obg	obgE	BPSL3003	3580186	3581304	-	0.664	372	-	0	putative conserved GTP-binding protein	General function prediction only genes	Cytoplasmic	8.96
1386	5.18523e-07	1.68321	0.000156823	0.672327	both	all	1386	LSU ribosomal protein L27p	rpmA	BPSL3004	3581489	3581752	-	0.655	87	rpmA	0	50S ribosomal protein L27	Translation genes	Cytoplasmic	9.26
1387	2.38509e-05	1.40809	0.670234	0.723206	both	all	1387	LSU ribosomal protein L21p	rplU	BPSL3005	3581781	3582092	-	0.561	103	rplU	0	50S ribosomal protein L21	Translation genes	Cytoplasmic	9.26
1388					none	none	1388	hypothetical protein	no homolog											Unknown
1389	0.751742	-0.244947	0.747998	0.797636	both	all	1389	FIG002203: Octaprenyl-diphosphate synthase (EC 2.5.1.-)	ispB	BPSL3006	3582308	3583306	+	0.633	332	ispB	0	octaprenyl-diphosphate synthase	Coenzyme transport and metabolism genes	Cytoplasmic	9.97
1390	0.888945	0.129652			none	all	1390	Magnesium and cobalt efflux protein CorC	BPSL3007	BPSL3007	3583587	3584882	+	0.634	431	-	0	hypothetical protein	Inorganic ion transport and metabolism genes	CytoplasmicMembrane	7.88
1391	NA	-1.39278			none	culture only	1391	hypothetical protein	no homolog											Unknown
1392	NA	2.04202			none	T6 only	1392	Type IV fimbrial assembly, ATPase PilB	BPSL3008	BPSL3008	3584982	3586241	+	0.72	419	-	0	putative type IV pilus assembly protein	Intracellular trafficking and secretion genes	Cytoplasmic	9.97
1393	NA	-1.39278	0.367526	0	culture only	culture only	1393	Type IV fimbrial assembly protein PilC	pilC	BPSL3009	3586238	3587455	+	0.724	405	pilC	0	type IV pilus assembly protein PilC	Intracellular trafficking and secretion genes	CytoplasmicMembrane	10
1394	NA	1.51959			none	all	1394	Leader peptidase (Prepilin peptidase) (EC 3.4.23.43) / N-methyltransferase (EC 2.1.1.-)	gspO	BPSL3010	3587485	3588414	+	0.705	309	gspO	0	type IV prepilin leader peptide type M1	Posttranslational modification, protein turnover, chaperones genes	CytoplasmicMembrane	10
1395	NA	0.737167			none	all	1395	Dephospho-CoA kinase (EC 2.7.1.24)	coaE	BPSL3011	3588418	3589029	+	0.677	203	coaE	0	dephospho-CoA kinase	Coenzyme transport and metabolism genes	Cytoplasmic	9.97
1396	0.0410188	-1.00097	0.221924	0	culture only	all	1396	FIG002842: hypothetical protein	BPSL3012	BPSL3012A	3589178	3589933	+	0.628	251	-	0	hypothetical protein	Function unknown genes	Cytoplasmic	8.96
1397	0.943556	-0.120648			none	all	1397	FIG003276: zinc-binding protein	BPSL3012a	BPSL3012	3589969	3590172	+	0.667	67	-	0	hypothetical protein	Function unknown genes	Unknown
1398	0.755964	0.545845			none	all	1398	Mutator mutT protein (7,8-dihydro-8-oxoguanine-triphosphatase) (EC 3.6.1.-)	BPSL3013	BPSL3013	3590308	3590757	-	0.684	149	-	0	putative NUDIX hydrolase	General function prediction only genes	Cytoplasmic	8.96
1399	NA	1.17604			none	T6 only	1399	Chromosomal replication initiator protein DnaA	BPSL2819	BPSL2819	3371297	3372022	+	0.707	241	-	0	hypothetical protein	Replication, recombination and repair genes	Unknown
1400	0.0769712	1.61309	0.00386433	0	culture only	all	1400	Phosphoserine phosphatase (EC 3.1.3.3)	BPSL2820	BPSL2820	3372044	3372730	+	0.645	228	-	0	hypothetical protein	Amino acid transport and metabolism genes	Cytoplasmic	9.97
1401	0.216914	1.29939	0.247971	0.33859	both	all	1401	Poly(A) polymerase (EC 2.7.7.19)	BPSL2821	BPSL2821	3372727	3374274	+	0.7	515	-	0	putative polynucleotide adenylyltransferase	Translation genes	Cytoplasmic	9.97
1402	0.568524	-0.62153	0.543416	0	culture only	all	1402	2-amino-4-hydroxy-6-hydroxymethyldihydropteridine pyrophosphokinase (EC 2.7.6.3)	BPSL2822	BPSL2822	3374311	3374838	+	0.676	175	-	0	putative 2-amino-4-hydroxy-6-hydroxymethyldihydropteridine pyrophosphokinase	Coenzyme transport and metabolism genes	Cytoplasmic	9.97
1403	NA	0.936372			none	all	1403	Deoxyadenosine kinase (EC 2.7.1.76) / Deoxyguanosine kinase (EC 2.7.1.113)	BPSL2823	BPSL2823	3374835	3375518	+	0.677	227	-	0	putative deoxyguanosine kinase/deoxyadenosine kinase	Nucleotide transport and metabolism genes	Unknown
1404	NA	0.891908	0.041952	1.60836	both	all	1404	3-methyl-2-oxobutanoate hydroxymethyltransferase (EC 2.1.2.11)	panB	BPSL2824	3375583	3376398	+	0.694	271	panB	0	3-methyl-2-oxobutanoate hydroxymethyltransferase	Coenzyme transport and metabolism genes	Cytoplasmic	8.96
1405	NA	0.864037	0.323916	0	culture only	all	1405	Para-aminobenzoate synthase, aminase component (EC 2.6.1.85) / Aminodeoxychorismate lyase (EC 4.1.3.38)	BPSL2825	BPSL2825	3376582	3378600	-	0.723	672	pabB	0	hypothetical protein	Coenzyme transport and metabolism genes	Cytoplasmic	8.96	[9][28][2][20]
1406	0.660183	0.402044	0.854794	0.942979	both	all	1406	Glutamate N-acetyltransferase (EC 2.3.1.35) / N-acetylglutamate synthase (EC 2.3.1.1)	argJ	BPSL3015	3591644	3592885	-	0.678	413	argJ	0	bifunctional ornithine acetyltransferase/N-acetylglutamate synthase protein	Amino acid transport and metabolism genes	Cytoplasmic	9.97
1407	0.281535	1.30997			none	all	1407	Protein export cytoplasm protein SecA ATPase RNA helicase (TC 3.A.5.1.1)	secA	BPSL3016	3593040	3595835	-	0.654	931	secA	0	translocase	Intracellular trafficking and secretion genes	Unknown*
1408			0.300109	0	culture only	T5 only	1408	hypothetical protein	no homolog											Cytoplasmic	8.96
1409	0.117303	-1.53716	0.00795258	0	culture only	all	1409	FIG006972: hypothetical protein	BPSL3017	BPSL3017	3596439	3596918	+	0.727	159	-	0	hypothetical protein	Not in COGs genes	Unknown
1410	0.00662326	-1.31655			none	all	1410	UDP-3-O-[3-hydroxymyristoyl] N-acetylglucosamine deacetylase (EC 3.5.1.-)	lpxC	BPSL3018	3597311	3598228	-	0.636	305	envA	0	UDP-3-O-[3-hydroxymyristoyl] N-acetylglucosamine deacetylase	Cell wall/membrane biogenesis genes	Cytoplasmic	9.97
1411	0.721216	0.276569	0.562603	0	culture only	all	1411	Peroxiredoxin	BPSL3019	BPSL3019	3598470	3598976	-	0.677	168	-	0	putative redoxin	Posttranslational modification, protein turnover, chaperones genes	Unknown
1412	0.176801	-0.688498	0.28362	0.887084	both	all	1412	Cell division protein FtsZ (EC 3.4.24.-)	ftsZ	BPSL3020	3599162	3600358	-	0.678	398	ftsZ	0	cell division protein FtsZ	Cell cycle control, mitosis and meiosis genes	Cytoplasmic*	9.12
1413	0.708126	0.317843	0.0455299	0.581279	both	all	1413	Cell division protein FtsA	ftsA	BPSL3021	3600467	3601699	-	0.655	410	ftsA	0	cell division protein FtsA	Cell cycle control, mitosis and meiosis genes	Cytoplasmic	9.97
1414	0.385275	-0.730717	0.579623	0	culture only	all	1414	Cell division protein FtsQ	ftsQ	BPSL3022	3601726	3602478	-	0.68	250	ftsQ	0	cell division protein FtsQ	Cell wall/membrane biogenesis genes	Unknown
1415	0.856627	0.222768	0.173861	0.805549	both	all	1415	D-alanine--D-alanine ligase (EC 6.3.2.4)	ddl	BPSL3023	3602499	3603437	-	0.669	312	ddlB	0	D-alanine--d-alanine ligase B	Cell wall/membrane biogenesis genes	Cytoplasmic	9.97
1416	0.672794	0.410481	0.638476	1.4029	both	all	1416	UDP-N-acetylmuramate--alanine ligase (EC 6.3.2.8)	murC	BPSL3024	3603439	3604836	-	0.702	465	murC	0	UDP-N-acetylmuramate--L-alanine ligase	Cell wall/membrane biogenesis genes	Cytoplasmic	9.97
1417	0.512458	0.663181	0.0695041	0	culture only	all	1417	UDP-N-acetylglucosamine--N-acetylmuramyl-(pentapeptide) pyrophosphoryl-undecaprenol N-acetylglucosamine transferase (EC 2.4.1.227)	murG	BPSL3025	3604833	3605936	-	0.707	367	murG	0	N-acetylglucosaminyl transferase	Cell wall/membrane biogenesis genes	CytoplasmicMembrane	7.88
1418	0.955186	0.0638874			none	all	1418	Cell division protein FtsW	ftsW	BPSL3026	3606058	3607350	-	0.666	430	ftsW	0	cell division protein FtsW	Cell cycle control, mitosis and meiosis genes	CytoplasmicMembrane	10
1419	0.660183	0.376165	0.750936	1.23341	both	all	1419	UDP-N-acetylmuramoylalanine--D-glutamate ligase (EC 6.3.2.9)	murD	BPSL3027	3607347	3608837	-	0.728	496	murD	0	UDP-N-acetylmuramoyl-L-alanyl-D-glutamate synthetase	Cell wall/membrane biogenesis genes	Cytoplasmic	9.97
1420	0.862102	0.175396	0.402559	0	culture only	all	1420	Phospho-N-acetylmuramoyl-pentapeptide-transferase (EC 2.7.8.13)	mraY	BPSL3028	3608887	3610056	-	0.634	389	mraY	0	phospho-N-acetylmuramoyl-pentapeptide- transferase	Cell wall/membrane biogenesis genes	CytoplasmicMembrane	10
1421	0.84978	-0.397229	0.511977	0.691342	both	all	1421	UDP-N-acetylmuramoylalanyl-D-glutamyl-2,6-diaminopimelate--D-alanyl-D-alanine ligase (EC 6.3.2.10)	no homolog											Unknown*
1422	0.941745	0.0925576	0.0404071	0	culture only	all	1422	UDP-N-acetylmuramoylalanyl-D-glutamate--2,6-diaminopimelate ligase (EC 6.3.2.13)	no homolog											Cytoplasmic	8.96
1423	0.216513	-0.752069	0.715937	1.83849	both	all	1423	Cell division protein FtsI [Peptidoglycan synthetase] (EC 2.4.1.129)	ftsI	BPSL3031	3613015	3614859	-	0.656	614	ftsI	0	peptidoglycan synthetase FtsI	Cell wall/membrane biogenesis genes	CytoplasmicMembrane	9.97
1424	NA	-1.39365			none	all	1424	Cell division protein FtsL	ftsL	BPSL3032	3614856	3615185	-	0.642	109	ftsL	0	cell division protein FtsL	Cell cycle control, mitosis and meiosis genes	Unknown
1425	2.53829e-05	-2.48893	0.269146	0	culture only	all	1425	rRNA small subunit methyltransferase H	mraW	BPSL3033	3615182	3616123	-	0.656	313	mraW	0	S-adenosyl-methyltransferase	Cell wall/membrane biogenesis genes	Cytoplasmic	9.97
1426	0.00971807	-1.54798	0.387676	0	culture only	all	1426	Cell division protein MraZ	mraZ	BPSL3034	3616147	3616575	-	0.629	142	mraZ	0	hypothetical protein	Function unknown genes	Cytoplasmic	9.26
1427	0.0891742	-1.49428	0.0479825	0	culture only	all	1427	2-octaprenyl-3-methyl-6-methoxy-1,4-benzoquinol hydroxylase (EC 1.14.13.-)	BPSL3035	BPSL3035	3616964	3617590	-	0.667	208	-	0	hypothetical protein	Coenzyme transport and metabolism genes	Cytoplasmic	8.96
1428	0.176704	-1.02296	0.361121	1.2737	both	all	1428	Outer membrane protein (porin)	BPSL3036	BPSL3036	3617871	3619031	+	0.646	386	-	0	outer membrane porin	Cell wall/membrane biogenesis genes	OuterMembrane	10
1429	0.912228	0.0756645	0.674059	1.16038	both	all	1429	Long-chain-fatty-acid--CoA ligase (EC 6.2.1.3)	fadD	BPSL3037	3619267	3620940	-	0.645	557	fadD	0	acyl-CoA synthase	Secondary metabolites biosynthesis, transport and catabolism genes	Cytoplasmic	9.97	[20]
1430	0.258816	-0.857593	0.821936	0	culture only	all	1430	Anaerobic dehydrogenases, typically selenocysteine-containing	BPSL3038	BPSL3038	3621080	3623155	-	0.627	691	-	0	putative molybdopterin-containing oxidoreductase	Energy production and conversion genes	Cytoplasmic*	9.12
1431	NA	1.05534			none	T6 only	1431	hypothetical protein	no homolog											Unknown
1432	0.128556	-1.31979	0.704327	1.06434	both	all	1432	Chaperone protein DnaJ	dnaJ	BPSL2826	3378622	3379752	-	0.668	376	dnaJ	0	putative DnaJ chaperone protein	Posttranslational modification, protein turnover, chaperones genes	Cytoplasmic	9.97
1433	NA	-0.0970502			none	all	1433	Chaperone protein DnaK	no homolog											Unknown
1434	0.0749523	-1.3993	0.0203894	1.81666	both	all	1434	Chaperone protein DnaK	dnaK	BPSL2827	3380019	3381971	-	0.65	650	dnaK	0	molecular chaperone DnaK	Posttranslational modification, protein turnover, chaperones genes	Cytoplasmic	9.97
1435	0.70725	-0.487679			none	all	1435	Thiol-disulfide isomerase and thioredoxins	no homolog											Unknown
1436	0.470786	-0.732053	0.0116495	4.7776	both	all	1436	Heat shock protein GrpE	BPSL2829	BPSL2829	3382564	3383121	-	0.685	185	-	0	putative heat shock protein	Posttranslational modification, protein turnover, chaperones genes	Cytoplasmic	9.97
1437	0.275845	-1.68959			none	all	1437	FIG00452619: hypothetical protein	no homolog											Unknown
1438	0.763924	0.641485			none	all	1438	Ribosome-associated heat shock protein implicated in the recycling of the 50S subunit (S4 paralog)	hslR	BPSL2830	3383618	3384025	-	0.694	135	hslR	0	putative heat shock protein 15	Translation genes	Cytoplasmic	9.97
1439	0.406319	-0.681109	0.537255	0	culture only	all	1439	Ferrochelatase, protoheme ferro-lyase (EC 4.99.1.1)	hemH	BPSL2831	3384031	3385134	-	0.694	367	-	0	ferrochelatase	Coenzyme transport and metabolism genes	Cytoplasmic	9.97
1440	0.0667772	-1.29804	0.148004	0	culture only	all	1440	Heat-inducible transcription repressor HrcA	hrcA	BPSL2832	3385307	3386329	-	0.667	340	-	0	heat-inducible transcription repressor	Transcription genes	Unknown
1441	0.400376	-1.0303	0.0556112	0	culture only	all	1441	NAD kinase (EC 2.7.1.23)	ppnK	BPSL2833	3386463	3387365	+	0.676	300	ppnK	0	inorganic polyphosphate/ATP-NAD kinase	Carbohydrate transport and metabolism genes	Cytoplasmic	9.26
1442	0.917247	0.134126	0.116903	0	culture only	all	1442	DNA repair protein RecN	BPSL2834	BPSL2834	3387395	3389044	+	0.716	549	-	0	putative RecN DNA repair protein	Replication, recombination and repair genes	Cytoplasmic	9.97
1443	0.512458	0.689817	0.265101	0	culture only	all	1443	Glutamate-ammonia-ligase adenylyltransferase (EC 2.7.7.42)	glnE	BPSL2835	3389443	3392226	-	0.722	927	glnE	0	putative glutamate-ammonia-ligase adenylyltransferase	Posttranslational modification, protein turnover, chaperones genes	Cytoplasmic	8.96	[20]
1444	0.861464	-0.149848	0.423114	0	culture only	all	1444	FIG005080: Possible exported protein	BPSL2836	BPSL2836	3392387	3396580	+	0.726	1397	-	0	hypothetical protein	Function unknown genes	Unknown		[20]
1445	0.311172	-0.927343	0.195941	0	culture only	all	1445	FIG003879: Predicted amidohydrolase	BPSL2837	BPSL2837	3396632	3397459	+	0.709	275	-	0	putative carbon-nitrogen hydrolase protein	General function prediction only genes	Cytoplasmic	9.97
1446	0.766819	0.308829	0.0557094	1.36296	both	all	1446	TldD protein, part of proposed TldE/TldD proteolytic complex (PMID 12029038)	tldD	BPSL2838	3397539	3399035	+	0.697	498	tldD	0	putative DNA gyrase control protein	General function prediction only genes	Cytoplasmic	9.97
1447	0.672794	0.342289	0.0389942	0.402327	both	all	1447	2-keto-3-deoxy-D-arabino-heptulosonate-7-phosphate synthase I alpha (EC 2.5.1.54)	aroG	BPSL2839	3399445	3400518	+	0.668	357	aroG	0	3-deoxy-7-phosphoheptulonate synthase	Amino acid transport and metabolism genes	Cytoplasmic	9.97
1448	0.00599671	-1.82789	0.0189036	0.108911	both	all	1448	Flavohemoprotein (Hemoglobin-like protein) (Flavohemoglobin) (Nitric oxide dioxygenase) (EC 1.14.12.17)	hmpA	BPSL2840	3400797	3402005	-	0.678	402	hmpA	0	flavohemoprotein	Energy production and conversion genes	Cytoplasmic	9.97
1449					none	none	1449	FIG00457822: hypothetical protein	no homolog											Unknown
1450	0.0524206	-1.93386	0.0467622	0	culture only	all	1450	Cob(I)alamin adenosyltransferase PduO (EC 2.5.1.17)	BPSL2841	BPSL2841	3402117	3402689	-	0.737	190	-	0	hypothetical protein	Function unknown genes	Cytoplasmic	9.97
1451					none	none	1451	hypothetical protein	no homolog											Unknown
1452	0.685711	-0.537433			none	all	1452	D-Lactate dehydrogenase, cytochrome c-dependent (EC 1.1.2.4)	BPSL2842	BPSL2842	3402853	3404262	+	0.709	469	-	0	putative FAD-binding oxidase	Energy production and conversion genes	Cytoplasmic	9.97
1453	0.669505	-0.653846	0.00204096	0	culture only	all	1453	Glycolate dehydrogenase (EC 1.1.99.14), subunit GlcD	glcD	BPSL2843	3404327	3405820	+	0.691	497	glcD	0	putative glycolate oxidase subunit GlcD	Energy production and conversion genes	Cytoplasmic	9.97
1454	0.71075	-0.610203	0.380082	0	culture only	all	1454	Glycolate dehydrogenase (EC 1.1.99.14), FAD-binding subunit GlcE	glcE	BPSL2844	3405922	3407010	+	0.726	362	glcE	0	putative glycolate oxidase subunit GlcE	Energy production and conversion genes	Unknown
1455	0.908392	0.24368			none	all	1455	Glycolate dehydrogenase (EC 1.1.99.14), iron-sulfur subunit GlcF	glcF	BPSL2845	3407017	3408243	+	0.695	408	glcF	0	putative glycolate oxidase iron-sulfur subunit	Energy production and conversion genes	CytoplasmicMembrane	7.88
1456	NA	1.1563	0.597199	0	culture only	all	1456	hypothetical protein YggS, proline synthase co-transcribed bacterial homolog PROSC	BPSL2846	BPSL2846	3408489	3409187	+	0.717	232	-	0	hypothetical protein	General function prediction only genes	Cytoplasmic	9.26
1457	NA	2.14374			none	all	1457	Pyrroline-5-carboxylate reductase (EC 1.5.1.2)	BPSL2847	BPSL2847	3409222	3410034	+	0.731	270	-	0	pyrroline-5-carboxylate reductase	Amino acid transport and metabolism genes	Cytoplasmic	9.26
1458	NA	3.2147			none	T5&T6	1458	hypothetical protein	no homolog											Unknown
1459	0.824636	-0.231948			none	all	1459	4-hydroxybenzoate polyprenyltransferase (EC 2.5.1.39)	ubiA	BPSL2861	3422301	3423251	-	0.66	316	ubiA	0	4-hydroxybenzoate octaprenyltransferase	Coenzyme transport and metabolism genes	CytoplasmicMembrane	10
1460	0.0600373	-2.69766			none	all	1460	hypothetical protein	no homolog											Unknown
1461	0.000201964	-2.15364	0.00178041	0.0791883	both	all	1461	Non-specific DNA-binding protein Dps / Iron-binding ferritin-like antioxidant protein / Ferroxidase (EC 1.16.3.1)	BPSL2863	BPSL2863	3424448	3424936	-	0.644	162	dpsA	0	putative ferritin DPS-family DNA binding protein	Inorganic ion transport and metabolism genes	Cytoplasmic	9.26	[33]
1462	NA	0.785931			none	all	1462	FIG00453217: hypothetical protein	no homolog											Unknown
1463	0.0193004	-1.3835	0.209833	0.760679	both	all	1463	Catalase (EC 1.11.1.6) / Peroxidase (EC 1.11.1.7)	katG	BPSL2865	3425408	3427654	-	0.692	748	katG	0	catalase-peroxidase protein	Inorganic ion transport and metabolism genes	Cytoplasmic	9.26	[33]
1464	0.294393	-1.17359			none	all	1464	hypothetical protein	no homolog											Unknown
1465	0.0882293	-1.03831	0.0387213	0	culture only	all	1465	Hydrogen peroxide-inducible genes activator	oxyR	BPSL2866	3428080	3429039	-	0.656	319	oxyR	0	oxidative stress regulatory protein	Transcription genes	Cytoplasmic	9.97	[33]
1466					none	none	1466	hypothetical protein	no homolog											Unknown
1467	0.690646	0.611041	0.15642	0	culture only	all	1467	ATP-dependent DNA helicase RecG (EC 3.6.1.-)	recG	BPSL2867	3429175	3431421	-	0.733	748	recG	0	putative ATP-dependent DNA helicase	Replication, recombination and repair genes	Cytoplasmic	9.97
1468	0.911988	0.134138	0.744095	0	culture only	all	1468	S-adenosylmethionine:tRNA ribosyltransferase-isomerase (EC 5.-.-.-)	queA	BPSL2868	3432038	3433120	+	0.716	360	queA	0	S-adenosylmethionine:tRNA ribosyltransferase-isomerase	Translation genes	Cytoplasmic	9.97
1469	0.465296	1.29663			none	all	1469	Phosphoadenylyl-sulfate reductase [thioredoxin] (EC 1.8.4.8) / Adenylyl-sulfate reductase [thioredoxin] (EC 1.8.4.10)	cysH	BPSL0958	1116164	1116913	+	0.7	249	cysH	0	phosphoadenosine phosphosulfate reductase	Coenzyme transport and metabolism genes	Cytoplasmic	9.97
1470	NA	-0.529297	0.116159	#DIV/0!	J774 only	culture&T6	1470	Oxidoreductase probably involved in sulfite reduction	BPSL0957	BPSL0957	1115625	1116167	+	0.713	180	-	0	hypothetical protein	Function unknown genes	Unknown
1471	0.0307538	3.56125	0.350103	0	culture only	all	1471	Chromate transport protein ChrA	BPSL0882	BPSL0882	1023539	1024744	-	0.744	401	-	0	putative chromate transporter protein	Inorganic ion transport and metabolism genes	CytoplasmicMembrane	10
1472	NA	-1.03481			none	all	1472	FIG00454187: hypothetical protein	BPSL0881	BPSL0881	1021502	1022770	+	0.666	422	-	0	hypothetical protein	Not in COGs genes	CytoplasmicMembrane	9.82
1473	0.00148258	1.32602	0.308046	1.32577	both	all	1473	Superoxide dismutase [Fe] (EC 1.15.1.1)	sodB	BPSL0880	1020489	1021067	+	0.622	192	sodB	0	putative superoxide dismutase	Inorganic ion transport and metabolism genes	Periplasmic	9.44
1474	0.549402	1.02723	0.370365	#DIV/0!	J774 only	all	1474	Exodeoxyribonuclease VII large subunit (EC 3.1.11.6)	xseA	BPSL0879	1018910	1020292	+	0.74	460	-	0	exodeoxyribonuclease VII large subunit	Replication, recombination and repair genes	Cytoplasmic	9.97
1475	NA	-1.28972			none	all	1475	hypothetical protein	no homolog											Cytoplasmic	8.96
1476	0.151243	-1.03216			none	all	1476	UPF0434 protein YcaR	BPSL0877	BPSL0877	1017244	1017450	-	0.676	68	-	0	hypothetical protein	Function unknown genes	Unknown
1477	0.927728	0.141974	0.132012	1.88295	both	all	1477	3-deoxy-manno-octulosonate cytidylyltransferase (EC 2.7.7.38)	kdsB	BPSL0876	1016279	1017115	-	0.704	278	kdsB	0	3-deoxy-manno-octulosonate cytidylyltransferase	Cell wall/membrane biogenesis genes	Cytoplasmic	9.97
1478	0.774335	-0.165955	0.20555	1.63941	both	all	1478	Adenylate kinase (EC 2.7.4.3)	adk	BPSL0875	1015408	1016070	-	0.653	220	adk	0	adenylate kinase	Nucleotide transport and metabolism genes	Cytoplasmic	9.97
1479	0.831089	0.322005	0.792282	1.19058	both	all	1479	3-oxoacyl-[acyl-carrier protein] reductase (EC 1.1.1.100)	BPSL0874	BPSL0874	1014452	1015210	-	0.704	252	-	0	putative short-chain dehydrogenase family protein	General function prediction only genes	Cytoplasmic	9.97
1480	NA	2.73261			none	T6 only	1480	hypothetical protein	no homolog											Unknown
1481	0.0541806	1.9232			none	all	1481	Protein sirB1	BPSL0873	BPSL0873	1013341	1014183	+	0.681	280	-	0	hypothetical protein	Function unknown genes	Cytoplasmic	8.96
1482	0.778728	0.347461			none	all	1482	Proposed peptidoglycan lipid II flippase MurJ	BPSL0872	BPSL0872	1011781	1013331	+	0.661	516	-	0	MviN-like protein	General function prediction only genes	CytoplasmicMembrane	10
1483					none	none	1483	hypothetical protein	no homolog											Unknown
1484	0.000183431	1.43053			none	all	1484	SSU ribosomal protein S20p	rpsT	BPSL0871	1011098	1011376	-	0.634	92	rpsT	0	30S ribosomal protein S20	Translation genes	Cytoplasmic	9.26
1485	0.75831	-0.310586			none	all	1485	Histone acetyltransferase HPA2 and related acetyltransferases	BPSL0870	BPSL0870	1010519	1010854	+	0.598	111	-	0	hypothetical protein	Not in COGs genes	Unknown
1486	0.00100356	-1.59339	0.0216722	1.64854	both	all	1486	Ornithine carbamoyltransferase (EC 2.1.3.3)	argF	BPSL0869	1009176	1010105	-	0.639	309	argF	0	ornithine carbamoyltransferase	Amino acid transport and metabolism genes	Cytoplasmic	9.97
1487	0.572512	0.60053	0.809896	1.47384	both	all	1487	UDP-N-acetylenolpyruvoylglucosamine reductase (EC 1.1.1.158)	murB	BPSL0868	1007935	1008984	+	0.712	349	murB	0	putative UDP-N-acetylenolpyruvoylglucosamine reductase	Cell wall/membrane biogenesis genes	Cytoplasmic	9.97
1488	0.984394	-0.01467	0.00384732	0.479609	both	all	1488	UPF0234 protein YajQ	BPSL0867	BPSL0867	1007313	1007798	-	0.591	161	-	0	hypothetical protein	Function unknown genes	Cytoplasmic	9.97
1489	0.0569635	1.41568	0.369291	0	culture only	all	1489	Acyl-phosphate:glycerol-3-phosphate O-acyltransferase PlsY	BPSL0866	BPSL0866	1006472	1007083	+	0.672	203	-	0	hypothetical protein	Function unknown genes	CytoplasmicMembrane	10
1490	NA	1.50556			none	T6 only	1490	Long-chain-fatty-acid--CoA ligase (EC 6.2.1.3)	no homolog											Cytoplasmic	8.96
1491	0.717774	-0.434498	0.00488713	30.5037	both	all	1491	Sulfite reductase [NADPH] hemoprotein beta-component (EC 1.8.1.2)	cysI	BPSL0956	1113921	1115600	+	0.658	559	cysI	0	putative sulfite reductase	Inorganic ion transport and metabolism genes	Cytoplasmic	9.97
1492	0.932239	0.078709	0.0500922	0	culture only	all	1492	Cys regulon transcriptional activator CysB	BPSL0955	BPSL0955	1112760	1113701	-	0.645	313	-	0	cys regulon transcriptional activator	Transcription genes	Cytoplasmic	9.97
1493	0.164492	-0.92555	0.446487	#DIV/0!	J774 only	all	1493	Integrase	intA	BPSL0081	92536	93765	+	0.598	409	intA	GI_1	putative phage integrase	Replication, recombination and repair genes	Cytoplasmic	8.96
1494	NA	0.313835			none	all	1494	DNA primase (EC 2.7.7.-), phage-associated	BPSL0082	BPSL0082	94413	97280	-	0.668	955	-	GI_1	hypothetical protein	Function unknown genes	Unknown
1495	NA	2.17992			none	T6 only	1495	FIG00456338: hypothetical protein	no homolog											Unknown
1496	NA	-0.892168			none	culture&T6	1496	FIG00454205: hypothetical protein	BPSL0083	BPSL0083	97405	97746	-	0.643	113	-	GI_1	hypothetical protein	Not in COGs genes	Unknown
1497	NA	-0.392095			none	all	1497	FIG00455331: hypothetical protein	no homolog											Unknown
1498	NA	0.0454684			none	all	1498	FIG00455391: hypothetical protein	no homolog											Cytoplasmic	8.96
1499	0.648775	-0.569945			none	all	1499	FIG00460948: hypothetical protein	no homolog											Unknown
1500	0.689388	-0.311631	0.0898237	0	culture only	all	1500	hypothetical protein	no homolog											Cytoplasmic	8.96
1501	0.78161	-0.341623			none	all	1501	transposon resolvase	tnpR	BPSS0386	532668	533243	+	0.594	191	tnpR	GI_13	transposon Tn2501 resolvase	Replication, recombination and repair genes	Cytoplasmic	8.96
1502	NA	1.52864			none	all	1502	FIG00462982: hypothetical protein	BPSL2568	BPSL2568	3097526	3098041	+	0.698	171	-	GI_9	hypothetical protein	General function prediction only genes	Unknown
1503	NA	-1.3949	0.746534	0	culture only	all	1503	hypothetical protein	no homolog											CytoplasmicMembrane	10
1504	0.164869	-1.46419			none	all	1504	Endoribonuclease L-PSP	BPSL1082	BPSL1082	1253042	1253509	-	0.65	155	-	0	hypothetical protein	Translation genes	Unknown
1505	0.0266196	-1.56256			none	all	1505	SAM-dependent methyltransferases	no homolog											Cytoplasmic	8.96
1506	NA	2.04202			none	T5&T6	1506	hypothetical protein	no homolog											Unknown
1507	0.348542	-1.01652			none	all	1507	FIG00455622: hypothetical protein	BPSL2082	BPSL2082	2501376	2501753	-	0.571	125	-	0	hypothetical protein	Not in COGs genes	Unknown
1508	0.724512	-0.403154	0.680864	0	culture only	all	1508	Transcriptional regulator, MerR family	BPSL2084	BPSL2084A	2503503	2505482	-	0.684	659	-	0	putative bifunctional protein	Secondary metabolites biosynthesis, transport and catabolism genes	CytoplasmicMembrane	9.27
1509	0.205482	-1.2816			none	all	1509	hypothetical protein	no homolog											Unknown
1510	0.266746	-0.880566			none	all	1510	Transcriptional regulator, MerR family	BPSL0938	BPSL0938A	1089651	1090214	+	0.635	187	-	0	putative DNA-binding protein	Transcription genes	Cytoplasmic	9.97
1511	NA	1.61601			none	all	1511	Ribulose-5-phosphate 4-epimerase and related epimerases and aldolases	BPSL0937	BPSL0937	1088737	1089519	-	0.685	260	-	0	hypothetical protein	Carbohydrate transport and metabolism genes	Cytoplasmic	9.97
1512	NA	-0.647983	0.412399	0	culture only	all	1512	Uncharacterized protein conserved in bacteria	BPSL0935	BPSL0935	1087055	1087744	-	0.696	229	-	0	hypothetical protein	Function unknown genes	Cytoplasmic	8.96
1513	NA	-0.540195			none	all	1513	Epoxide hydrolase (EC 3.3.2.9)	BPSL0934	BPSL0934	1085948	1086844	+	0.725	298	-	0	putative hydrolase	General function prediction only genes	Unknown
1514					none	none	1514	hypothetical protein	no homolog											Unknown
1515	0.918532	0.200745	0.375989	0	culture only	all	1515	Transcriptional regulator	BPSL0933	BPSL0933	1084930	1085826	-	0.727	298	-	0	LysR family transcriptional regulator	Transcription genes	Unknown
1516	0.416321	-0.800427			none	all	1516	Transcriptional regulator, LysR family	BPSL0932	BPSL0932	1083766	1084728	-	0.687	320	-	0	LysR family transcriptional regulator	Transcription genes	Cytoplasmic	9.97
1517	NA	2.94811			none	T5&T6	1517	hypothetical protein	no homolog											Unknown
1518	NA	0.0231857			none	culture&T6	1518	hypothetical protein	no homolog											Unknown
1519	NA	2.11855			none	all	1519	Protein yobA precursor	BPSL0931	BPSL0931	1083389	1083754	+	0.705	121	-	0	putative copper resistance protein	General function prediction only genes	Periplasmic	9.76
1520	0.333909	1.43936	0.397999	0	culture only	all	1520	Ribosomal small subunit pseudouridine synthase A (EC 4.2.1.70)	BPSL0930	BPSL0930	1082519	1083241	-	0.694	240	-	0	putative ribosomal small subunit pseudouridine synthase A	Translation genes	Cytoplasmic	9.97
1521	0.775068	-0.430222			none	all	1521	FIG00452884: hypothetical protein	BPSL0929	BPSL0929	1082214	1082486	-	0.586	90	-	0	hypothetical protein	Not in COGs genes	CytoplasmicMembrane	9.82
1522	0.6669	-0.886372			none	all	1522	Nucleoside-diphosphate-sugar epimerases	BPSL0928	BPSL0928	1081196	1082221	+	0.728	341	-	0	hypothetical protein	Carbohydrate transport and metabolism genes	Cytoplasmic	8.96
1523	0.739376	-0.271754	0.028027	1.68253	both	all	1523	CDP-6-deoxy-delta-3,4-glucoseen reductase-like	no homolog											Cytoplasmic	9.97
1524	0.911988	0.117673	0.0926853	1.22944	both	all	1524	Acetylornithine aminotransferase (EC 2.6.1.11)	argD	BPSL0926	1078621	1079805	-	0.668	394	argD	0	bifunctional N-succinyldiaminopimelate-aminotransferase/acetylornithine transaminase protein	Amino acid transport and metabolism genes	Cytoplasmic	9.97
1525	NA	-1.3194			none	all	1525	Acetyltransferases	BPSL0925	BPSL0925	1078146	1078604	-	0.723	152	-	0	putative acetyltransferase	General function prediction only genes	Unknown
1526	0.262568	-0.995236	0.00323149	0	culture only	all	1526	Branched-chain amino acid transport ATP-binding protein LivF (TC 3.A.1.4.1)	BPSL0924	BPSL0924	1077328	1077996	+	0.65	222	-	0	hypothetical protein	Function unknown genes	Unknown
1527	NA	-1.39278			none	culture&T5	1527	hypothetical protein	no homolog											Unknown
1528	0.203826	1.62338	0.152825	8.46477	both	all	1528	Branched-chain amino acid transport ATP-binding protein LivF (TC 3.A.1.4.1)	BPSL0923	BPSL0923	1076309	1077025	+	0.649	238	-	0	putative ATP-binding ABC transporter protein	Amino acid transport and metabolism genes	Cytoplasmic*	9.12
1529	0.389012	1.25067	0.072818	0.289812	both	all	1529	Branched-chain amino acid transport ATP-binding protein LivG (TC 3.A.1.4.1)	BPSL0922	BPSL0922	1075536	1076309	+	0.649	257	-	0	putative ABC transporter ATP-binding protein	Amino acid transport and metabolism genes	Cytoplasmic*	9.12
1530	0.79473	0.337278			none	all	1530	Branched-chain amino acid transport system permease protein LivM (TC 3.A.1.4.1)	BPSL0921	BPSL0921	1074304	1075473	+	0.662	389	-	0	putative transport system permease protein	Amino acid transport and metabolism genes	CytoplasmicMembrane	10
1531	0.777748	0.392356			none	all	1531	High-affinity branched-chain amino acid transport system permease protein LivH (TC 3.A.1.4.1)	BPSL0920	BPSL0920	1073343	1074293	+	0.648	316	-	0	putative amino-acid transport permease protein	Amino acid transport and metabolism genes	CytoplasmicMembrane	10
1532	0.0705101	1.75447			none	all	1532	hypothetical protein	BPSL0919A	BPSL0919	1072599	1073120	+	0.717	173	-	0	hypothetical protein	Not in COGs genes	Unknown
1533	0.640914	-0.306978	0.0958003	1.74149	both	all	1533	4-hydroxy-3-methylbut-2-enyl diphosphate reductase (EC 1.17.1.2)	ispH	BPSL0919A	1071362	1072342	+	0.68	326	lytB	0	4-hydroxy-3-methylbut-2-enyl diphosphate reductase	Lipid transport and metabolism genes	Cytoplasmic	9.97
1534	0.0569635	-0.960167	0.133108	0	culture only	all	1534	FKBP-type peptidyl-prolyl cis-trans isomerase slpA (EC 5.2.1.8)	BPSL0918	BPSL0918	1070904	1071359	+	0.651	151	-	0	putative FkpB-type peptidyl-prolyl cis-trans isomerase	Posttranslational modification, protein turnover, chaperones genes	Cytoplasmic	8.96	[26][33]
1535			0.35695	0	culture only	none	1535	hypothetical protein	no homolog											Unknown
1536	NA	-1.39278			none	culture&T5	1536	DNA repair protein RadC	radC	BPSL0917	1069929	1070639	-	0.74	236	-	0	putative DNA repair protein	Replication, recombination and repair genes	Cytoplasmic	9.97
1537	4.02449e-06	1.57796	0.028585	1.35463	both	all	1537	LSU ribosomal protein L28p	rpmB	BPSL0916	1069402	1069635	-	0.607	77	rpmB	0	50S ribosomal protein L28	Translation genes	Cytoplasmic	9.26
1538	7.05444e-09	2.24998	0.843386	1.08325	both	all	1538	LSU ribosomal protein L33p @ LSU ribosomal protein L33p, zinc-independent	rpmG	BPSL0915	1069217	1069384	-	0.536	55	rpmG	0	50S ribosomal protein L33	Translation genes	Cytoplasmic	9.26
1539	0.0414853	1.5999	0.508483	0.460549	both	all	1539	L-aspartate oxidase (EC 1.4.3.16)	nadB	BPSL0914	1067448	1069094	-	0.676	548	nadB	0	L-aspartate oxidase	Coenzyme transport and metabolism genes	Cytoplasmic	9.97
1540	0.110021	2.06397	0.877961	0.901048	both	all	1540	Quinolinate phosphoribosyltransferase [decarboxylating] (EC 2.4.2.19)	nadC	BPSL0913	1066371	1067255	+	0.699	294	nadC	0	nicotinate-nucleotide pyrophosphorylase	Coenzyme transport and metabolism genes	Cytoplasmic	8.96
1541	0.922873	-0.0703474	0.597143	0.45037	both	all	1541	Quinolinate synthetase (EC 2.5.1.72)	nadA	BPSL0912	1065238	1066374	+	0.677	378	nadA	0	quinolinate synthetase	Coenzyme transport and metabolism genes	Cytoplasmic	9.97
1542					none	none	1542	hypothetical protein	no homolog											Unknown
1543	1.72489e-07	-1.79697	0.471488	0	culture only	all	1543	Fatty acid desaturase (EC 1.14.19.1); Delta-9 fatty acid desaturase (EC 1.14.19.1)	BPSL0911	BPSL0911	1063873	1065069	+	0.638	398	-	0	putative transmembrane fatty acid desaturase	Lipid transport and metabolism genes	CytoplasmicMembrane	9.16
1544	0.0252459	1.62445	0.100317	0	culture only	all	1544	Protein involved in stability of MscS mechanosensitive channel	BPSL0910	BPSL0910	1062324	1063676	+	0.707	450	-	0	putative mechanosensitive ion channel protein	Cell wall/membrane biogenesis genes	CytoplasmicMembrane	10
1545	0.156334	0.931912	0.134127	0.758254	both	all	1545	Fmu (Sun) /eukaryotic nucleolar NOL1/Nop2p; tRNA and rRNA cytosine-C5-methylases	BPSL0909	BPSL0909	1061050	1062312	+	0.708	420	-	0	NOL1/NOP2/Sun family protein	Translation genes	Cytoplasmic	9.97	[20]
1546	0.996626	-0.00256816	0.204799	1.42493	both	all	1546	Phosphoribosylglycinamide formyltransferase (EC 2.1.2.2)	purN	BPSL0908	1060391	1061053	+	0.698	220	purN	0	phosphoribosylglycinamide formyltransferase	Nucleotide transport and metabolism genes	Cytoplasmic	9.97	[28][2]
1547	0.859157	0.1335	0.304242	1.63364	both	all	1547	Riboflavin kinase (EC 2.7.1.26) / FMN adenylyltransferase (EC 2.7.7.2)	BPSL0907	BPSL0907	1059274	1060266	-	0.713	330	-	0	riboflavin kinase/FAD synthetase	Coenzyme transport and metabolism genes	Cytoplasmic	9.97
1548	0.0371711	1.29434	0.0381322	1.79969	both	all	1548	Isoleucyl-tRNA synthetase (EC 6.1.1.5)	ileS	BPSL0906	1056325	1059162	-	0.667	945	ileS1	0	isoleucyl-tRNA synthetase	Translation genes	Cytoplasmic	9.97
1549	0.558641	0.904482			none	all	1549	Lipoprotein signal peptidase (EC 3.4.23.36)	lspA	BPSL0905	1055825	1056325	-	0.663	166	lspA	0	signal peptidase II	Intracellular trafficking and secretion genes	CytoplasmicMembrane	10
1550	0.251133	1.90689			none	all	1550	Phosphopantothenoylcysteine decarboxylase (EC 4.1.1.36) / Phosphopantothenoylcysteine synthetase (EC 6.3.2.5)	dfp	BPSL0904	1054552	1055763	-	0.694	403	dfp	0	phosphopantothenoylcysteine synthase/decarboxylase	Coenzyme transport and metabolism genes	Cytoplasmic	9.26
1551	0.443608	1.21471	0.542703	1.97554	both	all	1551	Deoxyuridine 5&#39;-triphosphate nucleotidohydrolase (EC 3.6.1.23)	dut	BPSL0903	1054042	1054488	-	0.689	148	dut	0	deoxyuridine 5'-triphosphate nucleotidohydrolase	Nucleotide transport and metabolism genes	Unknown
1552	NA	-1.7049			none	culture&T5	1552	INTEGRAL MEMBRANE PROTEIN (Rhomboid family)	BPSL0902	BPSL0902	1053171	1053953	+	0.656	260	-	0	hypothetical protein	Function unknown genes	CytoplasmicMembrane	10
1553	0.520131	1.20773			none	all	1553	putative membrane protein	BPSL0901	BPSL0901	1052263	1053006	+	0.72	247	-	0	hypothetical protein	Not in COGs genes	Unknown
1554	0.832134	-0.336229			none	all	1554	Phenylalanine-specific permease	BPSL0900	BPSL0900	1050814	1052190	+	0.667	458	-	0	putative amino acid permease	Amino acid transport and metabolism genes	CytoplasmicMembrane	10	[20]
1555	6.29272e-06	-2.28636	0.0703312	0.645661	both	all	1555	ATP-dependent Clp protease ATP-binding subunit ClpA	clpA	BPSL0899	1048414	1050714	+	0.65	766	clpA	0	putative ATP-dependent Clp protease ATP-binding subunit	Posttranslational modification, protein turnover, chaperones genes	Cytoplasmic	9.97
1556	0.0245017	-1.56491			none	all	1556	ATP-dependent Clp protease adaptor protein ClpS	clpS	BPSL0898	1048103	1048417	+	0.565	104	clpS	0	ATP-dependent Clp protease adaptor protein ClpS	Function unknown genes	Cytoplasmic	9.97
1557	0.678361	-0.299027	0.0330684	5.43606	both	all	1557	Cold shock protein CspD	BPSL0898	BPSL0898A	1047367	1047570	-	0.534	67	-	0	cold shock-like protein	Transcription genes	Cytoplasmic	9.26
1558	0.576244	0.678887	0.172589	0	culture only	all	1558	Multicopper oxidase	BPSL0897	BPSL0897	1045618	1047237	+	0.708	539	-	0	putative multicopper oxidase	Secondary metabolites biosynthesis, transport and catabolism genes	Periplasmic	10
1559	1.74331e-07	2.05449	0.611473	0.906537	both	all	1559	Isocitrate dehydrogenase [NADP] (EC 1.1.1.42)	icd	BPSL0896	1044191	1045450	+	0.621	419	icd	0	isocitrate dehydrogenase	Energy production and conversion genes	Unknown*
1560	NA	1.75973			none	all	1560	tRNA pseudouridine synthase A (EC 4.2.1.70)	BPSL0895	BPSL0895	1043345	1043923	-	0.732	192	-	0	putative pseudouridine synthase	Translation genes	Cytoplasmic	9.97
1561	1.93186e-12	2.61087			none	all	1561	hypothetical protein	no homolog											Unknown
1562	0.360774	1.13108			none	all	1562	exported protein	BPSL0894	BPSL0894	1042163	1042672	-	0.671	169	-	0	hypothetical protein	Function unknown genes	Unknown
1563	0.0515537	-0.955974	0.0115214	1.53359	both	all	1563	Translation elongation factor G	fusA	BPSL0893	1039748	1041862	-	0.65	704	fusA	0	elongation factor EF-2	Translation genes	Cytoplasmic	9.97	[14]
1564	0.728119	0.511927	0.131849	0	culture only	all	1564	Oxidoreductase, aldo/keto reductase family	BPSL0892	BPSL0892A	1035599	1036444	+	0.69	281	-	0	putative aldo/keto reductase family oxidoreductase	General function prediction only genes	Cytoplasmic	9.97
1565	NA	0.156826	0.0836154	0	culture only	all	1565	Predicted transcriptional regulator of N-Acetylglucosamine utilization, GntR family	BPSL0891	BPSL0891	1034684	1035430	-	0.655	248	-	0	GntR family transcriptional regulator	Transcription genes	Cytoplasmic	9.26
1566	NA	1.17604			none	T6 only	1566	hypothetical protein	no homolog											Unknown
1567	NA	1.05534			none	T6 only	1567	hypothetical protein	no homolog											Unknown
1568	NA	1.73759	0.36677	0	culture only	T6 only	1568	FIG00453118: hypothetical protein	BPSL0890	BPSL0890	1032616	1033968	-	0.758	450	-	0	putative citrate synthase	Energy production and conversion genes	Cytoplasmic	9.26
1569					none	none	1569	hypothetical protein	no homolog											Unknown
1570					none	none	1570	hypothetical protein	no homolog											Unknown
1571	0.593132	0.995842			none	all	1571	Permeases of the major facilitator superfamily	BPSL0888	BPSL0888	1030572	1032011	-	0.672	479	-	0	putative transporter protein	General function prediction only genes	CytoplasmicMembrane	10
1572	NA	1.05534			none	T6 only	1572	hypothetical protein	no homolog											Unknown
1573	0.000182055	-2.71253	0.168773	0	culture only	all	1573	FOG: EAL domain	BPSL0887	BPSL0887	1028626	1029900	-	0.692	424	-	0	hypothetical protein	Signal transduction mechanisms genes	Cytoplasmic	8.96
1574	0.678595	-0.633927	0.115896	0	culture only	all	1574	SAM-dependent methyltransferases	BPSL0886	BPSL0886	1027910	1028515	+	0.724	201	-	0	hypothetical protein	General function prediction only genes	Cytoplasmic	8.96
1575	NA	-0.714534	0.321722	0	culture only	culture&T6	1575	2-dehydropantoate 2-reductase (EC 1.1.1.169)	BPSL0885	BPSL0885	1026361	1027386	+	0.739	341	-	0	2-dehydropantoate 2-reductase	Coenzyme transport and metabolism genes	Unknown
1576	NA	-1.26398			none	all	1576	FIG028593: membrane protein	BPSL0884	BPSL0884	1025818	1026345	+	0.703	175	-	0	hypothetical protein	Function unknown genes	CytoplasmicMembrane	10
1577	NA	1.35726			none	all	1577	transcriptional regulator, Crp/Fnr family	BPSL0883	BPSL0883	1024978	1025733	-	0.704	251	-	0	putative regulatory protein	Signal transduction mechanisms genes	Cytoplasmic	9.97
1578	NA	-2.62608	0.381723	0	culture only	culture only	1578	hypothetical protein	no homolog											Unknown
1579	0.334224	-1.66544	0.704281	0	culture only	all	1579	Uncharacterized protein sll1880 (YjbQ family)	BPSS0081	BPSS0081	96302	96721	-	0.652	139	-	0	hypothetical protein	Function unknown genes	Unknown
1580	NA	0.492248			none	all	1580	Thioredoxin	BPSS0082	BPSS0082	96741	97067	-	0.679	108	-	0	thioredoxin	Energy production and conversion genes	Unknown
1581	0.000519533	-3.37399			none	all	1581	Autotransporter adhesin	BPSS0083	BPSS0083	97539	98231	+	0.674	230	-	0	hypothetical protein	Not in COGs genes	Unknown
1582	NA	-1.60686			none	culture&T6	1582	FIG00454418: hypothetical protein	no homolog											Unknown
1583	NA	-0.631562			none	culture&T6	1583	FIG00462694: hypothetical protein	BPSS0756	BPSS0756	1016647	1016949	-	0.696	100	-	0	hypothetical protein	Not in COGs genes	Unknown
1584	NA	0.0817513			none	all	1584	Outer membrane protein (porin)	BPSS0757	BPSS0757	1017268	1018422	+	0.655	384	-	0	porin protein	Cell wall/membrane biogenesis genes	OuterMembrane	9.93
1585	NA	-1.39278			none	culture only	1585	Transcriptional regulator	BPSL2733	BPSL2733	3273006	3273986	+	0.674	326	-	0	putative LysR-family transcriptional regulator	Transcription genes	Cytoplasmic	9.26
1586					none	none	1586	hypothetical protein	no homolog											Unknown
1587	NA	1.17604			none	T6 only	1587	hypothetical protein	no homolog											Unknown
1588					none	none	1588	hypothetical protein	no homolog											Unknown
1589	NA	-1.51981			none	culture&T5	1589	hypothetical protein	no homolog											Unknown
1590	NA	1.51862			none	T6 only	1590	hypothetical protein	no homolog											Unknown
1591					none	none	1591	hypothetical protein	no homolog											Unknown
1592					none	none	1592	hypothetical protein	no homolog											Unknown
1593	NA	0.115018			none	all	1593	Transcriptional activator similar to cyn operon regulator	cynR	BPSL2948	3519305	3520240	-	0.687	311	cynR	0	cyn operon transcriptional activator (LysR-family)	Transcription genes	Cytoplasmic	9.97
1594	NA	2.59167	0.327818	0	culture only	T6 only	1594	Outer membrane efflux protein	BPSL2022	BPSL2022	2415534	2417114	+	0.747	526	-	0	putative drug-resistance related outer-membrane protein	Intracellular trafficking and secretion genes	OuterMembrane	9.93
1595	NA	1.51862			none	T6 only	1595	Multidrug resistance efflux pump	BPSL1975	BPSL1975	2351393	2352286	+	0.677	297	-	0	putative antibiotic resistance protein	Defense mechanisms genes	CytoplasmicMembrane	9.82
1596					none	none	1596	FIG00464793: hypothetical protein	no homolog											CytoplasmicMembrane	9.82
1597	NA	-0.226151			none	all	1597	Possible FusB/FusC Fusaric Acid resistance pump	no homolog											CytoplasmicMembrane	10
1598	NA	1.77932			none	T5&T6	1598	putative membrane protein	BPSS0087	BPSS0087	102280	103737	-	0.645	485	-	0	hypothetical protein	Not in COGs genes	Extracellular	9.64
1599	NA	-1.39278			none	culture only	1599	hypothetical protein	no homolog											Unknown
1600	NA	-1.81166			none	culture only	1600	Outer membrane protein	BPSS0088	BPSS0088	105290	107227	+	0.677	645	-	0	hypothetical protein	Intracellular trafficking and secretion genes	OuterMembrane	9.95
1601	0.177989	1.16956			none	all	1601	PhoP/Q-regulated protein PqaA	BPSS0089	BPSS0089	107294	108781	-	0.622	495	-	0	hypothetical protein	General function prediction only genes	Unknown
1602	NA	-0.0903524			none	all	1602	FIG00457791: hypothetical protein	no homolog											Unknown
1603	0.631247	0.643037			none	all	1603	Putative exported protein precursor	BPSS0090	BPSS0090	109043	109597	-	0.613	184	-	0	hypothetical protein	Coenzyme transport and metabolism genes	Unknown
1604	0.694363	-0.808851			none	all	1604	Fimbrial protein precursor	BPSS0091	BPSS0091	110182	110727	+	0.573	181	-	0	fimbrial protein	Intracellular trafficking and secretion genes	Extracellular	9.71
1605	NA	-0.674318			none	all	1605	Chaperone protein fimC precursor	BPSS0092	BPSS0092	110792	111529	+	0.603	245	-	0	fimbria-related chaperone	Intracellular trafficking and secretion genes	Periplasmic	10
1606	NA	-1.68857	0.105679	0	culture only	all	1606	Putative outer membrane fimbrial usher porin precursor	BPSS0093	BPSS0093	111753	114386	+	0.642	877	-	0	outer membrane usher protein	Intracellular trafficking and secretion genes	OuterMembrane	10
1607	NA	-0.226151			none	culture&T6	1607	Fimbrial subunit precursor	BPSS0094	BPSS0094	114379	114951	+	0.623	190	-	0	fimbria subunit protein	Intracellular trafficking and secretion genes	Extracellular	9.72
1608	NA	-1.39278	0.327733	0	culture only	culture only	1608	putative membrane protein	BPSS0095	BPSS0095	115016	115672	+	0.598	218	-	0	hypothetical protein	Function unknown genes	Unknown
1609	NA	0.779425			none	all	1609	Outer membrane lipoprotein omp16 precursor	BPSS0096	BPSS0096	115675	117351	+	0.626	558	-	0	OmpA family membrane protein	Cell wall/membrane biogenesis genes	Unknown*
1610	NA	0.515076			none	all	1610	Uncharacterized protein ImpB	BPSS0097	BPSS0097	117729	118268	+	0.585	179	-	0	hypothetical protein	Function unknown genes	Cytoplasmic	9.26
1611	0.802773	-0.576896			none	culture&T6	1611	Uncharacterized protein ImpC	BPSS0098	BPSS0098	118302	119801	+	0.602	499	-	0	hypothetical protein	Function unknown genes	Cytoplasmic	9.97
1612	0.619877	-0.88789			none	all	1612	Uncharacterized protein ImpD	BPSS0099	BPSS0099	120001	120483	+	0.6	160	hcp5	0	hypothetical protein	Function unknown genes	Extracellular	9.45
1613	NA	-1.39278	0.952065	0	culture only	culture only	1613	Type VI secretion lipoprotein/VasD	BPSS0100	BPSS0100	120671	121153	+	0.613	160	-	0	hypothetical protein	Function unknown genes	Unknown
1614	NA	-0.392095			none	culture&T6	1614	Uncharacterized protein ImpJ/VasE	BPSS0101	BPSS0101	121159	122508	+	0.622	449	-	0	hypothetical protein	Function unknown genes	Cytoplasmic	9.97
1615			0.345071	0	culture only	T5 only	1615	Flagellar motor rotation protein MotB	BPSS0102	BPSS0102	122505	123806	+	0.66	433	-	0	hypothetical protein	Function unknown genes	Unknown*
1616	NA	-1.14023	0.54594	0	culture only	culture&T6	1616	IcmF-related protein	BPSS0103	BPSS0103	123821	127729	+	0.673	1302	-	0	hypothetical protein	Function unknown genes	CytoplasmicMembrane	10
1617	NA	1.17604			none	T6 only	1617	hypothetical protein	no homolog											Unknown
1618					none	none	1618	hypothetical protein	no homolog											Unknown
1619					none	none	1619	FIG00455190: hypothetical protein	BPSS0104	BPSS0104	127919	128488	+	0.668	189	-	0	hypothetical protein	Not in COGs genes	Unknown
1620	NA	1.73759			none	T6 only	1620	FIG00461107: hypothetical protein	no homolog											Cytoplasmic	8.96
1621	NA	-1.39278	0.329838	0	culture only	culture&T5	1621	Phospholipase C 4 precursor (EC 3.1.4.3)	BPSS0067	BPSS0067	76174	78369	+	0.674	731	-	0	phospholipase C precursor	Cell wall/membrane biogenesis genes	Extracellular	9.72
1622	NA	1.17604			none	T6 only	1622	hypothetical protein	no homolog											Unknown
1623	NA	1.73759			none	T6 only	1623	hypothetical protein	no homolog											Unknown
1624	0.0355888	-2.51863			none	all	1624	FIG00452972: hypothetical protein	BPSS0065	BPSS0065	73093	75045	+	0.681	650	-	0	hypothetical protein	Not in COGs genes	Unknown
1625	NA	-0.366896			none	all	1625	FIG00455595: hypothetical protein	BPSS0064	BPSS0064	72252	72812	-	0.692	186	-	0	hypothetical protein	Not in COGs genes	Unknown*
1626	NA	1.20767	0.0361005	0.0444268	both	all	1626	hypothetical protein	no homolog											Cytoplasmic	8.96
1627	NA	1.50556			none	T6 only	1627	hypothetical protein	no homolog											Unknown
1628	0.906894	-0.187424			none	all	1628	Chromate resistance protein ChrB	chrB	BPSS0054	52852	53847	-	0.675	331	chrB	0	chromate resistance exported protein	Function unknown genes	Cytoplasmic	8.96	[20]
1629	0.831089	0.437654			none	all	1629	Chromate transport protein ChrA	chrA	BPSS0053	51665	52855	-	0.671	396	chrA	0	chromate resistance transport protein	Inorganic ion transport and metabolism genes	CytoplasmicMembrane	10
1630	0.739376	0.448289			none	all	1630	Channel-forming transporter/cytolysins activator of TpsB family	BPSS2052	BPSS2052	2768149	2769918	-	0.622	589	-	GI_16	activator/secretion protein	Intracellular trafficking and secretion genes	OuterMembrane	10
1631	0.963782	0.117831			none	all	1631	hypothetical protein	no homolog											Unknown
1632					none	none	1632	hypothetical protein	no homolog											Unknown
1633	0.0476575	-1.37948			none	all	1633	Large exoproteins involved in heme utilization or adhesion	BPSS2053	BPSS2053	2770766	2780077	-	0.638	3103	-	GI_16	cell surface protein	Intracellular trafficking and secretion genes	OuterMembrane	9.91
1634	0.0515537	-1.63395			none	all	1634	Cobalt-zinc-cadmium resistance protein	BPSL3280	BPSL3280	3894921	3896111	-	0.661	396	-	0	putative cation efflux protein	Inorganic ion transport and metabolism genes	CytoplasmicMembrane	10
1635	NA	-0.892168			none	culture&T6	1635	hypothetical protein	no homolog											Unknown
1636	0.00046762	-3.00272			none	all	1636	Possible carboxymuconolactone decarboxylase family protein (EC 4.1.1.44)	BPSL0589	BPSL0589	653396	653746	-	0.627	116	-	GI_3	hypothetical protein	Function unknown genes	Unknown
1637	6.75665e-07	-6.52124			none	all	1637	FIG00457225: hypothetical protein	no homolog											Unknown
1638	0.4175	-1.30534			none	all	1638	Two-component system response regulator QseB	no homolog											Unknown
1639	0.00412697	-3.47825			none	culture&T6	1639	Ni,Fe-hydrogenase I cytochrome b subunit	no homolog											CytoplasmicMembrane	10
1640	NA	1.05534			none	T6 only	1640	hypothetical protein	no homolog											Unknown
1641	NA	-1.7049			none	culture only	1641	hypothetical protein	no homolog											Unknown
1642	0.0263115	-3.8546			none	culture&T6	1642	putative exported protein	no homolog											Unknown
1643	0.00408553	-4.47867			none	culture&T6	1643	Conserved uncharacterized protein CreA	no homolog											Unknown
1644	5.63687e-05	-5.55735	0.173128	0	culture only	all	1644	Bll7990 protein	no homolog											Unknown
1645	0.0549391	-3.33053			none	culture&T6	1645	hypothetical protein	no homolog											Cytoplasmic	8.96
1646	0.0406598	-2.27558			none	all	1646	FIG00467088: hypothetical protein	no homolog											CytoplasmicMembrane	10
1647	0.0013678	-6.27787			none	culture&T5	1647	ABC transporter related	macB	BPSS0624	851202	853163	-	0.685	653	macB	0	macrolide-specific ABC-type efflux carrier	Defense mechanisms genes	CytoplasmicMembrane	9.82	[20]
1648					none	none	1648	hypothetical protein	no homolog											Unknown
1649	0.000368463	-4.0575	0.562298	0	culture only	all	1649	Probable transmembrane protein	BPSS1942	BPSS1942	2629931	2630440	+	0.671	169	-	0	hypothetical protein	Not in COGs genes	Unknown
1650	0.285046	-1.7695	0.39252	0	culture only	all	1650	Transcriptional regulator, ArsR family	BPSS1339	BPSS1339	1829021	1829368	-	0.641	115	-	0	ArsR family regulatory protein	Transcription genes	Unknown
1651	0.000480999	-4.54668	0.305574	0	culture only	all	1651	hypothetical protein	no homolog											Unknown
1652	0.00626714	-3.13785	0.340142	0	culture only	culture&T6	1652	Acriflavin resistance protein	no homolog											CytoplasmicMembrane	10
1653	NA	-2.75536			none	culture only	1653	Rhodanese-related sulfurtransferase	no homolog											CytoplasmicMembrane	9.82
1654	NA	-2.63678	0.0262666	0	culture only	culture&T6	1654	hypothetical protein	no homolog											OuterMembrane	9.93
1655	0.0091626	-4.22866			none	all	1655	Sulfide-quinone reductase	no homolog											Cytoplasmic	8.96
1656	NA	-0.809705			none	all	1656	Thioredoxin	no homolog											Cytoplasmic	9.26
1657	NA	-0.978884			none	culture&T6	1657	hypothetical protein	no homolog											Unknown
1658	0.942207	-0.115268			none	all	1658	Transporter, LysE family	BPSS0050	BPSS0050	48780	49397	-	0.634	205	-	0	hypothetical protein	Amino acid transport and metabolism genes	CytoplasmicMembrane	10
1659	0.00401816	-2.59407			none	all	1659	FIG00455103: hypothetical protein	BPSS0049	BPSS0049	48431	48679	-	0.667	82	-	0	hypothetical protein	Not in COGs genes	Unknown
1660	NA	0.302813			none	all	1660	4-hydroxybenzoate transporter	pcaK	BPSS0048	47008	48363	+	0.691	451	pcaK	0	4-hydroxybenzoate transporter	General function prediction only genes	CytoplasmicMembrane	10
1661	NA	-0.600741			none	culture&T6	1661	4-carboxymuconolactone decarboxylase (EC 4.1.1.44)	pcaC	BPSS0047	46443	46829	+	0.638	128	pcaC	0	4-carboxymuconolactone decarboxylase	Function unknown genes	Unknown
1662	0.339319	1.60791	0.143738	0	culture only	all	1662	Beta-ketoadipate enol-lactone hydrolase (EC 3.1.1.24)	BPSS0046	BPSS0046	45642	46427	+	0.676	261	-	0	lactone hydrolase	General function prediction only genes	Cytoplasmic	8.96
1663	NA	1.09144			none	all	1663	3-carboxy-cis,cis-muconate cycloisomerase (EC 5.5.1.2)	no homolog											Cytoplasmic	9.26
1664					none	none	1664	hypothetical protein	no homolog											Unknown
1665	NA	-0.407065			none	all	1665	3-oxoadipate CoA-transferase subunit B (EC 2.8.3.6)	pcaJ	BPSS0044	43479	44135	+	0.658	218	pcaJ	0	3-oxoadipate CoA-transferase subunit B	Lipid transport and metabolism genes	Cytoplasmic	9.26
1666	0.750293	-0.635604			none	all	1666	3-oxoadipate CoA-transferase subunit A (EC 2.8.3.6)	pcaI	BPSS0043	42747	43460	+	0.674	237	pcaI	0	3-oxoadipate CoA-transferase subunit A	Lipid transport and metabolism genes	Cytoplasmic	9.97
1667	NA	-2.60933			none	culture&T6	1667	P-hydroxybenzoate hydroxylase (EC 1.14.13.2)	pobA	BPSS0042	41316	42539	+	0.69	407	pobA	0	4-hydroxybenzoate 3-monooxygenase	Coenzyme transport and metabolism genes	Cytoplasmic	9.97
1668	0.984394	-0.0551458			none	all	1668	LysR-family transcriptional regulator	BPSS0041	BPSS0041	40276	41202	-	0.685	308	-	0	LysR-family transcriptional regulator	Transcription genes	Cytoplasmic	9.97
1669	0.778936	0.370157	0.00992016	0	culture only	all	1669	GTP cyclohydrolase I (EC 3.5.4.16) type 1	folE	BPSS0040	39410	39964	-	0.649	184	folE	0	GTP cyclohydrolase I	Coenzyme transport and metabolism genes	Cytoplasmic	9.97
1670	0.884534	0.314935			none	all	1670	FolM Alternative dihydrofolate reductase 1	BPSS0039	BPSS0039	38606	39409	-	0.672	267	-	0	dehydrogenase	General function prediction only genes	Cytoplasmic	9.26
1671	0.591927	-0.396523	0.364806	0.649854	both	all	1671	Serine acetyltransferase (EC 2.3.1.30)	BPSS0038	BPSS0038	37431	38354	+	0.668	307	-	0	serine acetyltransferase	Amino acid transport and metabolism genes	Cytoplasmic	9.97
1672	0.554588	-0.647898			none	all	1672	FIG00455649: hypothetical protein	BPSS0037	BPSS0037	37059	37307	+	0.602	82	-	0	hypothetical protein	Not in COGs genes	Unknown
1673	0.000252746	-3.90408			none	all	1673	FIG00454683: hypothetical protein	BPSS0036	BPSS0036	36388	36804	-	0.695	138	-	0	hypothetical protein	Not in COGs genes	Unknown
1674	0.521977	-1.09531	0.0300294	0	culture only	culture&T6	1674	Ketoglutarate semialdehyde dehydrogenase (EC 1.2.1.26)	BPSS0034	BPSS0034	33115	34695	+	0.714	526	-	0	fatty aldehyde dehydrogenase	Energy production and conversion genes	Cytoplasmic	9.97
1675	0.672794	-0.741302			none	all	1675	conserved hypothetical protein	BPSS0033	BPSS0033	32074	32340	+	0.626	88	-	0	hypothetical protein	Not in COGs genes	Unknown
1676	0.0193336	-1.15153	0.000823698	0.322633	both	all	1676	Universal stress protein family	BPSS0032	BPSS0032	31219	31686	-	0.671	155	-	0	universal stress-related protein	Signal transduction mechanisms genes	Unknown
1677	NA	1.6375			none	T6 only	1677	hypothetical protein	no homolog											Unknown
1678	3.87145e-14	-3.3686	0.00231816	0	culture only	all	1678	transcriptional regulator, Crp/Fnr family	BPSS0031	BPSS0031	30314	31069	-	0.675	251	-	0	anaerobic growth regulatory protein	Signal transduction mechanisms genes	Cytoplasmic	9.97
1679	0.288204	-1.89542			none	all	1679	Transcriptional regulator	BPSS0030	BPSS0030	29365	30258	+	0.692	297	-	0	chromosome replication initiation inhibitor protein	Transcription genes	Cytoplasmic	9.97
1680	NA	-4.11394	0.414927	0	culture only	all	1680	Transporter, LysE family	BPSS0029	BPSS0029	28637	29257	-	0.68	206	-	0	transport-related membrane protein	General function prediction only genes	CytoplasmicMembrane	10
1681	NA	-3.19654			none	culture only	1681	hypothetical protein	no homolog											Unknown
1682	NA	1.17604			none	T6 only	1682	hypothetical protein	no homolog											Unknown
1683	0.322208	-1.92819			none	culture&T6	1683	FIG00453631: hypothetical protein	BPSS0028	BPSS0028	27476	28465	+	0.686	329	-	0	hypothetical protein	General function prediction only genes	Unknown
1684	0.0023135	-4.15595			none	all	1684	Radical SAM domain protein	BPSS0027	BPSS0027	25519	27462	+	0.67	647	-	0	hypothetical protein	Energy production and conversion genes	Cytoplasmic	8.96
1685	0.0314099	-3.40708	0.350739	0	culture only	all	1685	FIG00452827: hypothetical protein	BPSS0026	BPSS0026	24689	25522	+	0.669	277	-	0	hypothetical protein	Not in COGs genes	Cytoplasmic	8.96
1686	1.42901e-08	-4.49988			none	all	1686	FIG00453064: hypothetical protein	BPSS0025	BPSS0025	23841	24692	+	0.647	283	-	0	hypothetical protein	Function unknown genes	Cytoplasmic	8.96
1687	5.97757e-08	-3.67934			none	all	1687	hypothetical protein	BPSS0024	BPSS0024	23467	23667	+	0.552	66	-	0	hypothetical protein	Not in COGs genes	Unknown
1688	0.163556	-1.2119	0.341228	0	culture only	all	1688	Cytochrome P450-related protein	BPSS0023	BPSS0023	21911	23317	+	0.651	468	-	0	cytochrome monooxygenase related protein	Secondary metabolites biosynthesis, transport and catabolism genes	Cytoplasmic	9.97
1689	NA	1.51862			none	T6 only	1689	hypothetical protein	no homolog											Unknown
1690	0.444596	-1.06075			none	all	1690	Transcriptional regulator, PadR family	BPSS0022	BPSS0022	20804	21508	-	0.685	234	-	0	PadR-like family regulatory protein	Transcription genes	Cytoplasmic	8.96
1691	0.783824	-0.502643	0.425011	0	culture only	all	1691	iron-chelator utilization protein	BPSS0021	BPSS0021	19937	20764	-	0.685	275	-	0	iron transport/utilisation related protein	Inorganic ion transport and metabolism genes	Cytoplasmic	9.97	[20]
1692	0.00193896	-3.82127	0.618693	0	culture only	all	1692	FIG00453539: hypothetical protein	no homolog											Unknown
1693	0.603732	0.881029			none	all	1693	Bacitracin transport permease protein BCRC	BPSS0019	BPSS0019	18316	18912	+	0.715	198	-	0	transport-related membrane protein	Lipid transport and metabolism genes	CytoplasmicMembrane	10
1694	0.667277	-0.657075	0.131517	0	culture only	all	1694	Acetoacetate decarboxylase (EC 4.1.1.4)	adc	BPSS0018	17117	17857	-	0.637	246	adc	0	acetoacetate decarboxylase	Secondary metabolites biosynthesis, transport and catabolism genes	Cytoplasmic	8.96
1695	0.991248	0.0174895			none	all	1695	Mobile element protein	BPSL1704	BPSL1704A	1980105	1980470	-	0.585	121	-	GI_8	transposase	Replication, recombination and repair genes	Unknown
1696	NA	1.82309			none	culture&T6	1696	Phage tail fiber protein	no homolog											CytoplasmicMembrane	9.86
1697	NA	2.49776			none	T6 only	1697	elements of external origin; phage-related functions and prophages	BPSS0378	BPSS0378	519142	520371	+	0.628	409	-	GI_13	phage integrase	Replication, recombination and repair genes	Unknown
1698	NA	0.237591			none	all	1698	hypothetical protein	no homolog											Unknown
1699	0.488564	0.86521	0.1292	0	culture only	all	1699	Selenocysteine-specific translation elongation factor	selB	BPSS1662	2282552	2284477	-	0.728	641	selB	0	selenocysteine-specific elongation factor	Translation genes	Cytoplasmic	9.97
1700	NA	0.488291	0.342512	0	culture only	all	1700	L-seryl-tRNA(Sec) selenium transferase (EC 2.9.1.1)	selA	BPSS1663	2284474	2285916	-	0.739	480	selA	0	selenocysteine synthase	Amino acid transport and metabolism genes	Cytoplasmic	9.97
1701	0.0705858	-0.747367	0.228054	1.26908	both	all	1701	Aspartate-semialdehyde dehydrogenase (EC 1.2.1.11)	asd	BPSS1704	2338910	2340031	-	0.655	373	asd	0	aspartate-semialdehyde dehydrogenase	Amino acid transport and metabolism genes	Cytoplasmic	9.26	[25][24]
1702			0.138624	0	culture only	T5 only	1702	hypothetical protein	no homolog											Cytoplasmic	8.96
1703	NA	-1.39278			none	culture only	1703	hypothetical protein	no homolog											Unknown
1704	NA	0.978286			none	all	1704	Entericidin	BPSS1706a	BPSS1706	2342220	2342363	-	0.75	47	-	0	lipoprotein	Function unknown genes	Unknown
1705	0.0661432	1.3897	0.0801999	1.48744	both	all	1705	3-isopropylmalate dehydratase large subunit (EC 4.2.1.33)	leuC	BPSS1707	2342366	2343775	-	0.676	469	leuC	0	isopropylmalate isomerase large subunit	Amino acid transport and metabolism genes	Cytoplasmic	9.97
1706	0.906919	0.244002			none	all	1706	Transcriptional regulator BkdR of isoleucine and valine catabolism operon	BPSS1710	BPSS1710	2347122	2347649	-	0.669	175	-	0	AsnC-family transcriptional regulator	Transcription genes	Cytoplasmic	9.97
1707	0.12472	1.32296	0.431649	0	culture only	all	1707	Pyruvate dehydrogenase E1 component (EC 1.2.4.1)	aceE	BPSS1711	2347810	2350533	+	0.702	907	aceE	0	pyruvate dehydrogenase E1 component	Energy production and conversion genes	Cytoplasmic	9.26
1708	NA	2.17992	0.553534	1.43121	both	T6 only	1708	hypothetical protein	no homolog											Unknown
1709	NA	1.05534	0.0532244	0	culture only	T6 only	1709	hypothetical protein	no homolog											Unknown
1710	NA	1.26279	0.276055	0	culture only	all	1710	Putative cytoplasmic protein	BPSS1712	BPSS1712	2350787	2352031	-	0.715	414	-	0	hypothetical protein	Not in COGs genes	Cytoplasmic	8.96
1711					none	none	1711	hypothetical protein	no homolog											Unknown
1712					none	none	1712	FIG00458856: hypothetical protein	no homolog											Unknown
1713	0.764921	-0.567293			none	all	1713	Lactoylglutathione lyase	BPSS1713	BPSS1713	2352889	2353278	-	0.695	129	-	0	hypothetical protein	Amino acid transport and metabolism genes	Unknown
1714	0.709622	-0.695067			none	all	1714	Transcriptional regulator, AraC family	BPSS1714	BPSS1714	2353354	2354328	+	0.736	324	-	0	AraC-family transcriptional regulator	Transcription genes	Cytoplasmic	9.97
1715	0.739376	0.183837	0.0383679	1.61289	both	all	1715	Citrate synthase (si) (EC 2.3.3.1)	gltA	BPSS1715	2354425	2355726	-	0.626	433	gltA	0	citrate synthase	Energy production and conversion genes	Cytoplasmic	9.97
1716	0.765613	-0.385229			none	all	1716	YgfY COG2938	BPSS1716	BPSS1716	2355779	2356051	-	0.641	90	-	0	hypothetical protein	Not in COGs genes	Unknown
1717	0.654702	0.353284	0.854762	0.970501	both	all	1717	Succinate dehydrogenase iron-sulfur protein (EC 1.3.99.1)	sdhB	BPSS1717	2356053	2356754	-	0.633	233	sdhB	0	succinate dehydrogenase catalytic subunit	Energy production and conversion genes	CytoplasmicMembrane	7.88
1718	0.926359	0.0677778	0.111833	1.62549	both	all	1718	Succinate dehydrogenase flavoprotein subunit (EC 1.3.99.1)	sdhA	BPSS1718	2356776	2358551	-	0.663	591	sdhA	0	succinate dehydrogenase	Energy production and conversion genes	CytoplasmicMembrane	7.88
1719	0.85856	-0.167178	0.00814516	0	culture only	all	1719	Succinate dehydrogenase hydrophobic membrane anchor protein	BPSS1719	BPSS1719	2358556	2358924	-	0.615	122	-	0	succinate dehydrogenase	Energy production and conversion genes	CytoplasmicMembrane	10
1720	0.104517	-0.764303	0.767581	0.812019	both	all	1720	Succinate dehydrogenase cytochrome b-556 subunit	BPSS1720	BPSS1720	2358929	2359345	-	0.58	138	-	0	succinate dehydrogenase cytochrome b-556 subunit	Energy production and conversion genes	CytoplasmicMembrane	10
1721	0.155742	1.23557	0.0216543	0	culture only	all	1721	Putative alkanesulfonate metabolism utilization regulator	BPSS1721	BPSS1721	2359545	2360345	-	0.679	266	-	0	GntR-family transcriptional regulator	Transcription genes	Cytoplasmic	9.97
1722	0.0187698	1.14799	0.0605779	2.03232	both	all	1722	Malate dehydrogenase (EC 1.1.1.37)	mdh	BPSS1722	2360644	2361627	+	0.669	327	mdh	0	malate dehydrogenase	Energy production and conversion genes	Unknown		[14]
1723	0.831089	0.329029	0.44258	1.65925	both	all	1723	Citrate lyase beta chain (EC 4.1.3.6)	BPSS1723	BPSS1723	2361825	2362844	+	0.735	339	-	0	lyase	Carbohydrate transport and metabolism genes	Cytoplasmic	8.96	[20]
1724	0.112891	0.983401	0.117933	1.57756	both	all	1724	Probable signal peptide protein	BPSS1724	BPSS1724	2363001	2363510	+	0.678	169	-	0	hypothetical protein	Not in COGs genes	Periplasmic	9.84
1725	NA	2.30358	0.646608	3.15343	both	all	1725	2-methylcitrate dehydratase (EC 4.2.1.79)	prpD	BPSS1725	2363587	2365038	+	0.679	483	prpD	0	2-methylcitrate dehydratase	General function prediction only genes	Cytoplasmic	9.26
1726	0.1943	0.711795	0.0457627	1.44115	both	all	1726	Aconitate hydratase (EC 4.2.1.3) @ 2-methylisocitrate dehydratase (EC 4.2.1.99)	acnA	BPSS1726	2365086	2367803	+	0.646	905	citB	0	aconitate hydratase	Energy production and conversion genes	Cytoplasmic	9.97
1727					none	none	1727	hypothetical protein	no homolog											Unknown
1728	2.75152e-07	-5.41299	0.180839	0.258995	both	culture&T6	1728	Cytochrome c family protein	BPSS1729	BPSS1729	2373847	2375931	-	0.694	694	-	0	cytochrome C	Energy production and conversion genes	Periplasmic	9.76
1729	NA	-1.39278			none	culture only	1729	hypothetical protein	no homolog											Unknown
1730	0.558279	-1.18629			none	all	1730	Probable transmembrane protein	BPSS1730	BPSS1730	2376418	2376789	-	0.699	123	-	0	hypothetical protein	Not in COGs genes	CytoplasmicMembrane	10
1731					none	none	1731	hypothetical protein	no homolog											Unknown
1732	0.756277	-0.552848			none	culture&T6	1732	hypothetical protein	no homolog											Unknown
1733	NA	-1.83152			none	all	1733	Tyrosinase (EC 1.14.18.1)	BPSS1731	BPSS1731	2377103	2378716	-	0.635	537	-	0	pigment biosynthesis-related tyrosinase protein	Not in COGs genes	Unknown
1734	NA	1.05534			none	T5&T6	1734	hypothetical protein	no homolog											Unknown
1735	NA	-1.51981	0.499311	0	culture only	culture only	1735	putative membrane protein	BPSS1732	BPSS1732	2379008	2379637	-	0.724	209	-	0	hypothetical protein	Not in COGs genes	CytoplasmicMembrane	10
1736	NA	-2.6363			none	culture only	1736	hypothetical protein	no homolog											Cytoplasmic	8.96
1737					none	none	1737	hypothetical protein	no homolog											Unknown
1738	0.000443165	-2.8612			none	all	1738	FIG00454031: hypothetical protein	BPSS1733	BPSS1733	2380632	2380766	+	0.644	44	-	0	hypothetical protein	Not in COGs genes	CytoplasmicMembrane	9.82
1739	0.11858	-1.96167			none	all	1739	Xanthomonapepsin precursor (EC 3.4.21.101)	BPSS1734	BPSS1734	2381113	2382861	+	0.654	582	-	0	sedolisin	Posttranslational modification, protein turnover, chaperones genes	Unknown*
1740	NA	-1.43763			none	culture&T6	1740	Spermidine Putrescine ABC transporter permease component PotB (TC 3.A.1.11.1)	BPSS1736	BPSS1736	2383826	2385094	-	0.671	422	-	0	ABC transport system, membrane protein	Amino acid transport and metabolism genes	CytoplasmicMembrane	10
1741					none	none	1741	FIG00452443: hypothetical protein	no homolog											Unknown
1742	NA	-1.94732	0.0695872	0	culture only	all	1742	ABC transporter, periplasmic spermidine putrescine-binding protein PotD (TC 3.A.1.11.1)	BPSS1737	BPSS1737	2385186	2386232	-	0.652	348	-	0	ABC transport system, exported protein	Amino acid transport and metabolism genes	Periplasmic	9.76
1743	NA	-0.335147	0.407539	0	culture only	all	1743	Putrescine transport ATP-binding protein PotA (TC 3.A.1.11.1)	BPSS1738	BPSS1738	2386307	2387407	-	0.66	366	-	0	ABC transport system ATP-binding protein	Amino acid transport and metabolism genes	CytoplasmicMembrane	7.88
1744	0.481307	-0.796833	0.335327	0	culture only	all	1744	Putative GntR-family regulatory protein and aminotransferase near polyamine transporter	BPSS1739	BPSS1739	2387516	2389045	+	0.694	509	-	0	GntR-family regulatory protein	Amino acid transport and metabolism genes	Cytoplasmic	9.97
1745	NA	3.14411			none	T5&T6	1745	Lipase activator protein, Lipase-specific foldase	lipB	BPSS1740	2389152	2390186	-	0.717	344	lipB	0	lipase chaperone	Posttranslational modification, protein turnover, chaperones genes	CytoplasmicMembrane	9.82
1746	0.916429	0.18873			none	all	1746	Lipase (EC 3.1.1.3)	lipA1	BPSS1741	2390190	2391284	-	0.669	364	lipA1	0	Lipase precursor	General function prediction only genes	Extracellular	10
1747	2.234e-08	4.07931	0.0148727	16.7729	both	all	1747	OUTER MEMBRANE PROTEIN NOSA PRECURSOR	BPSS1742	BPSS1742	2391608	2393857	-	0.691	749	-	0	outer membrane copper receptor	Inorganic ion transport and metabolism genes	OuterMembrane	10
1748	0.99662	0.00296782			none	all	1748	FIG00453950: hypothetical protein	BPSS1743	BPSS1743	2393945	2394340	-	0.735	131	-	0	hypothetical protein	Not in COGs genes	Unknown
1749	1.84235e-08	-3.30666	0.357255	0	culture only	all	1749	Cytochrome B561	BPSS1744	BPSS1744	2394501	2395037	-	0.661	178	-	0	cytochrome b561	Energy production and conversion genes	CytoplasmicMembrane	10
1750	0.48582	-1.17363			none	all	1750	Integral membrane protein	BPSS1745	BPSS1745	2395306	2395941	+	0.649	211	-	0	hypothetical protein	Not in COGs genes	CytoplasmicMembrane	10
1751	0.209063	-1.18993	0.424186	0.5516	both	all	1751	Membrane proteins related to metalloendopeptidases	BPSS1746	BPSS1746	2396072	2396836	-	0.722	254	-	0	lipoprotein	Cell wall/membrane biogenesis genes	OuterMembrane	9.92
1752	0.993487	0.0115459			none	all	1752	Mannose-6-phosphate isomerase	BPSS1747	BPSS1747	2397116	2397433	-	0.638	105	-	0	hypothetical protein	Carbohydrate transport and metabolism genes	Unknown
1753					none	none	1753	hypothetical protein	no homolog											Unknown
1754	0.117542	-0.778097			none	all	1754	FIG00455304: hypothetical protein	BPSS1748	BPSS1748	2397872	2398204	-	0.673	110	-	0	hypothetical protein	Not in COGs genes	Unknown		[20]
1755	0.113137	1.23212	0.271601	1.22688	both	all	1755	6-phosphogluconate dehydrogenase, decarboxylating (EC 1.1.1.44)	gnd	BPSS1749	2398403	2399818	-	0.668	471	gnd	0	6-phosphogluconate dehydrogenase	Carbohydrate transport and metabolism genes	Cytoplasmic	9.97
1756	NA	-1.51981			none	culture only	1756	FIG00452762: hypothetical protein	no homolog											Unknown
1757	NA	1.17604			none	T5&T6	1757	SAM-dependent methyltransferases	BPSS1750	BPSS1750	2400273	2400887	-	0.715	204	-	0	hypothetical protein	Not in COGs genes	Cytoplasmic	8.96
1758	0.172754	-2.20757			none	all	1758	NAD-dependent protein deacetylase of SIR2 family	BPSS1751	BPSS1751	2400913	2401851	-	0.706	312	-	0	NAD-dependent deacetylase	Transcription genes	Cytoplasmic	9.26
1759	NA	0.792198			none	all	1759	Cytosine/purine/uracil/thiamine/allantoin permease family protein	no homolog											CytoplasmicMembrane	10
1760	0.00019556	-4.50688			none	all	1760	Conserved domain protein	BPSS1753	BPSS1753	2403909	2404769	+	0.506	286	-	0	hypothetical protein	General function prediction only genes	Cytoplasmic	8.96
1761	0.341177	-1.35148	0.639871	0	culture only	all	1761	probable tail fiber assembly protein	BPSL0151	BPSL0151	162176	162847	-	0.735	223	-	GI_2	putative phage tail fiber assembly protein	Not in COGs genes	Unknown
1762	0.415646	-0.878501			none	all	1762	Phage-related tail fiber protein	BPSL0152	BPSL0152	162864	165236	-	0.698	790	-	GI_2	phage-related tail fiber protein	Not in COGs genes	Unknown
1763	NA	-0.636827			none	all	1763	FIG00698670: hypothetical protein	no homolog											Cytoplasmic	8.96
1764	0.263483	-1.85811	0.318913	0	culture only	all	1764	Phage baseplate	no homolog											Unknown
1765	NA	-4.17522			none	culture&T5	1765	putative bacteriophage baseplate protein	no homolog											Cytoplasmic	8.96
1766					none	none	1766	hypothetical protein	no homolog											Unknown
1767					none	none	1767	hypothetical protein	no homolog											Unknown
1768	0.982886	0.0364532	0.40411	0.48508	both	all	1768	formate dehydrogenase formation protein FdhE	fdhE	BPSS1664	2285913	2286881	-	0.706	322	fdhE	0	protein FdhE	Posttranslational modification, protein turnover, chaperones genes	Cytoplasmic	9.97
1769	0.860592	0.223415	0.321618	0	culture only	all	1769	Formate dehydrogenase O gamma subunit (EC 1.2.1.2)	no homolog											CytoplasmicMembrane	10
1770	0.711519	0.568961	0.170226	0	culture only	all	1770	Formate dehydrogenase O beta subunit (EC 1.2.1.2)	no homolog											CytoplasmicMembrane	9.82
1771					none	none	1771	Formate dehydrogenase O alpha subunit (EC 1.2.1.2) @ selenocysteine-containing	no homolog											Periplasmic	9.76
1772			0.0239481	0	culture only	none	1772	Formate dehydrogenase O alpha subunit (EC 1.2.1.2) @ selenocysteine-containing	no homolog											Unknown*
1773					none	none	1773	Formate dehydrogenase O alpha subunit (EC 1.2.1.2) @ selenocysteine-containing	no homolog											Periplasmic	9.76
1774	0.634769	0.843035			none	all	1774	hypothetical protein	no homolog											Unknown
1775					none	none	1775	hypothetical protein	no homolog											Unknown
1776	NA	1.50556			none	T6 only	1776	hypothetical protein	no homolog											Unknown
1777	NA	4.18167			none	T5&T6	1777	Probable lipoprotein transmembrane	BPSS1669	BPSS1669	2292615	2293382	-	0.702	255	-	0	hypothetical protein	Function unknown genes	CytoplasmicMembrane	9.86
1778	NA	2.74754			none	T6 only	1778	hypothetical protein	no homolog											Unknown
1779	NA	-0.523255			none	culture&T6	1779	FIG00454535: hypothetical protein	BPSS1677	BPSS1677	2304159	2304392	+	0.645	77	-	0	hypothetical protein	Not in COGs genes	Unknown
1780	0.392228	-1.0821	0.337945	0	culture only	all	1780	Ribonuclease BN (EC 3.1.-.-)	BPSS1678	BPSS1678	2304652	2305575	+	0.698	307	-	0	ribonuclease	Function unknown genes	CytoplasmicMembrane	10
1781	0.0101339	-2.22666	0.0617752	2.0647	both	all	1781	Outer membrane protein (porin)	BPSS1679	BPSS1679	2306033	2307187	+	0.656	384	-	0	porin related exported protein	Cell wall/membrane biogenesis genes	OuterMembrane	10
1782					none	T5 only	1782	hypothetical protein	no homolog											Unknown
1783	NA	1.17604			none	T6 only	1783	hypothetical protein	no homolog											Unknown
1784	8.14322e-05	1.9007	0.354283	0.717346	both	all	1784	histone-like protein	BPSS1680	BPSS1680	2309027	2309449	-	0.657	140	-	0	histone-like protein	Not in COGs genes	Unknown
1785	NA	-2.11679			none	culture only	1785	O-antigen acetylase	BPSS1681	BPSS1681	2309745	2310872	+	0.695	375	-	0	hypothetical protein	Lipid transport and metabolism genes	CytoplasmicMembrane	10
1786	NA	-4.76819	0.322696	0	culture only	all	1786	UTP--glucose-1-phosphate uridylyltransferase (EC 2.7.7.9)	gtaB	BPSS1682	2311424	2312311	-	0.649	295	gtaB	0	UTP-glucose-1-phosphate uridylyltransferase	Cell wall/membrane biogenesis genes	Cytoplasmic	9.97
1787	0.00304047	-6.0539			none	culture&T5	1787	hypothetical protein	no homolog											Unknown
1788	0.00816468	-5.66318			none	culture only	1788	FIG00452530: hypothetical protein	no homolog											Unknown
1789	0.0798834	-3.37193	0.291284	0	culture only	all	1789	O-antigen acetylase	BPSS1683	BPSS1683	2312964	2314121	+	0.675	385	-	0	lipopolysaccharide biosynthesis-related membrane protein	Lipid transport and metabolism genes	CytoplasmicMembrane	10
1790					none	none	1790	hypothetical protein	no homolog											Unknown
1791	NA	0.178051	0.750577	0	culture only	all	1791	Glycosyltransferase	BPSS1684	BPSS1684	2314235	2316697	-	0.707	820	-	0	lipopolysaccharide biosynthesys-related glycosyltransferase	Cell wall/membrane biogenesis genes	Cytoplasmic	9.97
1792	NA	-1.38628	0.328119	0	culture only	culture&T6	1792	FIG00468008: hypothetical protein	BPSS1685	BPSS1685	2316694	2318160	-	0.681	488	-	0	lipopolysaccharide biosynthesis related membrane protein	General function prediction only genes	CytoplasmicMembrane	10
1793	0.0403416	-3.68012			none	culture&T6	1793	FIG00452640: hypothetical protein	BPSS1686	BPSS1686	2318209	2320389	-	0.704	726	-	0	hypothetical protein	Not in COGs genes	Unknown
1794	0.0579407	-4.49249			none	culture only	1794	hypothetical protein	no homolog											Unknown
1795	0.00144988	-6.35764	0.150166	0	culture only	culture only	1795	GDP-mannose 4,6 dehydratase (EC 4.2.1.47)	no homolog											Cytoplasmic	9.97
1796	NA	-4.04791			none	culture only	1796	UDP-glucose 4-epimerase (EC 5.1.3.2)	BPSS1689	BPSS1689	2323068	2324036	+	0.717	322	-	0	UDP-glucose 4-epimerase	Carbohydrate transport and metabolism genes	Unknown*
1797	NA	-1.01701			none	all	1797	FIG00453454: hypothetical protein	BPSS1690	BPSS1690	2324021	2324401	-	0.633	126	-	0	hypothetical protein	Carbohydrate transport and metabolism genes	Unknown
1798	0.116412	1.27519	0.913045	0.91371	both	all	1798	O-acetylhomoserine sulfhydrylase (EC 2.5.1.49) / O-succinylhomoserine sulfhydrylase (EC 2.5.1.48)	metZ	BPSS1691	2324782	2325999	-	0.668	405	metZ	0	O-succinylhomoserine sulfhydrylase	Amino acid transport and metabolism genes	Unknown*
1799	0.00596098	1.64295	0.000916502	1.98387	both	all	1799	Amidophosphoribosyltransferase (EC 2.4.2.14)	purF	BPSS1692	2326228	2327763	-	0.654	511	purF	0	amidophosphoribosyltransferase	Nucleotide transport and metabolism genes	Cytoplasmic	9.97
1800	0.327192	1.2044			none	all	1800	Colicin V production protein	BPSS1693	BPSS1693	2327816	2328310	-	0.673	164	-	0	bacteriocin production related protein	General function prediction only genes	CytoplasmicMembrane	10
1801	0.984001	-0.0442673	0.831037	0.89058	both	all	1801	DedD protein	BPSS1694	BPSS1694	2328317	2329057	-	0.744	246	-	0	hypothetical protein	Not in COGs genes	Periplasmic	9.83
1802	0.597192	-0.507687	0.038154	0	culture only	all	1802	Dihydrofolate synthase (EC 6.3.2.12) / Folylpolyglutamate synthase (EC 6.3.2.17)	folC	BPSS1695	2329162	2330475	-	0.687	437	folC	0	folylpolyglutamate synthase/dihydrofolate synthase	Coenzyme transport and metabolism genes	Cytoplasmic	9.26
1803	0.792422	0.189871	0.181597	0.694033	both	all	1803	Acetyl-coenzyme A carboxyl transferase beta chain (EC 6.4.1.2)	accD	BPSS1696	2330587	2331459	-	0.662	290	accD	0	acetyl-CoA carboxylase beta subunit	Lipid transport and metabolism genes	Cytoplasmic	9.97
1804	0.215002	0.974825	0.965892	0.97729	both	all	1804	Tryptophan synthase alpha chain (EC 4.2.1.20)	trpA	BPSS1697	2331539	2332354	-	0.702	271	trpA	0	tryptophan synthase subunit alpha	Amino acid transport and metabolism genes	Cytoplasmic	9.97
1805	0.0584897	1.82987			none	all	1805	Adenine-specific methyltransferase (EC 2.1.1.72)	BPSS1698	BPSS1698	2332398	2333246	-	0.667	282	-	0	modification methylase	Replication, recombination and repair genes	Unknown
1806	0.716001	-0.269377	0.623173	1.36362	both	all	1806	Tryptophan synthase beta chain (EC 4.2.1.20)	trpB	BPSS1699	2333256	2334449	-	0.668	397	trpB	0	tryptophan synthase subunit beta	Amino acid transport and metabolism genes	Cytoplasmic	9.97	[20]
1807	0.45745	1.03407	0.407388	0	culture only	all	1807	tRNA pseudouridine synthase A (EC 4.2.1.70)	truA	BPSS1701	2335282	2336097	-	0.678	271	truA	0	tRNA pseudouridine synthase A	Translation genes	Unknown		[14]
1808	0.538935	0.761863	0.71735	1.46435	both	all	1808	Probable transmembrane protein	BPSS1702	BPSS1702	2336094	2337227	-	0.743	377	-	0	hypothetical protein	Intracellular trafficking and secretion genes	Unknown
1809	0.317823	-1.76407	0.0204839	0	culture only	all	1809	FIG00467277: hypothetical protein	no homolog											Unknown
1810	0.0406598	-1.56062	0.282906	0	culture only	all	1810	FIG00460152: hypothetical protein	no homolog											Cytoplasmic	8.96
1811	0.0475734	-1.69359			none	all	1811	hypothetical protein	no homolog											Unknown
1812	NA	-1.08908	0.963369	1.07739	both	all	1812	Glycogen debranching enzyme (EC 3.2.1.-)	no homolog											Cytoplasmic	9.26
1813	NA	-2.11679			none	culture only	1813	1,4-alpha-glucan (glycogen) branching enzyme, GH-13-type (EC 2.4.1.18)	glgB	BPSL2076	2489273	2491489	+	0.733	738	glgB	0	glycogen branching enzyme	Carbohydrate transport and metabolism genes	Cytoplasmic	9.26
1814	0.40961	1.18214	0.389283	9.4289	both	all	1814	hypothetical protein	no homolog											Cytoplasmic	8.96
1815	0.041241	-4.69775			none	culture&T5	1815	Glycogen synthase, ADP-glucose transglucosylase (EC 2.4.1.21)	no homolog											Cytoplasmic	9.97
1816	NA	-0.461656	0.435619	0	culture only	culture&T6	1816	Glycogen phosphorylase (EC 2.4.1.1)	no homolog											Cytoplasmic	9.26
1817	NA	-1.39278			none	culture&T5	1817	hypothetical protein	BPSS0771	BPSS0771	1033745	1033966	+	0.676	73	-	0	hypothetical protein	Not in COGs genes	Unknown
1818	NA	-4.13234	0.217955	0	culture only	culture only	1818	hypothetical protein	no homolog											Unknown
1819	NA	-1.51981	0.0243145	0	culture only	culture only	1819	hypothetical protein	no homolog											Cytoplasmic	8.96
1820	NA	-1.39278			none	culture only	1820	Long-chain-fatty-acid--CoA ligase (EC 6.2.1.3)	no homolog											Unknown
1821	0.0472663	-2.7719			none	all	1821	Copper-containing nitrite reductase (EC 1.7.2.1)	BPSS1452	BPSS1452	1978963	1980426	+	0.683	487	-	0	copper nitrite reductase protein	Secondary metabolites biosynthesis, transport and catabolism genes	Periplasmic	9.76
1822	0.000189882	-3.22037			none	all	1822	Nitric-oxide reductase (EC 1.7.99.7), quinol-dependent	BPSL2351	BPSL2351	2843904	2846192	+	0.665	762	-	0	hypothetical protein	Inorganic ion transport and metabolism genes	CytoplasmicMembrane	10
1823	NA	-2.6363			none	culture&T5	1823	hypothetical protein	no homolog											Unknown
1824	0.216144	-1.4017	0.199358	0	culture only	all	1824	Predicted transcriptional regulator LiuQ of leucine degradation pathway, TetR family	BPSS1449	BPSS1449A	1974799	1975563	+	0.712	254	-	0	TetR family transcriptional regulator	Transcription genes	Cytoplasmic	8.96
1825	0.00273884	-1.26441	0.672902	0.703858	both	all	1825	Isovaleryl-CoA dehydrogenase (EC 1.3.99.10)	BPSS1448	BPSS1448	1973410	1974591	-	0.671	393	-	0	acyl-coA dehydrogenase	Lipid transport and metabolism genes	Cytoplasmic	9.97
1826	0.573525	-0.618709	0.608621	0.519217	both	all	1826	Methylcrotonyl-CoA carboxylase carboxyl transferase subunit (EC 6.4.1.4)	BPSS1447	BPSS1447	1971780	1973387	-	0.69	535	-	0	biotin-dependent carboxyl transferase	Lipid transport and metabolism genes	Cytoplasmic	9.97
1827	NA	-0.121579	0.126423	0	culture only	all	1827	Methylglutaconyl-CoA hydratase (EC 4.2.1.18)	BPSS1446	BPSS1446	1970974	1971759	-	0.732	261	-	0	enoyl-CoA hydratase	Lipid transport and metabolism genes	Cytoplasmic	9.97
1828	NA	0.807864	0.0827574	0	culture only	all	1828	Methylcrotonyl-CoA carboxylase biotin-containing subunit (EC 6.4.1.4)	BPSS1445	BPSS1445	1968819	1970813	-	0.725	664	-	0	biotin carboxylase	Lipid transport and metabolism genes	Cytoplasmic	9.97
1829	NA	-0.826497			none	culture&T6	1829	hypothetical protein	no homolog											Unknown
1830	0.827061	-0.243158	0.888044	0	culture only	all	1830	FIG00454994: hypothetical protein	BPSS1444	BPSS1444	1967536	1968717	-	0.632	393	-	0	hypothetical protein	Not in COGs genes	Cytoplasmic	8.96
1831	NA	1.41843			none	all	1831	hypothetical protein	no homolog											Cytoplasmic	8.96
1832	0.189973	1.35113	0.459309	0	culture only	all	1832	FIG00454151: hypothetical protein	BPSS1443	BPSS1443	1966066	1967190	+	0.649	374	-	0	hypothetical protein	Not in COGs genes	Cytoplasmic	8.96
1833	0.205846	2.15997	0.536188	0	culture only	all	1833	FIG00452850: hypothetical protein	BPSS1442	BPSS1442	1964863	1966020	+	0.665	385	-	0	hypothetical protein	Not in COGs genes	Unknown
1834	0.1943	1.9769			none	all	1834	Type IV fimbrial biogenesis protein PilY1	BPSS1439	BPSS1439	1960277	1964869	+	0.647	1530	-	0	membrane-anchored cell surface protein	Intracellular trafficking and secretion genes	Unknown		[17][33]
1835	0.901694	0.248209			none	all	1835	Type IV fimbrial biogenesis protein PilY1	BPSS1439	BPSS1439	1960277	1964869	+	0.647	1530	-	0	membrane-anchored cell surface protein	Intracellular trafficking and secretion genes	Unknown		[17][33]
1836	NA	2.75042			none	T6 only	1836	FOG: TPR repeat	BPSS1438	BPSS1438	1957626	1959422	+	0.738	598	-	0	hypothetical protein	General function prediction only genes	Unknown
1837	NA	-1.51981			none	culture only	1837	putative lipoprotein	BPSS1437	BPSS1437	1956745	1957068	+	0.707	107	-	0	lipoprotein	Not in COGs genes	Unknown
1838	NA	-1.39278	0.330035	0	culture only	culture only	1838	Type IV fimbrial biogenesis protein PilY1	BPSS1434	BPSS1434	1948688	1956592	+	0.66	2634	-	0	membrane-anchored cell surface protein	Intracellular trafficking and secretion genes	Extracellular	9.65	[17]
1839					none	none	1839	hypothetical protein	no homolog											Unknown
1840					none	none	1840	Threonine dehydratase (EC 4.3.1.19)	no homolog											CytoplasmicMembrane	9.82
1841	NA	1.05534			none	T6 only	1841	hypothetical protein	no homolog											Unknown
1842	0.490965	0.406162	0.260144	0.794589	both	all	1842	FAD/FMN-containing dehydrogenases	BPSL0634	BPSL0634	718126	722205	+	0.671	1359	-	0	putative oxidoreductase	Energy production and conversion genes	Cytoplasmic	9.97	[9]
1843	0.343424	-1.09509	0.424827	1.61842	both	all	1843	Diadenosine tetraphosphate (Ap4A) hydrolase and other HIT family hydrolases	BPSL0635	BPSL0635	722240	722683	+	0.673	147	-	0	hypothetical protein	General function prediction only genes	Cytoplasmic	8.96
1844	0.956804	0.0965996	0.704179	0	culture only	all	1844	FIG028220: hypothetical protein co-occurring with HEAT repeat protein	BPSL0636	BPSL0636	722680	723093	+	0.696	137	-	0	hypothetical protein	Function unknown genes	Unknown
1845	0.570707	-0.621485	0.0141695	0	culture only	all	1845	Ubiquinone/menaquinone biosynthesis methyltransferase UbiE (EC 2.1.1.-)	ubiE	BPSL0637	723141	723872	+	0.603	243	ubiE	0	ubiquinone/menaquinone biosynthesis methyltransferase	Coenzyme transport and metabolism genes	Cytoplasmic	9.97
1846	0.214385	-0.803503	0.0751697	0.497254	both	all	1846	putative membrane protein	BPSL0638	BPSL0638	723962	724933	+	0.739	323	-	0	hypothetical protein	Function unknown genes	CytoplasmicMembrane	10
1847	0.88166	-0.178894	0.48003	0	culture only	all	1847	Protein YigP (COG3165) clustered with ubiquinone biosynthetic genes	BPSL0639	BPSL0639	725014	725688	+	0.692	224	-	0	hypothetical protein	Function unknown genes	Cytoplasmic	8.96
1848	0.499858	0.57273	0.55727	0.615066	both	all	1848	Ubiquinone biosynthesis monooxygenase UbiB	ubiB	BPSL0640	725701	727278	+	0.66	525	-	0	putative ubiquinone biosynthesis protein UbiB	General function prediction only genes	CytoplasmicMembrane	7.88
1849	NA	1.37257			none	culture&T6	1849	hypothetical protein	no homolog											Unknown
1850	0.483879	0.969711	0.103953	0	culture only	all	1850	SAM-dependent methyltransferases	BPSL0641	BPSL0641	727602	728243	+	0.727	213	-	0	hypothetical protein	General function prediction only genes	Cytoplasmic	9.26
1851	0.000613123	3.44426	0.142444	6.92594	both	all	1851	Gluconate dehydratase (EC 4.2.1.39)	BPSL0699	BPSL0699	797270	798418	-	0.672	382	-	0	putative galactonate dehydratase protein	General function prediction only genes	Cytoplasmic	8.96
1852	0.922148	0.16292	0.183781	0	culture only	all	1852	Gfa-like protein	BPSL0700	BPSL0700	798874	799221	+	0.618	115	-	0	hypothetical protein	Function unknown genes	Cytoplasmic	8.96
1853	NA	0.411757			none	all	1853	Acid phosphatase (EC 3.1.3.2)	BPSL0702	BPSL0702	800104	801786	+	0.709	560	-	0	calcineurin-like phosphoesterase	General function prediction only genes	Unknown		[20]
1854	0.0116332	-5.33361			none	culture only	1854	Histidine kinase	BPSL0703	BPSL0703	801764	803647	-	0.699	627	-	0	putative two-component sensor histidine kinase	Signal transduction mechanisms genes	CytoplasmicMembrane	10
1855	0.00744824	-5.59151	0.0822162	0	culture only	culture&T5	1855	Response regulator containing a CheY-like receiver domain and an HD-GYP domain	BPSL0704	BPSL0704	803697	805016	-	0.667	439	-	0	putative two-component response regulator protein	Signal transduction mechanisms genes	Cytoplasmic	9.97
1856	NA	-2.62608			none	culture only	1856	hypothetical protein	no homolog											Unknown
1857	0.000167317	-3.98889	0.562333	0	culture only	all	1857	putative exported protein	BPSL0705	BPSL0705	805804	806385	+	0.701	193	-	0	hypothetical protein	Not in COGs genes	Unknown
1858	NA	0.779425	0.568751	0	culture only	culture&T6	1858	Aerotaxis sensor receptor protein	BPSL0706	BPSL0706	806553	808304	-	0.692	583	-	0	putative aerotaxis sensor receptor	Cell motility genes	CytoplasmicMembrane	10
1859	NA	-4.91926			none	culture&T6	1859	FAD/FMN-containing dehydrogenases	BPSL0707	BPSL0707	809196	810956	-	0.695	586	-	0	hypothetical protein	Energy production and conversion genes	Unknown
1860	NA	1.05534			none	T6 only	1860	hypothetical protein	no homolog											Unknown
1861	0.718082	-0.38224	0.276262	0	culture only	all	1861	Selenophosphate-dependent tRNA 2-selenouridine synthase	BPSL0710	BPSL0710	812633	813712	+	0.694	359	-	0	putative ATP/GTP binding protein	General function prediction only genes	Cytoplasmic	8.96
1862	0.000181597	-6.94691			none	culture&T5	1862	FIG00453589: hypothetical protein	BPSL0711	BPSL0711	814099	814437	-	0.752	112	-	0	hypothetical protein	Not in COGs genes	Unknown
1863	NA	2.87491			none	T5&T6	1863	hypothetical protein	no homolog											Unknown
1864	NA	0.309553	0.330375	#DIV/0!	J774 only	culture&T6	1864	ABC-type nitrate/sulfonate/bicarbonate transport system, ATPase component	BPSL0712	BPSL0712	814656	816029	-	0.72	457	-	0	putative ATP-binding transmembrane ABC transporter	Inorganic ion transport and metabolism genes	CytoplasmicMembrane	9.99
1865	NA	-3.89467	0.329638	0	culture only	culture only	1865	ABC transporter permease protein	BPSL0713	BPSL0713	816038	817771	-	0.716	577	-	0	putative transmembrane transporter	Inorganic ion transport and metabolism genes	CytoplasmicMembrane	10
1866	NA	-0.0970502			none	culture&T6	1866	hypothetical protein	no homolog											Unknown
1867	0.000394204	-5.06436			none	all	1867	Protein-L-isoaspartate O-methyltransferase (EC 2.1.1.77)	no homolog											Cytoplasmic	8.96
1868	NA	-1.7049			none	culture only	1868	Hydrolases of the alpha/beta superfamily	BPSL0716	BPSL0716	819482	820171	+	0.723	229	-	0	hypothetical protein	Not in COGs genes	CytoplasmicMembrane	9.82
1869	NA	-1.88143	0.321319	0	culture only	culture&T6	1869	Nicotinate phosphoribosyltransferase (EC 2.4.2.11)	BPSL0717	BPSL0717	820168	821523	+	0.711	451	-	0	nicotinate phosphoribosyltransferase	Coenzyme transport and metabolism genes	Cytoplasmic	9.97
1870	0.000394204	-3.16476	0.334643	0	culture only	all	1870	Membrane carboxypeptidase (penicillin-binding protein)	BPSL0719	BPSL0719	822429	825545	-	0.698	1038	-	0	hypothetical protein	Cell wall/membrane biogenesis genes	Unknown
1871	NA	-1.54401	0.347846	0	culture only	all	1871	hypothetical protein	no homolog											Cytoplasmic	8.96
1872					none	none	1872	hypothetical protein	no homolog											Unknown
1873	NA	1.51862			none	T6 only	1873	hypothetical protein	no homolog											Unknown
1874	0.709622	0.621309			none	all	1874	Protein ImpG/VasA	BPSL0729	BPSL0729	838970	840907	-	0.726	645	-	0	hypothetical protein	Function unknown genes	Cytoplasmic	8.96
1875	0.738931	-0.658641			none	all	1875	hypothetical protein	no homolog											Unknown
1876					none	none	1876	hypothetical protein	no homolog											Unknown
1877	NA	-2.28412			none	culture only	1877	hypothetical protein	no homolog											Unknown
1878	0.463138	-1.07664	0.340243	0	culture only	all	1878	Penicillin acylase II (EC 3.5.1.11)	BPSL0730	BPSL0730	841615	844116	+	0.738	833	-	0	family S45 unassigned peptidase	General function prediction only genes	Unknown*
1879	0.00782721	-1.8544			none	all	1879	Probable transcription regulator protein of MDR efflux pump cluster	BPSL0731	BPSL0731	844113	845339	+	0.67	408	-	0	LysR family transcriptional regulator	Transcription genes	Cytoplasmic	9.97
1880	0.671508	0.321297	0.171248	0	culture only	all	1880	Transporter	BPSL0643	BPSL0643	728756	729403	+	0.653	215	-	0	hypothetical protein	Function unknown genes	CytoplasmicMembrane	9.82
1881	0.397071	0.426401	0.0222786	1.87525	both	all	1881	Aspartyl-tRNA synthetase (EC 6.1.1.12) @ Aspartyl-tRNA(Asn) synthetase (EC 6.1.1.23)	aspS	BPSL0644	729466	731262	+	0.663	598	aspS	0	aspartyl-tRNA synthetase	Translation genes	Cytoplasmic	10
1882	NA	2.59167			none	T5&T6	1882	hypothetical protein	no homolog											Unknown
1883	0.394999	1.14667			none	all	1883	Dihydroneopterin triphosphate pyrophosphohydolase type 2	ntpA	BPSL0645	731470	731946	+	0.673	158	ntpA	0	dATP pyrophosphohydrolase	General function prediction only genes	Unknown
1884	0.89262	0.165677			none	all	1884	Cardiolipin synthetase (EC 2.7.8.-)	BPSL0646	BPSL0646	731943	733217	+	0.697	424	-	0	putative phospholipase	Lipid transport and metabolism genes	CytoplasmicMembrane	7.88
1885	0.437699	0.610119	0.0435394	0	culture only	all	1885	Predicted transcriptional regulator for fatty acid degradation FadP, TetR family	BPSL0647	BPSL0647	733407	734006	+	0.63	199	-	0	TetR family regulatory protein	Transcription genes	Cytoplasmic	8.96
1886	0.936139	0.0776921	0.027607	6.97961	both	all	1886	3-methylmercaptopropionyl-CoA dehydrogenase (DmdC)	BPSL0648	BPSL0648	734064	735851	+	0.645	595	-	0	putative acyl-CoA dehydrogenase oxidoreductase protein	Lipid transport and metabolism genes	Cytoplasmic	9.97
1887	0.000146139	2.33242	0.0689902	8.53861	both	all	1887	Enoyl-CoA hydratase (EC 4.2.1.17) / 3,2-trans-enoyl-CoA isomerase (EC 5.3.3.8) / 3-hydroxyacyl-CoA dehydrogenase (EC 1.1.1.35)	BPSL0649	BPSL0649	736009	738444	+	0.674	811	-	0	putative 3-hydroxyacyl-CoA dehydrogenase oxidoreductase	Lipid transport and metabolism genes	Cytoplasmic	9.97
1888	6.596e-05	2.62261	0.0830005	6.41405	both	all	1888	3-ketoacyl-CoA thiolase (EC 2.3.1.16) @ Acetyl-CoA acetyltransferase (EC 2.3.1.9)	BPSL0650	BPSL0650	738624	739823	+	0.678	399	-	0	acetyl-CoA acetyltransferase	Lipid transport and metabolism genes	Cytoplasmic	9.97
1889	0.0718045	2.40658	0.123517	24.9723	both	all	1889	Enoyl-CoA hydratase (EC 4.2.1.17)	BPSL0651	BPSL0651	739918	740682	+	0.685	254	-	0	enoyl-CoA hydratase	Lipid transport and metabolism genes	Cytoplasmic	9.97
1890	0.322208	-1.20331			none	all	1890	Formate dehydrogenase chain D (EC 1.2.1.2)	BPSL0652	BPSL0652	740796	741620	-	0.709	274	-	0	FdhD/NarQ family protein	Energy production and conversion genes	Cytoplasmic	9.97
1891	0.020524	-1.61343			none	all	1891	NAD-dependent aldehyde dehydrogenase associated with FdhD	BPSL0653	BPSL0653	741755	742234	+	0.648	159	-	0	hypothetical protein	Not in COGs genes	Unknown
1892	0.322823	1.182	0.969149	1.01447	both	all	1892	Acyl-CoA hydrolase (EC 3.1.2.20)	BPSL0654	BPSL0654	742279	742692	-	0.657	137	-	0	thioesterase superfamily protein	Lipid transport and metabolism genes	Unknown
1893	NA	-0.26144			none	culture&T6	1893	hypothetical protein	no homolog											Unknown
1894	0.901901	0.197294			none	all	1894	Lipid A export ATP-binding/permease protein MsbA	BPSL0655	BPSL0655	742999	744870	+	0.66	623	-	0	ATP-binding transmembrane ABC transporter protein	Posttranslational modification, protein turnover, chaperones genes	CytoplasmicMembrane	10
1895	0.073855	2.70461			none	all	1895	FIG006611: nucleotidyltransferase	BPSL0656	BPSL0656	745363	746082	-	0.732	239	-	0	putative nucleotidyl transferase	Cell wall/membrane biogenesis genes	Cytoplasmic	9.26
1896	0.431677	1.06086	0.759325	1.17628	both	all	1896	COG3178: Predicted phosphotransferase related to Ser/Thr protein kinases	BPSL0657	BPSL0657	746086	747120	-	0.702	344	-	0	hypothetical protein	General function prediction only genes	Cytoplasmic	8.96
1897	0.00137896	1.32341	0.440529	0.635103	both	all	1897	Outer membrane protein Imp, required for envelope biogenesis / Organic solvent tolerance protein precursor	BPSL0658	BPSL0658	747333	749696	+	0.666	787	-	0	hypothetical protein	Cell wall/membrane biogenesis genes	OuterMembrane	10
1898	0.0348111	1.36375	0.0198247	2.11472	both	all	1898	Survival protein SurA precursor (Peptidyl-prolyl cis-trans isomerase SurA) (EC 5.2.1.8)	BPSL0659	BPSL0659	749757	751109	+	0.684	450	-	0	putative peptidyl-prolyl cis-trans isomerase	Posttranslational modification, protein turnover, chaperones genes	Periplasmic	9.76
1899	0.122549	2.09776			none	all	1899	4-hydroxythreonine-4-phosphate dehydrogenase (EC 1.1.1.262)	pdxA	BPSL0660	751131	752180	+	0.722	349	pdxA	0	4-hydroxythreonine-4-phosphate dehydrogenase	Coenzyme transport and metabolism genes	Cytoplasmic	9.97
1900	0.0257201	3.32017	0.760258	0.487676	both	all	1900	Dimethyladenosine transferase (EC 2.1.1.-)	ksgA	BPSL0661	752212	753039	+	0.678	275	ksgA	0	dimethyladenosine transferase	Translation genes	Cytoplasmic	9.97
1901	0.363451	1.51089			none	all	1901	Permease of the drug/metabolite transporter (DMT) superfamily	BPSL0662	BPSL0662	753301	754239	-	0.715	312	-	0	hypothetical protein	General function prediction only genes	CytoplasmicMembrane	10
1902	0.0101413	1.56307	0.17822	1.40821	both	all	1902	Lactoylglutathione lyase (EC 4.4.1.5)	gloA	BPSL0663	754617	755006	+	0.618	129	gloA	0	lactoylglutathione lyase	Amino acid transport and metabolism genes	Cytoplasmic	9.97
1903	0.660183	0.73552	0.0790476	1.55846	both	all	1903	Zinc metalloprotease (EC 3.4.24.-)	BPSL0664	BPSL0664	755219	756064	-	0.687	281	-	0	hypothetical protein	General function prediction only genes	Unknown
1904	0.099831	1.78806	0.135018	#DIV/0!	J774 only	all	1904	1-acyl-sn-glycerol-3-phosphate acyltransferase (EC 2.3.1.51)	BPSL0665	BPSL0665	756145	756924	-	0.674	259	-	0	putative acyltransferase	Lipid transport and metabolism genes	CytoplasmicMembrane	10
1905	0.189249	2.29852	0.239181	0	culture only	all	1905	D-glycero-D-manno-heptose 1,7-bisphosphate phosphatase (EC 3.1.1.-); Histidinol-phosphatase (EC 3.1.3.15)	no homolog											Unknown
1906	0.0479106	1.44633	0.0442632	0.891689	both	all	1906	Glycyl-tRNA synthetase beta chain (EC 6.1.1.14)	glyS	BPSL0667	757548	759647	-	0.699	699	glyS	0	glycyl-tRNA synthetase beta subunit	Translation genes	Cytoplasmic	9.97
1907	0.369509	-0.596959	0.145598	1.89238	both	all	1907	Glycyl-tRNA synthetase alpha chain (EC 6.1.1.14)	glyQ	BPSL0668	759664	760671	-	0.661	335	glyQ	0	glycyl-tRNA synthetase alpha subunit	Translation genes	Cytoplasmic	9.97
1908	0.00540017	2.63697			none	all	1908	Apolipoprotein N-acyltransferase (EC 2.3.1.-) / Copper homeostasis protein CutE	lnt	BPSL0669	760927	762633	-	0.707	568	lnt	0	apolipoprotein N-acyltransferase	Cell wall/membrane biogenesis genes	CytoplasmicMembrane	10
1909	0.217374	0.647958	0.529527	0.67411	both	all	1909	Magnesium and cobalt efflux protein CorC	BPSL0670	BPSL0670	762676	763563	-	0.64	295	-	0	putative cation transporter efflux protein	Inorganic ion transport and metabolism genes	CytoplasmicMembrane	7.88
1910	NA	3.93437			none	T5&T6	1910	Cation transport protein chaC	BPSL0671	BPSL0671	764076	764708	-	0.741	210	-	0	hypothetical protein	Inorganic ion transport and metabolism genes	Unknown
1911	0.131355	1.2574	0.0356755	0	culture only	all	1911	FIG000233: metal-dependent hydrolase	BPSL0672	BPSL0672	764729	765544	-	0.677	271	-	0	hypothetical protein	General function prediction only genes	Cytoplasmic	9.97
1912	0.656944	0.63881	0.779151	1.09887	both	all	1912	Phosphate starvation-inducible ATPase PhoH with RNA binding motif	BPSL0673	BPSL0673	766175	767239	-	0.692	354	-	0	putative PhoH-family protein	Signal transduction mechanisms genes	Cytoplasmic	9.97
1913	0.237507	-0.775536	0.438582	2.01582	both	all	1913	tRNA-i(6)A37 methylthiotransferase	miaB	BPSL0674	767263	768636	-	0.653	457	miaB	0	putative tRNA thiotransferase protein MiaB	Translation genes	Cytoplasmic	9.97
1914	0.706068	-0.734215			none	all	1914	Transcriptional regulator, LysR family	BPSL0675	BPSL0675	769122	770054	-	0.69	310	-	0	putative LysR family transcriptional regulator	Transcription genes	Cytoplasmic	9.97
1915					none	none	1915	hypothetical protein	no homolog											Unknown
1916	NA	0.343958			none	all	1916	Arabinose efflux permease	BPSL0676	BPSL0676	770200	771372	+	0.708	390	-	0	putative transmembrane transporter protein	Carbohydrate transport and metabolism genes	CytoplasmicMembrane	10
1917	0.20787	-1.1812	0.150201	0	culture only	all	1917	Predicted transcriptional regulators	BPSL0677	BPSL0677	771506	772174	+	0.7	222	-	0	putative DNA binding protein	Transcription genes	Cytoplasmic	9.97
1918	0.0515537	1.81523			none	all	1918	3,4-dihydroxy-2-butanone 4-phosphate synthase (EC 4.1.99.12)	no homolog											Cytoplasmic	9.97
1919	0.0888518	1.71564	0.0202879	0	culture only	all	1919	Hydrolase in polyol utilization gene cluster, haloacid dehalogenase-like family	BPSL0679	BPSL0679	773388	774074	-	0.684	228	-	0	putative hydrolase protein	General function prediction only genes	Cytoplasmic	9.97
1920	NA	1.50556			none	T6 only	1920	hypothetical protein	no homolog											Unknown
1921	0.935385	0.19407	0.0252162	0	culture only	all	1921	Glycerol uptake facilitator protein	glpF	BPSL0686	782049	782765	-	0.67	238	glpF	0	putative glycerol uptake facilitator protein	Carbohydrate transport and metabolism genes	CytoplasmicMembrane	10
1922					none	none	1922	hypothetical protein	no homolog											Unknown
1923	0.0841865	1.59066	0.00768659	0.477547	both	all	1923	Glycerol kinase (EC 2.7.1.30)	glpK	BPSL0687	782878	784380	-	0.673	500	glpK	0	glycerol kinase	Energy production and conversion genes	Cytoplasmic	9.26
1924	0.969496	-0.0493575	0.000204321	0	culture only	all	1924	Aerobic glycerol-3-phosphate dehydrogenase (EC 1.1.5.3)	glpD	BPSL0688	784486	786018	-	0.703	510	glpD	0	putative glycerol-3-phosphate dehydrogenase	Energy production and conversion genes	Cytoplasmic	9.97
1925	NA	-4.15905	0.389828	0	culture only	culture&T5	1925	FIG00453008: hypothetical protein	BPSL0689	BPSL0689	786186	786557	+	0.723	123	-	0	hypothetical protein	Not in COGs genes	Unknown
1926	7.31172e-23	-6.53297			none	all	1926	FIG00453722: hypothetical protein	BPSL0690	BPSL0690	786624	786833	-	0.6	69	-	0	hypothetical protein	Not in COGs genes	Unknown
1927	0.561978	-0.657092	0.415574	0	culture only	all	1927	Glycerol-3-phosphate regulon repressor, DeoR family	glpR	BPSL0691	787140	787976	-	0.658	278	glpR	0	putative DeoR family glycerol-3-phosphate regulon repressor	Carbohydrate transport and metabolism genes	Cytoplasmic	9.97
1928	0.108887	-1.06207	0.0462929	0	culture only	all	1928	Gamma-glutamyltranspeptidase (EC 2.3.2.2)	BPSL0692	BPSL0692	788147	789820	+	0.712	557	-	0	gamma-glutamyltransferase 2	Amino acid transport and metabolism genes	Periplasmic	9.44
1929	NA	-3.53735			none	culture only	1929	hypothetical protein	no homolog											Unknown
1930	0.000382038	-1.80338	0.0102213	0	culture only	all	1930	FIG00453399: hypothetical protein	BPSL0693	BPSL0693	790123	790956	+	0.621	277	-	0	hypothetical protein	Not in COGs genes	Cytoplasmic	8.96
1931	0.659153	0.642196			none	all	1931	FIG00453616: hypothetical protein	BPSL0694	BPSL0694	791026	791526	+	0.739	166	-	0	hypothetical protein	Replication, recombination and repair genes	Unknown
1932	0.00836767	2.7944	0.917265	1.17974	both	all	1932	hypothetical protein	no homolog											Cytoplasmic	8.96
1933	9.39231e-05	2.28919	0.0378789	1.67709	both	all	1933	Putative diheme cytochrome c-553	BPSL0696	BPSL0696	793249	794547	-	0.661	432	-	0	putative periplasmic cytochrome c containing protein	Energy production and conversion genes	CytoplasmicMembrane	9.97
1934	0.302161	0.554193	0.0121621	1.55721	both	all	1934	Cytochrome c4	BPSL0697	BPSL0697	794567	795328	-	0.705	253	-	0	putative periplasmic cytochrome c protein	Energy production and conversion genes	Periplasmic	10
1935					none	T5 only	1935	hypothetical protein	no homolog											Unknown
1936	NA	1.85215			none	all	1936	Copper resistance protein D	BPSL0698	BPSL0698	795753	796679	+	0.75	308	-	0	putative transmembrane transporter protein	Not in COGs genes	CytoplasmicMembrane	10
1937			0.509464	0	culture only	none	1937	Gamma-glutamyl-putrescine synthetase (EC 6.3.1.11)	BPSS0469	BPSS0469	639178	640512	-	0.643	444	-	0	glutamine synthetase	Amino acid transport and metabolism genes	Unknown
1938					none	none	1938	Gamma-glutamyl-GABA hydrolase (EC 3.5.1.94)	BPSS0470	BPSS0470	640539	641339	-	0.712	266	-	0	glutamine amidotransferase	General function prediction only genes	Cytoplasmic	8.96
1939					none	none	1939	hypothetical protein	no homolog											Unknown
1940			0.363313	0	culture only	none	1940	hypothetical protein	BPSS0471	BPSS0471	641574	641981	+	0.63	135	-	0	hypothetical protein	Not in COGs genes	Unknown
1941					none	none	1941	hypothetical protein	no homolog											Unknown
1942	0.397491	-0.971213			none	all	1942	Putrescine utilization regulator	BPSS0472	BPSS0472	642281	642832	+	0.638	183	-	0	MerR-family transcriptional regulator	Transcription genes	Cytoplasmic	9.97
1943	NA	0.763835	0.442616	2.78266	both	all	1943	Gamma-glutamyl-aminobutyraldehyde dehydrogenase (EC 1.2.1.-)	BPSS0473	BPSS0473	642950	644440	+	0.694	496	-	0	aldehyde dehydrogenase	Energy production and conversion genes	Cytoplasmic	9.26
1944	NA	0.273783			none	all	1944	Agmatinase (EC 3.5.3.11)	speB	BPSS0474	644571	645533	+	0.682	320	speB	0	agmatinase	Amino acid transport and metabolism genes	Cytoplasmic	8.96
1945			0.579253	1.35869	both	none	1945	FIG00458724: hypothetical protein	BPSS0475	BPSS0475	645652	646065	+	0.688	137	-	0	hypothetical protein	Not in COGs genes	Unknown
1946	NA	1.05534	0.00370957	#DIV/0!	J774 only	T6 only	1946	Heat shock protein 60 family co-chaperone GroES	groES	BPSS0476	646259	646549	+	0.656	96	groES	0	co-chaperonin GroES	Posttranslational modification, protein turnover, chaperones genes	Cytoplasmic	9.26
1947	NA	1.1563	0.827266	1.20033	both	all	1947	Heat shock protein 60 family chaperone GroEL	groEL	BPSS0477	646571	648211	+	0.69	546	groL	0	60 kDa chaperonin	Posttranslational modification, protein turnover, chaperones genes	Cytoplasmic	9.97
1948	0.898052	0.304041			none	all	1948	FIG00455451: hypothetical protein	BPSS0478	BPSS0478	648273	648719	-	0.656	148	-	0	hypothetical protein	Function unknown genes	CytoplasmicMembrane	10
1949	0.0347595	-1.65407	0.00470844	0.0926045	both	all	1949	Ribonucleotide reductase of class II (coenzyme B12-dependent) (EC 1.17.4.1)	BPSS0479	BPSS0479	649327	651861	+	0.69	844	-	0	ribonucleotide reductase protein	Nucleotide transport and metabolism genes	Cytoplasmic	9.97
1950					none	none	1950	hypothetical protein	no homolog											Unknown
1951					none	none	1951	hypothetical protein	no homolog											Unknown
1952					none	none	1952	hypothetical protein	no homolog											Cytoplasmic	8.96
1953	NA	0.898613			none	all	1953	PQS biosynthesis protein PqsA, anthranilate-CoA ligase (EC 6.2.1.32)	BPSS0481	BPSS0481	652895	654520	+	0.71	541	-	0	CoA ligase	Lipid transport and metabolism genes	Cytoplasmic	8.96
1954	NA	0.723301	0.815515	0.831294	both	all	1954	Putative 3-oxoacyl-[acyl-carrier-protein] synthase III in AHQ biosynthetic operon, related to PqsB	BPSS0482	BPSS0482	654607	655497	+	0.73	296	-	0	hypothetical protein	Not in COGs genes	Unknown*
1955	0.872319	0.342368	0.168127	0	culture only	all	1955	PQS biosynthesis protein PqsC, similar to 3-oxoacyl-[acyl-carrier-protein] synthase III	BPSS0483	BPSS0483	655497	656603	+	0.702	368	-	0	beta-ketoacyl-ACP synthase	Lipid transport and metabolism genes	Cytoplasmic	9.26
1956	NA	1.17604	0.0273977	0	culture only	T6 only	1956	PQS biosynthesis protein PqsD, similar to 3-oxoacyl-[acyl-carrier-protein] synthase III	fabH	BPSS0484	656593	657591	+	0.7	332	fabH	0	3-oxoacyl-(acyl carrier protein) synthase	Lipid transport and metabolism genes	Cytoplasmic	9.26
1957	NA	1.09313			none	culture&T6	1957	PqsE, quinolone signal response protein	BPSS0485	BPSS0485	657606	658496	+	0.714	296	-	0	metallo-beta lactamase-related protein	General function prediction only genes	Cytoplasmic	9.26
1958	0.293083	1.71866	0.886735	1.03715	both	all	1958	Putative non-ribosomal peptide synthetase in AHQ biosynthetic operon	BPSS0486	BPSS0486	658624	662499	+	0.707	1291	-	0	non-ribosomal peptide synthetase	Secondary metabolites biosynthesis, transport and catabolism genes	CytoplasmicMembrane	8.46
1959	0.70188	0.776651	0.146749	1.56616	both	all	1959	hypothetical protein in AHQ biosynthetic operon	BPSS0487	BPSS0487	662513	664648	+	0.706	711	-	0	hypothetical protein	Not in COGs genes	Cytoplasmic	8.96
1960					none	none	1960	hypothetical protein	no homolog											Unknown
1961	NA	1.96459			none	all	1961	hypothetical protein	BPSS0488	BPSS0488A	665015	665386	+	0.661	123	-	0	hypothetical protein	Function unknown genes	CytoplasmicMembrane	10
1962	NA	3.34421			none	T5&T6	1962	Alkyl hydroperoxide reductase protein F (EC 1.6.4.-)	ahpF	BPSS0491	667638	669245	-	0.685	535	ahpF	0	alkyl hydroperoxide reductase subunit	Posttranslational modification, protein turnover, chaperones genes	CytoplasmicMembrane	7.88
1963	0.142324	2.12991	0.00960053	10.9082	both	all	1963	Alkyl hydroperoxide reductase protein C (EC 1.6.4.-)	ahpC	BPSS0492	669449	670012	-	0.629	187	ahpC	0	alkyl hydroperoxide reductase protein	Posttranslational modification, protein turnover, chaperones genes	Cytoplasmic	9.97	[33]
1964	0.587758	0.40261	0.488085	1.21955	both	all	1964	Glutamyl-tRNA synthetase (EC 6.1.1.17)	gltX	BPSL2197	2637135	2638544	-	0.67	469	gltX	0	glutamyl-tRNA synthetase	Translation genes	Cytoplasmic	9.97
1965	NA	2.21157			none	T6 only	1965	hypothetical protein	no homolog											Unknown
1966	0.220308	1.52629			none	all	1966	UPF0028 protein YchK	BPSL2198	BPSL2198	2639117	2640052	+	0.705	311	-	0	putative exported phospholipase	General function prediction only genes	Unknown*		[33]
1967	0.43812	-0.421527			none	all	1967	Lipoprotein spr precursor	BPSL2199	BPSL2199	2640218	2640919	-	0.652	233	-	0	family C40 unassigned peptidase	Cell wall/membrane biogenesis genes	Unknown*
1968	0.960079	-0.0963648	0.161858	0	culture only	all	1968	Oligopeptide transport system permease protein OppB (TC 3.A.1.5.1)	BPSL2200	BPSL2200	2641055	2642704	-	0.701	549	-	0	putative ABC transport system, ATP-binding protein	General function prediction only genes	CytoplasmicMembrane	9.99
1969	0.261053	1.34246	0.322662	0	culture only	all	1969	Oligopeptide transport system permease protein OppC (TC 3.A.1.5.1)	no homolog											CytoplasmicMembrane	10
1970	0.88762	0.23712			none	all	1970	Oligopeptide transport system permease protein OppB (TC 3.A.1.5.1)	BPSL2202	BPSL2202	2643800	2644840	-	0.655	346	-	0	putative ABC transport system, membrane protein	General function prediction only genes	CytoplasmicMembrane	10
1971	0.649996	0.46054	0.348803	0	culture only	all	1971	ABC transporter, periplasmic substrate-binding protein	BPSL2203	BPSL2203	2645029	2646981	-	0.705	650	-	0	putative ABC transport system, substrate-binding protein	Amino acid transport and metabolism genes	Periplasmic	9.76
1972	0.346431	0.522281	0.033551	1.88178	both	all	1972	Enoyl-[acyl-carrier-protein] reductase [NADH] (EC 1.3.1.9)	fabI	BPSL2204	2647102	2647893	+	0.66	263	fabI	0	enoyl-(acyl carrier protein) reductase	Lipid transport and metabolism genes	CytoplasmicMembrane	9.82	[10]
1973	0.831089	0.337288	0.65071	0	culture only	all	1973	Formate dehydrogenase-O, major subunit (EC 1.2.1.2)	BPSL2207	BPSL2207	2649224	2651545	-	0.682	773	-	0	putative molybdopterin oxidoreductase	Energy production and conversion genes	Cytoplasmic	9.97
1974	0.95451	-0.100921			none	all	1974	Transcriptional regulator, TetR family	BPSL2211	BPSL2211	2654721	2655287	+	0.679	188	-	0	putative TetR-family regulatory protein	Transcription genes	Cytoplasmic	9.26
1975	0.950649	0.133956	0.0334079	2.53575	both	all	1975	Methionine aminopeptidase (EC 3.4.11.18)	map2	BPSL2212	2655361	2656179	-	0.695	272	map2	0	methionine aminopeptidase 2	Translation genes	Cytoplasmic	9.26
1976	0.980564	-0.0606965			none	all	1976	FIG00456521: hypothetical protein	BPSL2213	BPSL2213	2656179	2656403	-	0.649	74	-	0	hypothetical protein	Not in COGs genes	Unknown
1977	NA	0.232527	0.335361	0	culture only	culture&T6	1977	hypothetical protein	no homolog											Cytoplasmic	8.96
1978	NA	1.37257			none	culture&T6	1978	Threonine kinase in B12 biosynthesis	BPSL2216	BPSL2216	2660474	2661673	-	0.687	399	-	0	hypothetical protein	Secondary metabolites biosynthesis, transport and catabolism genes	Cytoplasmic	8.96
1979					none	none	1979	Membrane fusion component of tripartite multidrug resistance system	BPSS0541	BPSS0541	738188	739354	+	0.732	388	-	0	HlyD family secretion protein	Defense mechanisms genes	Unknown
1980			0.324434	0	culture only	T5 only	1980	hypothetical protein	no homolog											Unknown
1981	NA	1.05534	0.511326	#DIV/0!	J774 only	T5&T6	1981	Sucrose-6-phosphate hydrolase (EC 3.2.1.26)	BPSS0542	BPSS0542	739867	741531	-	0.678	554	-	0	glycosyl hydrolase	Carbohydrate transport and metabolism genes	Unknown*
1982	0.955216	0.115606	0.0114202	#DIV/0!	J774 only	all	1982	Levansucrase (EC 2.4.1.10)	BPSS0543	BPSS0543	741664	743229	-	0.669	521	-	0	levansucrase precursor	Not in COGs genes	Extracellular	10
1983	NA	-0.0915289			none	all	1983	Transcriptional regulator, LacI family	BPSS0544	BPSS0544	743418	744434	+	0.705	338	-	0	LacI family regulatory protein	Transcription genes	Cytoplasmic	9.97
1984	NA	1.49742			none	all	1984	Threonine dehydrogenase and related Zn-dependent dehydrogenases	fdhA	BPSS0545	744930	746129	+	0.67	399	fdhA	0	glutathione-independent formaldehyde dehydrogenase	General function prediction only genes	Cytoplasmic	9.97
1985	0.0340823	4.76077	0.43146	0	culture only	T5&T6	1985	Transcriptional regulator containing an amidase domain and an AraC-type DNA-binding HTH domain	BPSS0546	BPSS0546	746307	747332	-	0.677	341	-	0	AraC family regulatory protein	Transcription genes	Cytoplasmic	9.26
1986	NA	4.25709			none	T5&T6	1986	Putative iron-regulated membrane protein FtpC in pyochelin gene cluster	BPSS0593	BPSS0593	813608	815122	+	0.76	504	-	0	iron-regulated membrane protein	Function unknown genes	CytoplasmicMembrane	10
1987	NA	4.35832	0.754122	0	culture only	T6 only	1987	Inner-membrane permease FptX, ferripyochelin	BPSS0594	BPSS0594	815139	816410	+	0.719	423	-	0	hypothetical protein	General function prediction only genes	CytoplasmicMembrane	10	[20]
1988	NA	-1.195			none	all	1988	Ferredoxin	BPSS0595	BPSS0595	816784	817074	-	0.674	96	-	0	2Fe-2S iron-sulfur	Energy production and conversion genes	Unknown
1989	NA	-0.166158			none	all	1989	Transcriptional activator of acetoin/glycerol metabolism	BPSS0596	BPSS0596	817491	819431	-	0.716	646	-	0	sigma-54 activated regulatory protein	Secondary metabolites biosynthesis, transport and catabolism genes	Unknown
1990	NA	1.73759			none	T6 only	1990	hypothetical protein	no homolog											Unknown*
[truncated: 4,518 more rows]

## Sheet: S5.B
Supplementary Table S5.B. List of significantly regulated B. thailandensis strain E555 genes in the bacterial transcriptome at 5-h post-infection.
Virulence factors (see Supplementary Table S6) are shown in purple in the first column.
Notes:
#DIV/0!=not detected in the protome in culture (detected exclusively in macrophages)								down-regulated
0=not detected in the protome in macrophages (detected exclusively in culture)								up-regulated
								significantly down-regulated
								significantly up-regulated
Bt E555 fig|869728.6.peg.	T5 transcriptome		T6 transcriptome		T6 proteome		Detected in		Bt E555 fig|869728.6.peg.	Bt E555 gene function assigned by RAST	B. pseudomallei K96243 homolog
											Bp Sanger ID		Start	End	Strand	GC Content	Amino Acids	Gene Name	Genomic Island	Product	COG	Localisation (Score) *May have multiple localisation sites		Virulence references (Supplementary References)
	p value	log2 Fold Change	p value	log2 Fold Change	q value	Fold Change	Proteome	Transcriptome
5909	2.04041e-14	11.3085	2.70944e-16	11.7106	0.00867136	#DIV/0!	J774 only	T5&T6	5909	Hcp	BPSS1498	BPSS1498	2043052	2043561	+	0.563	169	tssD-5 (hcp1)	0	hypothetical protein	Function unknown genes	Extracellular	9.45	[3][33]	Stone et al. (2014) Expert Rev Anti Infect Ther.
5896	7.82545e-09	9.38675	1.08197e-09	9.55364	0.00439095	117.924	both	T5&T6	5896	N-acetylmuramoyl-L-alanine amidase (EC 3.5.1.28)	BPSS1490	BPSS1490	2031208	2032233	+	0.7	341	-	0	N-acetylmuramoyl-L-alanine amidase	Defense mechanisms genes	Unknown*
5907	2.10449e-08	9.19278	4.75999e-09	9.30039	0.0311087	#DIV/0!	J774 only	T5&T6	5907	Uncharacterized protein ImpB	BPSS1496	BPSS1496	2040815	2041309	+	0.653	164	tssB-5	0	hypothetical protein	Function unknown genes	Cytoplasmic	9.97	[3][33]
5908	2.46428e-14	8.89912	1.38037e-15	9.08417	0.00891882	31.7034	both	all	5908	Uncharacterized protein ImpC	BPSS1497	BPSS1497	2041333	2042832	+	0.64	499	tssC-5	0	hypothetical protein	Function unknown genes	Cytoplasmic	9.97	[3][33]	Stone et al. (2014) Expert Rev Anti Infect Ther.
5910	1.81264e-07	8.76798	2.84368e-08	8.97292			none	T5&T6	5910	Uncharacterized protein similar to VCA0109	BPSS1499	BPSS1499	2043554	2044015	+	0.701	153	tssE-5	0	hypothetical protein	Function unknown genes	Cytoplasmic	8.96	[3][33]	Stone et al. (2014) Expert Rev Anti Infect Ther.
5913	2.893e-06	8.17451	3.95035e-07	8.45737	0.084391	3.87061	both	T5&T6	5913	ClpB protein	BPSS1502	BPSS1502	2046791	2049829	+	0.731	1012	tssH-5	0	Clp-type ATPase chaperone protein	Posttranslational modification, protein turnover, chaperones genes	Cytoplasmic	9.97	[3][33]	Stone et al. (2014) Expert Rev Anti Infect Ther.
5897	4.36489e-06	8.08339	2.71069e-07	8.53873	0.0193819	13.187	both	T5&T6	5897	Plasmid pIB6 ORFA DNA	BPSS1491	BPSS1491	2032502	2033761	+	0.681	419	-	0	hypothetical protein	Not in COGs genes	Unknown
5839	3.31462e-15	7.92171	9.38343e-13	7.2027			none	all	5839	FIG00464790: hypothetical protein	BPSL3352	BPSL3352	3974691	3974993	-	0.591	100	-	GI_12	hypothetical protein	Not in COGs genes	Unknown
5911	2.92907e-05	7.62612	1.46666e-06	8.16604	0.111501	#DIV/0!	J774 only	T5&T6	5911	Protein ImpG/VasA	BPSS1500	BPSS1500	2044052	2045794	+	0.726	580	tssF-5	0	hypothetical protein	Function unknown genes	Cytoplasmic	8.96	[3][33]	Stone et al. (2014) Expert Rev Anti Infect Ther.
5914	6.0227e-09	7.30362	1.03177e-09	7.39945	0.953878	0.933971	both	all	5914	VgrG protein	BPSS1503	BPSS1503	2049856	2052879	+	0.693	1007	tssI-5	0	hypothetical protein	Function unknown genes	Cytoplasmic	9.26	[3][33]	Stone et al. (2014) Expert Rev Anti Infect Ther.
5915	0.00016958	7.11566	4.72644e-05	7.29061	0.0484123	8.36831	both	T5&T6	5915	hypothetical protein	BPSS1504	BPSS1504	2052905	2055547	+	0.756	880	tagAB-5	0	hypothetical protein	Function unknown genes	Extracellular	9.45	[3][15][33]	Stone et al. (2014) Expert Rev Anti Infect Ther.
5920	0.000235617	7.00632	9.01045e-05	7.11769	0.00550762	#DIV/0!	J774 only	T5&T6	5920	Uncharacterized protein ImpJ/VasE	BPSS1509	BPSS1509	2058639	2060036	+	0.72	465	tssK-5	0	hypothetical protein	Function unknown genes	Cytoplasmic	9.26	[28][2][33]	Stone et al. (2014) Expert Rev Anti Infect Ther.
5922	0.000323112	6.91319	9.72667e-05	7.09004	0.017156	#DIV/0!	J774 only	T5&T6	5922	IcmF-related protein	BPSS1511	BPSS1511	2060710	2064669	+	0.75	1319	tssM-5	0	hypothetical protein	Function unknown genes	Unknown		[3][33]	Stone et al. (2014) Expert Rev Anti Infect Ther.
3093	0.000506209	6.77627	2.99883e-06	8.04808	0.0132833	2.81126	both	T5&T6	3093	SyrP-like protein	BPSL1785	BPSL1785	2122834	2123850	-	0.71	338	-	0	hypothetical protein	Not in COGs genes	Cytoplasmic	9.97
5952	0.000752613	6.66547	0.000408389	6.71554	0.323597	#DIV/0!	J774 only	T5&T6	5952	Type III secretion thermoregulatory protein (LcrF,VirF,transcription regulation of virulence plasmid)	bsaN	BPSS1546	2100565	2101206	-	0.67	213	bsaN	0	AraC-family regulator of type III secretion system	Transcription genes	Cytoplasmic	8.96	[6][33]
5918	0.000908405	6.57905	0.00188353	6.11903	0.342738	0	culture only	T5&T6	5918	Conserved domain protein	BPSS1507	BPSS1507	2057407	2057799	+	0.674	130	tagD-5	0	hypothetical protein	Not in COGs genes	Unknown		[3][33]	Stone et al. (2014) Expert Rev Anti Infect Ther.
5929	0.00161419	6.37362	0.0267744	4.91005			none	T5&T6	5929	Intercellular spread protein	bopA	BPSS1524	2075849	2077387	-	0.678	512	bopA	0	intercellular spread protein	Amino acid transport and metabolism genes	Extracellular	9.45	[12][33]
5938	0.00197726	6.29418	0.0211232	5.07375	0.116059	0	culture only	T5&T6	5938	cell invasion protein SipB	bipB	BPSS1532	2085560	2087422	-	0.699	620	bipB	0	cell invasion protein	Replication, recombination and repair genes	Extracellular	9.71	[33]
2756	0.0020689	6.26868	5.17807e-07	8.46714	0.466037	2.36737	both	T5&T6	2756	TonB-dependent hemin , ferrichrome receptor	BPSS0244	BPSS0244	330905	333184	-	0.684	759	-	0	exported heme receptor protein	Inorganic ion transport and metabolism genes	OuterMembrane	9.95
377	0.00308751	6.16308	NA	2.89305			none	T5&T6	377	Beta-lactamase class C and other penicillin binding proteins	BPSL0836	BPSL0836	971269	972465	+	0.746	398	-	0	family S12 unassigned peptidase	Defense mechanisms genes	CytoplasmicMembrane	9.82
6277	4.69717e-10	6.11468	2.48515e-14	7.08857			none	all	6277	Hemin uptake protein	BPSS0362	BPSS0362	503302	503565	-	0.659	87	-	0	hypothetical protein	Inorganic ion transport and metabolism genes	Unknown
5916	0.00487308	5.95398	0.00296885	5.93083	0.192493	0.369988	both	T5&T6	5916	Pentapeptide repeat family protein	BPSS1505	BPSS1505	2055565	2056629	+	0.727	354	tagB-5	0	hypothetical protein	Function unknown genes	Extracellular	9.71	[3][33]	Hopf (2014) Infect. Immun	Stone et al. (2014) Expert Rev Anti Infect Ther.
5939	0.0048933	5.95314	0.0387763	4.68119	0.389365	#DIV/0!	J774 only	T5&T6	5939	Type III secretion chaperone protein for YopD (SycD)	bicA	BPSS1533	2087441	2087956	-	0.653	171	bicA	0	surface presentation of antigens protein	General function prediction only genes	Cytoplasmic	9.97	[33]
5900	1.6317e-05	5.95152	3.97018e-07	6.43691			none	all	5900	FIG00456189: hypothetical protein	no homolog											Unknown
5921	0.00651542	5.80996	0.00232736	6.02522	0.00190371	#DIV/0!	J774 only	T5&T6	5921	FIG00455137: hypothetical protein	BPSS1510	BPSS1510	2060051	2060698	+	0.732	215	tssL-5	0	hypothetical protein	Function unknown genes	Unknown		[3][33]	Breitbach et al. (2008) Trans R Soc Trop Med Hyg.	Stone et al. (2014) Expert Rev Anti Infect Ther.
5899	3.05888e-05	5.80737	4.08368e-07	6.43443	0.00249647	#DIV/0!	J774 only	all	5899	Autotransporter adhesin	BPSS1492	BPSS1492	2033784	2035334	+	0.698	516	bimA	0	hypothetical protein	Intracellular trafficking and secretion genes	OuterMembrane	9.92	[17]
5841	0.00679182	5.80513	0.0110198	5.36588			none	T5&T6	5841	FIG00456610: hypothetical protein	BPSL3350	BPSL3350	3974011	3974325	-	0.648	104	-	GI_12	hypothetical protein	Not in COGs genes	Unknown
5226	6.45021e-06	5.79909	0.000161185	4.93733			none	all	5226	Phage single stranded DNA synthesis	no homolog											Unknown
5577	0.00720396	5.76631	0.0418292	4.63601			none	T5&T6	5577	hypothetical protein	BPSS2019	BPSS2019	2729992	2730315	+	0.651	107	-	0	hypothetical protein	Function unknown genes	Cytoplasmic	8.96
3100	0.00752876	5.73548	7.04868e-06	7.85771	0.256627	72.2918	both	T5&T6	3100	ABC-type siderophore export system, fused ATPase and permease components	BPSL1779	BPSL1779	2114773	2116518	+	0.705	581	-	0	putative siderophore biosynthesis related ABC transport protein	Secondary metabolites biosynthesis, transport and catabolism genes	CytoplasmicMembrane	10
5927	2.44384e-12	5.71848	3.26153e-16	6.1495			none	all	5927	DNA-binding response regulator	BPSS1522	BPSS1522	2074346	2075017	-	0.688	223	bprB	0	two-component response regulator	Signal transduction mechanisms genes	Cytoplasmic	9.97	[33]
5955	0.00808516	5.70333	0.0184052	5.12833			none	T5&T6	5955	Type III secretion cytoplasmic protein (YscF)	BPSS1548	BPSS1548	2103000	2103269	+	0.593	89	bsaL	0	Type III secretion system protein	Not in COGs genes	Unknown		[33]
5902	0.00931489	5.64882	0.00279719	5.95204			none	T5&T6	5902	Uncharacterized protein ImpA	BPSS1494	BPSS1494	2037977	2038714	-	0.663	245	virG	0	two-component response regulator protein	Signal transduction mechanisms genes	Cytoplasmic	9.26	[33]
5925	9.31855e-05	5.5848	2.04884e-05	5.67886			none	all	5925	FIG00454793: hypothetical protein	BPSS1521	BPSS1521	2073665	2074108	-	0.66	147	bprD	0	hypothetical protein	Not in COGs genes	Cytoplasmic	8.96	[7][33]
5225	9.60007e-08	5.54747	2.2001e-06	4.91419			none	all	5225	Phage lysin, phospho-MurNAc-pentapeptide translocase inhibitor	no homolog											Unknown
5919	0.0147988	5.43813	0.00152884	6.19334	0.0126305	7.26215	both	T5&T6	5919	lipoprotein, putative	BPSS1508	BPSS1508	2057929	2058606	+	0.735	225	tssJ-5	0	hypothetical protein	Function unknown genes	Unknown		[3][33]	Stone et al. (2014) Expert Rev Anti Infect Ther.
5937	0.000197255	5.43334	0.0934902	3.07509			none	all	5937	Type III secretion target BipC	bipC	BPSS1531	2084259	2085518	-	0.716	419	bipC	0	cell invasion protein	Translation genes	Periplasmic	9.83	[33]
5906	0.000163176	5.39304	8.82895e-06	5.82418	0.709846	0	culture only	all	5906	Sensor histidine kinase	BPSS1495	BPSS1495	2038711	2040555	-	0.73	614	virA	0	two-component regulator sensor kinase	Signal transduction mechanisms genes	CytoplasmicMembrane	10	[33]
3092	0.0172426	5.33019	0.00158193	6.18262			none	T5&T6	3092	hypothetical MbtH-like protein, PA2412 homolog	BPSL1786	BPSL1786	2123909	2124151	-	0.733	80	-	0	hypothetical protein	Function unknown genes	Unknown
615	1.48493e-09	5.24114	2.11843e-07	4.62647	0.103796	0	culture only	all	615	hypothetical transmembrane protein coupled to NADH-ubiquinone oxidoreductase chain 5 homolog	no homolog											Cytoplasmic	8.96
5951	0.0228613	5.18366	NA	4.03113			none	T5&T6	5951	Type III secretion outermembrane pore forming protein (YscC,MxiD,HrcC, InvG)	bsaO	BPSS1545	2098689	2100551	-	0.703	620	bsaO	0	Type III secretion system protein	Intracellular trafficking and secretion genes	OuterMembrane	9.92	[33]
4565	0.000579211	5.17568	0.00175164	4.66771			none	all	4565	Histidine ABC transporter, permease protein HisQ (TC 3.A.1.3.1)	hisQ	BPSL1032	1201931	1202620	-	0.638	229	hisQ	0	histidine transport system permease protein	Amino acid transport and metabolism genes	CytoplasmicMembrane	10
3594	0.0237544	5.16709	0.0102432	5.40649			none	T5&T6	3594	Methionine ABC transporter substrate-binding protein	BPSL2501	BPSL2501	3014504	3015298	-	0.672	264	-	0	hypothetical protein	Inorganic ion transport and metabolism genes	CytoplasmicMembrane	9.99
5924	0.000563988	5.09734	8.1576e-05	5.32822			none	all	5924	Transcriptional regulator, AraC family	BPSS1520	BPSS1520	2072125	2073186	-	0.704	353	bprC	0	AraC-family transcriptional regulator	Transcription genes	Cytoplasmic	9.26	[33]
5931	2.50091e-06	5.03553	0.0058504	3.44669	0.710551	1.33794	both	all	5931	G-nucleotide exchange factor SopE	bopE	BPSS1525	2078020	2078805	+	0.69	261	bopE	0	G-nucleotide exchange factor	Not in COGs genes	Extracellular	9.45	[32][33]
4617	0.0325743	4.9827	0.0351855	4.75129			none	T5&T6	4617	FIG00453271: hypothetical protein	BPSL1004	BPSL1004	1168320	1169042	+	0.737	240	-	0	hypothetical protein	Function unknown genes	Periplasmic	9.83
3091	0.00160293	4.93242	6.86786e-06	5.9708			none	all	3091	DNA-directed RNA polymerase specialized sigma subunit, sigma24-like	BPSL1787	BPSL1787	2124207	2124830	-	0.723	207	-	0	RNA polymerase sigma-70 factor	Transcription genes	Cytoplasmic	9.97
5949	0.0366597	4.90269	0.060986	4.39412	0.321135	0	culture only	T5&T6	5949	Type III secretion inner membrane channel protein (LcrD,HrcV,EscV,SsaV)	bsaQ	BPSS1543	2095478	2097550	-	0.665	690	bsaQ	0	Type III secretion system protein	Intracellular trafficking and secretion genes	CytoplasmicMembrane	10	[21][33]
5954	0.00197726	4.87174	0.000751542	5.0024	0.322287	0	culture only	all	5954	Type III secretion protein EprH	BPSS1547	BPSS1547	2101717	2103003	+	0.699	428	bsaM	0	type III secretion system protein	Not in COGs genes	Cytoplasmic	8.96	[33]
5957	0.0397964	4.85073	NA	3.61092	0.612253	#DIV/0!	J774 only	T5&T6	5957	Type III secretion bridge between inner and outermembrane lipoprotein (YscJ,HrcJ,EscJ, PscJ)	BPSS1550	BPSS1550	2103636	2104583	+	0.712	315	bsaJ	0	Type III secretion system protein	Intracellular trafficking and secretion genes	OuterMembrane	9.92	[33]
2549	0.0440445	4.79094	0.035207	4.72812			none	T5&T6	2549	Type I restriction-modification system, restriction subunit R (EC 3.1.21.3)	BPSL0945	BPSL0945	1102333	1105446	-	0.614	1037	-	GI_5	hypothetical protein	Defense mechanisms genes	Unknown
3816	0.0458455	4.77188	0.0129364	5.29347			none	T5&T6	3816	MFS family multidrug efflux protein in Burkholderiaceae, unknown substrate	BPSL2713	BPSL2713	3243615	3245057	+	0.717	480	-	0	putative membrane transport protein	General function prediction only genes	CytoplasmicMembrane	10
5253	0.00219113	4.76843	0.00183639	4.57468	0.00472529	3.22101	both	all	5253	Probable lipoprotein	BPSL3335	BPSL3335	3955243	3955671	-	0.646	142	-	0	putative lipoprotein	Function unknown genes	Unknown
5923	0.00307422	4.64215	0.00141259	4.61595	0.000148541	#DIV/0!	J774 only	all	5923	FIG00453977: hypothetical protein	BPSS1512	BPSS1512	2065185	2066609	+	0.681	474	-	0	hypothetical protein	Not in COGs genes	Unknown		[33]	Stone et al. (2014) Expert Rev Anti Infect Ther.
4886	0.000579211	4.53867	2.82401e-06	5.34135	0.00788894	#DIV/0!	J774 only	all	4886	L-arabonate dehydratase (EC 4.2.1.25)	no homolog											Cytoplasmic	9.97
5129	0.00501996	4.53124	0.000624402	4.84049			none	all	5129	FIG00458965: hypothetical protein	BPSS2228	BPSS2228	3002627	3003271	-	0.699	214	-	0	hypothetical protein	Not in COGs genes	Unknown		[20]
1347	0.00535145	4.50212	0.00096053	4.76029	0.107601	0	culture only	all	1347	L-arabinose transport ATP-binding protein AraG (TC 3.A.1.2.2)	araG	BPSL2967	3539515	3541047	-	0.693	510	araG	0	L-arabinose transport system, ATP-binding protein	Carbohydrate transport and metabolism genes	CytoplasmicMembrane	9.99
6071	1.98766e-12	4.41851	4.20324e-13	4.3774			none	all	6071	hypothetical protein	no homolog											Unknown
3398	0.00752876	4.40656	0.0170339	3.8563			none	all	3398	hypothetical protein	no homolog											Unknown
5227	6.30577e-07	4.38156	8.98365e-05	3.40851			none	all	5227	Phage DNA replication protein	no homolog											Unknown
6434	0.00931609	4.35744	0.000743657	4.849			none	all	6434	Probable transmembrane protein	BPSL1185	BPSL1185	1368695	1370602	-	0.713	635	-	0	hypothetical protein	Cell wall/membrane biogenesis genes	CytoplasmicMembrane	10
2238	0.000126485	4.31799	0.000413374	3.8239	0.322745	0	culture only	all	2238	FMN-dependent NADH-azoreductase	acpD	BPSL3056	3645743	3646339	-	0.67	198	acpD	0	acyl carrier protein phosphodiesterase	Lipid transport and metabolism genes	Unknown*
5840	1.18855e-06	4.29576	1.0275e-05	3.77607			none	all	5840	hypothetical protein	BPSL3351	BPSL3351	3974401	3974607	-	0.652	68	-	GI_12	putative bacteriophage coat protein	Not in COGs genes	Unknown
2902	2.17891e-05	4.2774	0.000613123	3.45877			none	all	2902	hypothetical protein	no homolog											Unknown
6285	4.19316e-05	4.24629	4.23326e-09	5.13265			none	all	6285	Bacterioferritin-associated ferredoxin	BPSS0369	BPSS0369	508840	509079	-	0.633	79	-	0	bacterioferritin ferredoxin protein	Inorganic ion transport and metabolism genes	Unknown
1747	5.64189e-08	4.21178	2.234e-08	4.07931	0.0148727	16.7729	both	all	1747	OUTER MEMBRANE PROTEIN NOSA PRECURSOR	BPSS1742	BPSS1742	2391608	2393857	-	0.691	749	-	0	outer membrane copper receptor	Inorganic ion transport and metabolism genes	OuterMembrane	10
168	0.0144457	4.19834	0.0534609	3.39348	0.226657	3.96696	both	all	168	Surface lipoprotein	BPSS2331	BPSS2331	3146484	3147467	+	0.693	327	-	0	lipoprotein	Cell wall/membrane biogenesis genes	OuterMembrane	9.92
5667	0.0164076	4.15546	0.0914719	3.11153			none	all	5667	hypothetical protein	no homolog											Unknown
6326	1.7583e-11	4.02285	1.6888e-09	3.43151			none	all	6326	RelE/StbE replicon stabilization toxin	no homolog											Unknown
616	0.00171046	3.90421	0.000201964	4.15477			none	all	616	NADH dehydrogenase, subunit 5	no homolog											CytoplasmicMembrane	10
4699	0.00688312	3.89565	NA	1.25042			none	all	4699	ABC-type Mn2+/Zn2+ transport systems, permease components	BPSS0646	BPSS0646	879145	879471	-	0.636	108	-	0	hypothetical protein	Not in COGs genes	CytoplasmicMembrane	9.82
3117	0.000845683	3.87203	9.67007e-09	5.6022	0.0277593	7.07805	both	all	3117	Ferrichrome-iron receptor	BPSL1775	BPSL1775	2095250	2097514	-	0.678	754	-	0	putative iron uptake receptor precursor	Inorganic ion transport and metabolism genes	OuterMembrane	10
5576	1.75446e-05	3.83176	0.00046762	3.28086			none	all	5576	Integral membrane protein TerC	BPSS2018	BPSS2018	2729087	2729848	+	0.664	253	-	0	hypothetical protein	Inorganic ion transport and metabolism genes	CytoplasmicMembrane	10
62	0.00130555	3.81678	0.000610741	3.52169	0.161562	6.5527	both	all	62	FIG00455527: hypothetical protein	BPSS2129	BPSS2129	2880980	2881531	+	0.64	183	-	0	hypothetical protein	Not in COGs genes	Cytoplasmic	8.96
6272	3.5894e-08	3.78806	1.01268e-12	4.43598	0.136788	0	culture only	all	6272	Periplasmic protein p19 involved in high-affinity Fe2+ transport	BPSS0357	BPSS0357	499290	499841	+	0.636	183	-	0	hypothetical protein	Inorganic ion transport and metabolism genes	Periplasmic	9.84
3121	0.0427308	3.7814	0.025101	3.71544	0.145065	0	culture only	all	3121	Cob(I)alamin adenosyltransferase (EC 2.5.1.17)	no homolog											Cytoplasmic	9.97
5171	3.86223e-06	3.75555	1.07598e-10	4.41893	0.00700172	#DIV/0!	J774 only	all	5171	Carbon starvation protein A	cstA	BPSS2173	2938877	2940955	-	0.673	692	cstA	0	carbon starvation protein A	Signal transduction mechanisms genes	CytoplasmicMembrane	10
2088	0.0139769	3.74259	9.28879e-05	4.62978	0.368639	0	culture only	all	2088	Transcriptional regulator PchR	pchR	BPSS0585	794837	795778	+	0.686	313	pchR	0	AraC family regulatory protein	Transcription genes	Cytoplasmic	9.97
[truncated: 625 more rows]

## Sheet: S5.C
Supplementary Table S5.C. List of significantly regulated B. thailandensis strain E555 genes in the bacterial transcriptome at 6-h post-infection.
[truncated: 988 more rows]

## Sheet: S5.D
Supplementary Table S5.D. Comparison of the significantly regulated transcriptomes of B. thailandensis strain E555 at 5-h and 6-h post-infection.
[truncated: 1,041 more rows]

[truncated: 2 more sheets: S5.E, S5.F]
