# Supplementary material for: Burkholderia thailandensis strain E555 is a surrogate for the investigation of Burkholderia pseudomallei replication and survival in macrophages
Source: BMC Microbiol. 2019 May 15;19:97. doi: 10.1186/s12866-019-1469-8 (PMC6521459; doi:10.1186/s12866-019-1469-8)
Supplement: Supplementary file 8 — Table S6. Known virulence genes. (XLSX 208 kb) [file 12866_2019_1469_MOESM8_ESM.xlsx]

## Sheet: Overview
Supplementary Table S6. Known virulence genes.
Supplementary Table S6.A. List of known virulence factors of B. pseudomallei strain K96243, and their homologs in B. thailandensis strain E555 and strain E264.
Supplementary Table S6.B. Virulence facors of B. pseudomallei strain K96243 encoded in the B. thailandensis strain E555 genome.
Supplementary Table S6.C. Virulence facors of B. pseudomallei strain K96243 encoded in the B. thailandensis strain E264 genome.

## Sheet: S6.A.
Supplementary Table S6.A. List of known virulence factors of B. pseudomallei strain K96243, and their homologs in B. thailandensis strain E555 and strain E264.
Virulence factors of B. pseudomallei K96243											Homolog in B. thailandensis E555 (fig|869728.6.peg.)	Homolog in B. thailandensis E264
Sanger ID	Gene Name	Virulence references (Supplementary References)	Start	End	Strand	GC Content	Amino Acids	Genomic Island	Product	COG
BPSS1723	-	[20]	2361825	2362844	+	0.735	339	0	lyase	Carbohydrate transport and metabolism genes	1723	BTH_II0657
BPSS1511	tssM-5	[3][33]	2060710	2064669	+	0.75	1319	0	hypothetical protein	Function unknown genes	5922	BTH_II0855
BPSS0671	-	[35]	909175	910872	+	0.68	565	0	trehalase	Carbohydrate transport and metabolism genes	4715	BTH_II1752
BPSS0963	-	[4]	1273540	1274226	+	0.699	228	0	hypothetical protein	Posttranslational modification, protein turnover, chaperones genes	2913	BTH_II1428
BPSS1823	fbp	[33]	2481354	2481695	+	0.661	113	0	peptidyl-prolyl cis-trans isomerase	Posttranslational modification, protein turnover, chaperones genes	2472	BTH_II0554
BPSS2167	-	[20]	2930811	2932001	-	0.727	396	0	glycosyl transferase	Cell wall/membrane biogenesis genes	103	BTH_II2242
BPSS1535	bsaY	[33]	2089321	2090076	-	0.683	251	0	surface presentation of antigens protein	Intracellular trafficking and secretion genes	5941	BTH_II0838
BPSS2228	-	[20]	3002627	3003271	-	0.699	214	0	hypothetical protein	Not in COGs genes	5129	BTH_II2292
BPSS1984	-	[14]	2683006	2685912	+	0.674	968	0	hypothetical protein	Translation genes	5412	BTH_II0388
BPSS1544	bsaP	[33]	2097586	2098692	-	0.741	368	0	Type III secretion system protein	Not in COGs genes	5950	BTH_II0829
BPSS1593	pilV	[33]	2167547	2169220	-	0.696	557	0	type IV pilus biosynthesis protein	Not in COGs genes	3329	BTH_II0776
BPSS1704	asd	[25][24]	2338910	2340031	-	0.655	373	0	aspartate-semialdehyde dehydrogenase	Amino acid transport and metabolism genes	1701	BTH_II0675
BPSS0054	chrB	[20]	52852	53847	-	0.675	331	0	chromate resistance exported protein	Function unknown genes	1628	BTH_II0074
BPSS1533	bicA	[33]	2087441	2087956	-	0.653	171	0	surface presentation of antigens protein	General function prediction only genes	5939	BTH_II0840
BPSS1507	tagD-5	[3][33]	2057407	2057799	+	0.674	130	0	hypothetical protein	Not in COGs genes	5918	BTH_II0859
BPSS1550	bsaJ	[33]	2103636	2104583	+	0.712	315	0	Type III secretion system protein	Intracellular trafficking and secretion genes	5957	BTH_II0823
BPSS0302	-	[33]	405181	407040	-	0.697	619	0	fatty acid biosynthesis-related CoA ligase	Secondary metabolites biosynthesis, transport and catabolism genes	240	BTH_II2096
BPSS1526	bapC	[33]	2079259	2079822	-	0.718	187	0	invasion protein	Cell wall/membrane biogenesis genes	5932	BTH_II0847
BPSS1292	-	[20]	1770212	1771507	+	0.752	431	0	amino acid permease	Amino acid transport and metabolism genes	3214	BTH_II1129
BPSS1271	-	[33]	1735403	1735723	-	0.673	106	0	phosphopantetheine binding protein	Secondary metabolites biosynthesis, transport and catabolism genes	2694	BTH_II1219
BPSS0206	prpB	[20]	278428	279321	+	0.675	297	0	probable methylisocitrate lyase	Carbohydrate transport and metabolism genes	131	BTH_II2189
BPSS1546	bsaN	[6][33]	2100565	2101206	-	0.67	213	0	AraC-family regulator of type III secretion system	Transcription genes	5952	BTH_II0827
BPSS0514	-	[20]	698792	700396	+	0.67	534	0	acetyl-CoA hydrolase/transferase	Energy production and conversion genes	2382	BTH_II1903
BPSS1522	bprB	[33]	2074346	2075017	-	0.688	223	0	two-component response regulator	Signal transduction mechanisms genes	5927	BTH_II0851
BPSS1498	tssD-5 (hcp1)	[3][33]	2043052	2043561	+	0.563	169	0	hypothetical protein	Function unknown genes	5909	BTH_II0868
BPSS0650	-	[20]	882183	883634	+	0.703	483	0	peptidase	Amino acid transport and metabolism genes	4705	BTH_II1759
BPSS2341	estC	[20]	3157746	3158651	+	0.733	301	0	esterase	General function prediction only genes	157	BTH_II2362
BPSS1433	-	[20]	1946525	1947595	+	0.661	356	0	sodium bile acid symporter family protein	Inorganic ion transport and metabolism genes	3950	BTH_II0958
BPSS1554	bprQ	[33]	2107895	2108335	+	0.66	146	0	hypothetical protein	Not in COGs genes	5979	BTH_II0818
BPSS1500	tssF-5	[3][33]	2044052	2045794	+	0.726	580	0	hypothetical protein	Function unknown genes	5911	BTH_II0866
BPSS0962	-	[17][4][33]	1270105	1273500	+	0.716	1131	0	extracellular serine protease precursor	Function unknown genes	2914	BTH_II1429
BPSS1548	bsaL	[33]	2103000	2103269	+	0.593	89	0	Type III secretion system protein	Not in COGs genes	5955	BTH_II0825
BPSS1536	bsaX	[33]	2090110	2090364	-	0.659	84	0	surface presentation of antigens protein	Intracellular trafficking and secretion genes	5942	BTH_II0837
BPSS0310	-	[33]	428238	428756	-	0.665	172	0	hypothetical protein	General function prediction only genes	254	BTH_II2089
BPSS1510	tssL-5	[3][33]	2060051	2060698	+	0.732	215	0	hypothetical protein	Function unknown genes	5921	BTH_II0856
BPSS1529	bipD	[11][33]	2082841	2083773	-	0.65	310	0	membrane antigen	Cell cycle control, mitosis and meiosis genes	5935	BTH_II0844
BPSS1506	tagC-5	[3][33]	2056626	2057378	+	0.784	250	0	hypothetical protein	Not in COGs genes	5917	BTH_II0860
BPSS1497	tssC-5	[3][33]	2041333	2042832	+	0.64	499	0	hypothetical protein	Function unknown genes	5908	BTH_II0869
BPSS0688	-	[18]	929989	930711	-	0.69	240	0	response regulator protein	Signal transduction mechanisms genes	4736	BTH_II1739
BPSS0303	-	[33]	407070	408329	-	0.712	419	0	diaminopimelate decarboxylase	Amino acid transport and metabolism genes	241	BTH_II2095
BPSS1265	-	[33]	1715446	1716288	+	0.73	280	0	hypothetical protein	Not in COGs genes	2718	BTH_II1147
BPSS0887	pmlR	[33]	1178873	1179592	+	0.642	239	0	N-acylhomoserine lactone dependent regulatory protein	Transcription genes	2884	BTH_II1510
BPSS1509	tssK-5	[28][2][33]	2058639	2060036	+	0.72	465	0	hypothetical protein	Function unknown genes	5920	BTH_II0857
BPSS1534	bsaZ	[3][33]	2088082	2089317	-	0.686	411	0	type III secretion protein	Intracellular trafficking and secretion genes	5940	BTH_II0839
BPSS0301	-	[33]	404682	405113	-	0.644	143	0	hypothetical protein	Not in COGs genes	239	BTH_II2097
BPSS1551	orgA	[33]	2104580	2105167	+	0.725	195	0	Type III secretion system protein	Not in COGs genes	5958	BTH_II0822
BPSS0305	-	[33]	409804	410859	-	0.709	351	0	ketol-acid reductoisomerase	Coenzyme transport and metabolism genes	243	BTH_II2094
BPSS0829	-	[20]	1116654	1117820	-	0.682	388	0	hypothetical protein	Coenzyme transport and metabolism genes	4954	BTH_II1576
BPSL1631	-	[17][33]	1889771	1893145	+	0.67	1124	0	putative outer membrane protein	Intracellular trafficking and secretion genes	6009	BTH_II0112
BPSS1262	-	[33]	1711200	1711982	+	0.728	260	0	hypothetical protein	Not in COGs genes	2715	BTH_II1150
BPSS0624	macB	[20]	851202	853163	-	0.685	653	0	macrolide-specific ABC-type efflux carrier	Defense mechanisms genes	1647, 2027	BTH_II1792
BPSS1521	bprD	[7][33]	2073665	2074108	-	0.66	147	0	hypothetical protein	Not in COGs genes	5925	BTH_II0852
BPSS0884	-	[14]	1176610	1177458	-	0.706	282	0	hypothetical protein	Lipid transport and metabolism genes	2887	BTH_II1513
BPSS1532	bipB	[33]	2085560	2087422	-	0.699	620	0	cell invasion protein	Replication, recombination and repair genes	5938	BTH_II0841
BPSS1039	irlS	[33]	1415018	1416412	-	0.693	464	0	transmembrane invasion-related two-component sensor protein	Signal transduction mechanisms genes	1176, 5428	BTH_II1377
BPSS1512	-	[33]	2065185	2066609	+	0.681	474	0	hypothetical protein	Not in COGs genes	5923	BTH_II0854
BPSS1503	tssI-5	[3][33]	2049856	2052879	+	0.693	1007	0	hypothetical protein	Function unknown genes	5914	BTH_II0863
BPSS1439	-	[17][33]	1960277	1964869	+	0.647	1530	0	membrane-anchored cell surface protein	Intracellular trafficking and secretion genes	1834, 1835	BTH_II0957
BPSS1538	bsaV	[33]	2091071	2092042	-	0.744	323	0	surface presentation of antigens protein	Intracellular trafficking and secretion genes	5944	BTH_II0835
BPSS1501	tssG-5	[3][33]	2045782	2046804	+	0.731	340	0	hypothetical protein	Function unknown genes	5912	BTH_II0865
BPSS0295	-	[20]	397880	399121	-	0.68	413	0	transport related membrane protein	Energy production and conversion genes	232	BTH_II2103
BPSS1553	bprP	[33]	2106912	2107883	+	0.644	323	0	hypothetical protein	Transcription genes	2989, 5978	BTH_II0819
BPSS1545	bsaO	[33]	2098689	2100551	-	0.703	620	0	Type III secretion system protein	Intracellular trafficking and secretion genes	5951	BTH_II0828
BPSS0307	-	[33]	423325	424737	-	0.725	470	0	aldehyde dehydrogenase	Energy production and conversion genes	250	BTH_II2092
BPSS1508	tssJ-5	[3][33]	2057929	2058606	+	0.735	225	0	hypothetical protein	Function unknown genes	5919	BTH_II0858
BPSS0940	-	[20]	1240463	1241416	+	0.744	317	0	ornithine cyclodeaminase	Amino acid transport and metabolism genes	2945	BTH_II1457
BPSS1699	trpB	[20]	2333256	2334449	-	0.668	397	0	tryptophan synthase subunit beta	Amino acid transport and metabolism genes	1806	BTH_II0679
BPSS1527	bapB	[33]	2079819	2080100	-	0.727	93	0	acyl carrier protein	Secondary metabolites biosynthesis, transport and catabolism genes	5933	BTH_II0846
BPSS0594	-	[20]	815139	816410	+	0.719	423	0	hypothetical protein	General function prediction only genes	1987	BTH_II1821
BPSS1547	bsaM	[33]	2101717	2103003	+	0.699	428	0	type III secretion system protein	Not in COGs genes	5954	BTH_II0826
BPSS1355	betA	[20]	1850596	1852293	+	0.675	565	0	choline dehydrogenase	Amino acid transport and metabolism genes	2787, 3889	BTH_II1072
BPSS0309	-	[33]	426161	427240	-	0.719	359	0	peptide synthase regulatory protein	Not in COGs genes	252	BTH_II2090
BPSS0687	-	[18]	928660	929988	-	0.703	442	0	sensor kinase protein	Signal transduction mechanisms genes	4734	BTH_II1740
BPSS2135	-	[20]	2891557	2892549	+	0.705	330	0	DedA family transmembrane protein	Function unknown genes	72	BTH_II2213
BPSL2797	wcbK	[33]	3343799	3344812	-	0.59	337	0	putative GDP sugar epimerase/dehydratase protein	Carbohydrate transport and metabolism genes	1224	BTH_II0689
BPSS2343	-	[20]	3159630	3160241	-	0.686	203	0	hypothetical protein	Cell motility genes	155	BTH_II2364
BPSS1549	bsaK	[33]	2103329	2103631	+	0.647	100	0	Type III secretion system protein	Not in COGs genes	5956	BTH_II0824
BPSS1496	tssB-5	[3][33]	2040815	2041309	+	0.653	164	0	hypothetical protein	Function unknown genes	5907	BTH_II0870
BPSS1540	bsaT	[33]	2093294	2093758	-	0.744	154	0	surface presentation of antigens protein	Not in COGs genes	5946	BTH_II0833
BPSS1505	tagB-5	[3][33]	2055565	2056629	+	0.727	354	0	hypothetical protein	Function unknown genes	5916	BTH_II0861
BPSS0387	-	[20]	533314	534429	-	0.628	371	GI_13	hypothetical protein	Not in COGs genes	6354	BTH_II2002
BPSS1499	tssE-5	[3][33]	2043554	2044015	+	0.701	153	0	hypothetical protein	Function unknown genes	5910	BTH_II0867
BPSS1552	orgB	[33]	2105136	2105918	+	0.742	260	0	Type III secretion system protein	Transcription genes	5959	BTH_II0821
BPSS1495	virA	[33]	2038711	2040555	-	0.73	614	0	two-component regulator sensor kinase	Signal transduction mechanisms genes	5906	BTH_II0871
BPSS0945	-	[33]	1247073	1248020	+	0.737	315	0	subfamily M23B unassigned peptidase	Cell wall/membrane biogenesis genes	2939	BTH_II1451
BPSS1261	-	[33]	1710619	1710951	-	0.703	110	0	hypothetical protein	Function unknown genes	2714	BTH_II1151
BPSS1524	bopA	[12][33]	2075849	2077387	-	0.678	512	0	intercellular spread protein	Amino acid transport and metabolism genes	5929	BTH_II0849
BPSS1530	bprA	[33]	2083835	2084125	-	0.674	96	0	HNS-like regulatory protein	General function prediction only genes	5936	BTH_II0843
BPSS0760	-	[20]	1020817	1022049	+	0.676	410	0	DNA-binding protein	Secondary metabolites biosynthesis, transport and catabolism genes	4873	BTH_II1640
BPSS0885	pmlI	[33]	1177520	1178131	-	0.691	203	0	N-acylhomoserine lactone synthase	Secondary metabolites biosynthesis, transport and catabolism genes	2886	BTH_II1512
BPSS1539	bsaU	[28][33]	2092039	2093316	-	0.778	425	0	hypothetical protein	Not in COGs genes	5945	BTH_II0834
BPSS1993	mprA	[14][33]	2695482	2696984	-	0.703	500	0	serine metalloprotease precursor	Posttranslational modification, protein turnover, chaperones genes	5424	BTH_II0379
BPSS1264	-	[33]	1714806	1715453	+	0.687	215	0	hypothetical protein	Cell motility genes	2717	BTH_II1148
BPSS0300	-	[33]	403782	404681	-	0.728	299	0	malonyl CoA-acyl carrier protein	Lipid transport and metabolism genes	238	BTH_II2098
BPSS0492	ahpC	[33]	669449	670012	-	0.629	187	0	alkyl hydroperoxide reductase protein	Posttranslational modification, protein turnover, chaperones genes	1963	BTH_II1926
BPSS1040	irlR	[33]	1416409	1417098	-	0.678	229	0	transcriptional activator protein	Signal transduction mechanisms genes	294, 1177, 2653, 5427, 5658, 6423	BTH_II1376
BPSS0308	-	[33]	424731	426152	-	0.696	473	0	hypothetical protein	Coenzyme transport and metabolism genes	251	BTH_II2091
BPSS1356	-	[37]	1853417	1856794	+	0.687	1125	0	hypothetical protein	Function unknown genes	3890	BTH_II1071
BPSS1520	bprC	[33]	2072125	2073186	-	0.704	353	0	AraC-family transcriptional regulator	Transcription genes	5924	BTH_II0853
BPSS1722	mdh	[14]	2360644	2361627	+	0.669	327	0	malate dehydrogenase	Energy production and conversion genes	1722, 4905	BTH_II0658
BPSS1528	bapA	[33]	2080097	2082739	-	0.752	880	0	hypothetical protein	Not in COGs genes	5934	BTH_II0845
BPSS1748	-	[20]	2397872	2398204	-	0.673	110	0	hypothetical protein	Not in COGs genes	1754	BTH_II0632
BPSS2168	ispH	[20]	2932395	2933336	+	0.677	313	0	4-hydroxy-3-methylbut-2-enyl diphosphate reductase	Lipid transport and metabolism genes	105	BTH_II2243
BPSS1884	-	[20]	2560561	2560977	-	0.672	138	0	hypothetical protein	General function prediction only genes	2561	BTH_II0492
BPSS1769	ndh	[20]	2425270	2426652	-	0.694	460	0	NADH dehydrogenase	Energy production and conversion genes	2527	BTH_II0606
BPSS0306	-	[33]	410865	423266	-	0.73	4133	0	multifunctional polyketide-peptide syntase	Secondary metabolites biosynthesis, transport and catabolism genes	244	BTH_II2093
BPSS1543	bsaQ	[21][33]	2095478	2097550	-	0.665	690	0	Type III secretion system protein	Intracellular trafficking and secretion genes	5949	BTH_II0830
BPSS1504	tagAB-5	[3][15][33]	2052905	2055547	+	0.756	880	0	hypothetical protein	Function unknown genes	5915	BTH_II0862
BPSS1203	pyrB	[20]	1624695	1625990	+	0.666	431	0	aspartate carbamoyltransferase	Nucleotide transport and metabolism genes	2631	BTH_II1204
BPSS1541	bsaS	[33]	2093755	2095062	-	0.728	435	0	type III secretion system ATPase	Intracellular trafficking and secretion genes	5947	BTH_II0832
BPSS0908	-	[17]	1200501	1202816	+	0.708	771	0	surface-exposed protein	Intracellular trafficking and secretion genes	2844	BTH_II1489
BPSS0021	-	[20]	19937	20764	-	0.685	275	0	iron transport/utilisation related protein	Inorganic ion transport and metabolism genes	1691	BTH_II0023
BPSS0299	-	[33]	401900	403765	-	0.713	621	0	fatty-acid CoA ligase	Secondary metabolites biosynthesis, transport and catabolism genes	237	BTH_II2099
BPSS0190	-	[20]	254427	255722	-	0.674	431	0	O-acetylhomoserine	Amino acid transport and metabolism genes	53	BTH_II2196
BPSS1542	bsaR	[33]	2095059	2095466	-	0.669	135	0	surface presentation of antigens protein	Not in COGs genes	5948	BTH_II0831
BPSS1523	bicP	[33]	2075253	2075708	-	0.665	151	0	chaperone	Not in COGs genes	5928	BTH_II0850
BPSS0711	alr	[38][20]	958508	959632	-	0.716	374	0	alanine racemase	Cell wall/membrane biogenesis genes	4766	BTH_II1715
BPSS1531	bipC	[33]	2084259	2085518	-	0.716	419	0	cell invasion protein	Translation genes	5937	BTH_II0842
BPSS1263	-	[33]	1711993	1714809	+	0.695	938	0	hypothetical protein	Cell motility genes	2716	BTH_II1149
BPSS1701	truA	[14]	2335282	2336097	-	0.678	271	0	tRNA pseudouridine synthase A	Translation genes	1807	BTH_II0677
BPSS1494	virG	[33]	2037977	2038714	-	0.663	245	0	two-component response regulator protein	Signal transduction mechanisms genes	5902	BTH_II0872
BPSS1525	bopE	[32][33]	2078020	2078805	+	0.69	261	0	G-nucleotide exchange factor	Not in COGs genes	5931	BTH_II0848
BPSS0311	-	[20][33]	428856	437384	-	0.743	2842	0	multifunctional polyketide-peptide syntase	Secondary metabolites biosynthesis, transport and catabolism genes	255	BTH_II2088
BPSS1421	-	[20]	1934223	1935014	+	0.696	263	0	hypothetical protein	Posttranslational modification, protein turnover, chaperones genes	3934	BTH_II0971
BPSS1537	bsaW	[33]	2090401	2091081	-	0.631	226	0	surface presentation of antigens protein	Intracellular trafficking and secretion genes	5943	BTH_II0836
BPSL2958	-	[20]	3529801	3530232	-	0.655	143	0	putative exported ribonuclease	Nucleotide transport and metabolism genes	1337	BTH_I1190
BPSL2716	-	[20]	3249128	3251227	-	0.713	699	0	probable exported hydrolase	General function prediction only genes	3812	BTH_I1420
BPSL3147	-	[9][20]	3746560	3747570	-	0.699	336	0	putative lipoprotein	Cell wall/membrane biogenesis genes	5828	BTH_I3001
BPSL0702	-	[20]	800104	801786	+	0.709	560	0	calcineurin-like phosphoesterase	General function prediction only genes	1853	BTH_I0613
BPSL1263	cdpA	[19]	1458136	1459878	-	0.69	580	0	hypothetical protein	Signal transduction mechanisms genes	3391	BTH_I2871
BPSL0366	bioF	[20]	394470	395654	-	0.733	394	0	8-amino-7-oxononanoate synthase	Coenzyme transport and metabolism genes	2317	BTH_I0339
BPSL0918	-	[26][33]	1070904	1071359	+	0.651	151	0	putative FkpB-type peptidyl-prolyl cis-trans isomerase	Posttranslational modification, protein turnover, chaperones genes	1534	BTH_I0782
BPSL2685	rmlA	[33]	3212039	3212932	-	0.634	297	0	glucose-1-phosphate thymidylyltransferase	Cell wall/membrane biogenesis genes	3850	BTH_I1470
BPSL2929	-	[20]	3498335	3498853	-	0.659	172	0	putative thermoresistant gluconokinase	Carbohydrate transport and metabolism genes	1305	BTH_I1220
BPSL3420	msdA	[20]	4061811	4063337	-	0.687	508	0	methylmalonic acid semialdehyde dehydrogenase	Energy production and conversion genes	5042	BTH_I3333
BPSL3219	recQ	[20]	3814140	3816074	-	0.677	644	0	ATP-dependent DNA helicase RecQ	Replication, recombination and repair genes	410	BTH_I3074
BPSL2807	wcbC	[9][29][13][20][33]	3355330	3356493	-	0.608	387	0	putative capsular polysaccharide biosynthesis/export protein	Cell wall/membrane biogenesis genes	1234	BTH_I1327
BPSL2124	-	[20]	2550781	2551182	-	0.689	133	0	hypothetical protein	Cell motility genes	2149	BTH_I2061
BPSL2865	katG	[33]	3425408	3427654	-	0.692	748	0	catalase-peroxidase protein	Inorganic ion transport and metabolism genes	1463	BTH_I1282
BPSL2866	oxyR	[33]	3428080	3429039	-	0.656	319	0	oxidative stress regulatory protein	Transcription genes	1465	BTH_I1281
BPSL2673	wbiH	[33]	3198565	3199575	-	0.599	336	0	putative undecaprenyl phosphate N-acetylglucosaminyltransferase	Cell wall/membrane biogenesis genes	3862	BTH_I1482
BPSL2788	wcbS	[33]	3328563	3329480	-	0.715	305	0	UDP-3-O-[3-hydroxymyristoyl] N-acetylglucosamine deacetylase	Cell wall/membrane biogenesis genes	1214	BTH_I1342
BPSL2687	apaH	[33]	3214383	3215231	+	0.706	282	0	diadenosinetetraphosphatase	Signal transduction mechanisms genes	3848	BTH_I1468
BPSL0020	-	[20]	22357	22629	-	0.736	90	0	hypothetical protein	Not in COGs genes	5634	BTH_I0020
BPSL2682	wzm	[33]	3209750	3210583	-	0.556	277	0	putative ABC transporter, membrane permease	Carbohydrate transport and metabolism genes	3853	BTH_I1473
BPSL1487	-	[20]	1725071	1725565	+	0.667	164	0	putative MerR-family transcriptional regulator	Transcription genes	750	BTH_I2208
BPSL2825	pabB	[9][28][2][20]	3376582	3378600	-	0.723	672	0	hypothetical protein	Coenzyme transport and metabolism genes	1405	BTH_I1310
BPSL3299	cheZ	[20]	3918083	3918811	-	0.671	242	0	chemotaxis protein CheZ	Cell motility genes	846	BTH_I3175
BPSL3133	hisF	[28][2]	3734883	3735671	-	0.697	262	0	imidazole glycerol phosphate synthase subunit HisF	Amino acid transport and metabolism genes	5729	BTH_I2987
BPSL0590	-	[33]	654016	660111	-	0.726	2031	0	hypothetical protein	Cell wall/membrane biogenesis genes	4452	BTH_I0507
BPSL0395	-	[28]	429412	429897	+	0.677	161	0	putative cytidylyltransferase	Cell wall/membrane biogenesis genes	4403	BTH_I0367
BPSL2321	-	[20]	2802872	2803705	-	0.679	277	0	hypothetical protein	General function prediction only genes	6264	BTH_I1841
BPSL2301	pdhA	[20]	2770569	2773265	-	0.654	898	0	pyruvate dehydrogenase E1 component	Energy production and conversion genes	4214	BTH_I1864
BPSL0782	pilA	[33]	909649	910167	+	0.725	172	0	putative type 4 fimbrial pilin protein	Intracellular trafficking and secretion genes	2421	BTH_I0649
BPSL0460	-	[20]	497831	498475	+	0.681	214	0	hypothetical protein	Posttranslational modification, protein turnover, chaperones genes	4328	BTH_I0433
BPSL2675	wbiF	[33]	3200555	3201385	-	0.579	276	0	putative glycosyl transferase	General function prediction only genes	3860	BTH_I1480
BPSL0128	-	[33]	144635	145318	+	0.686	227	0	response regulator protein	Signal transduction mechanisms genes	5121	BTH_I0135
BPSL3369	acoD	[5]	3997868	3999388	+	0.665	506	0	acetaldehyde dehydrogenase	Energy production and conversion genes	5094	BTH_I3247
BPSL0116	-	[20]	129110	130126	-	0.669	338	0	D-isomer specific 2-hydroxyacid dehydrogenase	Coenzyme transport and metabolism genes	5266	BTH_I0123
BPSL0015	gspK	[20]	16391	17461	+	0.694	356	0	general secretory pathway protein K	Intracellular trafficking and secretion genes	5074	BTH_I0015
BPSL2805	wzm	[9][29][13][33]	3352912	3353694	-	0.529	260	0	putative capsular polysaccharide export ABC transporter transmembrane protein	Carbohydrate transport and metabolism genes	1232	BTH_I1336
BPSL2941	dapB	[24]	3512355	3513161	-	0.695	268	0	dihydrodipicolinate reductase	Amino acid transport and metabolism genes	1319	BTH_I1208
BPSL0296	-	[5]	312294	312518	+	0.68	74	0	hypothetical protein	Not in COGs genes	5663	BTH_I0271
BPSL0413	lipB	[28][2][33]	446775	447452	+	0.68	225	0	lipoyltransferase	Coenzyme transport and metabolism genes	4384	BTH_I0385
BPSL0500	-	[20]	550382	550480	-	0.606	32	0	hypothetical protein	Function unknown genes	671, 4304	BTH_I0451
BPSL2558	-	[20]	3086825	3087088	+	0.652	87	0	hypothetical protein	Not in COGs genes	3525	BTH_I1593
BPSL1054	eco	[33]	1222077	1222616	+	0.665	179	0	ecotin precursor	General function prediction only genes	4540	BTH_I0907
BPSL1897	-	[5]	2259446	2259913	-	0.673	155	0	hypothetical protein	Intracellular trafficking and secretion genes	6202	BTH_I2544
BPSL2878	-	[20]	3442136	3442798	+	0.683	220	0	putative paraquat-inducible protein	Function unknown genes	1252	BTH_I1269
BPSL2808	wcbB	[9][29][13][20][33]	3356674	3357825	+	0.608	383	0	putative capsular polysaccharide glycosyltransferase biosynthesis protein	Cell wall/membrane biogenesis genes	1235	BTH_I1326
BPSL2976	aroE	[20]	3549312	3550190	-	0.73	292	0	shikimate 5-dehydrogenase	Amino acid transport and metabolism genes	1356	BTH_I1171
BPSL2505	-	[20]	3018543	3019466	-	0.68	307	0	putative histone deacetylase-family protein	Secondary metabolites biosynthesis, transport and catabolism genes	3589	BTH_I1648
BPSL0893	fusA	[14]	1039748	1041862	-	0.65	704	0	elongation factor EF-2	Translation genes	1563	BTH_I0756
BPSL1196	ilvI	[1]	1379163	1380926	+	0.637	587	0	acetolactate synthase III large subunit	Coenzyme transport and metabolism genes	6446	BTH_I1045
BPSL0900	-	[20]	1050814	1052190	+	0.667	458	0	putative amino acid permease	Amino acid transport and metabolism genes	1554, 5138	BTH_I0764
BPSL2791	wcbP	[33]	3338654	3339442	-	0.69	262	0	putative capsular polysaccharide biosynthesis dehydrogenase/reductase protein	General function prediction only genes	1217	BTH_I1339
BPSL0822	-	[20]	956329	957120	-	0.716	263	0	putative ABC transporter permease component	Inorganic ion transport and metabolism genes	393	BTH_I0688
BPSL2804	wzt2	[33]	3352259	3352915	-	0.505	218	0	putative ATP-binding ABC transporter capsular polysaccharide export protein	Carbohydrate transport and metabolism genes	1231	BTH_I1335
BPSL0629	-	[20]	712076	712969	+	0.717	297	0	RpiR family regulatory protein	Transcription genes	4407	BTH_I0545
BPSL2672	wbiI	[33]	3196645	3198558	-	0.651	637	0	putative epimerase/dehydratase polysaccharide-related biosynthesis protein	Carbohydrate transport and metabolism genes	3863	BTH_I1483
BPSL1039	-	[9][20]	1208692	1210449	+	0.66	585	0	putative ABC transport system, membrane protein	Inorganic ion transport and metabolism genes	4557	BTH_I0896
BPSL2679	wbiB	[33]	3206025	3207116	-	0.607	363	0	putative epimerase/dehydratase	Carbohydrate transport and metabolism genes	3856	BTH_I1476
BPSL0498	-	[20]	541360	543978	+	0.734	872	0	putative multiphosphoryl transfer protein	Carbohydrate transport and metabolism genes	4309, 6019	BTH_I0449
BPSL0464	-	[20]	501260	501553	-	0.657	97	0	hypothetical protein	Function unknown genes	4324	BTH_I0437
BPSL3247	-	[5]	3858608	3860011	+	0.69	467	0	putative lipoprotein	Not in COGs genes	6063	BTH_I3115
BPSS1631	-	[33]	2206192	2207145	-	0.691	317	0	hypothetical protein	Not in COGs genes	6116	BTH_I2425
BPSL2688	plsC	[33]	3215361	3216230	-	0.712	289	0	putative 1-acyl-SN-glycerol-3-phosphate acyltransferase	Lipid transport and metabolism genes	3847	BTH_I1467
BPSL1946	relA	[22]	2317104	2319341	-	0.687	745	0	GTP pyrophosphokinase	Signal transduction mechanisms genes	5292	BTH_I2597
BPSL2024	-	[23]	2417418	2418038	-	0.697	206	0	putative two component regulatory system, response regulator	Signal transduction mechanisms genes	5325	BTH_I2674
BPSL2754	-	[33]	3294488	3295273	-	0.692	261	0	hypothetical protein	Not in COGs genes	3767	BTH_I1382
BPSL2863	dpsA	[33]	3424448	3424936	-	0.644	162	0	putative ferritin DPS-family DNA binding protein	Inorganic ion transport and metabolism genes	1461	BTH_I1284
BPSL0909	-	[20]	1061050	1062312	+	0.708	420	0	NOL1/NOP2/Sun family protein	Translation genes	1545	BTH_I0773
BPSL1103	nth	[9]	1273889	1274533	-	0.654	214	0	endonuclease III	Replication, recombination and repair genes	4473	BTH_I0970
BPSL2287	-	[5]	2755301	2755624	-	0.627	107	0	HesB family protein	Function unknown genes	4200	BTH_I1877
BPSL3331	-	[20]	3950469	3950867	-	0.582	132	0	putative outer membrane protein	Not in COGs genes	5675	BTH_I3199
BPSL2140	ppsA	[9][20]	2566768	2569167	-	0.65	799	0	phosphoenolpyruvate synthase	Carbohydrate transport and metabolism genes	2132	BTH_I2046
BPSL2795	gmhA	[33]	3342168	3342761	-	0.604	197	0	putative sedoheptulose 7-phosphate isomerase	Carbohydrate transport and metabolism genes	1222	BTH_I3147
BPSL2835	glnE	[20]	3389443	3392226	-	0.722	927	0	putative glutamate-ammonia-ligase adenylyltransferase	Posttranslational modification, protein turnover, chaperones genes	1443	BTH_I1299
BPSL2128	-	[20]	2557157	2557810	-	0.754	217	0	hypothetical protein	General function prediction only genes	2145	BTH_I2057
BPSL1962	aroC	[31]	2335915	2337024	-	0.708	369	0	chorismate synthase	Amino acid transport and metabolism genes	5364	BTH_I2614
BPSL2674	wbiG	[33]	3199593	3200558	-	0.664	321	0	putative epimerase/dehydratase	Carbohydrate transport and metabolism genes	3861	BTH_I1481
BPSL0634	-	[9]	718126	722205	+	0.671	1359	0	putative oxidoreductase	Energy production and conversion genes	1842	BTH_I0550
BPSL2683	rmlD	[33]	3210610	3211506	-	0.631	298	0	dTDP-4-dehydrorhamnose reductase	Cell wall/membrane biogenesis genes	3852	BTH_I1472
BPSL2204	fabI	[10]	2647102	2647893	+	0.66	263	0	enoyl-(acyl carrier protein) reductase	Lipid transport and metabolism genes	1972	BTH_I1977
BPSL3128	tatA	[36]	3732947	3733180	-	0.615	77	0	twin argininte translocase protein A	Intracellular trafficking and secretion genes	5734	BTH_I2982
BPSL1528	-	[28][33]	1770014	1770763	+	0.68	249	0	hypothetical protein	Not in COGs genes	4016	BTH_I2249
BPSL3074	hemK	[20]	3668207	3669064	+	0.734	285	0	protein methyltransferase HemK	Translation genes	2261	BTH_I2931
BPSL3051	trpG	[9][20]	3641555	3642145	+	0.646	196	0	anthranilate synthase component II	Coenzyme transport and metabolism genes	2243	BTH_I2910
BPSL1444	-	[20]	1680141	1681205	+	0.66	354	0	putative sugar transferase	Cell wall/membrane biogenesis genes	799	BTH_I2162
BPSL1353	-	[20]	1581044	1581547	+	0.722	167	0	hypothetical protein	General function prediction only genes	945	BTH_I2779
BPSS1502	tssH-5	[3][33]	2046791	2049829	+	0.731	1012	0	Clp-type ATPase chaperone protein	Posttranslational modification, protein turnover, chaperones genes	5913	BTH_I2958
BPSL2519	serC	[9][20]	3034582	3035664	-	0.643	360	0	phosphoserine aminotransferase	Coenzyme transport and metabolism genes	3573	BTH_I1634
BPSL0338	plcN2	[33]	359487	361604	-	0.681	705	0	non-hemolytic phospholipase C precursor	Cell wall/membrane biogenesis genes	339	BTH_I0317
BPSL2179	alr	[38]	2616342	2617412	-	0.707	356	0	alanine racemase	Cell wall/membrane biogenesis genes	2209	BTH_I2007
BPSL1105	bspR	[33]	1275668	1276300	+	0.619	210	0	putative TetR family regulatory protein	Transcription genes	4470	BTH_I0972
BPSL2630	-	[20]	3152745	3153812	-	0.703	355	0	putative lipoprotein	Cell wall/membrane biogenesis genes	3459	BTH_I1527
BPSL0908	purN	[28][2]	1060391	1061053	+	0.698	220	0	phosphoribosylglycinamide formyltransferase	Nucleotide transport and metabolism genes	1546	BTH_I0772
BPSL3062	-	[20]	3652194	3653288	+	0.65	364	0	putative GTP-binding protein	Translation genes	2275	BTH_I2920
BPSL3428	-	[14]	4070477	4070989	-	0.606	170	0	hypothetical protein	General function prediction only genes	5052	BTH_I3341
BPSL2676	wbiE	[33]	3201460	3203301	-	0.606	613	0	putative glycosyl transferase	General function prediction only genes	3859	BTH_I1479
BPSL2810	manC	[33]	3360240	3361667	+	0.626	475	0	putative GDP-mannose pyrophosphorylase	Carbohydrate transport and metabolism genes	1237	BTH_I1324
BPSL2994	-	[20]	3570102	3571001	-	0.707	299	0	hypothetical protein	General function prediction only genes	1377	BTH_I1150
BPSL2602	-	[20]	3121078	3122445	-	0.689	455	0	putative ATPase protein	Replication, recombination and repair genes	3492	BTH_I1563
BPSL2403	plcN	[33]	2902870	2904972	+	0.683	700	0	non-hemolytic phospholipase C precursor	Cell wall/membrane biogenesis genes	3720	BTH_I1762
BPSL2677	wbiD	[33]	3203353	3205077	-	0.592	574	0	putative O-antigen methyl transferase	General function prediction only genes	3858	BTH_I1478
BPSL1527	tex	[20]	1767550	1769874	-	0.685	774	0	putative transcription accessory protein	Transcription genes	4018	BTH_I2248
BPSL2680	wbiA	[33]	3207116	3208354	-	0.563	412	0	putative O-antigen acetylase	Lipid transport and metabolism genes	3855	BTH_I1475
BPSL3380	-	[20]	4011732	4012373	+	0.673	213	0	putative PadR transcriptional regulator	Transcription genes	5107	BTH_I3292
BPSL2792	wcbO	[33]	3339439	3340641	-	0.59	400	0	putative capsule polysaccharide biosynthesis/export protein	Cell wall/membrane biogenesis genes	1218	BTH_I1338
BPSL2790	wcbQ	[9][29][13][20][33]	3337120	3338652	-	0.607	510	0	putative capsular polysaccharide biosynthesis transmembrane protein	Cell wall/membrane biogenesis genes	1216	BTH_I1340
BPSL0591	-	[33]	660133	663417	-	0.7	1094	0	hypothetical protein	Not in COGs genes	4449	BTH_I0508
BPSL2732	-	[20]	3270894	3272108	-	0.683	404	0	putative aminotransferase	Amino acid transport and metabolism genes	3793	BTH_I1404
BPSL0507	-	[20]	556694	558334	-	0.688	546	0	2-isopropylmalate synthase	Amino acid transport and metabolism genes	4297	BTH_I0459
BPSL1888	-	[14]	2249199	2250905	-	0.704	568	0	hypothetical protein	Function unknown genes	6211	BTH_I2535
BPSL2836	-	[20]	3392387	3396580	+	0.726	1397	0	hypothetical protein	Function unknown genes	1444	BTH_I1298
BPSL2198	-	[33]	2639117	2640052	+	0.705	311	0	putative exported phospholipase	General function prediction only genes	1966	BTH_I1983
BPSL0389	-	[20]	422575	423438	-	0.715	287	0	IclR family regulatory protein	Transcription genes	6127	BTH_I0361
BPSL2342	hutU	[20]	2830050	2831738	-	0.677	562	0	urocanate hydratase	Amino acid transport and metabolism genes	538	BTH_I1822
BPSL2881	-	[20]	3446148	3448265	+	0.703	705	0	hypothetical protein	Replication, recombination and repair genes	1255	BTH_I1266
BPSL0280	-	[20]	291419	293422	+	0.684	667	0	flagellar hook-associated protein	Cell motility genes	4093	BTH_I0250
BPSL0061	-	[27]	67394	68530	+	0.672	378	0	putative acyl-CoA dehydrogenase	Lipid transport and metabolism genes	5	BTH_I0060
BPSL1001	sodC	[35][33]	1164723	1165262	+	0.737	179	0	putative membrane-attached superoxide dismutase	Inorganic ion transport and metabolism genes	4620	BTH_I0859
BPSL2789	wcbR	[9][29][13][33]	3329477	3337117	-	0.706	2546	0	capsular polysaccharide biosynthesis fatty acid synthase	Secondary metabolites biosynthesis, transport and catabolism genes	1215	BTH_I1341
BPSL1366	ppk	[34]	1594813	1596873	-	0.661	686	0	polyphosphate kinase	Inorganic ion transport and metabolism genes	932	BTH_I2766
BPSL3319	fliC	[8][33]	3937675	3938841	+	0.655	388	0	flagellin	Cell motility genes	5679	BTH_I3196
BPSL2818	purM	[28][2][20]	3369943	3370998	-	0.678	351	0	phosphoribosylaminoimidazole synthetase	Nucleotide transport and metabolism genes	1294	BTH_I1317
BPSL2678	wbiC	[33]	3205081	3206004	-	0.596	307	0	putative glycosyl transferase	General function prediction only genes	3857	BTH_I1477
BPSL1899	-	[5][20]	2260493	2260663	-	0.614	56	0	putative fimbriae assembly related protein	Not in COGs genes	6200	BTH_I2546
BPSL3251	-	[20]	3863545	3864726	+	0.758	393	0	putative inner membrane transport protein	General function prediction only genes	6067	BTH_I3120
BPSL0381	dsbA	[16][33]	412535	413173	-	0.626	212	0	thiol:disulfide interchange protein	Energy production and conversion genes	2298	BTH_I0353
BPSL2681	wzt	[33]	3208351	3209760	-	0.591	469	0	ABC transporter, ATP-binding component	Carbohydrate transport and metabolism genes	3854	BTH_I1474
BPSL2787	wcbT	[20][33]	3327179	3328498	-	0.701	439	0	putative acyl-CoA transferase	Coenzyme transport and metabolism genes	1213	BTH_I1343
BPSL2814	mutL	[20]	3364898	3366952	+	0.722	684	0	DNA mismatch repair protein	Replication, recombination and repair genes	1291	BTH_I1320
BPSL3088	-	[20]	3684236	3684682	-	0.7	148	0	hypothetical protein	Not in COGs genes	5781	BTH_I2944
BPSL1192	-	[20]	1376486	1376953	-	0.752	155	0	hypothetical protein	Function unknown genes	6442	BTH_I1041
BPSL2319	-	[20]	2801316	2801804	+	0.691	162	0	hypothetical protein	Inorganic ion transport and metabolism genes	6261	BTH_I1843
BPSL0427	dctD	[20]	465374	466729	+	0.698	451	0	C4-dicarboxylate transport transcriptional regulatory protein	Signal transduction mechanisms genes	4363	BTH_I0401
BPSL3168	aroB	[9][20]	3772907	3773986	-	0.682	359	0	3-dehydroquinate synthase	Amino acid transport and metabolism genes	5805	BTH_I3023
BPSL0776	recA	[9][20]	903338	904408	+	0.641	356	0	recombinase A	Replication, recombination and repair genes	2427	BTH_I0643
BPSL2279	-	[20]	2745783	2747477	+	0.718	564	0	putative single-stranded-DNA-specific exonuclease	Replication, recombination and repair genes	4191	BTH_I1885
BPSL3037	fadD	[20]	3619267	3620940	-	0.645	557	0	acyl-CoA synthase	Secondary metabolites biosynthesis, transport and catabolism genes	1429, 2023, 2024	BTH_I1106
BPSL1776	-	[20]	2097511	2098917	-	0.711	468	0	putative L-ornithine 5-monooxygenase	Secondary metabolites biosynthesis, transport and catabolism genes	3116	BTH_I2416
BPSL1505	rpoS	[33]	1743199	1744278	+	0.645	359	0	RNA polymerase sigma factor	Transcription genes	4042	BTH_I2226
BPSL2786	-	[33]	3326472	3327170	-	0.727	232	0	putative acetyltransferase protein	General function prediction only genes	1212	BTH_I1344
BPSL2721	-	[20]	3255467	3256567	-	0.747	366	0	FecCD-family membrane transporter protein	Inorganic ion transport and metabolism genes	3806	BTH_I1415
BPSL2809	wcbA	[9][29][13][20][33]	3357826	3359841	+	0.653	671	0	putative capsule polysaccharide export protein	Cell wall/membrane biogenesis genes	1236	BTH_I1325
BPSL3302	-	[20]	3920657	3921361	-	0.689	234	0	putative chemotaxis protein	Cell motility genes	849, 5615	BTH_I3178
BPSS2166	-	[20]	2929017	2930585	+	0.756	522	0	hypothetical protein	Not in COGs genes	102	no homolog
BPSS0304	-	[33]	408326	409807	-	0.755	493	0	hypothetical protein	Secondary metabolites biosynthesis, transport and catabolism genes	242	no homolog
BPSL2794	wcbM	[33]	3341474	3342166	-	0.592	230	0	putative D-glycero-d-manno-heptose 1-phosphate guanosyltransferase	Cell wall/membrane biogenesis genes	1221	no homolog
BPSL2796	wcbL	[33]	3342743	3343783	-	0.583	346	0	putative sugar kinase	General function prediction only genes	1223	no homolog
BPSL2798	wcbJ	[9][29][13][20][33]	3344822	3345664	-	0.575	280	0	putative capsular polysaccharide biosynthesis protein	Carbohydrate transport and metabolism genes	1225	no homolog
BPSL2799	wcbI	[9][29][13][20][33]	3345661	3346599	-	0.525	312	0	putative capsular polysaccharide biosynthesis protein	Not in COGs genes	1226	no homolog
BPSL2800	wcbH	[9][29][13][20][33]	3346614	3348410	-	0.567	598	0	putative glycosyl transferase	Cell wall/membrane biogenesis genes	1227	no homolog
BPSL2801	wcbG	[33]	3348407	3349348	-	0.576	313	0	putative capsular polysaccharide biosynthesis protein	Posttranslational modification, protein turnover, chaperones genes	1228	no homolog
BPSL2802	wcbF	[33]	3349358	3350680	-	0.558	440	0	putative capsule polysaccharide biosynthesis protein	Posttranslational modification, protein turnover, chaperones genes	1229	no homolog
BPSL2803	wcbE	[9][29][13][20][33]	3350703	3352226	-	0.546	507	0	putative glycosyltransferase	Cell wall/membrane biogenesis genes	1230	no homolog
BPSL2806a	wcbD	[9]	3353701	3354849	-	0.567	382	0	putative capsule polysaccharide export ABC transporter transmembrane protein	Cell wall/membrane biogenesis genes	1233	no homolog
BPSS1434	-	[17]	1948688	1956592	+	0.66	2634	0	membrane-anchored cell surface protein	Intracellular trafficking and secretion genes	1838	no homolog
BPSS1632	-	[33]	2207213	2225497	-	0.688	6094	0	probable non-ribosomal peptide synthetase	Secondary metabolites biosynthesis, transport and catabolism genes	2807	no homolog
BPSL2755	-	[33]	3295270	3295695	-	0.69	141	0	hypothetical protein	Not in COGs genes	3766	no homolog
BPSL0175	-	[9]	178862	179185	-	0.568	107	GI_2	hypothetical protein	Function unknown genes	4145	no homolog
BPSL1057	-	[33]	1224788	1225264	+	0.639	158	0	hypothetical protein	Not in COGs genes	4535	no homolog
BPSS1492	bimA	[17]	2033784	2035334	+	0.698	516	0	hypothetical protein	Intracellular trafficking and secretion genes	5893, 5899	no homolog
BPSS0180	-	[30]	240310	241455	+	0.737	381	0	hypothetical protein	Function unknown genes	no homolog	BTH_II0134
BPSS1274	-	[33]	1739251	1741083	-	0.693	610	0	polyketide synthase related protein	Secondary metabolites biosynthesis, transport and catabolism genes	no homolog	BTH_II1218
BPSS2125	lldA	[20]	2875583	2876725	+	0.687	380	0	L-lactate dehydrogenase	Energy production and conversion genes	no homolog	BTH_II0579
BPSS2074	-	[33]	2810274	2810447	-	0.649	-	GI_16	Gene remnant. Similar to internal regions of Ralstonia solanacearum probable activation/secretion protein rsc0888 or rs06118 SWALL:Q8Y105 (EMBL:AL646061) (590 aa) fasta scores: E(): 5.1e-05, 55.55% id in 54 aa, and Ralstonia solanacearum probable activation/secretion signal peptide protein rsp0550 or rs06123 SWALL:Q8XSC8 (EMBL:AL646079) (590 aa) fasta scores: E(): 5.9e-05, 64.44% id in 45 aa	Not in COGs genes	no homolog	BTH_II1625
BPSS1700	trpF	[20]	2334521	2335285	-	0.715	254	0	N-(5'-phosphoribosyl)anthranilate isomerase	Amino acid transport and metabolism genes	no homolog	BTH_II0678
BPSS0225	-	[20]	304350	305177	+	0.733	275	0	hypothetical protein	Function unknown genes	no homolog	BTH_II2167
BPSS1705	leuB	[9][20]	2340376	2341443	-	0.676	355	0	3-isopropylmalate dehydrogenase	Amino acid transport and metabolism genes	no homolog	BTH_II0674
BPSS0721	-	[10]	972285	972775	+	0.733	-	0	Probable gene remnant. Similar to Chromobacterium violaceum probable acetyltransferase CV2792 SWALL:Q7NUB0 (EMBL:AE016919) (141 aa) fasta scores: E(): 1.7e-21, 47.05% id in 136 aa. CDS lacks appropriate translational start and stop codons. CDS is extended at the C-terminus in comparison to similar proteins	Not in COGs genes	no homolog	BTH_II1698
BPSS0994	-	[20]	1312677	1314146	-	0.707	489	0	hypothetical protein	General function prediction only genes	no homolog	BTH_II1398
BPSL0927	-	[20]	1080082	1081113	-	0.672	343	0	CDP-6-deoxy-delta-3,4-glucoseen reductase	Coenzyme transport and metabolism genes	no homolog	BTH_I0792
BPSS1266	-	[33]	1716573	1719788	-	0.73	1071	0	peptide/siderophore synthetase	Secondary metabolites biosynthesis, transport and catabolism genes	no homolog	BTH_I2364
BPSL2686	rmlB	[33]	3212944	3214005	-	0.65	353	0	dTDP-glucose 4,6-dehydratase	Cell wall/membrane biogenesis genes	no homolog	BTH_I1469
BPSS1568	-	[20]	2127907	2129514	+	0.7	535	0	probable AMP-binding rotein	Secondary metabolites biosynthesis, transport and catabolism genes	no homolog	BTH_I3299
BPSL2806	-	[29][13][20][33]	3354970	3355179	-	0.608	-	0	Gene remnant. Similar to C-terminal reion of Salmonella typhimurium phosphomannomutase ManB or CpsG or RfbL SWALL:MANB SALTY (SWALL:P26341) (456 aa) fasta scores: E(): 0.8, 30.55% id in 72 aa	Not in COGs genes	no homolog	BTH_I1337
BPSL0127	-	[11][33]	142226	144634	+	0.668	802	0	sensor kinase protein	Signal transduction mechanisms genes	no homolog	BTH_I0134
BPSL2684	rmlC	[33]	3211503	3212054	-	0.558	183	0	dTDP-6-deoxy-D-glucose-3,5 epimerase	Cell wall/membrane biogenesis genes	no homolog	BTH_I1471
BPSL2970	-	[20]	3543016	3543645	-	0.743	209	0	keto-hydroxyglutarate-aldolase/keto-deoxy-phosphogluconate aldolase	Carbohydrate transport and metabolism genes	no homolog	BTH_I1177
BPSL1521	-	[7][20]	1760684	1761583	+	0.698	299	0	hypothetical protein	Posttranslational modification, protein turnover, chaperones genes	no homolog	BTH_I2242
BPSL2201	-	[20]	2642701	2643798	-	0.678	365	0	putative ABBC transport system, membrane protein	General function prediction only genes	no homolog	BTH_I1980
BPSL0143	-	[20]	154888	155388	+	0.539	166	GI_2	hypothetical protein	Not in COGs genes	no homolog	no homolog
BPSL0555	-	[20]	610643	611533	+	0.584	296	GI_3	hypothetical protein	Not in COGs genes	no homolog	no homolog
BPSL0559	-	[20]	613364	613921	+	0.586	185	GI_3	hypothetical protein	Replication, recombination and repair genes	no homolog	no homolog
BPSL0754	-	[20]	870693	871328	-	0.547	-	GI_4	Weakly similar to the C-terminal regions of Escherichia coli integrase/recombinase XerD or XprB or b2894 SWALL:XERD ECOLI (SWALL:P21891) (298 aa) fasta scores: E(): 2.2, 26.39% id in 197 aa, and Chlamydia muridarum integrase/recombinase TC0255 SWALL:Q9PL53 (EMBL:AE002292) (301 aa) fasta scores: E(): 0.2, 26.66% id in 135 aa	Not in COGs genes	no homolog	no homolog
BPSL1060	-	[9]	1227309	1227611	+	0.647	100	0	hypothetical protein	Not in COGs genes	no homolog	no homolog
BPSL1549	-	[33]	1797528	1798163	-	0.609	211	0	hypothetical protein	Not in COGs genes	no homolog	no homolog
BPSL1705	-	[17][33]	1982643	1987463	+	0.634	1606	GI_8	hypothetical protein	Intracellular trafficking and secretion genes	no homolog	no homolog
BPSL2793	wcbN	[9][13][20][33]	3340908	3341477	-	0.602	189	0	putative D-glycero-d-manno-heptose 1,7-bisphosphate phosphatase	Amino acid transport and metabolism genes	no homolog	no homolog
BPSL3113	-	[20]	3717661	3717999	-	0.502	-	0	Partial CDS, probable gene remnant. Similar to the C-terminal regions of Escherichia coli CP4-like integrase Int or Intl or z5087 or ecs4534 SWALL:O85610 (EMBL:AF071034) (393 aa) fasta scores: E(): 1.7e-13, 47.52% id in 101 aa, and Bacteriophage P4 Integrase Int SWALL:VINT BPP4 (SWALL:P08320) (439 aa) fasta scores: E(): 3.8e-09, 47.12% id in 87 aa	Not in COGs genes	no homolog	no homolog
BPSS0229	-	[20]	312200	313861	-	0.687	553	0	hypothetical protein	Inorganic ion transport and metabolism genes	no homolog	no homolog
BPSS0796	-	[17][33]	1069167	1069508	-	0.646	113	0	H-NS-like protein	General function prediction only genes	no homolog	no homolog
BPSS1267	-	[33]	1719868	1720074	-	0.701	68	0	MbtH-like protein	Function unknown genes	no homolog	no homolog
BPSS1268	-	[33]	1720093	1721382	-	0.736	429	0	efflux system protein	General function prediction only genes	no homolog	no homolog
BPSS1269	-	[33]	1721387	1734097	-	0.724	4236	0	peptide synthase/polyketide synthase	Secondary metabolites biosynthesis, transport and catabolism genes	no homolog	no homolog
BPSS1270	-	[33]	1734147	1734950	-	0.665	267	0	hypothetical protein	Function unknown genes	no homolog	no homolog
BPSS1272	-	[33]	1735704	1737497	-	0.729	597	0	acyl-CoA dehydrogenase	Lipid transport and metabolism genes	no homolog	no homolog
BPSS1273	-	[33]	1737494	1739254	-	0.7	586	0	acyl-CoA dehydrogenase	Lipid transport and metabolism genes	no homolog	no homolog
BPSS1385	-	[33]	1894962	1895282	-	0.686	-	0	Probable gene remnant. Similar to internal regions of Burkholderia cepacia putative transposase for insertion sequence element IS402 SWALL:T402 BURCE (SWALL:P24536) (211 aa) fasta scores: E(): 1.4e-05, 37.63% id in 93 aa, and to Alcaligenes eutrophus ISJp4 transposase TnpA SWALL:Q6UP96 (EMBL:AY365053) (262 aa) fasta scores: E(): 0.00013, 33.7% id in 89 aa	Not in COGs genes	no homolog	no homolog
BPSS1633	-	[33]	2225494	2238816	-	0.663	4440	0	probable non-ribosomal peptide synthetase	Secondary metabolites biosynthesis, transport and catabolism genes	no homolog	no homolog
BPSS1634	-	[33]	2238813	2248688	-	0.658	3291	0	probable non-ribosomal peptide synthetase	Secondary metabolites biosynthesis, transport and catabolism genes	no homolog	no homolog
BPSS1635	-	[33]	2248989	2251772	-	0.671	927	0	probable class III aminotransferase	General function prediction only genes	no homolog	no homolog
BPSS1727	-	[33]	2368050	2370776	-	0.682	908	0	hemagglutinin related protein	Intracellular trafficking and secretion genes	no homolog	no homolog
BPSS2248	-	[20]	3021241	3022149	+	0.764	302	0	transferase	General function prediction only genes	no homolog	no homolog

## Sheet: S6.B.
Supplementary Table S6.B. Virulence facors of B. pseudomallei strain K96243 encoded in the B. thailandensis strain E555 genome.
Bt E555 fig|869728.6.peg.	Bt E555 gene function assigned by RAST	Bp K96243 homolog Sanger ID		Bp Product	% identity	query length (bp)	query length (aa)	alignment length /query length (aa)	alignment length (aa)	mismatches	gap opens	query start	query end	subject start	subject end	e value	bit score	Virulence references (Supplementary References)
5	Acyl-CoA dehydrogenase, short-chain specific (EC 1.3.99.2)	BPSL0061	BPSL0061	acyl-CoAdehydrogenase	98.15	1137	378	1	378	7	0	1	378	1	378	0	767	[27]
53	O-acetylhomoserine sulfhydrylase (EC 2.5.1.49) / O-succinylhomoserine sulfhydrylase (EC 2.5.1.48)	BPSS0190	BPSS0190	O-acetylhomoserine	95.84	1302	433	1	433	16	1	1	433	1	431	0	838	[20]
72	Rhodanese-related sulfurtransferase	BPSS2135	BPSS2135	DedAfamilytransmembraneprotein	93.94	993	330	1	330	20	0	1	330	1	330	0	591	[20]
102	probable tail fiber protein	BPSS2166	BPSS2166	hypotheticalprotein	86.75	954	317	0.523659	166	19	2	154	317	358	522	8e-84	263	[20]
103	Glycosyl transferase, family 2	BPSS2167	BPSS2167	glycosyltransferase	97.22	1191	396	1	396	11	0	1	396	1	396	0	702	[20]
105	4-hydroxy-3-methylbut-2-enyl diphosphate reductase (EC 1.17.1.2)	ispH	BPSS2168	4-hydroxy-3-methylbut-2-enyldiphosphatereductase	98.4	942	313	1	313	5	0	1	313	1	313	0	619	[20]
131	Methylisocitrate lyase (EC 4.1.3.30)	prpB	BPSS0206	2-methylisocitratelyase	98.32	894	297	1	297	5	0	1	297	1	297	0	598	[20]
155	Chemotaxis protein CheC -- inhibitor of MCP methylation	BPSS2343	BPSS2343	hypotheticalprotein	98.03	624	207	0.980676	203	4	0	5	207	1	203	8e-141	393	[20]
157	salicylate esterase	estC	BPSS2341	esterase	93.59	846	281	1	281	18	0	1	281	21	301	0	512	[20]
232	Proton/glutamate symport protein @ Sodium/glutamate symport protein	BPSS0295	BPSS0295	transportrelatedmembraneprotein	97.82	1242	413	1	413	9	0	1	413	1	413	0	787	[20]
237	Long-chain-fatty-acid--CoA ligase (EC 6.2.1.3)	BPSS0299	BPSS0299	fatty-acidCoAligase	91	1869	622	1	622	55	1	1	622	1	621	0	1100	[33]
238	Malonyl CoA-acyl carrier protein transacylase (EC 2.3.1.39)	BPSS0300	BPSS0300	malonylCoA-ACPtransacylase	87.21	900	299	0.993311	297	38	0	1	297	1	297	7e-166	464	[33]
239	putative membrane protein	BPSS0301	BPSS0301	hypotheticalprotein	95.1	498	165	0.866667	143	7	0	23	165	1	143	7e-96	275	[33]
240	Long-chain-fatty-acid--CoA ligase (EC 6.2.1.3)	BPSS0302	BPSS0302	fattyacidbiosynthesis-relatedCoAligase	90.84	1869	622	1	622	54	1	1	622	1	619	0	1085	[33]
241	Diaminopimelate decarboxylase (EC 4.1.1.20)	BPSS0303	BPSS0303	diaminopimelatedecarboxylase	93.35	1263	420	1.00238	421	25	2	1	420	1	419	0	756	[33]
242	putative polyketide synthase	BPSS0304	BPSS0304	hypotheticalprotein	79.11	1395	464	1.0625	493	74	3	1	464	1	493	0	546	[33]
243	Ketol-acid reductoisomerase (EC 1.1.1.86)	BPSS0305	BPSS0305	ketol-acidreductoisomerase	94.62	1062	353	1	353	17	1	1	353	1	351	0	663	[33]
244	Polyketide synthase	BPSS0306	BPSS0306	multifunctionalpolyketide-peptidesyntase	95.22	1320	439	1	439	21	0	1	439	3695	4133	0	850	[33]
250	4-aminobutyraldehyde dehydrogenase (EC 1.2.1.19)	BPSS0307	BPSS0307	gamma-aminobutyraldehydedehydrogenase	95.53	1413	470	1	470	21	0	1	470	1	470	0	845	[33]
251	Omega-amino acid--pyruvate aminotransferase (EC 2.6.1.18)	BPSS0308	BPSS0308	hypotheticalprotein	95.56	1422	473	1	473	21	0	1	473	1	473	0	907	[33]
252	SyrP-like protein	BPSS0309	BPSS0309	peptidesynthaseregulatoryprotein	93.85	1263	420	0.852381	358	22	0	63	420	2	359	0	649	[33]
254	Conserved domain protein	BPSS0310	BPSS0310	hypotheticalprotein	97.09	519	172	1	172	5	0	1	172	1	172	3e-125	351	[33]
255	Malonyl CoA-acyl carrier protein transacylase (EC 2.3.1.39)	BPSS0311	BPSS0311	multifunctionalpolyketide-peptidesyntase	84.99	7509	2502	1.02238	2558	321	16	1	2502	292	2842	0	3796	[20][33]
294	Transcriptional regulatory protein	irlR	BPSS1040	transcriptionalactivatorprotein	38.64	699	232	0.948276	220	132	2	12	231	3	219	7e-43	145	[33]
339	Phospholipase C 4 precursor (EC 3.1.4.3)	plcN2	BPSL0338	non-hemolyticphospholipaseC	95.18	2118	705	1	705	34	0	1	705	1	705	0	1347	[33]
393	Zinc ABC transporter, inner membrane permease protein ZnuB	BPSL0822	BPSL0822	ABCtransporterpermease	96.58	825	274	0.959854	263	9	0	12	274	1	263	5e-175	485	[20]
410	ATP-dependent DNA helicase RecQ	recQ	BPSL3219	ATP-dependentDNAhelicaseRecQ	98.54	1848	615	1	615	9	0	1	615	30	644	0	1244	[20]
538	Urocanate hydratase (EC 4.2.1.49)	hutU	BPSL2342	urocanatehydratase	95.73	1689	562	1	562	24	0	1	562	1	562	0	1102	[20]
671	FIG00453044: hypothetical protein	BPSL0500	BPSL0500	hypotheticalprotein	92.59	159	52	0.519231	27	2	0	1	27	1	27	3e-12	53.9	[20]
750	Transcriptional regulator, MerR family	BPSL1487	BPSL1487	MerRfamilytranscriptionalregulator	88.41	495	164	1	164	19	0	1	164	1	164	6e-103	294	[20]
799	Glycosyltransferase	BPSL1444	BPSL1444	sugartransferase	98.02	1065	354	1	354	7	0	1	354	1	354	0	712	[20]
846	Chemotaxis response - phosphatase CheZ	cheZ	BPSL3299	chemotaxisregulatorCheZ	98.76	729	242	1	242	3	0	1	242	1	242	1e-170	472	[20]
849	Chemotaxis protein CheD	BPSL3302	BPSL3302	chemoreceptorglutaminedeamidaseCheD	95.3	705	234	1	234	11	0	1	234	1	234	4e-155	432	[20]
932	Polyphosphate kinase (EC 2.7.4.1)	ppk	BPSL1366	polyphosphatekinase	97.82	1653	550	1	550	12	0	1	550	198	747	0	1100	[34]
945	Probable transmembrane protein	BPSL1353	BPSL1353	hypotheticalprotein	92.21	465	154	1	154	12	0	1	154	14	167	4e-96	276	[20]
1176	Sensor protein copS (EC 2.7.3.-)	irlS	BPSS1039	transmembraneinvasion-relatedtwo-componentsensorprotein	90.95	1395	464	1	464	42	0	1	464	1	464	0	832	[33]
1177	DNA-binding heavy metal response regulator	irlR	BPSS1040	transcriptionalactivatorprotein	96.88	675	224	1	224	7	0	1	224	6	229	8e-157	436	[33]
1212	GCN5-related N-acetyltransferase	BPSL2786	BPSL2786	acetyltransferase	86.96	693	230	1	230	30	0	1	230	3	232	9e-131	370	[33]
1213	8-amino-7-oxononanoate synthase (EC 2.3.1.47)	wcbT	BPSL2787	acyl-CoAtransferase	98.41	1338	445	0.986517	439	7	0	1	439	1	439	0	885	[20][33]
1214	UDP-3-O-[3-hydroxymyristoyl] N-acetylglucosamine deacetylase (EC 3.5.1.-)	wcbS	BPSL2788	UDP-3-O-|3-hydroxymyristoylN-acetylglucosaminedeacetylase	97.7	918	305	1	305	7	0	1	305	1	305	0	571	[33]
1215	Capsular polysaccharide biosynthesis fatty acid synthase WcbR	wcbR	BPSL2789	capsularpolysaccharidebiosynthesisfattyacidsynthase	96.23	7554	2517	1.00079	2519	93	1	1	2517	28	2546	0	4568	[9][29][13][33]
1216	Capsular polysaccharide biosynthesis protein WcbQ	wcbQ	BPSL2790	capsularpolysaccharidebiosynthesistransmembraneprotein	93.73	1533	510	1	510	32	0	1	510	1	510	0	935	[9][29][13][20][33]
1217	Oxidoreductase, short-chain dehydrogenase/reductase family (EC 1.1.1.-)	wcbP	BPSL2791	capsularpolysaccharidebiosynthesisdehydrogenase/reductase	95.8	789	262	1	262	11	0	1	262	1	262	5e-178	493	[33]
1218	Capsular polysaccharide export system protein KpsS	wcbO	BPSL2792	capsulepolysaccharidebiosynthesis/exportprotein	96.75	1272	423	0.945626	400	13	0	24	423	1	400	0	808	[33]
1221	D-glycero-D-manno-heptose 1-phosphate guanosyltransferase	wcbM	BPSL2794	D-glycero-d-manno-heptose1-phosphateguanosyltransferase	95.12	618	205	1	205	10	0	1	205	26	230	1e-142	399	[33]
1222	Phosphoheptose isomerase 1 (EC 5.3.1.-)	gmhA	BPSL2795	phosphoheptoseisomerase	95.83	579	192	1	192	8	0	1	192	6	197	3e-135	379	[33]
1223	D,D-heptose 7-phosphate kinase	wcbL	BPSL2796	sugarkinase	97.67	906	301	1	301	7	0	1	301	46	346	0	598	[33]
1224	GDP-mannose 4,6-dehydratase (EC 4.2.1.47)	wcbK	BPSL2797	GDPsugarepimerase/dehydratase	98.57	840	279	1	279	4	0	1	279	59	337	0	576	[33]
1225	Capsular polysaccharide biosynthesis protein WcbJ, NAD-dependent epimerase/dehydratase family	wcbJ	BPSL2798	capsularpolysaccharidebiosynthesisprotein	97.09	828	275	1	275	8	0	1	275	6	280	0	523	[9][29][13][20][33]
1226	capsular polysaccharide biosynthesis protein	wcbI	BPSL2799	capsularpolysaccharidebiosynthesisprotein	94.86	936	311	1	311	16	0	1	311	2	312	0	622	[9][29][13][20][33]
1227	Glyscosyl transferase, group 1 family protein	wcbH	BPSL2800	glycosyltransferase	96.15	1797	598	1	598	23	0	1	598	1	598	0	1201	[9][29][13][20][33]
1228	WcbG	wcbG	BPSL2801	capsularpolysaccharidebiosynthesisprotein	88.34	852	283	1	283	33	0	1	283	31	313	0	504	[33]
1229	Capsular polysaccharide biosynthesis protein WcbF	wcbF	BPSL2802	capsulepolysaccharidebiosynthesisprotein	93.64	1323	440	1	440	28	0	1	440	1	440	0	853	[33]
1230	Glycosyl transferase, group 1 family protein (EC 2.4.1.-)	wcbE	BPSL2803	glycosyltransferase	97.31	1233	410	0.997561	409	11	0	1	409	98	506	0	821	[9][29][13][20][33]
1231	Capsular polysaccharide ABC transporter, ATP-binding protein KpsT	wzt2	BPSL2804	ATP-bindingABCtransportercapsularpolysaccharideexportprotein	98.17	657	218	1	218	4	0	1	218	1	218	2e-160	444	[33]
1232	Capsular polysaccharide ABC transporter, permease protein KpsM	wzm	BPSL2805	capsularpolysaccharideexportABCtransportertransmembraneprotein	98.84	522	173	1	173	2	0	1	173	88	260	7e-123	348	[9][29][13][33]
1233	Capsular polysaccharide export system inner membrane protein KpsE	wcbD	BPSL2806a	capsulepolysaccharideexportABCtransportertransmembraneprotein	97.64	1548	515	0.741748	382	9	0	134	515	1	382	0	761	[9]
1234	Capsular polysaccharide biosynthesis/export periplasmic protein WcbC	wcbC	BPSL2807	capsularpolysaccharidebiosynthesis/exportprotein	96.9	1164	387	1	387	12	0	1	387	1	387	0	763	[9][29][13][20][33]
1235	Capsular polysaccharide glycosyltransferase biosynthesis protein WcbB	wcbB	BPSL2808	capsularpolysaccharideglycosyltransferasebiosynthesisprotein	93.87	1083	360	0.997222	359	22	0	1	359	24	382	0	692	[9][29][13][20][33]
1236	Capsular polysaccharide biosynthesis/export periplasmic protein WcbA	wcbA	BPSL2809	capsulepolysaccharideexportprotein	94.78	2016	671	1	671	35	0	1	671	1	671	0	1273	[9][29][13][20][33]
1237	Mannose-1-phosphate guanylyltransferase (GDP) (EC 2.7.7.22)	manC	BPSL2810	GDP-mannosepyrophosphorylase	94.51	1431	476	0.995798	474	26	0	1	474	1	474	0	894	[33]
1252	Paraquat-inducible protein A	BPSL2878	BPSL2878	paraquat-inducibleprotein	94.55	663	220	1	220	12	0	1	220	1	220	2e-143	401	[20]
1255	Site-specific recombinase	BPSL2881	BPSL2881	hypotheticalprotein	97.59	2118	705	1	705	17	0	1	705	1	705	0	1393	[20]
1291	DNA mismatch repair protein MutL	mutL	BPSL2814	DNAmismatchrepairprotein	93.23	1767	588	1.0051	591	36	2	1	588	95	684	0	1076	[20]
1294	Phosphoribosylformylglycinamidine cyclo-ligase (EC 6.3.3.1)	purM	BPSL2818	phosphoribosylaminoimidazolesynthetase	98.86	1056	351	1	351	4	0	1	351	1	351	0	701	[28][2][20]
1305	Gluconokinase (EC 2.7.1.12)	BPSL2929	BPSL2929	thermoresistantgluconokinase	98.26	531	176	0.977273	172	3	0	1	172	1	172	1e-124	350	[20]
1319	Dihydrodipicolinate reductase (EC 1.3.1.26)	dapB	BPSL2941	dihydrodipicolinatereductase	97.74	798	265	1	265	6	0	1	265	4	268	0	518	[24]
1337	Guanyl-specific ribonuclease Sa	BPSL2958	BPSL2958	exportedribonuclease	92.31	432	143	1	143	11	0	1	143	1	143	1e-94	271	[20]
1356	Shikimate 5-dehydrogenase I alpha (EC 1.1.1.25)	aroE	BPSL2976	shikimate5-dehydrogenase	93.43	873	290	0.944828	274	16	1	1	272	1	274	0	513	[20]
1377	FIG001154: CcsA-related protein	BPSL2994	BPSL2994	hypotheticalprotein	96.66	900	299	1	299	10	0	1	299	1	299	0	523	[20]
1405	Para-aminobenzoate synthase, aminase component (EC 2.6.1.85) / Aminodeoxychorismate lyase (EC 4.1.3.38)	BPSL2825	BPSL2825	hypotheticalprotein	90.51	762	253	1	253	24	0	1	253	420	672	7e-142	415	[9][28][2][20]
1429	Long-chain-fatty-acid--CoA ligase (EC 6.2.1.3)	fadD	BPSL3037	Long-chain-fatty-acid--CoAligase	97.85	1674	557	1	557	12	0	1	557	1	557	0	1122	[20]
1443	Glutamate-ammonia-ligase adenylyltransferase (EC 2.7.7.42)	glnE	BPSL2835	bifunctionalglutamine-synthetaseadenylyltransferase/deadenyltransferase	96.22	2868	955	0.970681	927	35	0	29	955	1	927	0	1698	[20]
1444	FIG005080: Possible exported protein	BPSL2836	BPSL2836	hypotheticalprotein	96.28	4194	1397	1	1397	52	0	1	1397	1	1397	0	2613	[20]
1461	Non-specific DNA-binding protein Dps / Iron-binding ferritin-like antioxidant protein / Ferroxidase (EC 1.16.3.1)	BPSL2863	BPSL2863	ferritin	99.38	489	162	1	162	1	0	1	162	1	162	2e-118	333	[33]
1463	Catalase (EC 1.11.1.6) / Peroxidase (EC 1.11.1.7)	katG	BPSL2865	catalase-peroxidase	94.78	2187	728	1	728	38	0	1	728	21	748	0	1414	[33]
1465	Hydrogen peroxide-inducible genes activator	oxyR	BPSL2866	oxidativestressregulatoryprotein	98.12	960	319	1	319	6	0	1	319	1	319	0	640	[33]
1534	FKBP-type peptidyl-prolyl cis-trans isomerase slpA (EC 5.2.1.8)	BPSL0918	BPSL0918	FkpB-typepeptidyl-prolylcis-transisomerase	97.35	456	151	1	151	4	0	1	151	1	151	4e-104	296	[26][33]
1545	Fmu (Sun) /eukaryotic nucleolar NOL1/Nop2p; tRNA and rRNA cytosine-C5-methylases	BPSL0909	BPSL0909	NOL1/NOP2/Sunfamilyprotein	97.62	1263	420	1	420	10	0	1	420	1	420	0	826	[20]
1546	Phosphoribosylglycinamide formyltransferase (EC 2.1.2.2)	purN	BPSL0908	phosphoribosylglycinamideformyltransferase	97.27	663	220	1	220	6	0	1	220	1	220	2e-137	386	[28][2]
1554	Phenylalanine-specific permease	BPSL0900	BPSL0900	aminoacidpermease	97.16	1380	459	0.997821	458	13	0	1	458	1	458	0	850	[20]
1563	Translation elongation factor G	fusA	BPSL0893	elongationfactorG	98.58	2244	747	0.942436	704	10	0	44	747	1	704	0	1435	[14]
1628	Chromate resistance protein ChrB	chrB	BPSS0054	chromateresistanceexportedprotein	93.07	912	303	1	303	21	0	1	303	29	331	0	544	[20]
1647	ABC transporter related	macB	BPSS0624	macrolide-specificABC-typeeffluxcarrier	43.56	705	234	0.961538	225	121	2	4	223	5	228	1e-49	171	[20]
1691	iron-chelator utilization protein	BPSS0021	BPSS0021	irontransport/utilisation-likeprotein	92.73	828	275	1	275	20	0	1	275	1	275	0	516	[20]
1701	Aspartate-semialdehyde dehydrogenase (EC 1.2.1.11)	asd	BPSS1704	aspartate-semialdehydedehydrogenase	98.35	1092	363	1	363	6	0	1	363	11	373	0	726	[25][24]
1722	Malate dehydrogenase (EC 1.1.1.37)	mdh	BPSS1722	malatedehydrogenase	99.39	984	327	1	327	2	0	1	327	1	327	0	659	[14]
1723	Citrate lyase beta chain (EC 4.1.3.6)	BPSS1723	BPSS1723	lyase	95.27	1020	339	0.99705	338	16	0	1	338	1	338	0	630	[20]
1754	FIG00455304: hypothetical protein	BPSS1748	BPSS1748	hypotheticalprotein	92.73	393	130	0.846154	110	8	0	21	130	1	110	3e-58	177	[20]
1806	Tryptophan synthase beta chain (EC 4.2.1.20)	trpB	BPSS1699	tryptophansynthasesubunitbeta	97.48	1194	397	1	397	10	0	1	397	1	397	0	804	[20]
1807	tRNA pseudouridine synthase A (EC 4.2.1.70)	truA	BPSS1701	tRNApseudouridinesynthaseA	98.14	813	270	0.996296	269	5	0	1	269	2	270	0	546	[14]
1834	Type IV fimbrial biogenesis protein PilY1	BPSS1439	BPSS1439	membrane-anchoredcellsurfaceprotein	93.33	114	37	0.810811	30	2	0	8	37	1501	1530	1e-13	62	[17][33]
1835	Type IV fimbrial biogenesis protein PilY1	BPSS1439	BPSS1439	membrane-anchoredcellsurfaceprotein	54.27	702	233	0.854077	199	33	2	81	229	1308	1498	1e-42	154	[17][33]
1838	Type IV fimbrial biogenesis protein PilY1	BPSS1434	BPSS1434	membrane-anchoredcellsurfaceprotein	91.78	1098	365	1	365	30	0	1	365	2270	2634	0	597	[17]
1842	FAD/FMN-containing dehydrogenases	BPSL0634	BPSL0634	oxidoreductase	97.62	4029	1342	1	1342	32	0	1	1342	18	1359	0	2671	[9]
1853	Acid phosphatase (EC 3.1.3.2)	BPSL0702	BPSL0702	calcineurin-likephosphoesterase	96.79	1683	560	1	560	18	0	1	560	1	560	0	1084	[20]
1963	Alkyl hydroperoxide reductase protein C (EC 1.6.4.-)	ahpC	BPSS0492	alkylhydroperoxidereductase	97.86	564	187	1	187	4	0	1	187	1	187	2e-137	383	[33]
1966	UPF0028 protein YchK	BPSL2198	BPSL2198	exportedphospholipase	95.35	1047	348	0.864943	301	14	0	38	338	1	301	0	548	[33]
1972	Enoyl-[acyl-carrier-protein] reductase [NADH] (EC 1.3.1.9)	fabI	BPSL2204	enoyl-ACPreductase	98.86	792	263	1	263	3	0	1	263	1	263	0	523	[10]
1987	Inner-membrane permease FptX, ferripyochelin	BPSS0594	BPSS0594	hypotheticalprotein	95.8	1248	415	0.975904	405	17	0	1	405	1	405	0	673	[20]
2023	Long-chain-fatty-acid--CoA ligase (EC 6.2.1.3)	fadD	BPSL3037	Long-chain-fatty-acid--CoAligase	78.74	915	304	0.990132	301	64	0	1	301	254	554	1e-173	494	[20]
2024	Long-chain-fatty-acid--CoA ligase (EC 6.2.1.3)	fadD	BPSL3037	Long-chain-fatty-acid--CoAligase	78.93	1113	370	0.654054	242	51	0	119	360	1	242	9e-135	398	[20]
2027	Macrolide export ATP-binding/permease protein MacB (EC 3.6.3.-)	macB	BPSS0624	macrolide-specificABC-typeeffluxcarrier	95.87	1962	653	1	653	27	0	1	653	1	653	0	1203	[20]
2132	Phosphoenolpyruvate synthase (EC 2.7.9.2)	ppsA	BPSL2140	phosphoenolpyruvatesynthase	99.62	2439	812	0.98399	799	3	0	14	812	1	799	0	1637	[9][20]
2145	FIG00452816: hypothetical protein	BPSL2128	BPSL2128	hypotheticalprotein	79.44	612	203	1.05419	214	33	1	1	203	4	217	2e-96	281	[20]
2149	Methyl-accepting chemotaxis protein	BPSL2124	BPSL2124	hypotheticalprotein	98.5	402	133	1	133	2	0	1	133	1	133	1e-87	253	[20]
2209	Alanine racemase, catabolic (EC 5.1.1.1)	alr	BPSL2179	alanineracemase	96.91	1071	356	1	356	11	0	1	356	1	356	0	709	[38]
2243	Anthranilate synthase, amidotransferase component (EC 4.1.3.27) @ Para-aminobenzoate synthase, amidotransferase component (EC 2.6.1.85) # TrpAb@PabAb	trpG	BPSL3051	anthranilatesynthasecomponentII	98.47	591	196	1	196	3	0	1	196	1	196	4e-144	401	[9][20]
2261	Methylase of polypeptide chain release factors	hemK	BPSL3074	proteinmethyltransferaseHemK	94.42	594	197	1	197	11	0	1	197	89	285	1e-128	365	[20]
2275	GTP-binding and nucleic acid-binding protein YchF	BPSL3062	BPSL3062	GTP-dependentnucleicacid-bindingproteinEngD	98.35	1095	364	1	364	6	0	1	364	1	364	0	726	[20]
2286	Transcriptional regulator, IclR family	BPSL0389	BPSL0389	IclRfamilytranscriptionalregulator	95.47	864	287	1	287	13	0	1	287	1	287	0	523	[20]
2298	Periplasmic thiol:disulfide interchange protein DsbA	dsbA	BPSL0381	thiol:disulfideinterchangeprotein	98.58	639	212	1	212	3	0	1	212	1	212	3e-154	428	[16][33]
2317	8-amino-7-oxononanoate synthase (EC 2.3.1.47)	bioF	BPSL0366	8-amino-7-oxononanoatesynthase	94.42	1185	394	1	394	22	0	1	394	1	394	0	678	[20]
2382	Propionyl-CoA:succinyl-CoA transferase	BPSS0514	BPSS0514	acetyl-CoAhydrolase/transferase	99.01	1515	504	1	504	5	0	1	504	31	534	0	1025	[20]
2421	Type IV pilin PilA	BPSL0782	BPSL0782	type4fimbrialpilinprotein	92.44	624	207	0.830918	172	13	0	36	207	1	172	2e-102	295	[33]
2427	RecA protein	recA	BPSL0776	recombinaseA	98.88	1071	356	1	356	4	0	1	356	1	356	0	703	[9][20]
2472	FKBP-type peptidyl-prolyl cis-trans isomerase	fbp	BPSS1823	peptidyl-prolylcis-transisomerase	98.23	342	113	1	113	2	0	1	113	1	113	2e-77	225	[33]
2527	NADH dehydrogenase (EC 1.6.99.3)	ndh	BPSS1769	NADHdehydrogenase	93.93	1383	460	1.00217	461	26	2	1	460	1	460	0	854	[20]
2561	Bis(5&#39;-nucleosyl)-tetraphosphatase (asymmetrical) (EC 3.6.1.17)	BPSS1884	BPSS1884	hypotheticalprotein	97.1	417	138	1	138	4	0	1	138	1	138	5e-84	244	[20]
2631	Aspartate carbamoyltransferase (EC 2.1.3.2)	pyrB	BPSS1203	aspartatecarbamoyltransferase	97.22	1296	431	1	431	12	0	1	431	1	431	0	857	[20]
2653	Two-component system regulatory protein	irlR	BPSS1040	transcriptionalactivatorprotein	37.22	690	229	0.973799	223	134	4	1	221	1	219	1e-39	136	[33]
2694	putative polyketide synthase	BPSS1271	BPSS1271	phosphopantetheinebindingprotein	44.16	273	90	0.855556	77	43	0	14	90	21	97	3e-13	59.3	[33]
2714	Uncharacterized protein conserved in bacteria	BPSS1261	BPSS1261	hypotheticalprotein	94.55	333	110	1	110	6	0	1	110	1	110	3e-71	209	[33]
2715	FIG00455347: hypothetical protein	BPSS1262	BPSS1262	hypotheticalprotein	84.23	765	254	1.02362	260	35	2	1	254	1	260	4e-128	365	[33]
2716	putative membrane protein	BPSS1263	BPSS1263	hypotheticalprotein	75.48	2577	858	1.08392	930	148	5	1	850	1	930	0	1290	[33]
2717	Flagellar motor protein	BPSS1264	BPSS1264	hypotheticalprotein	96.26	648	215	0.995349	214	8	0	1	214	1	214	1e-146	409	[33]
2718	FIG01210206: hypothetical protein	BPSS1265	BPSS1265	hypotheticalprotein	64.64	720	239	1.17155	280	53	3	6	239	1	280	2e-103	302	[33]
2787	Choline dehydrogenase (EC 1.1.99.1)	betA	BPSS1355	cholinedehydrogenase	36.7	1767	588	0.908163	534	294	16	93	587	4	532	4e-75	250	[20]
2807	Long-chain-fatty-acid--CoA ligase (EC 6.2.1.3)	BPSS1632	BPSS1632	non-ribosomalpeptidesynthetase	33.61	3153	1050	1.02	1071	643	24	10	1050	3899	4931	1e-139	467	[33]
2844	CELL SURFACE PROTEIN	BPSS0908	BPSS0908	surface-exposedprotein	93.81	2475	824	0.940534	775	44	1	50	824	1	771	0	1271	[17]
2884	Transcriptional regulator RhlR	pmlR	BPSS0887	N-acylhomoserinelactonedependentregulatoryprotein	98.74	720	239	1	239	3	0	1	239	1	239	6e-180	495	[33]
2886	N-acyl-L-homoserine lactone synthetase RhlL	pmlI	BPSS0885	N-acylhomoserinelactonesynthase	97.04	612	203	1	203	6	0	1	203	1	203	4e-135	379	[33]
2887	FIG00453949: hypothetical protein	BPSS0884	BPSS0884	hypotheticalprotein	90.14	840	279	1.01792	284	21	2	1	279	1	282	3e-180	499	[14]
2913	FIG00453907: hypothetical protein	BPSS0963	BPSS0963	hypotheticalprotein	89.22	606	201	1.01493	204	19	1	1	201	25	228	5e-134	377	[4]
2914	Serine protease, subtilase family	BPSS0962	BPSS0962	extracellularserineproteaseprecursor	91.95	3390	1129	1.00089	1130	89	2	1	1129	3	1131	0	1989	[17][4][33]
2939	Membrane proteins related to metalloendopeptidases	BPSS0945	BPSS0945	peptidase	84.62	1671	556	0.584532	325	38	4	234	556	1	315	1e-162	467	[33]
2945	Ornithine cyclodeaminase (EC 4.3.1.12)	BPSS0940	BPSS0940	ornithinecyclodeaminase	86.38	972	323	1	323	38	1	1	323	1	317	0	506	[20]
2989	Possible transmembrane regulator	BPSS1553	BPSS1553	hypotheticalprotein	33.11	768	255	1.18431	302	143	5	1	247	20	317	7e-40	140	[33]
3116	L-ornithine 5-monooxygenase (EC 1.13.12.-), PvdA of pyoverdin biosynthesis	BPSL1776	BPSL1776	L-ornithine5-monooxygenase	90.17	1515	504	0.948413	478	37	1	27	504	1	468	0	858	[20]
3214	Amino acid permease	BPSS1292	BPSS1292	aminoacidpermease	92.34	1296	431	1	431	33	0	1	431	1	431	0	591	[20]
3329	alternative bacteriophage tail fiber C-terminus	pilV	BPSS1593	typeIVpilusbiosynthesisprotein	92.07	1683	560	0.991071	555	44	0	6	560	3	557	0	968	[33]
3391	diguanylate cyclase/phosphodiesterase (GGDEF & EAL domains) with PAS/PAC sensor(s)	BPSL1263	BPSL1263	hypotheticalprotein	98.79	1836	611	0.949264	580	7	0	32	611	1	580	0	1165	[19]
3459	FIG016425: Soluble lytic murein transglycosylase and related regulatory proteins (some contain LysM/invasin domains)	BPSL2630	BPSL2630	lipoprotein	93.73	951	316	1.00949	319	17	2	1	316	37	355	0	552	[20]
3492	FIG065221: Holliday junction DNA helicase	BPSL2602	BPSL2602	recombinationfactorproteinRarA	98.85	1311	436	1	436	5	0	1	436	20	455	0	883	[20]
3525	FIG00454466: hypothetical protein	BPSL2558	BPSL2558	hypotheticalprotein	82.22	273	90	1	90	13	2	1	90	1	87	5e-47	146	[20]
3573	Phosphoserine aminotransferase (EC 2.6.1.52)	serC	BPSL2519	phosphoserineaminotransferase	96.94	1083	360	1	360	11	0	1	360	1	360	0	725	[9][20]
3589	Deacetylases, including yeast histone deacetylase and acetoin utilization protein	BPSL2505	BPSL2505	histonedeacetylase-familyprotein	98.7	924	307	1	307	4	0	1	307	1	307	0	629	[20]
3720	Phospholipase C	plcN	BPSL2403	non-hemolyticphospholipaseC	97	2616	871	0.802526	699	21	0	172	870	1	699	0	1388	[33]
3766	putative exported protein	BPSL2755	BPSL2755	hypotheticalprotein	73.6	378	125	1	125	33	0	1	125	17	141	2e-50	157	[33]
3767	Type IV fimbrial biogenesis protein PilW	BPSL2754	BPSL2754	hypotheticalprotein	88.46	783	260	1	260	30	0	1	260	2	261	2e-145	410	[33]
3793	Serine--pyruvate aminotransferase (EC 2.6.1.51)	BPSL2732	BPSL2732	aminotransferase	98.02	1215	404	1	404	8	0	1	404	1	404	0	810	[20]
3806	ABC transporter (iron.B12.siderophore.hemin) , permease component	BPSL2721	BPSL2721	FecCD-familymembranetransporterprotein	97.54	1101	366	1	366	9	0	1	366	1	366	0	583	[20]
3812	D(-)-3-hydroxybutyrate oligomer hydrolase (EC 3.1.1.22)	BPSL2716	BPSL2716	exportedhydrolase	96.77	561	186	1	186	6	0	1	186	514	699	1e-124	368	[20]
3847	1-acyl-sn-glycerol-3-phosphate acyltransferase (EC 2.3.1.51)	plsC	BPSL2688	1-acyl-SN-glycerol-3-phosphateacyltransferase	92.39	870	289	1	289	22	0	1	289	1	289	0	511	[33]
3848	Bis(5&#39;-nucleosyl)-tetraphosphatase, symmetrical (EC 3.6.1.41)	apaH	BPSL2687	diadenosinetetraphosphatase	95.39	849	282	1	282	13	0	1	282	1	282	0	523	[33]
3850	Glucose-1-phosphate thymidylyltransferase (EC 2.7.7.24)	rmlA	BPSL2685	glucose-1-phosphatethymidylyltransferase	96.97	894	297	1	297	9	0	1	297	1	297	0	593	[33]
3852	dTDP-4-dehydrorhamnose reductase (EC 1.1.1.133)	rmlD	BPSL2683	dTDP-4-dehydrorhamnosereductase	94.57	831	276	1	276	15	0	1	276	23	298	0	517	[33]
3853	O-antigen export system permease protein RfbD	wzm	BPSL2682	ABCtransportermembranepermease	97.83	834	277	1	277	6	0	1	277	1	277	0	537	[33]
3854	Teichoic acid export ATP-binding protein TagH (EC 3.6.3.40)	wzt	BPSL2681	ABCtransporterATP-bindingprotein	97.44	1410	469	1	469	12	0	1	469	1	469	0	930	[33]
3855	O-antigen acetylase WbiA	wbiA	BPSL2680	O-antigenacetylase	95.39	1239	412	1	412	19	0	1	412	1	412	0	801	[33]
3856	NAD-dependent epimerase/dehydratase family protein	wbiB	BPSL2679	epimerase/dehydratase	98.07	1095	364	0.997253	363	7	0	2	364	1	363	0	727	[33]
3857	Glycosyltransferase	wbiC	BPSL2678	glycosyltransferase	97.07	924	307	1	307	9	0	1	307	1	307	0	613	[33]
3858	putative O-antigen methyl transferase	wbiD	BPSL2677	O-antigenmethyltransferase	96.34	1725	574	1	574	21	0	1	574	1	574	0	1143	[33]
3859	Glycosyl transferase, group 2 family protein	wbiE	BPSL2676	glycosyltransferase	89.72	1842	613	1	613	63	0	1	613	1	613	0	1104	[33]
3860	Glycosyl transferase, family 2	wbiF	BPSL2675	glycosyltransferase	85.14	831	276	1	276	41	0	1	276	1	276	7e-175	486	[33]
3861	UDP-glucose 4-epimerase (EC 5.1.3.2)	wbiG	BPSL2674	epimerase/dehydratase	82.5	993	330	0.969697	320	55	1	1	319	1	320	0	525	[33]
3862	Undecaprenyl-phosphate N-acetylglucosaminyl 1-phosphate transferase (EC 2.7.8.-)	wbiH	BPSL2673	undecaprenylphosphateN-acetylglucosaminyltransferase	85.42	1011	336	1	336	49	0	1	336	1	336	2e-180	505	[33]
3863	Nucleoside-diphosphate sugar epimerase/dehydratase	wbiI	BPSL2672	epimerase/dehydratasepolysaccharide-relatedbiosynthesisprotein	97.07	1845	614	1	614	18	0	1	614	22	635	0	1207	[33]
3889	Choline dehydrogenase (EC 1.1.99.1)	betA	BPSS1355	cholinedehydrogenase	96.74	1476	491	1	491	16	0	1	491	75	565	0	988	[20]
3890	FIG00454871: hypothetical protein	BPSS1356	BPSS1356	hypotheticalprotein	95.69	351	116	1	116	5	0	1	116	1010	1125	6e-74	236	[37]
3934	Aspartyl/Asparaginyl beta-hydroxylase	BPSS1421	BPSS1421	hypotheticalprotein	88.93	837	278	0.942446	262	27	1	19	278	2	263	2e-162	454	[20]
3950	Arsenical-resistance protein ACR3	BPSS1433	BPSS1433	sodiumbileacidsymporterfamilyprotein	91.27	1071	356	0.997191	355	31	0	1	355	1	355	0	602	[20]
4016	Membrane protein involved in colicin uptake	BPSL1528	BPSL1528	hypotheticalprotein	86	765	254	0.984252	250	34	1	1	250	1	249	2e-115	332	[28][33]
4018	Transcription accessory protein (S1 RNA-binding domain)	tex	BPSL1527	transcriptionaccessoryprotein	97.55	2325	774	1	774	19	0	1	774	1	774	0	1477	[20]
4042	RNA polymerase sigma factor RpoS	rpoS	BPSL1505	RNApolymerasesigmafactorRpoS	96.14	1092	363	1	363	10	2	1	363	1	359	0	696	[33]
4093	Flagellar hook-associated protein FlgK	flgK	BPSL0280	flagellarhook-associatedproteinFlgK	93.2	1989	662	1	662	45	0	1	662	6	667	0	1163	[20]
4145	FIG022160: hypothetical toxin	BPSL0175	BPSL0175	hypotheticalprotein	100	297	98	1	98	0	0	1	98	10	107	2e-67	199	[9]
4191	Single-stranded-DNA-specific exonuclease RecJ (EC 3.1.-.-)	BPSL2279	BPSL2279	single-stranded-DNA-specificexonuclease	98.23	1695	564	1	564	10	0	1	564	1	564	0	1105	[20]
4200	Iron binding protein IscA for iron-sulfur cluster assembly	BPSL2287	BPSL2287	HesBfamilyprotein	99.07	324	107	1	107	1	0	1	107	1	107	8e-76	221	[5]
4214	Pyruvate dehydrogenase E1 component (EC 1.2.4.1)	aceE	BPSL2301	pyruvatedehydrogenasesubunitE1	96.1	2697	898	1	898	35	0	1	898	1	898	0	1802	[20]
4297	2-isopropylmalate synthase (EC 2.3.3.13)	BPSL0507	BPSL0507	2-isopropylmalatesynthase	96.15	1641	546	1	546	21	0	1	546	1	546	0	1001	[20]
4304	FIG00453044: hypothetical protein	BPSL0500	BPSL0500	hypotheticalprotein	100	180	59	0.542373	32	0	0	28	59	1	32	1e-17	68.2	[20]
4309	PTS system, glucose-specific IIA component (EC 2.7.1.69) / Phosphocarrier protein of PTS system / Phosphoenolpyruvate-protein phosphotransferase of PTS system (EC 2.7.3.9)	BPSL0498	BPSL0498	multiphosphoryltransferprotein	92.48	2577	858	1.00699	864	59	1	1	858	9	872	0	1489	[20]
4324	Uncharacterized protein conserved in bacteria	BPSL0464	BPSL0464	hypotheticalprotein	98.96	291	96	1	96	1	0	1	96	1	96	4e-65	192	[20]
4328	Probable transmembrane protein	BPSL0460	BPSL0460	hypotheticalprotein	92.96	642	213	1	213	15	0	1	213	2	214	5e-138	387	[20]
4363	Two component, Sigma-54 Specific, central transcriptional regulator of acidic amino acid uptake	dctD	BPSL0427	C4-dicarboxylatetransporttranscriptionalregulatoryprotein	97.3	1338	445	1	445	12	0	1	445	7	451	0	867	[20]
4384	Octanoate-[acyl-carrier-protein]-protein-N-octanoyltransferase	lipB	BPSL0413	lipoate-proteinligaseB	95.2	768	255	0.898039	229	11	0	27	255	26	254	1e-151	425	[28][2][33]
4403	Glycerol-3-phosphate cytidylyltransferase (EC 2.7.7.39)	BPSL0395	BPSL0395	cytidylyltransferase	95	486	161	0.993789	160	8	0	1	160	1	160	6e-111	314	[28]
4407	Transcriptional regulator, RpiR family	BPSL0629	BPSL0629	transcriptionalregulator	95.29	894	297	1	297	14	0	1	297	1	297	0	546	[20]
4449	FIG00454229: hypothetical protein	BPSL0591	BPSL0591	hypotheticalprotein	92.96	3282	1093	1	1093	72	2	1	1093	7	1094	0	1847	[33]
4452	Insecticidal toxin complex protein TcaC	BPSL0590	BPSL0590	hypotheticalprotein	93.83	2679	892	1	892	55	0	1	892	1140	2031	0	1542	[33]
4470	Transcriptional regulator, TetR family	BPSL1105	BPSL1105	TetRfamilyregulatoryprotein	97.14	633	210	1	210	6	0	1	210	1	210	3e-140	392	[33]
4473	Endonuclease III (EC 4.2.99.18)	nth	BPSL1103	endonucleaseIII	95.79	645	214	1	214	9	0	1	214	1	214	1e-154	429	[9]
4535	Inhibitor of vertebrate lysozyme precursor	BPSL1057	BPSL1057	hypotheticalprotein	92.25	405	134	0.962687	129	10	0	6	134	30	158	5e-90	259	[33]
4540	Proteinase inhibitor I11, ecotin precursor	eco	BPSL1054	ecotin	92.18	540	179	1	179	14	0	1	179	1	179	4e-103	296	[33]
4557	ABC-type anion transport system, duplicated permease component	BPSL1039	BPSL1039	ABCtransportermembraneprotein	98.63	1758	585	1	585	8	0	1	585	1	585	0	1149	[9][20]
4620	Superoxide dismutase [Cu-Zn] (EC 1.15.1.1)	BPSL1001	BPSL1001	membrane-attachedsuperoxidedismutase	97.21	540	179	1	179	5	0	1	179	1	179	3e-123	347	[35][33]
4705	Acetylornithine deacetylase/Succinyl-diaminopimelate desuccinylase and related deacylases	BPSS0650	BPSS0650	peptidase	97.25	1452	483	0.977226	472	13	0	1	472	1	472	0	939	[20]
4715	Trehalase (EC 3.2.1.28); Periplasmic trehalase precursor (EC 3.2.1.28)	BPSS0671	BPSS0671	trehalase	92.4	1677	558	1.01434	566	34	2	1	558	1	565	0	1030	[35]
4734	Sensory histidine kinase in two-component regulatory system with RstA	BPSS0687	BPSS0687	sensorkinase	73.33	138	45	1	45	12	0	1	45	398	442	2e-14	63.9	[18]
4736	Transcriptional regulatory protein RstA	BPSS0688	BPSS0688	responseregulatorprotein	96.67	774	257	0.933852	240	8	0	18	257	1	240	2e-168	467	[18]
4766	Alanine racemase (EC 5.1.1.1)	alr	BPSS0711	alanineracemase	91.3	762	253	1	253	22	0	1	253	122	374	1e-158	447	[38][20]
4873	Transcriptional regulatory protein	BPSS0760	BPSS0760	DNA-bindingprotein	96.34	1233	410	1	410	15	0	1	410	1	410	0	790	[20]
4905	Malate dehydrogenase (EC 1.1.1.37)	mdh	BPSS1722	malatedehydrogenase	64.22	990	329	0.993921	327	115	2	1	326	1	326	5e-143	409	[14]
4954	2-octaprenyl-3-methyl-6-methoxy-1,4-benzoquinol hydroxylase (EC 1.14.13.-)	BPSS0829	BPSS0829	monooxygenase	87.6	1167	388	0.997423	387	48	0	1	387	1	387	0	692	[20]
5042	Methylmalonate-semialdehyde dehydrogenase (EC 1.2.1.27)	msdA	BPSL3420	methylmalonicacidsemialdehydedehydrogenase	97.44	1623	540	0.940741	508	13	0	33	540	1	508	0	976	[20]
5052	Proteins containing SET domain	BPSL3428	BPSL3428	hypotheticalprotein	96.71	804	267	0.569288	152	5	0	98	249	1	152	3e-107	309	[14]
5074	General secretion pathway protein K	genegeneralsecretorypathwayproteinK|protein_id=YP_106640.1|location=16391..17461	BPSL0015	genegeneralsecretorypathwayproteinK	96.34	1254	417	0.851319	355	13	0	63	417	2	356	0	687	[20]
5094	Aldehyde dehydrogenase (EC 1.2.1.3)	acoD	BPSL3369	acetaldehydedehydrogenase	98.02	1692	563	0.898757	506	10	0	58	563	1	506	0	1029	[5]
5107	Transcriptional regulator, PadR family	BPSL3380	BPSL3380	PadRtranscriptionalregulator	92.34	633	210	0.995238	209	16	0	1	209	1	209	2e-138	388	[20]
5121	Response regulator containing CheY-like receiver, AAA-type ATPase, and DNA-binding domains	BPSL0128	BPSL0128	responseregulatorprotein	95.07	672	223	1	223	10	1	1	223	6	227	2e-143	401	[33]
5129	FIG00458965: hypothetical protein	BPSS2228	BPSS2228	hypotheticalprotein	93.93	645	214	1	214	13	0	1	214	1	214	3e-149	416	[20]
5138	Phenylalanine-specific permease	BPSL0900	BPSL0900	aminoacidpermease	65.52	1431	476	0.97479	464	149	3	2	464	3	456	0	569	[20]
5266	D-3-phosphoglycerate dehydrogenase (EC 1.1.1.95)	BPSL0116	BPSL0116	D-isomerspecific2-hydroxyaciddehydrogenase	96.15	1017	338	1	338	13	0	1	338	1	338	0	672	[20]
5292	GTP pyrophosphokinase (EC 2.7.6.5), (p)ppGpp synthetase I	relA	BPSL1946	GTPpyrophosphokinase	96.73	2259	752	0.976064	734	24	0	19	752	12	745	0	1424	[22]
5325	Capsular synthesis regulator component B	BPSL2024	BPSL2024	twocomponentregulatorysystemresponseregulator	94.66	633	210	0.980952	206	11	0	5	210	1	206	2e-127	360	[23]
5364	Chorismate synthase (EC 4.2.3.5)	aroC	BPSL1962	chorismatesynthase	96.79	471	156	1	156	5	0	1	156	214	369	1e-104	305	[31]
5412	FIG00456173: hypothetical protein	BPSS1984	BPSS1984	hypotheticalprotein	91.72	2907	968	0.997934	966	80	0	1	966	1	966	0	1809	[14]
5424	Extracellular protease precursor (EC 3.4.21.-)	mprA	BPSS1993	serinemetalloproteaseprecursor	89.2	1653	550	0.909091	500	54	0	51	550	1	500	0	822	[14][33]
5427	Transcriptional activator protein irlR	irlR	BPSS1040	transcriptionalactivatorprotein	72.81	693	230	0.991304	228	62	0	1	228	1	228	1e-125	357	[33]
5428	Sensor protein copS (EC 2.7.3.-)	irlS	BPSS1039	transmembraneinvasion-relatedtwo-componentsensorprotein	49.78	1455	484	0.958678	464	225	4	1	460	1	460	2e-144	424	[33]
5615	Chemotaxis protein CheD	BPSL3302	BPSL3302	chemoreceptorglutaminedeamidaseCheD	44.12	603	200	0.85	170	93	2	6	173	6	175	2e-45	150	[20]
5634	ABC-type multidrug transport system, ATPase and permease components	BPSL0020	BPSL0020	hypotheticalprotein	88.17	282	93	1	93	8	1	1	93	1	90	1e-51	158	[20]
5658	Transcriptional activator protein irlR	irlR	BPSS1040	transcriptionalactivatorprotein	41.7	747	248	0.899194	223	126	2	26	248	2	220	1e-50	166	[33]
5663	FIG00454796: hypothetical protein	BPSL0296	BPSL0296	hypotheticalprotein	95.95	234	77	0.961039	74	3	0	4	77	1	74	5e-34	112	[5]
5675	hypothetical protein	BPSL3331	BPSL3331	outermembraneprotein	62.12	402	133	0.992481	132	49	1	1	132	1	131	4e-54	167	[20]
5679	Flagellar biosynthesis protein FliC	fliC	BPSL3319	flagellin	90.98	1152	383	1.01305	388	30	1	1	383	1	388	0	649	[8][33]
5729	Imidazole glycerol phosphate synthase cyclase subunit (EC 4.1.3.-)	hisF	BPSL3133	imidazoleglycerolphosphatesynthasesubunitHisF	98.05	789	262	0.980916	257	5	0	6	262	1	257	0	500	[28][2]
5734	Twin-arginine translocation protein TatA	tatA	BPSL3128	twinargininetranslocaseA	93.51	234	77	1	77	5	0	1	77	1	77	6e-48	147	[36]
5781	lipoprotein, putative	BPSL3088	BPSL3088	hypotheticalprotein	92.57	468	155	0.954839	148	10	1	7	154	1	147	7e-92	265	[20]
5805	3-dehydroquinate synthase (EC 4.2.3.4)	aroB	BPSL3168	3-dehydroquinatesynthase	96.66	1080	359	1	359	12	0	1	359	1	359	0	697	[9][20]
5828	Surface lipoprotein	BPSL3147	BPSL3147	lipoprotein	89.97	936	311	1.02572	319	24	1	1	311	18	336	0	513	[9][20]
5893	Outer membrane protein	BPSS1492	BPSS1492	hypotheticalprotein	55.33	459	152	0.986842	150	67	0	2	151	366	515	2e-47	160	[17]
5899	Autotransporter adhesin	BPSS1492	BPSS1492	hypotheticalprotein	72.06	1188	395	0.516456	204	57	0	192	395	313	516	5e-92	287	[17]
5902	Uncharacterized protein ImpA	BPSS1494	BPSS1494	two-componentresponseregulatorprotein	92.92	345	114	0.991228	113	8	0	1	113	132	244	2e-73	219	[33]
5906	Sensor histidine kinase	BPSS1495	BPSS1495	two-componentregulatorsensorkinase	85.5	1836	611	1.00491	614	85	1	1	610	1	614	0	884	[33]
5907	Uncharacterized protein ImpB	BPSS1496	BPSS1496	hypotheticalprotein	89.63	495	164	1	164	17	0	1	164	1	164	1e-103	296	[3][33]
5908	Uncharacterized protein ImpC	BPSS1497	BPSS1497	hypotheticalprotein	92.38	1500	499	1	499	38	0	1	499	1	499	0	964	[3][33]
5909	Hcp	BPSS1498	BPSS1498	hypotheticalprotein	31.93	489	162	1.02469	166	104	3	1	157	1	166	2e-22	87.4	[3][33]
5910	Uncharacterized protein similar to VCA0109	BPSS1499	BPSS1499	hypotheticalprotein	87.02	477	158	0.829114	131	15	1	30	158	23	153	5e-76	225	[3][33]
5911	Protein ImpG/VasA	BPSS1500	BPSS1500	hypotheticalprotein	88.01	1179	392	1	392	47	0	1	392	189	580	0	698	[3][33]
5912	Uncharacterized protein ImpH/VasB	BPSS1501	BPSS1501	hypotheticalprotein	88.79	324	107	1	107	12	0	1	107	234	340	7e-43	143	[3][33]
5913	ClpB protein	BPSS1502	BPSS1502	Clp-typeATPasechaperoneprotein	84.9	2904	967	0.992761	960	93	6	1	913	1	955	0	1479	[3][33]
5914	VgrG protein	BPSS1503	BPSS1503	hypotheticalprotein	90.09	3039	1012	1.00692	1019	82	2	1	1012	1	1007	0	1812	[3][33]
5915	hypothetical protein	BPSS1504	BPSS1504	hypotheticalprotein	75.62	2628	875	1.01714	890	192	7	1	875	1	880	0	1128	[3][15][33]
5916	Pentapeptide repeat family protein	BPSS1505	BPSS1505	hypotheticalprotein	85.03	1065	354	1	354	53	0	1	354	1	354	0	569	[3][33]
5917	FIG00457039: hypothetical protein	BPSS1506	BPSS1506	hypotheticalprotein	76.42	744	247	0.995951	246	57	1	3	247	5	250	2e-109	317	[3][33]
5918	Conserved domain protein	BPSS1507	BPSS1507	hypotheticalprotein	90	393	130	1	130	13	0	1	130	1	130	1e-69	206	[3][33]
5919	lipoprotein, putative	BPSS1508	BPSS1508	hypotheticalprotein	85.31	816	271	0.778598	211	31	0	61	271	15	225	2e-125	358	[3][33]
5920	Uncharacterized protein ImpJ/VasE	BPSS1509	BPSS1509	hypotheticalprotein	93.3	1431	476	0.972689	463	31	0	13	475	1	463	0	820	[28][2][33]
5921	FIG00455137: hypothetical protein	BPSS1510	BPSS1510	hypotheticalprotein	85.84	681	226	0.969027	219	27	1	8	226	1	215	7e-98	285	[3][33]
5922	IcmF-related protein	BPSS1511	BPSS1511	hypotheticalprotein	81.48	2097	698	0.989971	691	86	5	12	693	653	1310	0	996	[3][33]
5923	FIG00453977: hypothetical protein	BPSS1512	BPSS1512	hypotheticalprotein	60.56	1320	439	0.970387	426	121	6	55	439	55	474	8e-126	375	[33]
5924	Transcriptional regulator, AraC family	BPSS1520	BPSS1520	AraCfamilytranscriptionalregulator	85.96	1176	391	0.910486	356	44	1	14	369	1	350	0	578	[33]
5925	FIG00454793: hypothetical protein	BPSS1521	BPSS1521	hypotheticalprotein	90.48	444	147	1	147	14	0	1	147	1	147	1e-93	269	[7][33]
5927	DNA-binding response regulator	BPSS1522	BPSS1522	two-componentresponseregulator	95.33	645	214	1	214	10	0	1	214	10	223	5e-148	413	[33]
5928	Type III secretion chaperone BicP	bicP	BPSS1523	chaperone	92.05	456	151	1	151	12	0	1	151	1	151	4e-99	283	[33]
5929	Intercellular spread protein	bopA	BPSS1524	intercellularspreadprotein	90.66	1542	513	0.980507	503	47	0	2	504	1	503	0	903	[12][33]
5931	G-nucleotide exchange factor SopE	bopE	BPSS1525	G-nucleotideexchangefactor	95.02	786	261	1	261	13	0	1	261	1	261	0	507	[32][33]
5932	Hpa2 protein	bapC	BPSS1526	invasionprotein	94.38	564	187	0.855615	160	9	0	28	187	28	187	2e-93	271	[33]
5933	BapB protein	bapB	BPSS1527	acylcarrierprotein	93.55	282	93	1	93	6	0	1	93	1	93	2e-33	112	[33]
5934	FIG00454726: hypothetical protein	BPSS1528	BPSS1528	hypotheticalprotein	77.57	1548	515	1.02136	526	93	5	5	515	365	880	0	632	[33]
5935	Type III secretion host injection protein (YopB)	bipD	BPSS1529	membraneantigen	90	933	310	1	310	31	0	1	310	1	310	0	542	[11][33]
5936	DNA-binding protein H-NS	bprA	BPSS1530	HNS-likeregulatoryprotein	89.58	291	96	1	96	10	0	1	96	1	96	4e-50	154	[33]
5937	Type III secretion target BipC	bipC	BPSS1531	cellinvasionprotein	85.2	1236	411	1.01946	419	52	3	3	411	1	419	0	663	[33]
5938	cell invasion protein SipB	bipB	BPSS1532	cellinvasionprotein	94.17	1290	429	1	429	25	0	1	429	192	620	0	748	[33]
5939	Type III secretion chaperone protein for YopD (SycD)	bicA	BPSS1533	surfacepresentationofantigensprotein	94.74	516	171	1	171	9	0	1	171	1	171	8e-116	327	[33]
5940	Type III secretion inner membrane protein (YscU,SpaS,EscU,HrcU,SsaU, homologous to flagellar export components)	bsaZ	BPSS1534	surfacepresentationofantigensproteinSpaS	89.89	1146	381	0.986877	376	38	0	1	376	1	376	0	659	[3][33]
5941	Type III secretion inner membrane protein (YscT,HrcT,SpaR,EscT,EpaR1,homologous to flagellar export components)	bsaY	BPSS1535	surfacepresentationofantigensprotein	93.23	783	260	0.965385	251	17	0	10	260	1	251	7e-167	464	[33]
5942	Type III secretion inner membrane protein (YscS,homologous to flagellar export components)	bsaX	BPSS1536	surfacepresentationofantigensprotein	100	255	84	1	84	0	0	1	84	1	84	1e-53	162	[33]
5943	Type III secretion inner membrane protein (YscR,SpaR,HrcR,EscR,homologous to flagellar export components)	spaP	BPSS1537	surfacepresentationofantigensproteinSpaP	91.45	705	234	1	234	12	1	1	234	1	226	2e-147	412	[33]
5944	Type III secretion inner membrane protein (YscQ,homologous to flagellar export components)	bsaV	BPSS1538	surfacepresentationofantigensprotein	82.81	642	213	1.03756	221	25	2	1	213	108	323	1e-118	342	[33]
5945	BsaU protein	BPSS1539	BPSS1539	hypotheticalprotein	87.12	396	131	1.00763	132	16	1	1	131	294	425	1e-60	192	[28][33]
5946	Surface presentation of antigens protein	bsaT	BPSS1540	surfacepresentationofantigensprotein	85.06	465	154	1	154	23	0	1	154	1	154	3e-74	220	[33]
5947	Flagellum-specific ATP synthase FliI	bsaS	BPSS1541	ATPsynthaseSpaL	94.27	1311	436	1	436	24	1	1	436	1	435	0	798	[33]
5948	Type III secretion system protein BsaR; Surface presentation of antigens protein SpaK (Invasion protein InvB)	bsaR	BPSS1542	surfacepresentationofantigensprotein	97.78	408	135	1	135	3	0	1	135	1	135	3e-94	270	[33]
5949	Type III secretion inner membrane channel protein (LcrD,HrcV,EscV,SsaV)	bsaQ	BPSS1543	TypeIIIsecretionsystemprotein	97.68	2073	690	1	690	16	0	1	690	1	690	0	1251	[21][33]
5950	Type III secretion outermembrane contact sensing protein (YopN,Yop4b,LcrE)	bsaP	BPSS1544	TypeIIIsecretionsystemprotein	93.83	1128	375	0.994667	373	18	1	1	373	1	368	0	634	[33]
5951	Type III secretion outermembrane pore forming protein (YscC,MxiD,HrcC, InvG)	bsaO	BPSS1545	TypeIIIsecretionsystemprotein	98.71	930	309	1	309	4	0	1	309	312	620	0	619	[33]
5952	Type III secretion thermoregulatory protein (LcrF,VirF,transcription regulation of virulence plasmid)	bsaN	BPSS1546	AraCfamilytranscriptionalregulator	96.24	759	252	0.845238	213	8	0	40	252	1	213	4e-149	417	[6][33]
5954	Type III secretion protein EprH	BPSS1547	BPSS1547	typeIIIsecretionsystemprotein	93.46	1287	428	1	428	28	0	1	428	1	428	0	751	[33]
5955	Type III secretion cytoplasmic protein (YscF)	BPSS1548	BPSS1548	TypeIIIsecretionsystemprotein	96.63	270	89	1	89	3	0	1	89	1	89	1e-59	178	[33]
5956	Type III secretion system protein	BPSS1549	BPSS1549	TypeIIIsecretionsystemprotein	91	303	100	1	100	9	0	1	100	1	100	2e-58	176	[33]
5957	Type III secretion bridge between inner and outermembrane lipoprotein (YscJ,HrcJ,EscJ, PscJ)	BPSS1550	BPSS1550	TypeIIIsecretionsystemprotein	94.6	948	315	1	315	17	0	1	315	1	315	4e-166	467	[33]
5958	Oxygen-regulated invasion protein OrgA	BPSS1551	BPSS1551	TypeIIIsecretionsystemprotein	91.79	588	195	1	195	16	0	1	195	1	195	7e-125	352	[33]
5959	Oxygen-regulated invasion protein OrgB	BPSS1552	BPSS1552	TypeIIIsecretionsystemprotein	84.29	786	261	1	261	40	1	1	261	1	260	1e-118	342	[33]
5978	Possible transmembrane regulator	BPSS1553	BPSS1553	hypotheticalprotein	94.68	285	94	1	94	5	0	1	94	230	323	2e-64	198	[33]
5979	FIG00454136: hypothetical protein	BPSS1554	BPSS1554	hypotheticalprotein	95.21	486	161	0.906832	146	7	0	16	161	1	146	8e-102	290	[33]
6009	Outer membrane protein	BPSL1631	BPSL1631	outermembraneprotein	56.13	1416	471	0.692144	326	91	5	198	471	799	1124	8e-77	259	[17][33]
6019	Phosphoenolpyruvate-protein phosphotransferase of PTS system (EC 2.7.3.9)	BPSL0498	BPSL0498	multiphosphoryltransferprotein	49.4	1332	443	0.941309	417	196	5	1	413	436	841	2e-107	338	[20]
6063	Autotransporter adhesin	BPSL3247	BPSL3247	lipoprotein	95.07	1404	467	1	467	23	0	1	467	1	467	0	879	[5]
6067	Permeases of the major facilitator superfamily	BPSL3251	BPSL3251	innermembranetransportprotein	91.35	1269	422	0.93128	393	34	0	30	422	1	393	6e-172	489	[20]
6116	hypothetical protein	BPSS1631	BPSS1631	hypotheticalprotein	77.14	114	37	0.945946	35	8	0	1	35	281	315	3e-11	53.9	[33]
6200	Flp pilus assembly protein, pilin Flp	BPSL1899	BPSL1899	fimbriaeassembly-likeprotein	98.21	198	65	0.861538	56	1	0	10	65	1	56	1e-33	110	[5][20]
6202	Flp pilus assembly protein TadG	BPSL1897	BPSL1897	hypotheticalprotein	94.84	468	155	1	155	8	0	1	155	1	155	2e-92	266	[5]
6211	Probable transmembrane protein	BPSL1888	BPSL1888	hypotheticalprotein	92.25	1809	602	0.943522	568	44	0	35	602	1	568	0	978	[14]
6261	Rhodanese-related sulfurtransferase	BPSL2319	BPSL2319	hypotheticalprotein	97.4	465	154	1	154	4	0	1	154	9	162	3e-104	296	[20]
6264	Probable transmembrane protein	BPSL2321	BPSL2321	hypotheticalprotein	97.11	834	277	1	277	8	0	1	277	1	277	0	506	[20]
6354	Phage tail fibers	BPSS0387	BPSS0387	hypotheticalprotein	37.85	1122	373	0.970509	362	203	5	17	359	9	367	3e-68	220	[20]
6423	DNA-binding response regulator KdpE	irlR	BPSS1040	transcriptionalactivatorprotein	37.1	699	232	0.952586	221	135	2	8	228	3	219	3e-36	127	[33]
6442	Probable transmembrane protein	BPSL1192	BPSL1192	hypotheticalprotein	91.61	468	155	1	155	13	0	1	155	1	155	4e-97	278	[20]
6446	Acetolactate synthase large subunit (EC 2.2.1.6)	ilvI	BPSL1196	acetolactatesynthase3catalyticsubunit	98.21	1683	560	1	560	10	0	1	560	28	587	0	1151	[1]

## Sheet: S6.C.
Supplementary Table S6.C. Virulence facors of B. pseudomallei strain K96243 encoded in the B. thailandensis strain E264 genome.
Bt E264 Product	Bp K96243		% identity	query length (aa)	alignment length /query length (aa)	alignment length (aa)	mismatches	gap opens	query start	query end	subject start	subject end	e value	bit score	Virulence references (Supplementary References)
	Sanger ID	Gene Name
BTH_II0657	BPSS1723	-	94.675	339	99.705	338	18	0	1	338	1	338	0	627	[20]
BTH_II0855	BPSS1511	tssM-5	79.37	1319	101.061	1333	175	10	16	1310	21	1291	0	1826	[3][33]
BTH_II1752	BPSS0671	-	90.989	565	100.177	566	46	2	1	565	1	562	0	1018	[35]
BTH_II1428	BPSS0963	-	88.235	228	89.4737	204	21	1	25	228	1	201	6.6e-134	372	[4]
BTH_II0554	BPSS1823	fbp	98.23	113	100	113	2	0	1	113	1	113	6.25e-79	225	[33]
BTH_II0134			41.854	381	93.4383	356	189	3	23	378	16	353	7.34e-84	257	[30]
BTH_II2242	BPSS2167	-	96.725	396	100.253	397	12	1	1	396	1	397	0	755	[20]
BTH_II0838	BPSS1535	bsaY	92.829	251	100	251	18	0	1	251	1	251	6.33e-159	438	[33]
BTH_II2292	BPSS2228	-	93.925	214	100	214	13	0	1	214	6	219	3.35e-151	416	[20]
BTH_II0388	BPSS1984	-	91.417	968	99.8967	967	83	0	1	967	1	967	0	1803	[14]
BTH_II0829	BPSS1544	bsaP	93.14	368	102.989	379	15	2	1	368	28	406	0	621	[33]
BTH_II0776	BPSS1593	pilV	83.094	557	99.8205	556	92	2	3	557	6	560	0	867	[33]
BTH_II0675	BPSS1704	asd	98.391	373	100	373	6	0	1	373	1	373	0	747	[25][24]
BTH_II0074	BPSS0054	chrB	93.04	331	82.4773	273	19	0	59	331	1	273	5.53e-177	488	[20]
BTH_II0840	BPSS1533	bicA	94.737	171	100	171	9	0	1	171	1	171	1.38e-117	327	[33]
BTH_II0859	BPSS1507	tagD-5	90.756	130	91.5385	119	11	0	12	130	1	119	6.89e-76	218	[3][33]
BTH_II0823	BPSS1550	bsaJ	93.968	315	100	315	19	0	1	315	1	315	6.06e-169	469	[33]
BTH_II2096	BPSS0302	-	89.871	619	100.485	622	60	1	1	619	1	622	0	1117	[33]
BTH_II0847	BPSS1526	bapC	90.588	187	90.9091	170	11	1	18	187	18	182	2.02e-100	285	[33]
BTH_II1129	BPSS1292	-	92.343	431	100	431	33	0	1	431	1	431	0	560	[20]
BTH_II1219	BPSS1271	-	45.455	106	72.6415	77	42	0	21	97	14	90	1.77e-13	58.5	[33]
BTH_II2189	BPSS0206	prpB	98.316	297	100	297	5	0	1	297	1	297	0	598	[20]
BTH_II0827	BPSS1546	bsaN	97.183	213	100	213	6	0	1	213	40	252	2.08e-152	420	[6][33]
BTH_II1903	BPSS0514	-	98.315	534	100	534	9	0	1	534	106	639	0	1072	[20]
BTH_II0851	BPSS1522	bprB	95.964	223	100	223	9	0	1	223	1	223	3.46e-157	432	[33]
BTH_II0868	BPSS1498	tssD-5 (hcp1)	31.928	169	98.2249	166	104	3	1	166	1	157	3.97e-23	87.4	[3][33]
BTH_II1759	BPSS0650	-	96.451	483	99.1718	479	17	0	5	483	1	479	0	941	[20]
BTH_II2362	BPSS2341	estC	93.023	301	100	301	21	0	1	301	1	301	0	543	[20]
BTH_II0958	BPSS1433	-	90.986	356	99.7191	355	32	0	1	355	1	355	0	621	[20]
BTH_II0818	BPSS1554	bprQ	94.521	146	100	146	8	0	1	146	16	161	8.04e-103	288	[33]
BTH_II0866	BPSS1500	tssF-5	89.655	580	100	580	60	0	1	580	1	580	0	1019	[3][33]
BTH_II1429	BPSS0962	-	92.035	1131	99.9116	1130	89	1	3	1131	1	1130	0	1969	[17][4][33]
BTH_II0825	BPSS1548	bsaL	96.629	89	100	89	3	0	1	89	1	89	3.38e-61	178	[33]
BTH_II0837	BPSS1536	bsaX	100	84	100	84	0	0	1	84	1	84	3.7e-55	162	[33]
BTH_II2089	BPSS0310	-	97.093	172	100	172	5	0	1	172	1	172	5.41e-127	351	[33]
BTH_II1218			43.59	610	95.9016	585	281	12	19	576	22	584	1.36e-119	365	[33]
BTH_II0579			43.36	380	97.1053	369	207	1	8	374	10	378	1.41e-98	296	[20]
BTH_II0856	BPSS1510	tssL-5	86.758	215	101.86	219	25	1	1	215	8	226	1.03e-113	322	[3][33]
BTH_II0844	BPSS1529	bipD	91.93	310	91.9355	285	23	0	26	310	1	285	0	528	[11][33]
BTH_II0860	BPSS1506	tagC-5	76.538	250	104	260	49	3	1	250	7	264	3.28e-110	315	[3][33]
BTH_II0869	BPSS1497	tssC-5	92.786	499	100	499	36	0	1	499	10	508	0	943	[3][33]
BTH_II1739	BPSS0688	-	96.667	240	100	240	8	0	1	240	1	240	2.08e-170	466	[18]
BTH_II2095	BPSS0303	-	92.637	419	100.477	421	28	2	1	419	488	907	0	753	[33]
BTH_II1147	BPSS1265	-	67.143	280	100	280	45	4	1	280	6	238	4.52e-101	293	[33]
BTH_II1510	BPSS0887	pmlR	98.745	239	100	239	3	0	1	239	1	239	0	495	[33]
BTH_II0857	BPSS1509	tssK-5	92.888	465	99.7849	464	33	0	1	464	1	464	0	869	[28][2][33]
BTH_II0839	BPSS1534	bsaZ	90.957	411	91.4842	376	34	0	1	376	1	376	0	665	[3][33]
BTH_II2097	BPSS0301	-	95.105	143	100	143	7	0	1	143	1	143	3.51e-98	276	[33]
BTH_II0822	BPSS1551	orgA	92.821	195	100	195	14	0	1	195	1	195	5.1e-122	340	[33]
BTH_II2094	BPSS0305	-	94.901	351	100.57	353	16	1	1	351	1	353	0	664	[33]
BTH_II1576	BPSS0829	-	88.372	388	99.7423	387	45	0	1	387	1	387	0	693	[20]
BTH_II0112	BPSL1631	-	57.431	1124	61.6548	693	277	1	432	1124	153	827	0	550	[17][33]
BTH_II1150	BPSS1262	-	83.846	260	100	260	36	1	1	260	72	325	1.26e-132	375	[33]
BTH_II1792	BPSS0624	macB	95.559	653	100	653	29	0	1	653	1	653	0	1207	[20]
BTH_II0852	BPSS1521	bprD	91.837	147	100	147	12	0	1	147	1	147	1.91e-97	274	[7][33]
BTH_II1513	BPSS0884	-	90.545	282	97.5177	275	19	2	10	282	1	270	9.71e-176	483	[14]
BTH_II0841	BPSS1532	bipB	90.431	620	101.129	627	50	3	1	620	1	624	0	974	[33]
BTH_II1377	BPSS1039	irlS	90.948	464	100	464	42	0	1	464	1	464	0	832	[33]
BTH_II0854	BPSS1512	-	56.785	474	101.055	479	124	7	38	474	2	439	5.6e-136	396	[33]
BTH_II0863	BPSS1503	tssI-5	90.088	1007	101.192	1019	82	2	1	1007	1	1012	0	1798	[3][33]
BTH_II0957	BPSS1439	-	64.781	1530	76.2745	1167	324	19	399	1530	910	2024	0	682	[17][33]
BTH_II0835	BPSS1538	bsaV	88.854	323	100	323	33	2	1	323	1	320	0	547	[33]
BTH_II0865	BPSS1501	tssG-5	90.379	340	100.882	343	30	1	1	340	9	351	0	581	[3][33]
BTH_II2103	BPSS0295	-	98.063	413	100	413	8	0	1	413	1	413	0	789	[20]
BTH_II0819	BPSS1553	bprP	79.876	323	100	323	52	1	1	323	1	310	1.66e-173	481	[33]
BTH_II0828	BPSS1545	bsaO	93.9	620	100.484	623	31	2	1	620	1	619	0	1057	[33]
BTH_II2092	BPSS0307	-	95.745	470	100	470	20	0	1	470	1	470	0	847	[33]
BTH_II0858	BPSS1508	tssJ-5	86.256	225	93.7778	211	29	0	15	225	58	268	9.4e-128	359	[3][33]
BTH_II1457	BPSS0940	-	86.687	317	101.893	323	37	1	1	317	1	323	0	504	[20]
BTH_II0679	BPSS1699	trpB	97.481	397	100	397	10	0	1	397	1	397	0	804	[20]
BTH_II0846	BPSS1527	bapB	94.624	93	100	93	5	0	1	93	1	93	2.03e-46	141	[33]
BTH_II1821	BPSS0594	-	96.049	423	95.7447	405	16	0	1	405	43	447	0	675	[20]
BTH_II0826	BPSS1547	bsaM	92.523	428	100	428	32	0	1	428	42	469	0	791	[33]
BTH_II1072	BPSS1355	betA	97.168	565	100	565	16	0	1	565	1	565	0	1140	[20]
BTH_II2090	BPSS0309	-	93.855	359	99.7214	358	22	0	2	359	107	464	0	663	[33]
BTH_II1740	BPSS0687	-	91.855	442	100	442	36	0	1	442	1	442	0	771	[18]
BTH_II1625			34.247	296	98.6486	292	163	11	18	294	27	304	2.64e-28	108	[33]
BTH_II2213	BPSS2135	-	94.242	330	100	330	19	0	1	330	1	330	0	593	[20]
BTH_II0689	BPSL2797	wcbK	31.928	337	98.5163	332	199	11	2	330	8	315	1.5e-33	124	[33]
BTH_II2364	BPSS2343	-	98.522	203	100	203	3	0	1	203	5	207	6.54e-143	394	[20]
BTH_II0824	BPSS1549	bsaK	91	100	100	100	9	0	1	100	1	100	7.85e-60	176	[33]
BTH_II0870	BPSS1496	tssB-5	89.634	164	100	164	17	0	1	164	1	164	2.21e-105	296	[3][33]
BTH_II0833	BPSS1540	bsaT	87.013	154	100	154	20	0	1	154	1	154	2.05e-86	247	[33]
BTH_II0861	BPSS1505	tagB-5	84.181	354	100	354	56	0	1	354	1	354	0	563	[3][33]
BTH_II2002	BPSS0387	-	99.394	371	88.9488	330	2	0	42	371	1	330	0	672	[20]
BTH_II0867	BPSS1499	tssE-5	87.681	153	90.1961	138	15	1	16	153	23	158	1.85e-82	237	[3][33]
BTH_II0821	BPSS1552	orgB	82.197	260	101.538	264	40	2	1	260	1	261	2.34e-124	352	[33]
BTH_II0871	BPSS1495	virA	86.467	614	92.671	569	73	1	46	614	1	565	0	869	[33]
BTH_II1451	BPSS0945	-	80.923	315	103.175	325	50	3	1	315	62	384	8.94e-161	451	[33]
BTH_II1151	BPSS1261	-	93.636	110	100	110	7	0	1	110	1	110	8.36e-72	206	[33]
BTH_II0849	BPSS1524	bopA	90.234	512	100	512	50	0	1	512	1	512	0	917	[12][33]
BTH_II0843	BPSS1530	bprA	91.667	96	100	96	8	0	1	96	1	96	1.5e-52	157	[33]
BTH_II1640	BPSS0760	-	96.341	410	100	410	15	0	1	410	1	410	0	790	[20]
BTH_II1512	BPSS0885	pmlI	97.044	203	100	203	6	0	1	203	1	203	2.13e-145	400	[33]
BTH_II0834	BPSS1539	bsaU	65.753	425	103.059	438	102	6	1	425	1	403	3.66e-140	404	[28][33]
BTH_II0379	BPSS1993	mprA	89.4	500	100	500	53	0	1	500	3	502	0	875	[14][33]
BTH_II1148	BPSS1264	-	96.262	215	99.5349	214	8	0	1	214	1	214	1.73e-148	409	[33]
BTH_II2098	BPSS0300	-	86.869	299	99.3311	297	39	0	1	297	1	297	0	511	[33]
BTH_II1926	BPSS0492	ahpC	98.396	187	100	187	3	0	1	187	1	187	1.09e-139	384	[33]
BTH_II1376	BPSS1040	irlR	97.38	229	100	229	6	0	1	229	1	229	1.51e-162	446	[33]
BTH_II2091	BPSS0308	-	95.772	473	100	473	20	0	1	473	1	473	0	927	[33]
BTH_II1071	BPSS1356	-	94.93	1125	94.6667	1065	54	0	61	1125	1	1065	0	2049	[37]
BTH_II0853	BPSS1520	bprC	87.393	353	98.8669	349	38	1	8	350	21	369	0	603	[33]
BTH_II0678			89.37	254	100	254	20	2	1	254	13	259	2.98e-157	434	[20]
BTH_II2167			90.182	275	100	275	27	0	1	275	144	418	3.41e-159	446	[20]
BTH_II0658	BPSS1722	mdh	99.388	327	100	327	2	0	1	327	1	327	0	659	[14]
BTH_II0845	BPSS1528	bapA	79.268	880	102.5	902	130	7	1	880	15	881	0	1155	[33]
BTH_II0632	BPSS1748	-	92.727	110	100	110	8	0	1	110	1	110	6.37e-60	176	[20]
BTH_II2243	BPSS2168	ispH	98.403	313	100	313	5	0	1	313	1	313	0	619	[20]
BTH_II0492	BPSS1884	-	97.101	138	100	138	4	0	1	138	1	138	1.61e-98	276	[20]
BTH_II0606	BPSS1769	ndh	93.261	460	100	460	31	0	1	460	1	460	0	845	[20]
BTH_II2093	BPSS0306	-	83.732	4133	100.242	4143	567	16	1	4132	1	4047	0	6413	[33]
BTH_II0830	BPSS1543	bsaQ	97.681	690	100	690	16	0	1	690	13	702	0	1332	[21][33]
BTH_II0862	BPSS1504	tagAB-5	75.17	880	100.227	882	207	6	1	880	1	872	0	1138	[3][15][33]
BTH_II1204	BPSS1203	pyrB	97.448	431	100	431	11	0	1	431	1	431	0	858	[20]
BTH_II0832	BPSS1541	bsaS	94.954	435	100.23	436	21	1	1	435	1	436	0	815	[33]
BTH_II1489	BPSS0908	-	94.163	771	100	771	45	0	1	771	61	831	0	1234	[17]
BTH_II0023	BPSS0021	-	92.364	275	100	275	21	0	1	275	1	275	0	515	[20]
BTH_II2099	BPSS0299	-	90.354	621	100.161	622	59	1	1	621	1	622	0	1106	[33]
BTH_II2196	BPSS0190	-	95.843	431	100.464	433	16	1	1	431	1	433	0	838	[20]
BTH_II0831	BPSS1542	bsaR	97.778	135	100	135	3	0	1	135	1	135	6e-96	270	[33]
BTH_II0674			98.028	355	100	355	7	0	1	355	1	355	0	708	[9][20]
BTH_II0850	BPSS1523	bicP	93.377	151	100	151	10	0	1	151	1	151	9.45e-101	283	[33]
BTH_II1715	BPSS0711	alr	91.979	374	100	374	30	0	1	374	13	386	0	698	[38][20]
BTH_II0842	BPSS1531	bipC	86.158	419	100	419	48	2	1	419	1	409	0	658	[33]
BTH_II1149	BPSS1263	-	85.495	938	62.4733	586	85	0	1	586	1	586	0	964	[33]
BTH_II0677	BPSS1701	truA	97.77	271	99.262	269	6	0	2	270	1	269	0	544	[14]
BTH_II0872	BPSS1494	virG	94.215	245	98.7755	242	14	0	3	244	2	243	7.32e-170	465	[33]
BTH_II1698	BPSS1525	bopE	97.233	253	100	253	7	0	1	253	1	253	0	503	[10]
BTH_II0848	BPSS0311	-	96.169	261	100	261	10	0	1	261	1	261	0	512	[32][33]
BTH_II2088	BPSS1421	-	85.163	2842	100.317	2851	352	15	4	2842	1	2792	0	4355	[20][33]
BTH_II1398	BPSS1537	bsaW	84.792	489	98.1595	480	73	0	10	489	111	590	0	737	[20]
BTH_II0971	BPSL2958	-	89.313	263	99.6198	262	26	1	2	263	75	334	1.13e-163	454	[20]
BTH_II0836	BPSL2716	-	95.217	226	101.77	230	7	1	1	226	1	230	6.32e-159	436	[33]
BTH_I1190	BPSL3147	-	92.308	143	100	143	11	0	1	143	1	143	1.51e-85	244	[20]
BTH_I1420	BPSL0702	-	94.278	699	100	699	39	1	1	699	1	698	0	1253	[20]
BTH_I3001	BPSL1263	cdpA	92.163	336	94.9405	319	17	1	18	336	1	311	0	511	[9][20]
BTH_I0613	BPSL0366	bioF	96.607	560	100	560	19	0	1	560	1	560	0	1103	[20]
BTH_I2871	BPSL0918	-	98.793	580	100	580	7	0	1	580	1	580	0	1164	[19]
BTH_I0792	BPSL2685	rmlA	98.251	343	100	343	6	0	1	343	1	343	0	698	[20]
BTH_I0339	BPSL2929	-	94.416	394	100	394	22	0	1	394	1	394	0	675	[20]
BTH_I0782	BPSL3420	msdA	97.351	151	100	151	4	0	1	151	1	151	7.03e-106	296	[26][33]
BTH_I1470	BPSL3219	recQ	96.633	297	100	297	10	0	1	297	16	312	0	592	[33]
BTH_I1220	BPSL2807	wcbC	97.674	172	100	172	4	0	1	172	1	172	3.22e-125	347	[20]
BTH_I3333	BPSL2124	-	97.244	508	100	508	14	0	1	508	1	508	0	1006	[20]
BTH_I3074	BPSL2865	katG	97.826	644	100	644	14	0	1	644	1	644	0	1291	[20]
BTH_I1327	BPSL2866	oxyR	72.04	387	102.584	397	100	2	1	386	26	422	0	576	[9][29][13][20][33]
BTH_I2061	BPSL2673	wbiH	98.496	133	100	133	2	0	1	133	9	141	3.33e-89	253	[20]
BTH_I1282	BPSL2788	wcbS	95.055	748	97.3262	728	36	0	21	748	1	728	0	1419	[33]
BTH_I1281	BPSL2687	apaH	97.806	319	100	319	7	0	1	319	1	319	0	637	[33]
BTH_I1482	BPSL0020	-	85.119	336	100	336	50	0	1	336	1	336	9.07e-180	498	[33]
BTH_I1342	BPSL2682	wzm	79.47	305	99.0164	302	62	0	1	302	1	302	1.87e-173	479	[33]
BTH_I1468	BPSL1487	-	95.745	282	100	282	12	0	1	282	1	282	0	546	[33]
BTH_I0020	BPSL2825	pabB	87.097	90	103.333	93	9	1	1	90	11	103	1.35e-51	154	[20]
BTH_I1473	BPSL3299	cheZ	97.834	277	100	277	6	0	1	277	1	277	0	537	[33]
BTH_I2208	BPSL3133	hisF	88.344	164	99.3902	163	19	0	1	163	27	189	8.77e-104	293	[20]
BTH_I1310	BPSL0590	-	90.701	672	97.619	656	60	1	5	659	1	656	0	1105	[9][28][2][20]
BTH_I3175	BPSL0395	-	98.76	242	100	242	3	0	1	242	1	242	1.46e-172	472	[20]
BTH_I2987	BPSL2321	-	98.092	262	100	262	5	0	1	262	1	262	0	512	[28][2]
BTH_I0507	BPSL2301	pdhA	93.701	2031	100.049	2032	127	1	1	2031	1	2032	0	3685	[33]
BTH_I0367	BPSL0782	pilA	95	161	99.3789	160	8	0	1	160	1	160	1.07e-112	314	[28]
BTH_I1841	BPSL0460	-	96.751	277	100	277	9	0	1	277	68	344	0	521	[20]
BTH_I1864	BPSL2675	wbiF	96.102	898	100	898	35	0	1	898	1	898	0	1802	[20]
BTH_I0649	BPSL0128	-	91.86	172	100	172	14	0	1	172	36	207	4.74e-104	294	[33]
BTH_I0433	BPSL3369	acoD	92.056	214	100	214	17	0	1	214	36	249	1.23e-138	385	[20]
BTH_I1480	BPSL0116	-	85.145	276	100	276	41	0	1	276	1	276	8.15e-177	486	[33]
BTH_I0135	BPSL0015	gspK	97.368	227	100.441	228	5	1	1	227	1	228	2.96e-160	440	[33]
BTH_I2364	BPSL2805	wzm	35.019	1071	97.8525	1048	623	28	30	1055	94	1105	2.23e-133	445	[33]
BTH_I3247	BPSL2941	dapB	98.024	506	100	506	10	0	1	506	1	506	0	1031	[5]
BTH_I0123	BPSL0296	-	96.154	338	100	338	13	0	1	338	1	338	0	672	[20]
BTH_I0015	BPSL0413	lipB	96.338	356	99.7191	355	13	0	2	356	63	417	0	687	[20]
BTH_I1336	BPSL0500	-	61.776	260	99.6154	259	99	0	2	260	6	264	1.67e-114	327	[9][29][13][33]
BTH_I1208	BPSL2558	-	97.388	268	100	268	7	0	1	268	1	268	0	520	[24]
BTH_I0271	BPSL1054	eco	95.946	74	100	74	3	0	1	74	4	77	1.47e-35	112	[5]
BTH_I0385	BPSL1897	-	96	225	100	225	9	0	1	225	31	255	2.59e-152	421	[28][2][33]
BTH_I0451	BPSL2878	-	95.574	833	100.36	836	34	1	1	833	1	836	0	1517	[20]
BTH_I1593	BPSL2808	wcbB	83.333	87	103.448	90	12	2	1	87	1	90	1.76e-49	149	[20]
BTH_I0907	BPSL2976	aroE	92.737	179	100	179	13	0	1	179	1	179	6.42e-106	298	[33]
BTH_I2544	BPSL2505	-	94.839	155	100	155	8	0	1	155	1	155	2.89e-94	267	[5]
BTH_I1469	BPSL0893	fusA	97.734	353	100	353	8	0	1	353	45	397	0	718	[33]
BTH_I1269	BPSL1196	ilvI	94.545	220	100	220	12	0	1	220	1	220	1.73e-145	402	[20]
BTH_I1326	BPSL0900	-	67.277	383	99.7389	382	125	0	1	382	1	382	0	523	[9][29][13][20][33]
BTH_I1171	BPSL2791	wcbP	93.066	292	93.8356	274	17	1	1	274	1	272	0	511	[20]
BTH_I1648	BPSL0822	-	98.697	307	100	307	4	0	1	307	1	307	0	629	[20]
BTH_I0756	BPSL2804	wzt2	98.864	704	100	704	8	0	1	704	1	704	0	1434	[14]
BTH_I1045	BPSL0629	-	98.296	587	100	587	10	0	1	587	1	587	0	1205	[1]
BTH_I0764	BPSL2672	wbiI	96.943	458	100	458	14	0	1	458	1	458	0	865	[20]
BTH_I1339	BPSL1039	-	71.042	262	98.855	259	75	0	4	262	3	261	3.85e-116	331	[33]
BTH_I0688	BPSL2679	wbiB	96.578	263	100	263	9	0	1	263	1	263	6.35e-177	485	[20]
BTH_I1335	BPSL0498	-	65.888	218	98.1651	214	73	0	1	214	1	214	1.58e-104	298	[33]
BTH_I0545	BPSL0464	-	95.286	297	100	297	14	0	1	297	1	297	0	548	[20]
BTH_I1483	BPSL3247	-	96.693	637	99.686	635	21	0	1	635	22	656	0	1245	[33]
BTH_I0896	BPSS1631	-	98.632	585	100	585	8	0	1	585	1	585	0	1149	[9][20]
BTH_I3299	BPSL2688	plsC	31.502	535	102.056	546	314	13	3	526	53	560	1.12e-47	171	[20]
BTH_I1476	BPSL1946	relA	97.796	363	100	363	8	0	1	363	1	363	0	725	[33]
BTH_I0449	BPSL2024	-	92.087	872	100	872	63	1	1	872	1	866	0	1497	[20]
BTH_I0437	BPSL2754	-	98.958	97	98.9691	96	1	0	1	96	29	124	1.05e-66	194	[20]
BTH_I3115	BPSL2863	dpsA	95.067	467	95.5032	446	22	0	22	467	12	457	0	840	[5]
BTH_I2425	BPSL0909	-	38.511	317	97.4763	309	179	4	14	315	50	354	3.89e-67	212	[33]
BTH_I1467	BPSL1103	nth	91.941	289	94.4637	273	22	0	17	289	1	273	3.18e-173	477	[33]
BTH_I2597	BPSL2287	-	96.414	745	97.3154	725	26	0	21	745	1	725	0	1431	[22]
BTH_I2674	BPSL3331	-	94.66	206	100	206	11	0	1	206	5	210	1.4e-133	370	[23]
BTH_I1382	BPSL2140	ppsA	88.846	261	99.6169	260	29	0	1	260	82	341	2.09e-151	423	[33]
BTH_I1284	BPSL2795	gmhA	99.383	162	100	162	1	0	1	162	1	162	3.06e-120	333	[33]
BTH_I0773	BPSL2835	glnE	97.381	420	100	420	11	0	1	420	1	420	0	825	[20]
BTH_I0970	BPSL2128	-	95.794	214	100	214	9	0	1	214	1	214	1.85e-156	429	[9]
BTH_I1877	BPSL1962	aroC	99.065	107	100	107	1	0	1	107	1	107	2e-77	221	[5]
BTH_I3199	BPSL2674	wbiG	65.152	132	100	132	45	1	1	131	1	132	1.63e-58	175	[20]
BTH_I1337	BPSL0634	-	46.114	382	101.047	386	201	6	1	382	6	388	8.94e-113	332	[29][13][20][33]
BTH_I2046	BPSL2683	rmlD	99.374	799	100	799	5	0	1	799	1	799	0	1639	[9][20]
BTH_I3147	BPSL2204	fabI	36.813	197	92.3858	182	106	4	21	196	13	191	4.96e-24	91.7	[33]
BTH_I1299	BPSL3128	tatA	96.224	927	100	927	35	0	1	927	29	955	0	1764	[20]
BTH_I2057	BPSL1528	-	78.866	217	89.4009	194	30	1	24	217	1	183	4.46e-85	247	[20]
BTH_I2614	BPSL3074	hemK	98.374	369	100	369	6	0	1	369	1	369	0	742	[31]
BTH_I1481	BPSL3051	trpG	82.188	321	99.6885	320	56	1	1	320	3	321	0	523	[33]
BTH_I0550	BPSL1444	-	97.277	1359	100	1359	37	0	1	1359	1	1359	0	2747	[9]
BTH_I1472	BPSL1353	-	95.302	298	100	298	14	0	1	298	1	298	0	560	[33]
BTH_I1977	BPSS1502	tssH-5	98.859	263	100	263	3	0	1	263	1	263	0	523	[10]
BTH_I2982	BPSL2519	serC	94.805	77	100	77	4	0	1	77	1	77	1.11e-49	148	[36]
BTH_I2249	BPSL0338	plcN2	85.294	249	95.5823	238	34	1	1	237	1	238	3.12e-102	295	[28][33]
BTH_I2931	BPSL2179	alr	92.632	285	100	285	21	0	1	285	1	285	0	514	[20]
BTH_I2910	BPSL1105	bspR	98.469	196	100	196	3	0	1	196	1	196	6.16e-146	401	[9][20]
BTH_I2162	BPSL2630	-	98.023	354	100	354	7	0	1	354	1	354	0	712	[20]
BTH_I2779	BPSL0908	purN	92.216	167	100	167	13	0	1	167	1	167	1.24e-106	299	[20]
BTH_I2958	BPSL3062	-	47.914	1012	92.3913	935	394	14	6	926	5	860	0	725	[3][33]
BTH_I1634	BPSL3428	-	96.944	360	100	360	11	0	1	360	1	360	0	724	[9][20]
BTH_I0317	BPSL2676	wbiE	95.319	705	100	705	33	0	1	705	38	742	0	1373	[33]
BTH_I2007	BPSL2810	manC	96.91	356	100	356	11	0	1	356	1	356	0	709	[38]
BTH_I0972	BPSL2994	-	96.667	210	100	210	7	0	1	210	1	210	1.47e-150	414	[33]
BTH_I1527	BPSL2602	-	94.366	355	100	355	17	2	1	355	16	367	0	618	[20]
BTH_I0772	BPSL2403	plcN	96.818	220	100	220	7	0	1	220	1	220	2.34e-154	424	[28][2]
BTH_I2920	BPSL2677	wbiD	98.352	364	100	364	6	0	1	364	1	364	0	726	[20]
BTH_I3341	BPSL1527	tex	97.059	170	100	170	5	0	1	170	134	303	2.22e-122	344	[14]
BTH_I0134	BPSL2680	wbiA	98.221	802	98.1297	787	14	0	16	802	1	787	0	1558	[11][33]
BTH_I1479	BPSL3380	-	89.56	613	100	613	64	0	1	613	1	613	0	1102	[33]
BTH_I1324	BPSL2792	wcbO	83.122	475	99.7895	474	80	0	1	474	1	474	0	806	[33]
BTH_I1150	BPSL2790	wcbQ	96.656	299	100	299	10	0	1	299	1	299	0	547	[20]
BTH_I1563	BPSL0591	-	98.394	455	95.8242	436	7	0	20	455	1	436	0	879	[20]
BTH_I1762	BPSL2732	-	97.282	700	99.8571	699	19	0	1	699	166	864	0	1411	[33]
BTH_I1471	BPSL0507	-	97.268	183	100	183	5	0	1	183	1	183	1.2e-132	366	[33]
BTH_I1478	BPSL1888	-	96.25	574	97.561	560	21	0	15	574	1	560	0	1113	[33]
BTH_I2248	BPSL2836	-	97.419	774	100.129	775	19	1	1	774	1	775	0	1521	[20]
BTH_I1475	BPSL2198	-	95.388	412	100	412	19	0	1	412	1	412	0	801	[33]
BTH_I3292	BPSL0389	-	92.344	213	98.1221	209	16	0	1	209	1	209	7.57e-130	362	[20]
BTH_I1338	BPSL2342	hutU	71.106	400	99.5	398	115	0	1	398	1	398	0	585	[33]
BTH_I1340	BPSL2881	-	63.636	510	97.0588	495	179	1	16	510	32	525	0	563	[9][29][13][20][33]
BTH_I0508	BPSL0280	-	92.812	1094	100.457	1099	74	2	1	1094	123	1221	0	1891	[33]
BTH_I1404	BPSL0061	-	97.772	404	100	404	9	0	1	404	1	404	0	808	[20]
BTH_I0459	BPSL1001	sodC	96.154	546	100	546	21	0	1	546	1	546	0	1001	[20]
BTH_I2535	BPSL2789	wcbR	92.254	568	100	568	44	0	1	568	35	602	0	972	[14]
BTH_I1298	BPSL1366	ppk	96.206	1397	100	1397	53	0	1	1397	1	1397	0	2607	[20]
BTH_I1983	BPSL3319	fliC	94.855	311	100	311	16	0	1	311	48	358	0	561	[33]
BTH_I0361	BPSL2818	purM	94.774	287	100	287	15	0	1	287	54	340	0	521	[20]
BTH_I1822	BPSL2678	wbiC	95.907	562	100	562	23	0	1	562	1	562	0	1105	[20]
BTH_I1266	BPSL1899	-	97.73	705	100	705	15	1	1	705	1	704	0	1391	[20]
BTH_I0250	BPSL3251	-	93.103	667	100	667	46	0	1	667	1	667	0	1172	[20]
BTH_I0060	BPSL0381	dsbA	97.619	378	100	378	9	0	1	378	1	378	0	762	[27]
BTH_I0859	BPSL2681	wzt	97.207	179	100	179	5	0	1	179	38	216	5.05e-124	345	[35][33]
BTH_I1341	BPSL2787	wcbT	69.996	2546	100.668	2563	730	15	2	2545	1	2543	0	3268	[9][29][13][33]
BTH_I2766	BPSL2814	mutL	98.251	686	100	686	12	0	1	686	62	747	0	1382	[34]
BTH_I3196	BPSL3088	-	90.979	388	100	388	30	1	1	388	1	383	0	643	[8][33]
BTH_I1177	BPSL1192	-	92.823	209	100	209	15	0	1	209	21	229	2.49e-135	376	[20]
BTH_I1317	BPSL2319	-	98.291	351	100	351	6	0	1	351	1	351	0	697	[28][2][20]
BTH_I1477	BPSL0427	dctD	97.068	307	100	307	9	0	1	307	1	307	0	614	[33]
BTH_I2546	BPSL3168	aroB	98.214	56	100	56	1	0	1	56	10	65	5.2e-35	110	[5][20]
BTH_I3120	BPSL0776	recA	91.858	393	100	393	32	0	1	393	30	422	0	561	[20]
BTH_I0353	BPSL2279	-	98.113	212	100	212	4	0	1	212	1	212	5.37e-156	427	[16][33]
BTH_I1474	BPSL3037	fadD	97.441	469	100	469	12	0	1	469	1	469	0	930	[33]
BTH_I1343	BPSL1776	-	91.591	439	100.228	440	36	1	1	439	1	440	0	806	[20][33]
BTH_I1320	BPSL1505	rpoS	92.993	684	100.146	685	41	2	1	684	27	705	0	1246	[20]
BTH_I2944	BPSL2786	-	92.908	148	95.2703	141	9	1	8	147	57	197	5.89e-89	255	[20]
BTH_I1041	BPSL2721	-	90.968	155	100	155	14	0	1	155	16	170	1.91e-98	278	[20]
BTH_I1843	BPSL2809	wcbA	97.403	162	95.0617	154	4	0	9	162	1	154	1.14e-111	311	[20]
BTH_I0401	BPSL3302	-	97.783	451	100	451	10	0	1	451	1	451	0	881	[20]
BTH_I3023	BPSS2166	-	96.648	359	99.7214	358	12	0	2	359	1	358	0	696	[9][20]
BTH_I0643	BPSS0304	-	98.596	356	100	356	5	0	1	356	1	356	0	701	[9][20]
BTH_I1885	BPSL2794	wcbM	98.404	564	100	564	9	0	1	564	1	564	0	1106	[20]
BTH_I1106	BPSL2796	wcbL	98.025	557	100	557	11	0	1	557	1	557	0	1123	[20]
BTH_I2416	BPSL2798	wcbJ	89.749	468	102.137	478	39	1	1	468	27	504	0	854	[20]
BTH_I2226	BPSL2799	wcbI	96.143	359	101.114	363	10	2	1	359	1	363	0	696	[33]
BTH_I1344	BPSL2800	wcbH	86.522	232	99.1379	230	31	0	3	232	1	230	1.84e-132	370	[33]
BTH_I2242	BPSL2801	wcbG	91.973	299	100	299	24	0	1	299	1	299	1.73e-174	482	[7][20]
BTH_I1415	BPSL2802	wcbF	97.814	366	100	366	8	0	1	366	1	366	0	662	[20]
BTH_I1325	BPSL2803	wcbE	60	671	95.38	640	245	5	38	671	31	665	0	684	[9][29][13][20][33]
BTH_I3178	BPSL2806a	wcbD	95.299	234	100	234	11	0	1	234	1	234	1.29e-156	431	[20]
BTH_I1980	BPSS1434	-	96.848	365	95.6164	349	11	0	17	365	1	349	0	677	[20]
	BPSS1632	-
	BPSL2755	-
	BPSL0175	-
	BPSL1057	-
	BPSS1492	bimA
	BPSS0180	-
	BPSS1274	-
	BPSS2125	lldA
	BPSS2074	-
	BPSS1700	trpF
	BPSS0225	-
	BPSS1705	leuB
	BPSS0721	-
	BPSS0994	-
	BPSL0927	-
	BPSS1266	-
	BPSL2686	rmlB
	BPSS1568	-
	BPSL2806	-
	BPSL0127	-
	BPSL2684	rmlC
	BPSL2970	-
	BPSL1521	-
	BPSL2201	-
	BPSL0143	-
	BPSL0555	-
	BPSL0559	-
	BPSL0754	-
	BPSL1060	-
	BPSL1549	-
	BPSL1705	-
	BPSL2793	wcbN
	BPSL3113	-
	BPSS0229	-
	BPSS0796	-
	BPSS1267	-
	BPSS1268	-
	BPSS1269	-
	BPSS1270	-
	BPSS1272	-
	BPSS1273	-
	BPSS1385	-
	BPSS1633	-
	BPSS1634	-
	BPSS1635	-
	BPSS1727	-
	BPSS2248	-
