# Supplementary material for: Burkholderia thailandensis strain E555 is a surrogate for the investigation of Burkholderia pseudomallei replication and survival in macrophages
Source: BMC Microbiol. 2019 May 15;19:97. doi: 10.1186/s12866-019-1469-8 (PMC6521459; doi:10.1186/s12866-019-1469-8)
Supplement: Supplementary file 9 — Table S7. Lists of genes in each group shown in Table 2. (XLSX 321 kb) [file 12866_2019_1469_MOESM9_ESM.xlsx]

## Sheet: Overview
Supplementary Table S7. Lists of genes in each group shown in Table 1.
Group A. List of significantly up-regulated B. thailandensis strain E555 genes in the bacterial transcriptome at 6-h post-infection.
Group B. List of significantly up-regulated B. thailandensis strain E555 genes in the bacterial proteome at 6-h post-infection.
Groups A+B. Potential virulence candidates; all genes in Groups A and B.
Group A=B. Common genes in Groups A and B.

## Sheet: Group A
Group A. List of significantly up-regulated B. thailandensis strain E555 genes in the bacterial transcriptome at 6-h post-infection.
Virulence factors (see Supplementary Table S6) are shown in purple in the first column.
Notes:
#DIV/0!=not detected in the protome in culture (detected exclusively in macrophages)								down-regulated
0=not detected in the protome in macrophages (detected exclusively in culture)								up-regulated
								significantly down-regulated
								significantly up-regulated
Bt E555 fig|869728.6.peg.	T6 transcriptome		T5 transcriptome		T6 proteome		Detected in		Bt E555 fig|869728.6.peg.	Bt E555 gene function assigned by RAST	B. pseudomallei K96243 homolog
											Bp Sanger ID		Start	End	Strand	GC Content	Amino Acids	Gene Name	Genomic Island	Product	COG	Localisation (Score) *May have multiple localisation sites		Virulence references (Supplementary References)
	p value	log2 Fold Change	p value	log2 Fold Change	q value	Fold Change	Proteome	Transcriptome
5909	2.70944e-16	11.7106	2.04041e-14	11.3085	0.00867136	#DIV/0!	J774 only	T5&T6	5909	Hcp	BPSS1498	BPSS1498	2043052	2043561	+	0.563	169	tssD-5 (hcp1)	0	hypothetical protein	Function unknown genes	Extracellular	9.45	[3][33]
5907	4.75999e-09	9.30039	2.10449e-08	9.19278	0.0311087	#DIV/0!	J774 only	T5&T6	5907	Uncharacterized protein ImpB	BPSS1496	BPSS1496	2040815	2041309	+	0.653	164	tssB-5	0	hypothetical protein	Function unknown genes	Cytoplasmic	9.97	[3][33]
5908	1.38037e-15	9.08417	2.46428e-14	8.89912	0.00891882	31.7034	both	all	5908	Uncharacterized protein ImpC	BPSS1497	BPSS1497	2041333	2042832	+	0.64	499	tssC-5	0	hypothetical protein	Function unknown genes	Cytoplasmic	9.97	[3][33]
5910	2.84368e-08	8.97292	1.81264e-07	8.76798			none	T5&T6	5910	Uncharacterized protein similar to VCA0109	BPSS1499	BPSS1499	2043554	2044015	+	0.701	153	tssE-5	0	hypothetical protein	Function unknown genes	Cytoplasmic	8.96	[3][33]
5913	3.95035e-07	8.45737	2.893e-06	8.17451	0.084391	3.87061	both	T5&T6	5913	ClpB protein	BPSS1502	BPSS1502	2046791	2049829	+	0.731	1012	tssH-5	0	Clp-type ATPase chaperone protein	Posttranslational modification, protein turnover, chaperones genes	Cytoplasmic	9.97	[3][33]
5911	1.46666e-06	8.16604	2.92907e-05	7.62612	0.111501	#DIV/0!	J774 only	T5&T6	5911	Protein ImpG/VasA	BPSS1500	BPSS1500	2044052	2045794	+	0.726	580	tssF-5	0	hypothetical protein	Function unknown genes	Cytoplasmic	8.96	[3][33]
5914	1.03177e-09	7.39945	6.0227e-09	7.30362	0.953878	0.933971	both	all	5914	VgrG protein	BPSS1503	BPSS1503	2049856	2052879	+	0.693	1007	tssI-5	0	hypothetical protein	Function unknown genes	Cytoplasmic	9.26	[3][33]
5915	4.72644e-05	7.29061	0.00016958	7.11566	0.0484123	8.36831	both	T5&T6	5915	hypothetical protein	BPSS1504	BPSS1504	2052905	2055547	+	0.756	880	tagAB-5	0	hypothetical protein	Function unknown genes	Extracellular	9.45	[3][15][33]
5920	9.01045e-05	7.11769	0.000235617	7.00632	0.00550762	#DIV/0!	J774 only	T5&T6	5920	Uncharacterized protein ImpJ/VasE	BPSS1509	BPSS1509	2058639	2060036	+	0.72	465	tssK-5	0	hypothetical protein	Function unknown genes	Cytoplasmic	9.26	[28][2][33]
5922	9.72667e-05	7.09004	0.000323112	6.91319	0.017156	#DIV/0!	J774 only	T5&T6	5922	IcmF-related protein	BPSS1511	BPSS1511	2060710	2064669	+	0.75	1319	tssM-5	0	hypothetical protein	Function unknown genes	Unknown		[3][33]
5952	0.000408389	6.71554	0.000752613	6.66547	0.323597	#DIV/0!	J774 only	T5&T6	5952	Type III secretion thermoregulatory protein (LcrF,VirF,transcription regulation of virulence plasmid)	bsaN	BPSS1546	2100565	2101206	-	0.67	213	bsaN	0	AraC-family regulator of type III secretion system	Transcription genes	Cytoplasmic	8.96	[6][33]
5899	4.08368e-07	6.43443	3.05888e-05	5.80737	0.00249647	#DIV/0!	J774 only	all	5899	Autotransporter adhesin	BPSS1492	BPSS1492	2033784	2035334	+	0.698	516	bimA	0	hypothetical protein	Intracellular trafficking and secretion genes	OuterMembrane	9.92	[17]
5919	0.00152884	6.19334	0.0147988	5.43813	0.0126305	7.26215	both	T5&T6	5919	lipoprotein, putative	BPSS1508	BPSS1508	2057929	2058606	+	0.735	225	tssJ-5	0	hypothetical protein	Function unknown genes	Unknown		[3][33]
5927	3.26153e-16	6.1495	2.44384e-12	5.71848			none	all	5927	DNA-binding response regulator	BPSS1522	BPSS1522	2074346	2075017	-	0.688	223	bprB	0	two-component response regulator	Signal transduction mechanisms genes	Cytoplasmic	9.97	[33]
5918	0.00188353	6.11903	0.000908405	6.57905	0.342738	0	culture only	T5&T6	5918	Conserved domain protein	BPSS1507	BPSS1507	2057407	2057799	+	0.674	130	tagD-5	0	hypothetical protein	Not in COGs genes	Unknown		[3][33]
5921	0.00232736	6.02522	0.00651542	5.80996	0.00190371	#DIV/0!	J774 only	T5&T6	5921	FIG00455137: hypothetical protein	BPSS1510	BPSS1510	2060051	2060698	+	0.732	215	tssL-5	0	hypothetical protein	Function unknown genes	Unknown		[3][33]
5902	0.00279719	5.95204	0.00931489	5.64882			none	T5&T6	5902	Uncharacterized protein ImpA	BPSS1494	BPSS1494	2037977	2038714	-	0.663	245	virG	0	two-component response regulator protein	Signal transduction mechanisms genes	Cytoplasmic	9.26	[33]
5916	0.00296885	5.93083	0.00487308	5.95398	0.192493	0.369988	both	T5&T6	5916	Pentapeptide repeat family protein	BPSS1505	BPSS1505	2055565	2056629	+	0.727	354	tagB-5	0	hypothetical protein	Function unknown genes	Extracellular	9.71	[3][33]
3116	9.89094e-06	5.87365	0.0524341	3.58943	0.0660943	46.3796	both	all	3116	L-ornithine 5-monooxygenase (EC 1.13.12.-), PvdA of pyoverdin biosynthesis	BPSL1776	BPSL1776	2097511	2098917	-	0.711	468	-	0	putative L-ornithine 5-monooxygenase	Secondary metabolites biosynthesis, transport and catabolism genes	Cytoplasmic	9.97	[20]
5906	8.82895e-06	5.82418	0.000163176	5.39304	0.709846	0	culture only	all	5906	Sensor histidine kinase	BPSS1495	BPSS1495	2038711	2040555	-	0.73	614	virA	0	two-component regulator sensor kinase	Signal transduction mechanisms genes	CytoplasmicMembrane	10	[33]
5925	2.04884e-05	5.67886	9.31855e-05	5.5848			none	all	5925	FIG00454793: hypothetical protein	BPSS1521	BPSS1521	2073665	2074108	-	0.66	147	bprD	0	hypothetical protein	Not in COGs genes	Cytoplasmic	8.96	[7][33]
5924	8.1576e-05	5.32822	0.000563988	5.09734			none	all	5924	Transcriptional regulator, AraC family	BPSS1520	BPSS1520	2072125	2073186	-	0.704	353	bprC	0	AraC-family transcriptional regulator	Transcription genes	Cytoplasmic	9.26	[33]
5955	0.0184052	5.12833	0.00808516	5.70333			none	T5&T6	5955	Type III secretion cytoplasmic protein (YscF)	BPSS1548	BPSS1548	2103000	2103269	+	0.593	89	bsaL	0	Type III secretion system protein	Not in COGs genes	Unknown		[33]
5938	0.0211232	5.07375	0.00197726	6.29418	0.116059	0	culture only	T5&T6	5938	cell invasion protein SipB	bipB	BPSS1532	2085560	2087422	-	0.699	620	bipB	0	cell invasion protein	Replication, recombination and repair genes	Extracellular	9.71	[33]
5954	0.000751542	5.0024	0.00197726	4.87174	0.322287	0	culture only	all	5954	Type III secretion protein EprH	BPSS1547	BPSS1547	2101717	2103003	+	0.699	428	bsaM	0	type III secretion system protein	Not in COGs genes	Cytoplasmic	8.96	[33]
5929	0.0267744	4.91005	0.00161419	6.37362			none	T5&T6	5929	Intercellular spread protein	bopA	BPSS1524	2075849	2077387	-	0.678	512	bopA	0	intercellular spread protein	Amino acid transport and metabolism genes	Extracellular	9.45	[12][33]
5129	0.000624402	4.84049	0.00501996	4.53124			none	all	5129	FIG00458965: hypothetical protein	BPSS2228	BPSS2228	3002627	3003271	-	0.699	214	-	0	hypothetical protein	Not in COGs genes	Unknown		[20]
5939	0.0387763	4.68119	0.0048933	5.95314	0.389365	#DIV/0!	J774 only	T5&T6	5939	Type III secretion chaperone protein for YopD (SycD)	bicA	BPSS1533	2087441	2087956	-	0.653	171	bicA	0	surface presentation of antigens protein	General function prediction only genes	Cytoplasmic	9.97	[33]
5912	0.0432069	4.62712	NA	3.60085			none	T5&T6	5912	Uncharacterized protein ImpH/VasB	BPSS1501	BPSS1501	2045782	2046804	+	0.731	340	tssG-5	0	hypothetical protein	Function unknown genes	Unknown		[3][33]
5923	0.00141259	4.61595	0.00307422	4.64215	0.000148541	#DIV/0!	J774 only	all	5923	FIG00453977: hypothetical protein	BPSS1512	BPSS1512	2065185	2066609	+	0.681	474	-	0	hypothetical protein	Not in COGs genes	Unknown		[33]
5893	0.01862	3.76827	0.210692	2.78029			none	all	5893	Outer membrane protein	BPSS1492	BPSS1492	2033784	2035334	+	0.698	516	bimA	0	hypothetical protein	Intracellular trafficking and secretion genes	Unknown		[17]
4191	0.0396983	3.51576	NA	2.88408	0.335562	0	culture only	all	4191	Single-stranded-DNA-specific exonuclease RecJ (EC 3.1.-.-)	BPSL2279	BPSL2279	2745783	2747477	+	0.718	564	-	0	putative single-stranded-DNA-specific exonuclease	Replication, recombination and repair genes	Cytoplasmic	9.97	[20]
2716	0.0105503	3.47653	0.0209888	3.4941	0.127119	1.59412	both	all	2716	putative membrane protein	BPSS1263	BPSS1263	1711993	1714809	+	0.695	938	-	0	hypothetical protein	Cell motility genes	CytoplasmicMembrane	9.46	[33]
5931	0.0058504	3.44669	2.50091e-06	5.03553	0.710551	1.33794	both	all	5931	G-nucleotide exchange factor SopE	bopE	BPSS1525	2078020	2078805	+	0.69	261	bopE	0	G-nucleotide exchange factor	Not in COGs genes	Extracellular	9.45	[32][33]
3854	0.000176466	2.94433	0.00120925	2.97995	0.527065	0	culture only	all	3854	Teichoic acid export ATP-binding protein TagH (EC 3.6.3.40)	wzt	BPSL2681	3208351	3209760	-	0.591	469	wzt	0	ABC transporter, ATP-binding component	Carbohydrate transport and metabolism genes	CytoplasmicMembrane	9.99	[33]
1236	0.00785786	2.45315	0.0766455	2.09369			none	all	1236	Capsular polysaccharide biosynthesis/export periplasmic protein WcbA	wcbA	BPSL2809	3357826	3359841	+	0.653	671	wcbA	0	putative capsule polysaccharide export protein	Cell wall/membrane biogenesis genes	Cytoplasmic	9.97	[9][29][13][20][33]
3853	0.00389892	2.38344	0.0265594	2.24973	0.914391	0	culture only	all	3853	O-antigen export system permease protein RfbD	wzm	BPSL2682	3209750	3210583	-	0.556	277	wzm	0	putative ABC transporter, membrane permease	Carbohydrate transport and metabolism genes	CytoplasmicMembrane	10	[33]
5074	0.0494788	2.3636	0.25062	1.88198			none	all	5074	General secretion pathway protein K	genegeneralsecretorypathwayproteinK|protein_id=YP_106640.1|location=16391..17461	BPSL0015	16391	17461	+	0.694	356	gspK	0	general secretory pathway protein K	Intracellular trafficking and secretion genes	CytoplasmicMembrane	10	[20]
3855	0.00162557	2.33107	0.00235561	2.57404			none	all	3855	O-antigen acetylase WbiA	wbiA	BPSL2680	3207116	3208354	-	0.563	412	wbiA	0	putative O-antigen acetylase	Lipid transport and metabolism genes	CytoplasmicMembrane	10	[33]
4145	0.0219695	2.03294	0.000718603	2.75659			none	all	4145	FIG022160: hypothetical toxin	BPSL0175	BPSL0175	178862	179185	-	0.568	107	-	GI_2	hypothetical protein	Function unknown genes	Unknown		[9]
4200	0.028442	1.91642	0.0627796	1.96189	0.0211231	#DIV/0!	J774 only	all	4200	Iron binding protein IscA for iron-sulfur cluster assembly	BPSL2287	BPSL2287	2755301	2755624	-	0.627	107	-	0	HesB family protein	Function unknown genes	Cytoplasmic	9.97	[5]
4018	0.000196928	1.82891	0.0104876	1.63142	0.277008	1.27089	both	all	4018	Transcription accessory protein (S1 RNA-binding domain)	tex	BPSL1527	1767550	1769874	-	0.685	774	tex	0	putative transcription accessory protein	Transcription genes	Cytoplasmic	9.97	[20]
4297	0.00225755	1.7125	0.000334349	2.14476			none	all	4297	2-isopropylmalate synthase (EC 2.3.3.13)	BPSL0507	BPSL0507	556694	558334	-	0.688	546	-	0	2-isopropylmalate synthase	Amino acid transport and metabolism genes	Cytoplasmic	8.96	[20]
3856	0.0460311	1.58165	0.0841574	1.63544	0.242342	0.821617	both	all	3856	NAD-dependent epimerase/dehydratase family protein	wbiB	BPSL2679	3206025	3207116	-	0.607	363	wbiB	0	putative epimerase/dehydratase	Carbohydrate transport and metabolism genes	Cytoplasmic	9.97	[33]
3859	0.0315015	1.56477	0.0265594	1.77781			none	all	3859	Glycosyl transferase, group 2 family protein	wbiE	BPSL2676	3201460	3203301	-	0.606	613	wbiE	0	putative glycosyl transferase	General function prediction only genes	CytoplasmicMembrane	9.99	[33]
5292	0.0182857	1.33258	0.103286	1.162	0.0317987	0	culture only	all	5292	GTP pyrophosphokinase (EC 2.7.6.5), (p)ppGpp synthetase I	relA	BPSL1946	2317104	2319341	-	0.687	745	relA	0	GTP pyrophosphokinase	Signal transduction mechanisms genes	Cytoplasmic	8.96	[22]
1722	0.0187698	1.14799	0.195156	0.72568	0.0605779	2.03232	both	all	1722	Malate dehydrogenase (EC 1.1.1.37)	mdh	BPSS1722	2360644	2361627	+	0.669	327	mdh	0	malate dehydrogenase	Energy production and conversion genes	Unknown		[14]
5896	1.08197e-09	9.55364	7.82545e-09	9.38675	0.00439095	117.924	both	T5&T6	5896	N-acetylmuramoyl-L-alanine amidase (EC 3.5.1.28)	BPSS1490	BPSS1490	2031208	2032233	+	0.7	341	-	0	N-acetylmuramoyl-L-alanine amidase	Defense mechanisms genes	Unknown*
5897	2.71069e-07	8.53873	4.36489e-06	8.08339	0.0193819	13.187	both	T5&T6	5897	Plasmid pIB6 ORFA DNA	BPSS1491	BPSS1491	2032502	2033761	+	0.681	419	-	0	hypothetical protein	Not in COGs genes	Unknown
2756	5.17807e-07	8.46714	0.0020689	6.26868	0.466037	2.36737	both	T5&T6	2756	TonB-dependent hemin , ferrichrome receptor	BPSS0244	BPSS0244	330905	333184	-	0.684	759	-	0	exported heme receptor protein	Inorganic ion transport and metabolism genes	OuterMembrane	9.95
3093	2.99883e-06	8.04808	0.000506209	6.77627	0.0132833	2.81126	both	T5&T6	3093	SyrP-like protein	BPSL1785	BPSL1785	2122834	2123850	-	0.71	338	-	0	hypothetical protein	Not in COGs genes	Cytoplasmic	9.97
3100	7.04868e-06	7.85771	0.00752876	5.73548	0.256627	72.2918	both	T5&T6	3100	ABC-type siderophore export system, fused ATPase and permease components	BPSL1779	BPSL1779	2114773	2116518	+	0.705	581	-	0	putative siderophore biosynthesis related ABC transport protein	Secondary metabolites biosynthesis, transport and catabolism genes	CytoplasmicMembrane	10
3113	3.21858e-05	7.42948	NA	4.35796	0.812526	0.819556	both	T5&T6	3113	Non-ribosomal peptide synthetase modules, pyoverdine??	BPSL1778	BPSL1778	2104329	2114201	-	0.758	3290	-	0	putative siderophore related no-ribosomal peptide synthase	Secondary metabolites biosynthesis, transport and catabolism genes	Cytoplasmic	9.97
5839	9.38343e-13	7.2027	3.31462e-15	7.92171			none	all	5839	FIG00464790: hypothetical protein	BPSL3352	BPSL3352	3974691	3974993	-	0.591	100	-	GI_12	hypothetical protein	Not in COGs genes	Unknown
6277	2.48515e-14	7.08857	4.69717e-10	6.11468			none	all	6277	Hemin uptake protein	BPSS0362	BPSS0362	503302	503565	-	0.659	87	-	0	hypothetical protein	Inorganic ion transport and metabolism genes	Unknown
3095	0.000168354	6.92694	NA	4.27014			none	T5&T6	3095	Ferrichrome transport system permease protein FhuB (TC 3.A.1.14.3)	BPSL1783	BPSL1783	2119789	2121909	-	0.781	706	-	0	putative iron transport-related membrane protein	Inorganic ion transport and metabolism genes	CytoplasmicMembrane	10
5900	3.97018e-07	6.43691	1.6317e-05	5.95152			none	all	5900	FIG00456189: hypothetical protein	no homolog											Unknown
3092	0.00158193	6.18262	0.0172426	5.33019			none	T5&T6	3092	hypothetical MbtH-like protein, PA2412 homolog	BPSL1786	BPSL1786	2123909	2124151	-	0.733	80	-	0	hypothetical protein	Function unknown genes	Unknown
1163	0.00178866	6.1388	NA	4.57834	0.384171	0	culture only	T5&T6	1163	RNA polymerase sigma-70 factor, ECF family	BPSS1027	BPSS1027	1398855	1399364	+	0.704	169	-	0	RNA polymerase sigma factor	Transcription genes	Cytoplasmic	9.97
2096	0.00201304	6.1281	NA	1.58686	0.416324	0	culture only	T5&T6	2096	Outer membrane receptor for ferric-pyochelin FptA	fptA	BPSS0591	811088	813340	+	0.699	750	fptA	0	Fe(III)-pyochelin receptor precursor	Inorganic ion transport and metabolism genes	OuterMembrane	10
3091	6.86786e-06	5.9708	0.00160293	4.93242			none	all	3091	DNA-directed RNA polymerase specialized sigma subunit, sigma24-like	BPSL1787	BPSL1787	2124207	2124830	-	0.723	207	-	0	RNA polymerase sigma-70 factor	Transcription genes	Cytoplasmic	9.97
2758	0.0029776	5.9527	NA	3.22598			none	T5&T6	2758	Periplasmic hemin-binding protein	no homolog											Periplasmic	9.76
2757	2.66574e-05	5.86892	0.076915	3.45123	0.0629285	0.319682	both	all	2757	Hemin transport protein HmuS	BPSS0243	BPSS0243	329697	330848	-	0.72	383	-	0	hemin ABC transport system-related protein	Inorganic ion transport and metabolism genes	Cytoplasmic	9.26
3097	3.21608e-05	5.81923	NA	3.04412	0.37223	0	culture only	all	3097	Ferric reductase (1.6.99.14)	BPSL1781	BPSL1781	2117793	2118821	-	0.743	342	-	0	putative iron transport-related exported protein	Inorganic ion transport and metabolism genes	Periplasmic	9.76
3094	2.77263e-05	5.65205	0.039584	3.69371			none	all	3094	Ferrichrome transport ATP-binding protein FhuC (TC 3.A.1.14.3)	BPSL1784	BPSL1784	2121906	2122796	-	0.74	296	-	0	putative iron transport-related ATP-bidning protein	Inorganic ion transport and metabolism genes	CytoplasmicMembrane	9.82
3117	9.67007e-09	5.6022	0.000845683	3.87203	0.0277593	7.07805	both	all	3117	Ferrichrome-iron receptor	BPSL1775	BPSL1775	2095250	2097514	-	0.678	754	-	0	putative iron uptake receptor precursor	Inorganic ion transport and metabolism genes	OuterMembrane	10
3096	0.00748741	5.55524	NA	3.42274			none	T5&T6	3096	Ferric reductase (1.6.99.14)	BPSL1782	BPSL1782	2118986	2119792	-	0.727	268	-	0	putative iron transport-related membrane protein	General function prediction only genes	Periplasmic	9.8
3594	0.0102432	5.40649	0.0237544	5.16709			none	T5&T6	3594	Methionine ABC transporter substrate-binding protein	BPSL2501	BPSL2501	3014504	3015298	-	0.672	264	-	0	hypothetical protein	Inorganic ion transport and metabolism genes	CytoplasmicMembrane	9.99
5841	0.0110198	5.36588	0.00679182	5.80513			none	T5&T6	5841	FIG00456610: hypothetical protein	BPSL3350	BPSL3350	3974011	3974325	-	0.648	104	-	GI_12	hypothetical protein	Not in COGs genes	Unknown
4886	2.82401e-06	5.34135	0.000579211	4.53867	0.00788894	#DIV/0!	J774 only	all	4886	L-arabonate dehydratase (EC 4.2.1.25)	no homolog											Cytoplasmic	9.97
3816	0.0129364	5.29347	0.0458455	4.77188			none	T5&T6	3816	MFS family multidrug efflux protein in Burkholderiaceae, unknown substrate	BPSL2713	BPSL2713	3243615	3245057	+	0.717	480	-	0	putative membrane transport protein	General function prediction only genes	CytoplasmicMembrane	10
4889	0.0173378	5.15879	NA	3.41022	0.775449	0.648851	both	T5&T6	4889	L-2-keto-3-deoxyarabonate dehydratase (EC 4.2.1.43)	BPSL0936	BPSL0936	1087759	1088655	-	0.704	298	-	0	putative dihydrodipicolinate synthetase	Amino acid transport and metabolism genes	Cytoplasmic	9.97
6285	4.23326e-09	5.13265	4.19316e-05	4.24629			none	all	6285	Bacterioferritin-associated ferredoxin	BPSS0369	BPSS0369	508840	509079	-	0.633	79	-	0	bacterioferritin ferredoxin protein	Inorganic ion transport and metabolism genes	Unknown
4891	0.0184872	5.12203	0.0595678	4.60934	0.222996	2.32057	both	T5&T6	4891	L-arabinose-binding periplasmic protein precursor AraF (TC 3.A.1.2.2)	araF	BPSS1220	1649914	1650915	+	0.699	333	araF	0	L-arabinose-binding periplasmic protein precursor	Carbohydrate transport and metabolism genes	Periplasmic	9.76
6183	0.0199644	5.06821	NA	4.33482	0.999077	0.997631	both	T5&T6	6183	Outer membrane component of tripartite multidrug resistance system	BPSL1913	BPSL1913	2279266	2280762	+	0.702	498	-	0	hypothetical protein	Intracellular trafficking and secretion genes	Unknown
2633	0.0219192	5.02625	NA	4.13608			none	T5&T6	2633	FOG: TPR repeat, SEL1 subfamily	BPSS1205	BPSS1205	1628637	1629383	+	0.73	248	-	0	hypothetical protein	General function prediction only genes	Unknown
3115	0.022444	5.01949			0.148723	#DIV/0!	J774 only	T6 only	3115	Non-ribosomal peptide synthetase modules, pyoverdine??	BPSL1777	BPSL1777	2099061	2104307	-	0.759	1748	-	0	putative siderophore-related non-ribosomal peptide synthase	Secondary metabolites biosynthesis, transport and catabolism genes	Cytoplasmic	9.26
2305	0.0228234	4.9933	NA	4.16589			none	T5&T6	2305	ABC transporter ATP-binding protein	BPSL0375	BPSL0375	405732	407378	-	0.754	548	-	0	ABC transport system ATP-binding protein	General function prediction only genes	Cytoplasmic	9.97
5226	0.000161185	4.93733	6.45021e-06	5.79909			none	all	5226	Phage single stranded DNA synthesis	no homolog											Unknown
5225	2.2001e-06	4.91419	9.60007e-08	5.54747			none	all	5225	Phage lysin, phospho-MurNAc-pentapeptide translocase inhibitor	no homolog											Unknown
2771	0.0268602	4.90186	NA	4.16589			none	T5&T6	2771	FIG00453563: hypothetical protein	no homolog											CytoplasmicMembrane	9.82
6434	0.000743657	4.849	0.00931609	4.35744			none	all	6434	Probable transmembrane protein	BPSL1185	BPSL1185	1368695	1370602	-	0.713	635	-	0	hypothetical protein	Cell wall/membrane biogenesis genes	CytoplasmicMembrane	10
2358	0.0325291	4.80529	NA	3.11021			none	T5&T6	2358	Nitroreductase family protein	BPSS0495	BPSS0495	672507	673130	-	0.753	207	-	0	nitroreductase family protein	Energy production and conversion genes	Unknown
1985	0.0340823	4.76077	NA	3.44714	0.43146	0	culture only	T5&T6	1985	Transcriptional regulator containing an amidase domain and an AraC-type DNA-binding HTH domain	BPSS0546	BPSS0546	746307	747332	-	0.677	341	-	0	AraC family regulatory protein	Transcription genes	Cytoplasmic	9.26
1347	0.00096053	4.76029	0.00535145	4.50212	0.107601	0	culture only	all	1347	L-arabinose transport ATP-binding protein AraG (TC 3.A.1.2.2)	araG	BPSL2967	3539515	3541047	-	0.693	510	araG	0	L-arabinose transport system, ATP-binding protein	Carbohydrate transport and metabolism genes	CytoplasmicMembrane	9.99
4617	0.0351855	4.75129	0.0325743	4.9827			none	T5&T6	4617	FIG00453271: hypothetical protein	BPSL1004	BPSL1004	1168320	1169042	+	0.737	240	-	0	hypothetical protein	Function unknown genes	Periplasmic	9.83
2549	0.035207	4.72812	0.0440445	4.79094			none	T5&T6	2549	Type I restriction-modification system, restriction subunit R (EC 3.1.21.3)	BPSL0945	BPSL0945	1102333	1105446	-	0.614	1037	-	GI_5	hypothetical protein	Defense mechanisms genes	Unknown
2077	0.0362886	4.71143	NA	4.23388	0.169286	0	culture only	T5&T6	2077	Branched-chain amino acid transport ATP-binding protein LivG (TC 3.A.1.4.1)	livG	BPSS0578	786264	787037	+	0.673	257	braF	0	high-affinity branched-chain amino acid transport ATP-binding protein	Amino acid transport and metabolism genes	CytoplasmicMembrane	7.88
4487	0.0379399	4.68809	NA	4.13608			none	T5&T6	4487	COG5591: Uncharacterized conserved protein	BPSL1092	BPSL1092	1262588	1262827	+	0.613	79	-	0	hypothetical protein	Not in COGs genes	CytoplasmicMembrane	9.82
4887	0.0379399	4.68809	NA	3.27781	0.765619	0.765199	both	T5&T6	4887	Ketoglutarate semialdehyde dehydrogenase (EC 1.2.1.26)	BPSS0329	BPSS0329	459223	460815	-	0.751	530	-	0	fatty aldehyde dehydrogenase	Energy production and conversion genes	Cytoplasmic	8.96
4565	0.00175164	4.66771	0.000579211	5.17568			none	all	4565	Histidine ABC transporter, permease protein HisQ (TC 3.A.1.3.1)	hisQ	BPSL1032	1201931	1202620	-	0.638	229	hisQ	0	histidine transport system permease protein	Amino acid transport and metabolism genes	CytoplasmicMembrane	10
5577	0.0418292	4.63601	0.00720396	5.76631			none	T5&T6	5577	hypothetical protein	BPSS2019	BPSS2019	2729992	2730315	+	0.651	107	-	0	hypothetical protein	Function unknown genes	Cytoplasmic	8.96
2088	9.28879e-05	4.62978	0.0139769	3.74259	0.368639	0	culture only	all	2088	Transcriptional regulator PchR	pchR	BPSS0585	794837	795778	+	0.686	313	pchR	0	AraC family regulatory protein	Transcription genes	Cytoplasmic	9.97
615	2.11843e-07	4.62647	1.48493e-09	5.24114	0.103796	0	culture only	all	615	hypothetical transmembrane protein coupled to NADH-ubiquinone oxidoreductase chain 5 homolog	no homolog											Cytoplasmic	8.96
5253	0.00183639	4.57468	0.00219113	4.76843	0.00472529	3.22101	both	all	5253	Probable lipoprotein	BPSL3335	BPSL3335	3955243	3955671	-	0.646	142	-	0	putative lipoprotein	Function unknown genes	Unknown
2634	0.046573	4.56434	NA	1.58686	0.0210862	0	culture only	T5&T6	2634	Iron-uptake factor PiuC	BPSS1206	BPSS1206	1629380	1630063	+	0.673	227	-	0	hydroxylase	Function unknown genes	Cytoplasmic	9.26
3919	0.0494788	4.52569	NA	2.64996			none	T5&T6	3919	TRAP-type C4-dicarboxylate transport system, periplasmic component	no homolog											Periplasmic	9.76
6272	1.01268e-12	4.43598	3.5894e-08	3.78806	0.136788	0	culture only	all	6272	Periplasmic protein p19 involved in high-affinity Fe2+ transport	BPSS0357	BPSS0357	499290	499841	+	0.636	183	-	0	hypothetical protein	Inorganic ion transport and metabolism genes	Periplasmic	9.84
5171	1.07598e-10	4.41893	3.86223e-06	3.75555	0.00700172	#DIV/0!	J774 only	all	5171	Carbon starvation protein A	cstA	BPSS2173	2938877	2940955	-	0.673	692	cstA	0	carbon starvation protein A	Signal transduction mechanisms genes	CytoplasmicMembrane	10
6071	4.20324e-13	4.3774	1.98766e-12	4.41851			none	all	6071	hypothetical protein	no homolog											Unknown
6429	0.00569984	4.25546	NA	3.04377	0.084381	0	culture only	all	6429	Ser-tRNA(Ala) deacylase; Gly-tRNA(Ala) deacylase	BPSL1181	BPSL1181	1363713	1364444	+	0.708	243	-	0	putative alanyl-tRNA synthetase	General function prediction only genes	Cytoplasmic	9.97
616	0.000201964	4.15477	0.00171046	3.90421			none	all	616	NADH dehydrogenase, subunit 5	no homolog											CytoplasmicMembrane	10
1747	2.234e-08	4.07931	5.64189e-08	4.21178	0.0148727	16.7729	both	all	1747	OUTER MEMBRANE PROTEIN NOSA PRECURSOR	BPSS1742	BPSS1742	2391608	2393857	-	0.691	749	-	0	outer membrane copper receptor	Inorganic ion transport and metabolism genes	OuterMembrane	10
3098	0.0108595	4.07749	NA	1.48957			none	all	3098	FIG00452465: hypothetical protein	BPSL1780	BPSL1780	2117026	2117601	+	0.7	191	-	0	hypothetical protein	Function unknown genes	Cytoplasmic	9.26
6138	0.00184849	3.97359	0.0553086	3.30097			none	all	6138	Rod shape-determining protein RodA	rodA	BPSL0182	186311	187459	-	0.654	382	rodA	0	rod shape-determining protein	Cell cycle control, mitosis and meiosis genes	CytoplasmicMembrane	10
4250	0.00127964	3.96749	0.0213218	3.43105			none	all	4250	UDP-2,3-diacylglucosamine hydrolase (EC 3.6.1.-)	no homolog											Cytoplasmic	9.26
4737	0.0145509	3.94864	0.130413	3.26374			none	all	4737	Outer membrane protein V	BPSS0689	BPSS0689	930919	931698	+	0.672	259	-	0	hypothetical protein	Cell wall/membrane biogenesis genes	OuterMembrane	9.52
6281	3.20078e-06	3.8748	0.0703978	2.29231	0.0409756	17.3105	both	all	6281	Biopolymer transport protein ExbD/TolR	BPSS0366	BPSS0366	506662	507084	-	0.634	140	-	0	biopolymer transport protein	Intracellular trafficking and secretion genes	CytoplasmicMembrane	9.82
2206	0.0166888	3.87241	0.110488	3.23025			none	all	2206	Hydroxymethylpyrimidine phosphate kinase ThiD (EC 2.7.4.7)	thiD	BPSL2181	2619042	2619851	+	0.721	269	thiD	0	phosphomethylpyrimidine kinase	Coenzyme transport and metabolism genes	Unknown
3398	0.0170339	3.8563	0.00752876	4.40656			none	all	3398	hypothetical protein	no homolog											Unknown
3124	0.000390515	3.83792	0.0497858	2.99021	0.00360861	3.13974	both	all	3124	CobW GTPase involved in cobalt insertion for B12 biosynthesis	cobW	BPSL1769	2087953	2089026	-	0.703	357	cobW	0	putative cobalamin biosynthesis-related protein	General function prediction only genes	Cytoplasmic	9.97
2238	0.000413374	3.8239	0.000126485	4.31799	0.322745	0	culture only	all	2238	FMN-dependent NADH-azoreductase	acpD	BPSL3056	3645743	3646339	-	0.67	198	acpD	0	acyl carrier protein phosphodiesterase	Lipid transport and metabolism genes	Unknown*
3118	0.00192471	3.80196	0.489325	1.52897	0.0703304	16.4261	both	all	3118	Pyoverdine synthetase PvdF, N5-hydroxyornithine formyltransferase	BPSL1774	BPSL1774	2094346	2095185	-	0.687	279	-	0	putative siderophore biosynthesis related protein	Nucleotide transport and metabolism genes	Cytoplasmic	9.97
5840	1.0275e-05	3.77607	1.18855e-06	4.29576			none	all	5840	hypothetical protein	BPSL3351	BPSL3351	3974401	3974607	-	0.652	68	-	GI_12	putative bacteriophage coat protein	Not in COGs genes	Unknown
6275	4.67733e-06	3.7672	0.00496027	3.05547			none	all	6275	Ferredoxin	BPSS0360	BPSS0360	501129	502529	+	0.685	466	-	0	hypothetical protein	Energy production and conversion genes	CytoplasmicMembrane	10
3121	0.025101	3.71544	0.0427308	3.7814	0.145065	0	culture only	all	3121	Cob(I)alamin adenosyltransferase (EC 2.5.1.17)	no homolog											Cytoplasmic	9.97
4488	0.000143594	3.70003	0.00182364	3.50845	0.708534	0.837133	both	all	4488	Spermidine synthase-like protein	BPSL1091	BPSL1091	1261467	1262396	+	0.677	309	-	0	hypothetical protein	Amino acid transport and metabolism genes	Cytoplasmic	9.97
4141	9.16064e-06	3.6566	0.0539506	2.4617			none	all	4141	Probable transmembrane protein	BPSL0236	BPSL0236	245950	246696	+	0.699	248	-	0	hypothetical protein	Function unknown genes	CytoplasmicMembrane	10
2089	0.00408553	3.64962	NA	0.681459	0.404512	7.73773	both	all	2089	Dihydroaeruginoate synthetase PchE, non-ribosomal peptide synthetase modules	pchE	BPSS0586	795905	800410	+	0.742	1501	pchE	0	pyochelin synthetase	Secondary metabolites biosynthesis, transport and catabolism genes	Cytoplasmic	9.26
1348	0.00123742	3.64277	0.0242562	3.2791	0.1125	#DIV/0!	J774 only	all	1348	L-arabinose-binding periplasmic protein precursor AraF (TC 3.A.1.2.2)	araF	BPSS1220	1649914	1650915	+	0.699	333	araF	0	L-arabinose-binding periplasmic protein precursor	Carbohydrate transport and metabolism genes	Periplasmic	9.76
5578	0.00104172	3.62308	0.0855207	2.67357			none	all	5578	FIG00452626: hypothetical protein	BPSS2020	BPSS2020	2730550	2730978	+	0.704	142	-	0	hypothetical protein	Function unknown genes	Unknown
1350	8.07515e-05	3.58239	0.0100022	3.00962	0.127037	#DIV/0!	J774 only	all	1350	2-dehydro-3-deoxygalactonokinase (EC 2.7.1.58)	BPSL2971	BPSL2971	3543743	3544756	-	0.747	337	-	0	putative galactonokinase	Carbohydrate transport and metabolism genes	Unknown
1471	0.0307538	3.56125	NA	1.63502	0.350103	0	culture only	all	1471	Chromate transport protein ChrA	BPSL0882	BPSL0882	1023539	1024744	-	0.744	401	-	0	putative chromate transporter protein	Inorganic ion transport and metabolism genes	CytoplasmicMembrane	10
3123	2.4365e-06	3.55608	0.00308751	2.90753			none	all	3123	HoxN/HupN/NixA family cobalt transporter	hoxN	BPSL1770	2089148	2090209	-	0.661	353	hoxN	0	high-affinity nickel transport protein	Inorganic ion transport and metabolism genes	CytoplasmicMembrane	10
4681	0.000459093	3.52566	0.0130495	3.11268			none	all	4681	FIG00455038: hypothetical protein	BPSL1121	BPSL1121	1303673	1304971	+	0.674	432	-	0	hypothetical protein	Cell wall/membrane biogenesis genes	CytoplasmicMembrane	10
62	0.000610741	3.52169	0.00130555	3.81678	0.161562	6.5527	both	all	62	FIG00455527: hypothetical protein	BPSS2129	BPSS2129	2880980	2881531	+	0.64	183	-	0	hypothetical protein	Not in COGs genes	Cytoplasmic	8.96
4197	0.00169805	3.47957	0.0197499	3.20722			none	all	4197	Ferredoxin, 2Fe-2S	fdx	BPSL2284	2752301	2752642	-	0.605	113	fdx	0	ferredoxin, 2Fe-2S	Energy production and conversion genes	Cytoplasmic	8.96
2902	0.000613123	3.45877	2.17891e-05	4.2774			none	all	2902	hypothetical protein	no homolog											Unknown
1851	0.000613123	3.44426	0.0380852	2.75571	0.142444	6.92594	both	all	1851	Gluconate dehydratase (EC 4.2.1.39)	BPSL0699	BPSL0699	797270	798418	-	0.672	382	-	0	putative galactonate dehydratase protein	General function prediction only genes	Cytoplasmic	8.96
6326	1.6888e-09	3.43151	1.7583e-11	4.02285			none	all	6326	RelE/StbE replicon stabilization toxin	no homolog											Unknown
3901	7.20852e-13	3.41582	1.61471e-10	3.29835	0.000278762	33.344	both	all	3901	Cold shock protein CspA	cspD	BPSS1364a	1866688	1866891	-	0.578	67	cspD	0	cold shock-like protein	Transcription genes	Cytoplasmic	9.26
5227	8.98365e-05	3.40851	6.30577e-07	4.38156			none	all	5227	Phage DNA replication protein	no homolog											Unknown
5901	0.011207	3.40429	0.0344954	3.32121	0.55728	0	culture only	all	5901	Uncharacterized protein ImpA	BPSS1493	BPSS1493	2036034	2037980	-	0.721	648	tssA-5	0	hypothetical protein	Function unknown genes	Cytoplasmic	9.97
406	5.08238e-14	3.3938	7.83487e-16	3.66456	0.403812	1.34798	both	all	406	LSU ribosomal protein L10p (P0)	rplJ	BPSL3223	3825356	3825853	-	0.606	165	rplJ	0	50S ribosomal protein L10	Translation genes	Cytoplasmic	9.26
3606	4.20643e-23	3.39034	8.55307e-18	3.24859	0.19557	1.43535	both	all	3606	LSU ribosomal protein L19p	rplS	BPSL2489	3003117	3003506	-	0.621	129	rplS	0	50S ribosomal protein L19	Translation genes	Cytoplasmic	9.97
3817	1.67512e-07	3.34776	7.86902e-06	3.35096	0.000264479	20.7898	both	all	3817	Glycerophosphoryl diester phosphodiesterase (EC 3.1.4.46)	BPSL2712	BPSL2712	3242349	3243485	+	0.683	378	-	0	putative hydrolase	Energy production and conversion genes	Periplasmic	9.76
1900	0.0257201	3.32017	0.0504372	3.24204	0.760258	0.487676	both	all	1900	Dimethyladenosine transferase (EC 2.1.1.-)	ksgA	BPSL0661	752212	753039	+	0.678	275	ksgA	0	dimethyladenosine transferase	Translation genes	Cytoplasmic	9.97
1349	0.00494086	3.29626	0.0235724	3.13572			none	all	1349	3-oxoacyl-[acyl-carrier protein] reductase (EC 1.1.1.100)	BPSL2969	BPSL2969	3542240	3543019	-	0.721	259	-	0	short chain dehydrogenase	General function prediction only genes	Cytoplasmic	9.97
5576	0.00046762	3.28086	1.75446e-05	3.83176			none	all	5576	Integral membrane protein TerC	BPSS2018	BPSS2018	2729087	2729848	+	0.664	253	-	0	hypothetical protein	Inorganic ion transport and metabolism genes	CytoplasmicMembrane	10
407	2.69701e-10	3.25419	1.24076e-10	3.32408	0.0217312	2.3977	both	all	407	LSU ribosomal protein L7/L12 (P1/P2)	rplL	BPSL3222	3824918	3825250	-	0.616	110	rplL	0	50S ribosomal protein L7/L12	Translation genes	Unknown*
468	0.00868986	3.24195	NA	1.71148	0.938334	1.2423	both	all	468	2,4-dienoyl-CoA reductase [NADPH] (EC 1.3.1.34)	no homolog											Cytoplasmic	9.97
3239	0.0278618	3.18411	0.0361609	3.3899			none	all	3239	Probable transmembrane protein	BPSS1338	BPSS1338	1828597	1829031	-	0.731	144	-	0	hypothetical protein	General function prediction only genes	CytoplasmicMembrane	10
3407	0.011207	3.18169	NA	1.35422	0.247003	0.403149	both	all	3407	Ferric iron ABC transporter, ATP-binding protein	BPSL1276	BPSL1276	1478485	1479264	-	0.727	259	-	0	putative ABC transport system, ATP-binding protein	Amino acid transport and metabolism genes	CytoplasmicMembrane*	9.98
617	0.000344493	3.16119	0.000360901	3.40261	0.495482	#DIV/0!	J774 only	all	617	Hydrogen peroxide-inducible genes activator	BPSS2017	BPSS2017	2728076	2728954	-	0.733	292	-	0	LysR-family transcriptional regulator	Transcription genes	Cytoplasmic	9.26
3203	1.68047e-06	3.14333	0.000583358	2.74141	0.0203191	0	culture only	all	3203	dicarboxylic acid transporter PcaT	BPSL1825	BPSL1825	2173005	2174309	-	0.67	434	-	0	putative ABC transport system, permease protein	General function prediction only genes	CytoplasmicMembrane	10
1248	0.000364693	3.13463	0.00535145	3.0104	0.321238	1691.42	both	all	1248	Probable signal peptide protein	BPSL2875	BPSL2875	3440083	3440643	-	0.638	186	-	0	hypothetical protein	Function unknown genes	Unknown
1346	0.0304545	3.1166	0.0633784	3.13685	0.326519	0	culture only	all	1346	L-arabinose transport system permease protein (TC 3.A.1.2.2)	araH	BPSL2966	3538396	3539400	-	0.667	334	araH	0	L-arabinose transport system, permease protein	Carbohydrate transport and metabolism genes	CytoplasmicMembrane	10
1351	2.93663e-09	3.10971	0.000297657	2.4299	0.347232	#DIV/0!	J774 only	all	1351	D-galactonate regulator, IclR family	BPSL2972	BPSL2972	3544753	3545670	-	0.704	305	-	0	putative IclR-family regulatory protein	Transcription genes	Cytoplasmic	9.26
3103	0.00455613	3.07125	0.00745867	3.27411	0.419072	4.30645	both	all	3103	FIG00453423: hypothetical protein	BPSL1846	BPSL1846	2199174	2199671	-	0.649	165	-	0	hypothetical protein	Not in COGs genes	Cytoplasmic	8.96
2632	2.8203e-05	3.04665	0.0222968	2.19881	0.00158906	0.27152	both	all	2632	Ferrichrome-iron receptor	BPSS1204	BPSS1204	1626389	1628635	+	0.664	748	-	0	iron transport receptor protein	Inorganic ion transport and metabolism genes	OuterMembrane	10
2523	0.0311572	3.03585	0.524998	1.70222			none	all	2523	Probable signal peptide protein	BPSS1772	BPSS1772	2430911	2431195	+	0.709	94	-	0	hypothetical protein	Not in COGs genes	Unknown
2770	0.000252386	3.024	0.00997116	2.71381			none	all	2770	putative Cytochrome bd2, subunit II	BPSS0234	BPSS0234	318009	319016	-	0.67	335	-	0	cytochrome oxidase subunit II	Energy production and conversion genes	CytoplasmicMembrane	10
3120	0.0484812	3.02279	NA	2.25223			none	all	3120	Cobyrinic acid A,C-diamide synthase	no homolog											Cytoplasmic	9.26
6274	0.0018865	3.00043	0.0366597	2.57891			none	all	6274	High-affinity iron permease	BPSS0359	BPSS0359	500290	501132	+	0.66	280	-	0	hypothetical protein	Inorganic ion transport and metabolism genes	CytoplasmicMembrane	10
1007	0.0339172	2.98766	0.313559	2.05209	0.440314	#DIV/0!	J774 only	all	1007	LSU m5C1962 methyltransferase RlmI	BPSL0207	BPSL0207	215294	216571	-	0.704	425	-	0	hypothetical protein	General function prediction only genes	Cytoplasmic	9.97
636	0.00740633	2.97059	0.0136265	3.09138			none	all	636	Putrescine transport system permease protein PotI (TC 3.A.1.11.2)	potI	BPSL1558	1807729	1808547	+	0.644	272	potI	0	putrescine transport system permease protein	Amino acid transport and metabolism genes	CytoplasmicMembrane	10
5857	9.74256e-07	2.93698	2.41174e-05	2.65229	0.236579	1.74788	both	all	5857	ATP synthase epsilon chain (EC 3.6.3.14)	atpC	BPSL3395	4033974	4034399	-	0.646	141	atpC	0	ATP synthase subunit epsilon	Energy production and conversion genes	Cytoplasmic*	9.12
6282	2.71771e-05	2.93382	0.0189255	1.9804	0.0143139	9.46402	both	all	6282	MotA/TolQ/ExbB proton channel family protein	BPSS0367	BPSS0367	507104	507832	-	0.66	242	-	0	bipolymer transport protein	Intracellular trafficking and secretion genes	CytoplasmicMembrane	10
3382	0.00302599	2.89827	0.151227	2.02445			none	all	3382	FIG00455214: hypothetical protein	BPSL1254	BPSL1254	1449388	1450464	+	0.674	358	-	0	hypothetical protein	Cell wall/membrane biogenesis genes	Unknown
921	0.00556281	2.89826	0.0788128	2.45602			none	all	921	Na+-driven multidrug efflux pump	BPSL1378	BPSL1378	1606854	1608245	-	0.699	463	-	0	putative membrane protein (DNA-damage-inducible protein)	Defense mechanisms genes	CytoplasmicMembrane	10
6168	1.07378e-05	2.88489	0.000114014	2.67724			none	all	6168	Transposase and inactivated derivatives	BPSL1924	BPSL1924	2295449	2295847	+	0.687	132	-	0	hypothetical protein	Replication, recombination and repair genes	Unknown
953	0.00266687	2.8708	0.187556	2.06668			none	all	953	Major facilitator family transporter	BPSL1346	BPSL1346	1571107	1572399	+	0.702	430	-	0	hypothetical protein	General function prediction only genes	CytoplasmicMembrane	10
5254	9.00086e-06	2.86171	0.00181498	2.61657	0.331318	1.42965	both	all	5254	Probable lipoprotein	BPSL3336	BPSL3336	3955731	3956408	-	0.653	225	-	0	putative lipoprotein	Cell wall/membrane biogenesis genes	Unknown
3530	0.00408553	2.86136	0.0445504	2.51608			none	all	3530	FIG00452734: hypothetical protein	BPSL2554	BPSL2554	3083026	3083502	-	0.696	158	-	0	hypothetical protein	Not in COGs genes	Unknown
1247	2.56368e-07	2.85543	0.000158302	2.48092	0.0682615	0.730261	both	all	1247	Protein yceI precursor	BPSL2874	BPSL2874	3439438	3440016	-	0.643	192	-	0	hypothetical protein	Function unknown genes	Unknown
4365	0.00453697	2.85009	0.000506209	3.43095			none	all	4365	Aerobic C4-dicarboxylate transporter for fumarate, L-malate, D-malate, succunate	dctA	BPSL0425	462003	463289	+	0.656	428	dctA	0	C4-dicarboxylate transport protein	Energy production and conversion genes	CytoplasmicMembrane	10
6325	4.66914e-06	2.84503	2.07961e-07	3.21541			none	all	6325	RelB/StbD replicon stabilization protein (antitoxin to RelE/StbE)	no homolog											Unknown
5252	0.000207518	2.83375	0.255303	1.46126	0.0771698	3.29712	both	all	5252	lipoprotein, putative	BPSL3334	BPSL3334	3954560	3955246	-	0.686	228	-	0	putative lipoprotein	Function unknown genes	Unknown
3125	0.000201064	2.79476	0.123052	1.7576	0.123779	0.00823081	both	all	3125	CobN component of cobalt chelatase involved in B12 biosynthesis	cobN	BPSL1768	2084041	2087886	-	0.725	1281	-	0	cobaltochelatase	Coenzyme transport and metabolism genes	Cytoplasmic	9.26
1932	0.00836767	2.7944	0.00937665	2.90788	0.917265	1.17974	both	all	1932	hypothetical protein	no homolog											Cytoplasmic	8.96
4281	1.48556e-15	2.78404	2.29798e-11	2.55387	0.0753945	1.89499	both	all	4281	LSU ribosomal protein L25p	BPSL0520	BPSL0520	573346	573972	-	0.64	208	-	0	50S ribosomal protein L25	Translation genes	Cytoplasmic	9.97
3015	0.00535315	2.77885	0.0394666	2.30194	0.389596	0	culture only	all	3015	Transcriptional regulator/sugar kinase	BPSS0143	BPSS0143	184511	185761	-	0.719	416	-	0	ROK family transcriptional regulator	Carbohydrate transport and metabolism genes	Cytoplasmic	8.96
2319	0.00213913	2.7769	0.0727515	2.13653	0.0181052	7.8888	both	all	2319	Biotin synthase (EC 2.8.1.6)	bioB	BPSL0364	392668	393687	-	0.671	339	bioB	0	biotin synthase	Coenzyme transport and metabolism genes	Cytoplasmic	9.97
5832	0.0325291	2.77684	0.338335	1.91457			none	all	5832	ABC-type multidrug transport system, permease component	BPSL3143	BPSL3143	3743573	3744328	-	0.638	251	-	0	putative ABC transporter inner membrane subunit	Defense mechanisms genes	CytoplasmicMembrane	10
2621	0.0362886	2.74432	NA	0.232634	0.111074	6.36041	both	all	2621	Predicted hydrolases or acyltransferases (alpha/beta hydrolase superfamily)	BPSS1177	BPSS1177	1584931	1585788	-	0.682	285	-	0	hypothetical protein	General function prediction only genes	Unknown*
6161	0.0347595	2.74388	0.330954	1.80741	0.616971	1.35925	both	all	6161	FIG00453297: hypothetical protein	BPSL1931	BPSL1931	2298684	2298974	-	0.632	96	-	0	hypothetical protein	Function unknown genes	Unknown
5079	2.38509e-05	2.73043	0.000214614	2.77328	0.910652	0.846439	both	all	5079	ATP-dependent DNA helicase Rep	rep	BPSL3355	3977437	3979524	-	0.653	695	rep	0	ATP-dependent DNA helicase Rep	Replication, recombination and repair genes	Cytoplasmic	9.97
6459	0.00263918	2.685	0.0616923	2.22277	0.0585614	0.146174	both	all	6459	Quinone oxidoreductase (EC 1.6.5.5)	BPSL1208	BPSL1208	1394106	1395125	+	0.695	339	-	0	putative oxidoreductase	General function prediction only genes	CytoplasmicMembrane	7.88
5671	0.00449982	2.67359	0.111524	2.2237	0.194241	1.57654	both	all	5671	Acid phosphatase	acpA	BPSL3333	3952360	3954093	-	0.692	577	acpA	0	acid phosphatase	Cell wall/membrane biogenesis genes	Extracellular	9.71
5700	0.000265753	2.65592	8.33328e-05	3.18988	0.810102	0.910301	both	all	5700	LSU ribosomal protein L29p (L35e)	rpmC	BPSL3205	3804312	3804506	-	0.58	64	rpmC	0	50S ribosomal protein L29	Translation genes	Cytoplasmic	9.26
1908	0.00540017	2.63697	0.0119264	2.75744			none	all	1908	Apolipoprotein N-acyltransferase (EC 2.3.1.-) / Copper homeostasis protein CutE	lnt	BPSL0669	760927	762633	-	0.707	568	lnt	0	apolipoprotein N-acyltransferase	Cell wall/membrane biogenesis genes	CytoplasmicMembrane	10
1888	6.596e-05	2.62261	0.00462035	2.06532	0.0830005	6.41405	both	all	1888	3-ketoacyl-CoA thiolase (EC 2.3.1.16) @ Acetyl-CoA acetyltransferase (EC 2.3.1.9)	BPSL0650	BPSL0650	738624	739823	+	0.678	399	-	0	acetyl-CoA acetyltransferase	Lipid transport and metabolism genes	Cytoplasmic	9.97
1561	1.93186e-12	2.61087	1.68298e-13	2.92553			none	all	1561	hypothetical protein	no homolog											Unknown
833	0.00175164	2.61006	0.177563	1.79165			none	all	833	FIG028593: membrane protein	BPSL3289	BPSL3289	3905755	3906108	-	0.602	117	-	0	hypothetical protein	Function unknown genes	CytoplasmicMembrane	10
4634	0.0277592	2.60108	0.0530635	2.70332	0.371905	#DIV/0!	J774 only	all	4634	Aspartate 1-decarboxylase (EC 4.1.1.11)	panD	BPSL0990	1148137	1148523	-	0.618	128	panD	0	aspartate 1-decarboxylase precursor	Coenzyme transport and metabolism genes	Cytoplasmic	8.96
3592	0.0159613	2.60106	0.0070901	3.16739	0.0301656	0	culture only	all	3592	Methionine ABC transporter ATP-binding protein	metN	BPSL2503	3016015	3017049	-	0.671	344	-	0	ABC transporter, ATP-binding component	Inorganic ion transport and metabolism genes	CytoplasmicMembrane	7.88
3706	0.035207	2.59615	0.164237	2.24021	0.328274	0	culture only	all	3706	Inner membrane protein	BPSL2414	BPSL2414	2917365	2918237	+	0.694	290	-	0	hypothetical protein	Function unknown genes	CytoplasmicMembrane	10
3739	0.00194854	2.591	0.230921	1.63177			none	all	3739	Histidine ABC transporter, permease protein HisQ (TC 3.A.1.3.1)	hisQ	BPSL2394	2890684	2891373	-	0.629	229	hisQ	0	histidine transport system permease protein	Amino acid transport and metabolism genes	CytoplasmicMembrane	10
4249	9.56316e-05	2.591	0.000942864	2.61548	0.0366442	1.87195	both	all	4249	Peptidyl-prolyl cis-trans isomerase PpiB (EC 5.2.1.8)	ppiB	BPSL2246	2708622	2709113	+	0.6	163	ppiB	0	peptidyl-prolyl cis-trans isomerase B	Posttranslational modification, protein turnover, chaperones genes	Cytoplasmic	9.97
4567	0.0199593	2.57884	0.208856	1.95748	0.0688363	0	culture only	all	4567	Histidine ABC transporter, ATP-binding protein HisP (TC 3.A.1.3.1)	hisP	BPSL1030	1200419	1201198	-	0.655	259	hisP	0	histidine transport ATP-binding protein	Amino acid transport and metabolism genes	CytoplasmicMembrane	10
6182	0.0225994	2.55796	0.0512682	2.60566	0.998681	1.00033	both	all	6182	Membrane fusion component of tripartite multidrug resistance system	emrA	BPSL1914	2280830	2282065	+	0.68	411	emrA	0	putative multidrug resistance protein A	Defense mechanisms genes	CytoplasmicMembrane	9.82
184	0.0202535	2.55606	0.065464	2.48904			none	all	184	L-Proline/Glycine betaine transporter ProP	BPSL0248	BPSL0248	257907	259199	+	0.678	430	-	0	putative transporter protein	General function prediction only genes	CytoplasmicMembrane	10
2644	0.000338235	2.55102	0.0172276	2.26357	0.577495	0.441222	both	all	2644	L-arabinose-binding periplasmic protein precursor AraF (TC 3.A.1.2.2)	araF	BPSS1220	1649914	1650915	+	0.699	333	araF	0	L-arabinose-binding periplasmic protein precursor	Carbohydrate transport and metabolism genes	Periplasmic	10
5019	2.55955e-09	2.54226	4.7076e-08	2.5852	0.289933	1.17356	both	all	5019	ATP synthase C chain (EC 3.6.3.14)	atpE	BPSL3401	4039792	4040067	-	0.594	91	atpE	0	ATP synthase subunit C	Energy production and conversion genes	CytoplasmicMembrane	9.82
4023	0.0037484	2.53206	0.0400679	2.29166	0.413642	1.13116	both	all	4023	ATP phosphoribosyltransferase regulatory subunit (EC 2.4.2.17)	hisZ	BPSL1523	1761911	1763059	+	0.709	382	-	0	ATP phosphoribosyltransferase regulatory subunit	Amino acid transport and metabolism genes	Cytoplasmic	9.97
5701	1.62771e-05	2.52673	1.60698e-05	2.77523	0.995116	1.00098	both	all	5701	SSU ribosomal protein S17p (S11e)	rpsQ	BPSL3204	3804043	3804315	-	0.579	90	rpsQ	0	30S ribosomal protein S17	Translation genes	Cytoplasmic	9.26
3405	0.0386841	2.51863	0.381043	1.66375			none	all	3405	Putative cysteine dioxygenase, type I	BPSL1274	BPSL1274	1477083	1477739	-	0.744	218	-	0	hypothetical protein	General function prediction only genes	Cytoplasmic	9.97
6458	2.31895e-08	2.5167	5.40812e-08	2.43428	0.00585981	2.74384	both	all	6458	Polyribonucleotide nucleotidyltransferase (EC 2.7.7.8)	pnp	BPSL1207	1391849	1393990	+	0.659	713	pnp	0	polyribonucleotide nucleotidyltransferase	Translation genes	Cytoplasmic	9.97
5697	1.46666e-06	2.51617	3.49662e-07	2.7534	0.455233	1.19358	both	all	5697	LSU ribosomal protein L22p (L17e)	rplV	BPSL3208	3805747	3806076	-	0.594	109	rplV	0	50S ribosomal protein L22	Translation genes	Cytoplasmic	9.26
777	2.6983e-13	2.51223	1.89632e-10	2.61656	0.137687	1.55337	both	all	777	LSU ribosomal protein L9p	rplI	BPSL1461	1695759	1696211	+	0.631	150	rplI	0	50S ribosomal protein L9	Translation genes	Cytoplasmic	9.97
1314	0.0128446	2.50228	0.795229	0.602863	0.142816	0	culture only	all	1314	DNA polymerase III delta subunit (EC 2.7.7.7)	holA	BPSL2936	3506570	3507658	-	0.731	362	-	0	DNA polymerase III subunit delta	Replication, recombination and repair genes	Unknown
5722	0.0268735	2.48054	0.363211	1.53204	0.320978	#DIV/0!	J774 only	all	5722	UDP-N-acetylglucosamine 1-carboxyvinyltransferase (EC 2.5.1.7)	murA	BPSL3141	3741885	3743234	-	0.704	449	murA	0	UDP-N-acetylglucosamine 1-carboxyvinyltransferase	Cell wall/membrane biogenesis genes	Cytoplasmic	9.97
6184	0.0012105	2.46581	0.00123611	2.73791	0.53048	0	culture only	all	6184	Transcriptional regulator, MarR family	BPSL1912	BPSL1912	2278669	2279166	+	0.661	165	-	0	putative transcriptional regulatory protein	Transcription genes	Cytoplasmic	9.26
2257	5.19332e-05	2.46077	0.000319137	2.4966	0.455566	0	culture only	all	2257	Amino acid transporter	BPSL3078	BPSL3078	3671584	3673185	-	0.654	533	-	0	putative amino-acid permease	Amino acid transport and metabolism genes	CytoplasmicMembrane	10
4198	0.0012078	2.43993	0.00639337	2.53348	0.0314789	2.56175	both	all	4198	Chaperone protein HscA	hscA	BPSL2285	2752735	2754603	-	0.701	622	hscA	0	chaperone protein HscA	Posttranslational modification, protein turnover, chaperones genes	Cytoplasmic	9.97
3900	0.00272892	2.4341	0.0303706	2.17533			none	all	3900	FIG00454557: hypothetical protein	BPSS1428	BPSS1428	1943447	1943662	+	0.657	71	-	0	hypothetical protein	Not in COGs genes	Unknown
1267	0.0174194	2.40462	0.249692	1.7021	0.236679	0	culture only	all	1267	Ferredoxin-dependent glutamate synthase (EC 1.4.7.1)	BPSL2890	BPSL2890	3458195	3459835	+	0.688	546	-	0	putative glutamate synthase	Amino acid transport and metabolism genes	Unknown*
3605	2.91315e-09	2.39378	4.70874e-08	2.44765	0.60693	0	culture only	all	3605	tRNA (Guanine37-N1) -methyltransferase (EC 2.1.1.31)	trmD	BPSL2490	3003644	3004438	-	0.676	264	trmD	0	tRNA (guanine-N(1)-)-methyltransferase	Translation genes	Cytoplasmic	9.97
2834	0.0270023	2.37192	0.519688	1.19809			none	all	2834	N-hydroxyarylamine O-acetyltransferase (EC 2.3.1.118)	BPSS0916	BPSS0916	1210101	1210973	+	0.667	290	-	0	N-hydroxyarylamine O-acetyltransferase	Secondary metabolites biosynthesis, transport and catabolism genes	Cytoplasmic	9.97
4187	0.0396116	2.36492	0.52962	1.25688	0.333481	0	culture only	all	4187	Putative deoxyribonuclease YjjV	BPSL2275	BPSL2275	2741335	2742123	-	0.705	262	-	0	putative TatD related DNase	Replication, recombination and repair genes	Cytoplasmic	9.26
6191	0.0155155	2.35808	0.251192	1.7913	0.0647647	0	culture only	all	6191	ATPase	BPSL1906	BPSL1906	2267610	2268707	-	0.653	365	-	0	hypothetical protein	General function prediction only genes	Cytoplasmic	9.97
2313	0.0260496	2.35716	0.14633	1.95564			none	all	2313	Dienelactone hydrolase and related enzymes	BPSL0368	BPSL0368	397561	398844	-	0.713	427	-	0	subfamily S9C unassigned peptidase	Amino acid transport and metabolism genes	Unknown
6457	9.91251e-10	2.3478	4.90642e-09	2.40774	0.207083	1.34946	both	all	6457	SSU ribosomal protein S15p (S13e)	rpsO	BPSL1206	1391276	1391545	+	0.626	89	rpsO	0	30S ribosomal protein S15	Translation genes	Cytoplasmic	9.26
5705	1.34226e-05	2.34035	2.87587e-05	2.49567	0.0957652	2.52135	both	all	5705	SSU ribosomal protein S14p (S29e) @ SSU ribosomal protein S14p (S29e), zinc-independent	rpsN	BPSL3200	3802177	3802482	-	0.614	101	rpsN	0	30S ribosomal protein S14	Translation genes	Cytoplasmic	9.26
4168	0.00424686	2.3347	0.224372	1.46053			none	all	4168	Metal-dependent hydrolases of the beta-lactamase superfamily I	BPSL2256	BPSL2256	2721619	2722395	-	0.704	258	-	0	hypothetical protein	General function prediction only genes	Cytoplasmic	9.26
1887	0.000146139	2.33242	0.000688653	2.03912	0.0689902	8.53861	both	all	1887	Enoyl-CoA hydratase (EC 4.2.1.17) / 3,2-trans-enoyl-CoA isomerase (EC 5.3.3.8) / 3-hydroxyacyl-CoA dehydrogenase (EC 1.1.1.35)	BPSL0649	BPSL0649	736009	738444	+	0.674	811	-	0	putative 3-hydroxyacyl-CoA dehydrogenase oxidoreductase	Lipid transport and metabolism genes	Cytoplasmic	9.97
2423	7.10298e-07	2.32817	5.51634e-05	2.25227	0.046695	2.21242	both	all	2423	Succinyl-CoA ligase [ADP-forming] alpha chain (EC 6.2.1.5)	sucD	BPSL0780	907685	908566	+	0.645	293	sucD	0	succinyl-CoA synthetase alpha subunit	Energy production and conversion genes	Cytoplasmic	9.97
6150	7.20852e-13	2.31932	5.91378e-10	2.25482	0.115041	1.63582	both	all	6150	LSU ribosomal protein L20p	rplT	BPSL1942	2313383	2313742	-	0.606	119	rplT	0	50S ribosomal protein L20	Translation genes	Cytoplasmic	9.26
5014	1.35411e-06	2.31856	1.5276e-06	2.39387	0.0256499	2.20945	both	all	5014	ATP synthase beta chain (EC 3.6.3.14)	atpD	BPSL3396	4034643	4036037	-	0.627	464	atpD	0	ATP synthase subunit B	Energy production and conversion genes	Cytoplasmic*	9.12
3679	0.00183639	2.30933	0.238038	1.34211	0.635561	0.913802	both	all	3679	3-oxoacyl-[acyl-carrier protein] reductase (EC 1.1.1.100)	fabG	BPSL2440	2945350	2946099	-	0.677	249	fabG	0	3-ketoacyl-(acyl-carrier-protein) reductase	General function prediction only genes	Cytoplasmic	9.97
5699	5.33912e-07	2.30261	8.04093e-08	2.64352	0.488022	1.13988	both	all	5699	LSU ribosomal protein L16p (L10e)	rplP	BPSL3206	3804516	3804932	-	0.612	138	rplP	0	50S ribosomal protein L16	Translation genes	Cytoplasmic	9.97
5061	1.94207e-10	2.29625	4.36489e-06	1.86569	0.744389	1.2253	both	all	5061	DNA-binding protein HU	hupA	BPSL0004	5488	5766	+	0.62	92	hupA	0	DNA-binding protein HU-alpha	Replication, recombination and repair genes	Cytoplasmic	9.26
404	1.66205e-06	2.29459	2.44001e-06	2.37217	0.0673413	0.58807	both	all	404	LSU ribosomal protein L11p (L12e)	rplK	BPSL3225	3826850	3827281	-	0.618	143	rplK	0	50S ribosomal protein L11	Translation genes	Cytoplasmic	9.26
1025	0.036349	2.29275	0.07805	2.37459	0.578826	0.796646	both	all	1025	Exodeoxyribonuclease III (EC 3.1.11.2)	BPSL0191	BPSL0191	197596	198366	+	0.625	256	-	0	endonuclease/exonuclease/phosphatase family protein	Replication, recombination and repair genes	Cytoplasmic	9.97
1933	9.39231e-05	2.28919	0.00199179	2.09843	0.0378789	1.67709	both	all	1933	Putative diheme cytochrome c-553	BPSL0696	BPSL0696	793249	794547	-	0.661	432	-	0	putative periplasmic cytochrome c containing protein	Energy production and conversion genes	CytoplasmicMembrane	9.97
6476	0.0404248	2.28747	0.0707827	2.36827	0.140451	0	culture only	all	6476	Probable transmembrane protein	BPSL1225	BPSL1225	1411672	1411977	+	0.611	101	-	0	hypothetical protein	Not in COGs genes	CytoplasmicMembrane	10
3680	6.76002e-10	2.28601	5.44567e-08	2.25443	0.00457348	3.02907	both	all	3680	Acyl carrier protein	acpP	BPSL2439	2944967	2945206	-	0.579	79	acpP	0	acyl carrier protein	Secondary metabolites biosynthesis, transport and catabolism genes	Cytoplasmic	9.97
4325	0.0064084	2.28401	0.0815365	1.92166	0.607894	0.563384	both	all	4325	Cytochrome oxidase biogenesis protein Sco1/SenC/PrrC, putative copper metallochaperone	BPSL0463	BPSL0463	500563	501180	+	0.675	205	-	0	probable lipoprotein	General function prediction only genes	Unknown
5710	0.0016468	2.27436	0.00512032	2.34603	0.66128	0.860197	both	all	5710	LSU ribosomal protein L30p (L7e)	rpmD	BPSL3195	3800108	3800290	-	0.601	60	rpmD	0	50S ribosomal protein L30	Translation genes	Cytoplasmic	9.26
4024	0.0431035	2.25981	0.0358476	2.59256			none	all	4024	Putative inner membrane protein YjeT (clustered with HflC)	BPSL1522	BPSL1522	1761608	1761799	+	0.62	63	-	0	hypothetical protein	Function unknown genes	CytoplasmicMembrane	9.82
1538	7.05444e-09	2.24998	2.54813e-06	2.47781	0.843386	1.08325	both	all	1538	LSU ribosomal protein L33p @ LSU ribosomal protein L33p, zinc-independent	rpmG	BPSL0915	1069217	1069384	-	0.536	55	rpmG	0	50S ribosomal protein L33	Translation genes	Cytoplasmic	9.26
4166	4.46267e-05	2.23899	0.000563988	2.09362	0.0827329	0	culture only	all	4166	FIG002776: hypothetical protein	BPSL2255A	BPSL2255A	2719729	2720892	+	0.66	387	-	0	hypothetical protein	Function unknown genes	Cytoplasmic	9.97
5711	8.23263e-07	2.22137	1.53966e-06	2.41466	0.96243	1.02104	both	all	5711	LSU ribosomal protein L15p (L27Ae)	rplO	BPSL3194	3799645	3800079	-	0.641	144	rplO	0	50S ribosomal protein L15	Translation genes	Cytoplasmic	9.97
5033	0.00540017	2.21481	0.212118	1.47155			none	all	5033	hypothetical protein	BPSL3413	BPSL3413	4053013	4054248	-	0.697	411	-	0	hypothetical protein	Amino acid transport and metabolism genes	Unknown
39	3.14403e-05	2.19739	0.00715735	1.79456	0.0726302	0.598704	both	all	39	Inner membrane protein translocase component YidC, long form	BPSL0078	BPSL0078	88374	90050	+	0.642	558	-	0	putative inner membrane protein translocase component YidC	Intracellular trafficking and secretion genes	CytoplasmicMembrane	10
5707	1.35055e-06	2.19035	1.03556e-09	2.649	0.639009	0.882094	both	all	5707	LSU ribosomal protein L6p (L9e)	rplF	BPSL3198	3801216	3801746	-	0.623	176	rplF	0	50S ribosomal protein L6	Translation genes	Cytoplasmic	9.26
832	0.000189882	2.1832	0.432243	0.813748	0.372654	0.731112	both	all	832	5,10-methylenetetrahydrofolate reductase (EC 1.5.1.20)	no homolog											Cytoplasmic	9.97
312	0.00630077	2.17867	0.227388	1.39623	0.705131	0.894569	both	all	312	Glucosamine--fructose-6-phosphate aminotransferase [isomerizing] (EC 2.6.1.16)	glmS1	BPSL0312	331614	333446	-	0.677	610	glmS1	0	D-fructose-6-phosphate amidotransferase	Cell wall/membrane biogenesis genes	Cytoplasmic	9.97
27	0.0309642	2.16737	0.615243	0.998891	0.304565	0.605314	both	all	27	Type III restriction-modification system methylation subunit (EC 2.1.1.72)	BPSL0042	BPSL0042	42169	44181	+	0.684	670	-	0	type III restriction-modification system methylase	Replication, recombination and repair genes	Cytoplasmic	8.96
5712	0.000117954	2.1637	NA	2.40868	0.0601132	0	culture only	all	5712	Preprotein translocase secY subunit (TC 3.A.5.1.1)	secY	BPSL3193	3798254	3799618	-	0.608	454	secY	0	preprotein translocase SecY	Intracellular trafficking and secretion genes	CytoplasmicMembrane	10
6447	0.0163354	2.15372	0.00601789	2.40899	0.891913	1.01893	both	all	6447	Acetolactate synthase small subunit (EC 2.2.1.6)	ilvH	BPSL1197	1381038	1381529	+	0.608	163	ilvH	0	acetolactate synthase III small subunit	Amino acid transport and metabolism genes	Cytoplasmic	9.97
405	5.17556e-05	2.14387	5.36604e-05	2.26834	0.0578817	1.96619	both	all	405	LSU ribosomal protein L1p (L10Ae)	rplA	BPSL3224	3826151	3826849	-	0.652	232	rplA	0	50S ribosomal protein L1	Translation genes	Cytoplasmic	9.26
4266	0.0117017	2.13408	0.0820986	1.87931	0.0449756	0	culture only	all	4266	LptA, protein essential for LPS transport across the periplasm	BPSL0535	BPSL0535	587473	588138	-	0.698	221	-	0	OstA-like protein	Function unknown genes	Unknown
6469	0.00130474	2.12538	0.000994347	2.45576	0.935503	1.13788	both	all	6469	NADH-ubiquinone oxidoreductase chain H (EC 1.6.5.3)	nuoH	BPSL1218	1403954	1405018	+	0.636	354	nuoH	0	NADH dehydrogenase subunit H	Energy production and conversion genes	CytoplasmicMembrane	10
699	0.0309642	2.12146	0.0860423	2.09414			none	all	699	Probable inner membrane transmembrane protein	BPSL1490	BPSL1490	1727666	1729504	-	0.697	612	-	0	hypothetical protein	Cell wall/membrane biogenesis genes	CytoplasmicMembrane	10
26	0.0336987	2.11192	0.0728077	2.18776	0.755672	0	culture only	all	26	Type III restriction-modification system restriction subunit (EC 3.1.21.5)	BPSL0043	BPSL0043	44222	47251	+	0.681	1009	-	0	type III restriction system endonuclease	Defense mechanisms genes	Cytoplasmic	8.96
5696	0.000441359	2.09806	4.91955e-05	2.74407	0.93908	1.02387	both	all	5696	SSU ribosomal protein S19p (S15e)	rpsS	BPSL3209	3806089	3806364	-	0.565	91	rpsS	0	30S ribosomal protein S19	Translation genes	Cytoplasmic	9.26
5015	0.000140211	2.09624	0.000184413	2.10696	0.115537	1.75342	both	all	5015	ATP synthase gamma chain (EC 3.6.3.14)	atpG	BPSS1945	2632318	2633166	-	0.735	282	atpG	0	ATP synthase gamma chain	Energy production and conversion genes	Cytoplasmic*	9.12
6189	0.00240364	2.08956	0.0186247	2.01624	0.096442	1.84237	both	all	6189	Dihydrolipoamide succinyltransferase component (E2) of 2-oxoglutarate dehydrogenase complex (EC 2.3.1.61)	sucB	BPSL1908	2270344	2271621	-	0.682	425	sucB	0	dihydrolipoamide acetyltransferase	Energy production and conversion genes	Cytoplasmic	9.97
1243	0.0386453	2.08246	0.220537	1.69918	0.191062	0	culture only	all	1243	Protein-export membrane protein SecD (TC 3.A.5.1.1)	secD	BPSL2871	3435478	3437502	+	0.687	674	secD	0	protein export protein SecD	Intracellular trafficking and secretion genes	CytoplasmicMembrane	10
1559	1.74331e-07	2.05449	1.291e-05	1.72181	0.611473	0.906537	both	all	1559	Isocitrate dehydrogenase [NADP] (EC 1.1.1.42)	icd	BPSL0896	1044191	1045450	+	0.621	419	icd	0	isocitrate dehydrogenase	Energy production and conversion genes	Unknown*
3409	0.000422339	2.05071	0.0234176	1.73023	0.025023	1.6869	both	all	3409	Ferric iron ABC transporter, iron-binding protein	BPSL1278	BPSL1278	1480968	1482023	-	0.692	351	-	0	putative ABC transport system, iron-binding exported protein	Inorganic ion transport and metabolism genes	Periplasmic	9.76
697	9.72727e-10	2.04008	6.46689e-06	2.15093	0.0969415	1.33603	both	all	697	LSU ribosomal protein L31p @ LSU ribosomal protein L31p, zinc-independent	rpmE2	BPSL1491	1729638	1729901	-	0.564	87	-	0	50S ribosomal protein L31	Translation genes	Cytoplasmic	9.26
5708	0.00017053	2.03558	0.00127877	2.08855	0.565559	1.16543	both	all	5708	LSU ribosomal protein L18p (L5e)	rplR	BPSL3197	3800838	3801203	-	0.656	121	rplR	0	50S ribosomal protein L18	Translation genes	Cytoplasmic	9.97
4599	0.0013562	2.02928	0.0433388	1.71835	0.0377107	1.76094	both	all	4599	Phosphoribosylamine--glycine ligase (EC 6.3.4.13)	purD	BPSL1164	1342594	1343871	-	0.682	425	purD	0	phosphoribosylamine--glycine ligase	Nucleotide transport and metabolism genes	Cytoplasmic	9.97
6475	0.000758538	2.02723	0.00374257	2.00997	0.0439892	0	culture only	all	6475	NADH-ubiquinone oxidoreductase chain N (EC 1.6.5.3)	nuoN	BPSL1224	1410200	1411672	+	0.657	490	nuoN	0	NADH dehydrogenase subunit N	Energy production and conversion genes	CytoplasmicMembrane	10
2517	0.00911602	2.02198	0.0887455	1.72073	0.031608	0	culture only	all	2517	Organic hydroperoxide resistance protein	ohr	BPSS1782	2441494	2441913	+	0.664	139	ohr	0	organic hydroperoxide resistance protein	Posttranslational modification, protein turnover, chaperones genes	Cytoplasmic	9.26
4047	0.046573	2.01744	0.202364	1.6705	0.461276	0	culture only	all	4047	Recombination protein RecR	recR	BPSL1500	1738571	1739179	+	0.69	202	recR	0	recombination protein RecR	Replication, recombination and repair genes	Cytoplasmic	9.97
5017	0.0089464	2.01243	0.0218348	1.96148	0.00704619	4.0068	both	all	5017	ATP synthase delta chain (EC 3.6.3.14)	atpH	BPSL3399	4038652	4039191	-	0.67	179	atpH	0	ATP synthase subunit D	Energy production and conversion genes	Cytoplasmic	9.26
3752	9.33465e-06	2.00649	0.00174898	1.77126	0.0473359	1.92281	both	all	3752	Lysine-arginine-ornithine-binding periplasmic protein precursor (TC 3.A.1.3.1)	BPSL2383	BPSL2383	2878543	2879337	-	0.653	264	-	0	putative histidine-binding periplasmic protein precursor	Amino acid transport and metabolism genes	Periplasmic	10
2034	0.00508154	1.99744	0.0201802	2.02457	0.085945	0	culture only	all	2034	Glutaminase (EC 3.5.1.2)	glsA	BPSS0628	857404	858318	-	0.669	304	glsA	0	glutaminase	Amino acid transport and metabolism genes	Cytoplasmic	9.26
4618	0.00198687	1.96972	0.0244811	1.77068	0.183304	1.34436	both	all	4618	Arginine decarboxylase (EC 4.1.1.19)	BPSL1003	BPSL1003	1166038	1168317	+	0.65	759	-	0	putative ornithine decarboxylase	Amino acid transport and metabolism genes	Cytoplasmic	9.97
5016	1.30804e-05	1.96553	1.08078e-05	2.04733	0.00677108	2.33614	both	all	5016	ATP synthase alpha chain (EC 3.6.3.14)	atpA	BPSL3398	4037064	4038605	-	0.639	513	atpA	0	ATP synthase subunit A	Energy production and conversion genes	Cytoplasmic	9.97
5695	0.000116284	1.96439	4.39239e-05	2.06923	0.167365	1.40464	both	all	5695	LSU ribosomal protein L2p (L8e)	rplB	BPSL3210	3806375	3807202	-	0.663	275	rplB	0	50S ribosomal protein L2	Translation genes	Cytoplasmic	9.97
5698	0.000252386	1.96413	0.000155587	2.06555	0.15866	1.30947	both	all	5698	SSU ribosomal protein S3p (S3e)	rpsC	BPSL3207	3804935	3805735	-	0.631	266	rpsC	0	30S ribosomal protein S3	Translation genes	Cytoplasmic	9.97
2256	4.44235e-10	1.96261	0.000151188	1.55544	0.00722861	8.90219	both	all	2256	Cold shock protein CspG	cspD	BPSL3079	3673619	3673822	+	0.569	67	cspD	0	cold shock-like protein CspD	Transcription genes	Cytoplasmic	9.26
759	0.000975965	1.93881	0.0303838	1.62974	0.0650095	1.36784	both	all	759	Threonine synthase (EC 4.2.3.1)	thrC	BPSL1478	1714686	1716137	+	0.671	483	thrC	0	threonine synthase	Amino acid transport and metabolism genes	Cytoplasmic	9.97
6474	0.0025587	1.9345	0.000199141	2.49643			none	all	6474	NADH-ubiquinone oxidoreductase chain M (EC 1.6.5.3)	nuoM	BPSL1223	1408685	1410175	+	0.628	496	nuoM	0	NADH dehydrogenase subunit M	Energy production and conversion genes	CytoplasmicMembrane	10
5812	0.00408553	1.92901	0.0677469	1.12119	0.0500217	#DIV/0!	J774 only	all	5812	Outer membrane protein W precursor	BPSL3161	BPSL3161	3765568	3766299	+	0.624	243	-	0	putative outer membrane protein	Cell wall/membrane biogenesis genes	OuterMembrane	9.93
778	1.42654e-06	1.9176	1.80645e-06	2.25899	0.0907987	0.433077	both	all	778	SSU ribosomal protein S18p @ SSU ribosomal protein S18p, zinc-independent	rpsR	BPSL1460	1695456	1695731	+	0.601	91	rpsR	0	30S ribosomal protein S18	Translation genes	Cytoplasmic	9.26
3337	0.0257201	1.90741	0.571854	0.751569	0.488094	1.58712	both	all	3337	D-3-phosphoglycerate dehydrogenase (EC 1.1.1.95)	serA	BPSL1250	1442504	1443778	+	0.664	424	serA	0	D-3-phosphoglycerate dehydrogenase	Coenzyme transport and metabolism genes	Cytoplasmic	9.97
1784	8.14322e-05	1.9007	0.00147583	1.65434	0.354283	0.717346	both	all	1784	histone-like protein	BPSS1680	BPSS1680	2309027	2309449	-	0.657	140	-	0	histone-like protein	Not in COGs genes	Unknown
1288	1.45928e-06	1.89979	5.27695e-05	1.87708	0.103335	1.75303	both	all	1288	SSU ribosomal protein S9p (S16e)	rpsI	BPSL2910	3479344	3479736	-	0.634	130	rpsI	0	30S ribosomal protein S9	Translation genes	Cytoplasmic	9.26
5709	0.000397621	1.88771	0.00016433	2.10105	0.582768	1.1239	both	all	5709	SSU ribosomal protein S5p (S2e)	rpsE	BPSL3196	3800306	3800824	-	0.646	172	rpsE	0	30S ribosomal protein S5	Translation genes	Cytoplasmic	9.97
6194	0.00767404	1.88734	0.0924006	1.21553	0.0333479	#DIV/0!	J774 only	all	6194	Uncharacterized protein conserved in bacteria	BPSL1904	BPSL1904	2266285	2266767	+	0.634	160	-	0	hypothetical protein	Function unknown genes	Unknown
4248	0.016377	1.88636	0.0727515	1.74585	0.74536	1.08778	both	all	4248	Peptidyl-prolyl cis-trans isomerase PpiA precursor (EC 5.2.1.8)	ppiA	BPSL2245	2707966	2708541	+	0.646	191	ppiA	0	peptidyl-prolyl cis-trans isomerase A precursor	Posttranslational modification, protein turnover, chaperones genes	Periplasmic	9.76
412	1.25643e-07	1.88552	3.60013e-07	2.03264	0.0510463	1.84215	both	all	412	SSU ribosomal protein S7p (S5e)	rpsG	BPSL3217	3812903	3813373	-	0.601	156	rpsG	0	30S ribosomal protein S7	Translation genes	Cytoplasmic	9.26
773	0.0104999	1.87937	0.0122413	2.02227			none	all	773	Probable low-affinity inorganic phosphate transporter	BPSL1464	BPSL1464	1698513	1699523	+	0.656	336	-	0	putative integral membrane transport protein	Inorganic ion transport and metabolism genes	CytoplasmicMembrane	10
2424	4.5324e-06	1.8687	2.21039e-05	2.09625	0.0138813	2.32129	both	all	2424	Succinyl-CoA ligase [ADP-forming] beta chain (EC 6.2.1.5)	sucC	BPSL0779	906374	907540	+	0.631	388	sucC	0	succinyl-CoA synthetase subunit beta	Energy production and conversion genes	Cytoplasmic	8.96
6451	7.64441e-07	1.86758	2.80794e-07	2.24673	0.01159	2.21828	both	all	6451	2-isopropylmalate synthase (EC 2.3.3.13)	leuA	BPSL1201	1384648	1386195	+	0.648	515	leuA	0	2-isopropylmalate synthase	Amino acid transport and metabolism genes	Cytoplasmic	9.97
5694	0.000169728	1.86407	7.2525e-05	2.08296	0.166943	0.766762	both	all	5694	LSU ribosomal protein L23p (L23Ae)	rplW	BPSL3211	3807205	3807519	-	0.562	104	rplW	0	50S ribosomal protein L23	Translation genes	Cytoplasmic	9.97
6453	0.0104339	1.86295	0.0244872	1.95975	0.0322192	17.8481	both	all	6453	Carbonic anhydrase (EC 4.2.1.1)	BPSL1203	BPSL1203	1387935	1388570	-	0.717	211	-	0	putative carbonic anhydrase	Inorganic ion transport and metabolism genes	Cytoplasmic	9.97
5018	0.000124421	1.86166	0.00174898	1.65122	0.189655	1.19473	both	all	5018	ATP synthase B chain (EC 3.6.3.14)	atpF	BPSL3400	4039194	4039634	-	0.644	146	atpF	0	ATP synthase subunit B	Energy production and conversion genes	CytoplasmicMembrane	9.82
159	0.0341199	1.86073	0.0278912	2.12767	0.010805	5.1098	both	all	159	Squalene--hopene cyclase (EC 5.4.99.17)	shc	BPSS2339	3154080	3156053	-	0.696	657	shc	0	squalene--hopene cyclase	Lipid transport and metabolism genes	CytoplasmicMembrane	10
6288	0.00940618	1.85399	0.249683	1.22369	0.00125445	2.21086	both	all	6288	Fumarate hydratase class I, aerobic (EC 4.2.1.2)	BPSS0372	BPSS0372	510761	512296	-	0.66	511	-	0	fumarate hydratase	Energy production and conversion genes	Cytoplasmic	9.97
363	0.046573	1.85387	0.124009	1.81246	0.00516801	0	culture only	all	363	Leucine-responsive regulatory protein, regulator for leucine (or lrp) regulon and high-affinity branched-chain amino acid transport system	BPSL0849	BPSL0849	988476	988979	+	0.651	167	-	0	AsnC family transcriptional regulator	Transcription genes	Cytoplasmic	9.97
6147	0.000579094	1.85327	0.00628547	1.78239	0.0217533	0	culture only	all	6147	Protein involved in catabolism of external DNA	BPSS0352	BPSS0352	492322	493167	-	0.599	281	-	0	hypothetical protein	General function prediction only genes	Cytoplasmic	8.96
2601	0.000264181	1.84881	2.62682e-05	2.29738			none	all	2601	Transport ATP-binding protein CydCD	BPSS1862	BPSS1862	2528589	2530598	+	0.709	669	-	0	ABC transport system, ATP-binding protein	Defense mechanisms genes	CytoplasmicMembrane	10
5718	1.98069e-05	1.84325	5.09451e-05	1.86936	0.142534	1.41436	both	all	5718	DNA-directed RNA polymerase alpha subunit (EC 2.7.7.6)	rpoA	BPSL3187	3795181	3796158	-	0.627	325	rpoA	0	DNA-directed RNA polymerase alpha subunit	Transcription genes	Cytoplasmic	9.97
6162	9.16064e-06	1.83983	0.000168561	1.79582	0.121529	0	culture only	all	6162	DNA-binding protein H-NS	BPSL1930	BPSL1930	2298377	2298634	+	0.597	85	-	0	hypothetical protein	Not in COGs genes	Unknown
6190	2.50037e-05	1.83541	0.000602617	1.82223	0.0796951	1.37672	both	all	6190	Dihydrolipoamide dehydrogenase of 2-oxoglutarate dehydrogenase (EC 1.8.1.4)	odhL	BPSL1907	2268814	2270244	-	0.656	476	odhL	0	dihydrolipoamide dehydrogenase	Energy production and conversion genes	Cytoplasmic	9.97
4169	0.00976575	1.83401	0.0575779	1.68181	0.00417355	3.71559	both	all	4169	FIG002207: Probable transmembrane protein	BPSL2257	BPSL2257	2722400	2723542	-	0.682	380	-	0	putative lipoprotein	Cell wall/membrane biogenesis genes	Unknown
6149	1.68047e-06	1.82744	1.06597e-05	1.98046	0.322601	1.5501	both	all	6149	LSU ribosomal protein L35p	rpmI	BPSL1943	2313773	2313970	-	0.596	65	rpmI	0	50S ribosomal protein L35	Translation genes	Cytoplasmic	9.26
2294	0.000155071	1.82716	0.00241794	1.63141			none	all	2294	hypothetical protein	BPSL0384	BPSL0384	416139	416462	+	0.645	107	-	0	hypothetical protein	Translation genes	Unknown
4507	0.0146516	1.82542	0.223791	1.30222	0.101535	0.694449	both	all	4507	Topoisomerase IV subunit A (EC 5.99.1.-)	parC	BPSL1070	1237506	1239824	+	0.69	772	parC	0	DNA topoisomerase IV subunit A	Replication, recombination and repair genes	Cytoplasmic*	9.12
3020	0.0338253	1.82354	0.485685	0.981964	0.860689	0.947578	both	all	3020	FIG00456302: hypothetical protein	BPSS2308	BPSS2308	3110107	3110430	+	0.67	107	-	0	hypothetical protein	Not in COGs genes	Unknown
1239	0.042096	1.80369	0.250765	1.44728	0.908485	1.03483	both	all	1239	Small-conductance mechanosensitive channel	BPSL2812	BPSL2812	3362840	3363712	+	0.65	290	-	0	hypothetical protein	Cell wall/membrane biogenesis genes	CytoplasmicMembrane	10
3101	0.00739092	1.79611	0.117742	1.4411	0.321521	0	culture only	all	3101	Transporter	BPSL1847	BPSL1847	2199911	2200972	-	0.715	353	-	0	hypothetical protein	General function prediction only genes	CytoplasmicMembrane	10
5713	0.0239944	1.79395	0.00376689	2.29809	0.142915	0	culture only	all	5713	Translation initiation factor 1	infA	BPSL3192	3798026	3798244	-	0.534	72	infA	0	translation initiation factor IF-1	Translation genes	Cytoplasmic	9.97
6448	0.00356819	1.79322	0.0218871	1.62356	0.0035638	2.34191	both	all	6448	Ketol-acid reductoisomerase (EC 1.1.1.86)	ilvC	BPSL1198	1381612	1382628	+	0.655	338	ilvC	0	ketol-acid reductoisomerase	Coenzyme transport and metabolism genes	Cytoplasmic	9.97
716	0.00328299	1.79297	0.249058	1.01751	0.00453189	1.5321	both	all	716	Phosphoribosylformylglycinamidine synthase, synthetase subunit (EC 6.3.5.3) / Phosphoribosylformylglycinamidine synthase, glutamine amidotransferase subunit (EC 6.3.5.3)	purL	BPSL1416	1649862	1653932	+	0.703	1356	purL	0	phosphoribosylformylglycinamidine synthase	Nucleotide transport and metabolism genes	Cytoplasmic	9.97
793	0.0196548	1.78581	0.0884256	1.66732	0.280382	1.34028	both	all	793	L-asparaginase (EC 3.5.1.1)	ansB	BPSL1448	1683714	1684757	+	0.72	347	ansB	0	L-asparaginase II precursor	Amino acid transport and metabolism genes	Cytoplasmic	9.26
4633	0.0257521	1.78525	0.299871	1.21545	0.127182	0.196198	both	all	4633	Pantoate--beta-alanine ligase (EC 6.3.2.1)	panC	BPSL0991	1148576	1149415	-	0.683	279	panC	0	pantoate--beta-alanine ligase	Coenzyme transport and metabolism genes	Cytoplasmic	9.97
4025	0.00192759	1.77392	0.0175249	1.6189	0.0273719	0.0692121	both	all	4025	HflK protein	BPSL1520	BPSL1520	1759318	1760667	+	0.699	449	-	0	hypothetical protein	Posttranslational modification, protein turnover, chaperones genes	Unknown
714	0.000631309	1.7733	0.00104662	1.93863	0.962665	1.01846	both	all	714	Peptidyl-prolyl cis-trans isomerase (EC 5.2.1.8)	BPSL1418	BPSL1418	1654568	1655347	-	0.641	259	-	0	putative exported isomerase	Posttranslational modification, protein turnover, chaperones genes	Periplasmic	9.76
106	0.00018874	1.75869	0.00818873	1.52557	0.614064	1.22246	both	all	106	Molybdenum cofactor biosynthesis protein MoaA	BPSS2169	BPSS2169	2933349	2934509	+	0.635	386	-	0	MoaA/NifB/PqqE family protein	General function prediction only genes	Cytoplasmic	9.97
5637	0.0224866	1.7557	0.177934	1.44379			none	all	5637	LysR family regulatory protein CidR	BPSL0023	BPSL0023	25088	26011	-	0.706	307	-	0	LysR family transcription regulatory protein	Transcription genes	Cytoplasmic	9.97
768	0.0144152	1.73703	0.186714	1.36375	0.318588	0	culture only	all	768	Polymyxin resistance protein PmrJ, predicted deacetylase	BPSL1468	BPSL1468	1703888	1704784	-	0.693	298	-	0	hypothetical protein	Carbohydrate transport and metabolism genes	Cytoplasmic	9.97
947	0.000134719	1.72837	0.0198579	1.36285	0.0106029	1.7555	both	all	947	Carbamoyl-phosphate synthase large chain (EC 6.3.5.5)	carB	BPSL1351	1577195	1580449	+	0.665	1084	carB	0	carbamoyl-phosphate synthase large subunit	Nucleotide transport and metabolism genes	Unknown*
1244	0.0219695	1.71837	0.0900678	1.59657	0.270413	0.296337	both	all	1244	Protein-export membrane protein SecF (TC 3.A.5.1.1)	secF	BPSL2872	3437518	3438468	+	0.634	316	secF	0	protein export protein SecF	Intracellular trafficking and secretion genes	CytoplasmicMembrane	10
5706	0.000166701	1.71709	0.000219413	1.84229	0.153806	1.52284	both	all	5706	SSU ribosomal protein S8p (S15Ae)	rpsH	BPSL3199	3801767	3802162	-	0.624	131	rpsH	0	30S ribosomal protein S8	Translation genes	Cytoplasmic	9.97
5693	2.55677e-05	1.69544	2.58123e-06	1.90991	0.0610333	1.67293	both	all	5693	LSU ribosomal protein L4p (L1e)	rplD	BPSL3212	3807516	3808136	-	0.61	206	rplD	0	50S ribosomal protein L4	Translation genes	Cytoplasmic	9.97
1386	5.18523e-07	1.68321	5.67037e-08	1.97629	0.000156823	0.672327	both	all	1386	LSU ribosomal protein L27p	rpmA	BPSL3004	3581489	3581752	-	0.655	87	rpmA	0	50S ribosomal protein L27	Translation genes	Cytoplasmic	9.26
2121	0.0301505	1.67706	0.125674	1.47691	0.131194	1.70088	both	all	2121	UDP-3-O-[3-hydroxymyristoyl] glucosamine N-acyltransferase (EC 2.3.1.-)	lpxD	BPSL2149	2578548	2579633	-	0.709	361	lpxD	0	UDP-3-O-[3-hydroxymyristoyl] glucosamine N-acyltransferase	Cell wall/membrane biogenesis genes	Cytoplasmic	9.26
4497	0.0327173	1.67207	0.157684	1.50126	0.154852	1.19647	both	all	4497	Translation initiation inhibitor	BPSL1082	BPSL1082	1253042	1253509	-	0.65	155	-	0	hypothetical protein	Translation genes	Cytoplasmic	8.96
6450	0.0085378	1.67153	0.0534821	1.5592	0.452435	2.19407	both	all	6450	CDP-diacylglycerol--serine O-phosphatidyltransferase (EC 2.7.8.8)	BPSL1200	BPSL1200	1383417	1384289	+	0.693	290	-	0	putative phosphatidyltransferase	Lipid transport and metabolism genes	CytoplasmicMembrane	10
3056	0.00247317	1.66087	0.164237	1.0926	0.00663849	0	culture only	all	3056	Sodium:dicarboxylate symporter precursor	BPSL1851	BPSL1851	2204941	2206248	+	0.655	435	-	0	putative membrane attached sodium:dicarboxylate symporter family protein	Energy production and conversion genes	CytoplasmicMembrane	10
4032	0.0138732	1.65253	0.0483902	1.55603	0.179374	1.50244	both	all	4032	Histidyl-tRNA synthetase (EC 6.1.1.21)	hisS	BPSL1514	1752838	1754178	+	0.659	446	hisS	0	histidyl-tRNA synthetase	Translation genes	Cytoplasmic	10
1799	0.00596098	1.64295	0.145411	1.20277	0.000916502	1.98387	both	all	1799	Amidophosphoribosyltransferase (EC 2.4.2.14)	purF	BPSS1692	2326228	2327763	-	0.654	511	purF	0	amidophosphoribosyltransferase	Nucleotide transport and metabolism genes	Cytoplasmic	9.97
6473	0.000872541	1.64215	0.000111346	2.03908	0.979613	0.988224	both	all	6473	NADH-ubiquinone oxidoreductase chain L (EC 1.6.5.3)	nuoL	BPSL1222	1406630	1408669	+	0.637	679	nuoL	0	NADH dehydrogenase subunit L	Inorganic ion transport and metabolism genes	CytoplasmicMembrane	10
6052	0.00327403	1.63668	0.0057556	1.86667	0.066682	4.04171	both	all	6052	4-hydroxyphenylpyruvate dioxygenase (EC 1.13.11.27)	BPSL3239	BPSL3239	3845771	3846868	+	0.631	365	-	0	4-hydroxyphenylpyruvate dioxygenase	General function prediction only genes	Cytoplasmic	9.97
2293	0.00963258	1.63249	0.0753719	1.41705	0.783955	0.844114	both	all	2293	5-methyltetrahydrofolate--homocysteine methyltransferase (EC 2.1.1.13)	metH1	BPSL0385	416706	419408	-	0.658	900	metH1	0	putative 5-methyltetrahydrofolate--homocysteine methyltransferase	Amino acid transport and metabolism genes	Cytoplasmic	9.97
1544	0.0252459	1.62445	0.32935	1.07933	0.100317	0	culture only	all	1544	Protein involved in stability of MscS mechanosensitive channel	BPSL0910	BPSL0910	1062324	1063676	+	0.707	450	-	0	putative mechanosensitive ion channel protein	Cell wall/membrane biogenesis genes	CytoplasmicMembrane	10
4576	7.50917e-05	1.62118	0.0145313	1.29894	0.457898	1.54217	both	all	4576	Inorganic pyrophosphatase (EC 3.6.1.1)	ppa	BPSL1021	1190916	1191443	+	0.633	175	ppa	0	inorganic pyrophosphatase	Energy production and conversion genes	Cytoplasmic	9.97
707	0.00937035	1.60998	0.00648619	1.74375	0.441358	1.20996	both	all	707	Enoyl-CoA hydratase (EC 4.2.1.17) / Delta(3)-cis-delta(2)-trans-enoyl-CoA isomerase (EC 5.3.3.8) / 3-hydroxyacyl-CoA dehydrogenase (EC 1.1.1.35) / 3-hydroxybutyryl-CoA epimerase (EC 5.1.2.3)	BPSL1424	BPSL1424	1660379	1662463	+	0.694	694	-	0	putative fatty acid degradation protein (possibly trifunctional)	Lipid transport and metabolism genes	Cytoplasmic	9.97
5704	0.000152459	1.60638	3.05888e-05	1.8398	0.582182	1.08024	both	all	5704	LSU ribosomal protein L5p (L11e)	rplE	BPSL3201	3802490	3803029	-	0.587	179	rplE	0	50S ribosomal protein L5	Translation genes	Cytoplasmic	9.97
1539	0.0414853	1.5999	0.243216	1.27718	0.508483	0.460549	both	all	1539	L-aspartate oxidase (EC 1.4.3.16)	nadB	BPSL0914	1067448	1069094	-	0.676	548	nadB	0	L-aspartate oxidase	Coenzyme transport and metabolism genes	Cytoplasmic	9.97
4030	0.0018677	1.59567	0.302358	0.815054	0.345824	1.25527	both	all	4030	Outer membrane protein YfgL, lipoprotein component of the protein assembly complex (forms a complex with YaeT, YfiO, and NlpB)	BPSL1516	BPSL1516	1754905	1756050	+	0.691	381	-	0	hypothetical protein	Function unknown genes	Unknown*
1537	4.02449e-06	1.57796	5.66598e-06	1.86891	0.028585	1.35463	both	all	1537	LSU ribosomal protein L28p	rpmB	BPSL0916	1069402	1069635	-	0.607	77	rpmB	0	50S ribosomal protein L28	Translation genes	Cytoplasmic	9.26
4125	0.00264462	1.5718	0.0853473	1.09826	0.0379793	1.87772	both	all	4125	Dipeptide-binding ABC transporter, periplasmic substrate-binding component (TC 3.A.1.5.2)	dppA	BPSL0249	259630	261258	+	0.628	542	dppA	0	putative periplasmic dipeptide transport protein	Amino acid transport and metabolism genes	Periplasmic	10
4337	0.0182857	1.56559	0.217415	1.13732			none	all	4337	Probable transmembrane protein	BPSL0452	BPSL0452	490758	491273	+	0.663	171	-	0	hypothetical protein	Function unknown genes	CytoplasmicMembrane	9.82
1902	0.0101413	1.56307	0.0074634	1.88117	0.17822	1.40821	both	all	1902	Lactoylglutathione lyase (EC 4.4.1.5)	gloA	BPSL0663	754617	755006	+	0.618	129	gloA	0	lactoylglutathione lyase	Amino acid transport and metabolism genes	Cytoplasmic	9.97
6040	0.00207751	1.56228	0.0924299	1.14245	0.0419947	0.341662	both	all	6040	RND efflux system, inner membrane transporter CmeB	bpeB	BPSL0815	944167	947367	+	0.653	1066	bpeB	0	putative RND family acriflavine resistance protein	Defense mechanisms genes	CytoplasmicMembrane	10
4580	0.0433043	1.54637	0.380305	0.996675	0.485424	0.623559	both	all	4580	Homolog of E. coli HemY protein	BPSL1017	BPSL1017	1185764	1186954	+	0.71	396	-	0	putative porphyrin biosynthesis related protein	Coenzyme transport and metabolism genes	Cytoplasmic	8.96
2526	0.0349727	1.54468	0.435649	0.908732	0.234631	0.498371	both	all	2526	DNA polymerase I (EC 2.7.7.7)	polA	BPSS1770	2426971	2429742	-	0.668	923	polA	0	DNA polymerase I	Replication, recombination and repair genes	Cytoplasmic	9.97
270	0.00226696	1.54147	0.0574605	1.17597	0.219377	0	culture only	all	270	Ribonuclease P protein component (EC 3.1.26.5)	rnpA	BPSL0076	87606	88016	+	0.684	136	rnpA	0	ribonuclease P protein component	Translation genes	Unknown
4631	0.00929358	1.52795	0.115413	1.25107	0.265167	0	culture only	all	4631	Segregation and condensation protein A	BPSL0992	BPSL0992	1150167	1151042	-	0.667	291	-	0	hypothetical protein	Function unknown genes	Cytoplasmic	9.97
912	0.0133048	1.51626	0.00866111	1.76079	0.402407	0	culture only	all	912	Undecaprenyl-diphosphatase (EC 3.6.1.27)	uppP	BPSL1383	1613303	1614133	+	0.652	276	uppP	0	undecaprenyl pyrophosphate phosphatase	Defense mechanisms genes	CytoplasmicMembrane	10
913	0.0170994	1.5051	0.0224356	1.63951			none	all	913	FIG00456699: hypothetical protein	no homolog											CytoplasmicMembrane	9.82
6234	0.0225994	1.50413	0.164724	1.17621	0.454659	3.09426	both	all	6234	N-acetylmuramoyl-L-alanine amidase (EC 3.5.1.28)	BPSL1872	BPSL1872	2225273	2226172	-	0.706	299	-	0	putative N-acetylmuramoyl-L-alanine amidase	Defense mechanisms genes	Periplasmic	9.99
5070	0.00398638	1.49433	0.22409	0.94435	0.630667	1.11636	both	all	5070	General secretion pathway protein G	genegeneralsecretorypathwayproteinG|protein_id=YP_106636.1|location=14010..14462	BPSL0011	14010	14462	+	0.625	150	gspG	0	general secretory pathway protein G	Intracellular trafficking and secretion genes	CytoplasmicMembrane	9.82
6056	0.00550243	1.48348	0.00941336	1.52075	0.0282463	2.39536	both	all	6056	NADP-dependent malic enzyme (EC 1.1.1.40)	BPSL3242	BPSL3242	3851722	3853992	-	0.67	756	-	0	phosphate acetyltransferase	Energy production and conversion genes	Cytoplasmic	9.97
4267	0.0404248	1.47308	0.534991	0.779185	0.704684	0.814663	both	all	4267	Lipopolysaccharide ABC transporter, ATP-binding protein LptB	BPSL0534	BPSL0534	586700	587476	-	0.667	258	-	0	ABC transporter system, ATP-binding protein	General function prediction only genes	Cytoplasmic*	9.12
2179	0.0322398	1.4687	0.142287	1.30294	0.0799741	0	culture only	all	2179	Multimodular transpeptidase-transglycosylase (EC 2.4.1.129) (EC 3.4.-.-)	BPSL2104	BPSL2104	2527868	2530426	-	0.681	852	-	0	putative penicillin-binding protein	Cell wall/membrane biogenesis genes	Extracellular	7.9
5715	0.000938745	1.46128	0.000568488	1.70706	0.144991	0.658906	both	all	5715	SSU ribosomal protein S13p (S18e)	rpsM	BPSL3190	3797485	3797850	-	0.618	121	rpsM	0	30S ribosomal protein S13	Translation genes	Cytoplasmic	9.97
4389	0.0238839	1.44671	0.263046	1.08114	0.0382696	4.90026	both	all	4389	D-alanine aminotransferase (EC 2.6.1.21)	BPSL0409	BPSL0409	443964	444911	+	0.696	315	-	0	putative D-amino acid aminotransferase	Coenzyme transport and metabolism genes	Cytoplasmic	9.97
1906	0.0479106	1.44633	0.350634	1.03793	0.0442632	0.891689	both	all	1906	Glycyl-tRNA synthetase beta chain (EC 6.1.1.14)	glyS	BPSL0667	757548	759647	-	0.699	699	glyS	0	glycyl-tRNA synthetase beta subunit	Translation genes	Cytoplasmic	9.97
5681	0.00331696	1.44114	0.0244811	1.23971	0.00508986	0.143728	both	all	5681	SSU ribosomal protein S21p	rpsU	BPSL3318	3936905	3937117	-	0.624	70	rpsU	0	30S ribosomal protein S21	Translation genes	Cytoplasmic	9.97
4478	0.0225994	1.44056	0.10932	1.29695	0.0633541	1.50674	both	all	4478	Cytochrome c553	BPSL1100	BPSL1100	1270830	1271198	+	0.65	122	-	0	putative cytochrome C precursor-related protein	Energy production and conversion genes	Periplasmic	10
4564	0.0475734	1.43513	0.197631	1.12311	0.0533035	2.91619	both	all	4564	Histidine ABC transporter, histidine-binding periplasmic protein precursor HisJ (TC 3.A.1.3.1)	hisJ	BPSL1033	1202831	1203607	-	0.659	258	hisJ	0	histidine-binding periplasmic protein precursor	Amino acid transport and metabolism genes	Periplasmic	10
4468	0.0280725	1.435	0.185894	1.14049	0.397785	1.266	both	all	4468	3-carboxymuconate cyclase	BPSL1108	BPSL1108	1280130	1281365	+	0.69	411	-	0	hypothetical protein	Carbohydrate transport and metabolism genes	Periplasmic	9.44
1484	0.000183431	1.43053	0.000210742	1.44193			none	all	1484	SSU ribosomal protein S20p	rpsT	BPSL0871	1011098	1011376	-	0.634	92	rpsT	0	30S ribosomal protein S20	Translation genes	Cytoplasmic	9.26
5691	0.000340958	1.42885	0.00276332	1.3636	0.704497	0.890897	both	all	5691	SSU ribosomal protein S10p (S20e)	rpsJ	BPSL3214	3808983	3809294	-	0.619	103	rpsJ	0	30S ribosomal protein S10	Translation genes	Cytoplasmic	9.97
6468	0.00395398	1.41633	0.0010334	1.74072	0.812074	1.02332	both	all	6468	NADH-ubiquinone oxidoreductase chain G (EC 1.6.5.3)	BPSL1217	BPSL1217	1401623	1403953	+	0.685	776	-	0	NADH dehydrogenase gamma subunit	Energy production and conversion genes	Cytoplasmic*	9.12
618	0.0133393	1.41041	0.736821	0.383351	0.000941675	1.73243	both	all	618	Cystathionine beta-lyase (EC 4.4.1.8)	BPSL1542	BPSL1542	1786752	1787936	+	0.668	394	-	0	cystathionine beta-lyase	Amino acid transport and metabolism genes	Cytoplasmic	9.97
5020	0.000394204	1.4099	0.00191654	1.45178	0.0171829	0	culture only	all	5020	ATP synthase A chain (EC 3.6.3.14)	atpB	BPSL3402	4040138	4041007	-	0.615	289	atpB	0	ATP synthase subunit A	Energy production and conversion genes	CytoplasmicMembrane	10
779	8.44963e-05	1.40856	2.75999e-05	1.77907			none	all	779	Primosomal replication protein N	BPSL1459	BPSL1459	1695154	1695453	+	0.64	99	-	0	putative primosomal replication protein	Replication, recombination and repair genes	Unknown
1387	2.38509e-05	1.40809	1.26357e-06	1.79686	0.670234	0.723206	both	all	1387	LSU ribosomal protein L21p	rplU	BPSL3005	3581781	3582092	-	0.561	103	rplU	0	50S ribosomal protein L21	Translation genes	Cytoplasmic	9.26
4144	5.79904e-05	1.40396	8.33328e-05	1.60046	0.259462	0.416582	both	all	4144	hypothetical protein	no homolog											Cytoplasmic	8.96
5716	0.00739092	1.40388	0.00302046	1.68409	0.125485	1.74233	both	all	5716	SSU ribosomal protein S11p (S14e)	rpsK	BPSL3189	3797060	3797461	-	0.652	133	rpsK	0	30S ribosomal protein S11	Translation genes	Cytoplasmic	9.26
6152	0.0363581	1.40297	0.11766	1.31775	0.0694618	1.73252	both	all	6152	Phenylalanyl-tRNA synthetase beta chain (EC 6.1.1.20)	pheT	BPSL1940	2309701	2312133	-	0.668	810	pheT	0	phenylalanyl-tRNA synthetase beta subunit	General function prediction only genes	Cytoplasmic	9.97
408	0.0227605	1.39773	0.0270003	1.39408	0.0554318	1.69752	both	all	408	DNA-directed RNA polymerase beta subunit (EC 2.7.7.6)	rpoB	BPSL3221	3820448	3824554	-	0.631	1368	-	0	DNA-directed RNA polymerase beta subunit	Transcription genes	Cytoplasmic	9.97
4028	0.0203908	1.38953	0.1079	1.25207	0.766077	0.857259	both	all	4028	GTP-binding protein EngA	engA	BPSL1517	1756326	1757663	+	0.66	445	-	0	GTP-binding protein EngA	General function prediction only genes	Cytoplasmic	9.97
411	0.000260353	1.38301	0.000304589	1.58616	0.43343	1.3255	both	all	411	SSU ribosomal protein S12p (S23e)	rpsL	BPSL3218	3813544	3813924	-	0.617	126	rpsL	0	30S ribosomal protein S12	Translation genes	Cytoplasmic	9.26
4662	0.0396983	1.36992	0.0314793	1.42047	0.10299	0	culture only	all	4662	FIG000988: Predicted permease	BPSL0964	BPSL0964	1121914	1123011	-	0.645	365	-	0	putative permease protein	General function prediction only genes	CytoplasmicMembrane	10
6174	0.0216564	1.36404	0.657405	0.497988	0.0888758	2.74531	both	all	6174	Ribosomal large subunit pseudouridine synthase B (EC 4.2.1.70)	BPSL1921	BPSL1921	2290611	2292275	-	0.736	554	-	0	hypothetical protein	Translation genes	Cytoplasmic	8.96
1898	0.0348111	1.36375	0.243137	1.12942	0.0198247	2.11472	both	all	1898	Survival protein SurA precursor (Peptidyl-prolyl cis-trans isomerase SurA) (EC 5.2.1.8)	BPSL0659	BPSL0659	749757	751109	+	0.684	450	-	0	putative peptidyl-prolyl cis-trans isomerase	Posttranslational modification, protein turnover, chaperones genes	Periplasmic	9.76
3499	0.0383929	1.36214	0.221908	1.0686	0.0107397	0.384439	both	all	3499	Septum site-determining protein MinD	minD	BPSL2596	3115282	3116097	-	0.631	271	minD	0	septum site-determining protein	Cell cycle control, mitosis and meiosis genes	Cytoplasmic*	9.12
4223	0.0175855	1.35328	0.186714	1.01629	0.0917204	0	culture only	all	4223	O-antigen acetylase	no homolog											CytoplasmicMembrane	10
2074	0.0483967	1.34691	0.140335	1.11814	0.337901	0.531527	both	all	2074	Branched-chain amino acid ABC transporter, amino acid-binding protein (TC 3.A.1.4.1)	BPSL3284	BPSL3284	3899419	3900561	-	0.645	380	-	0	putative secreted substrate binding protein	Amino acid transport and metabolism genes	Periplasmic	9.76
5717	0.0100454	1.34468	0.00434458	1.51333	0.048248	1.76705	both	all	5717	SSU ribosomal protein S4p (S9e)	rpsD	BPSL3188	3796286	3796909	-	0.627	207	rpsD	0	30S ribosomal protein S4	Translation genes	Cytoplasmic	9.97
1473	0.00148258	1.32602	0.000761168	1.51167	0.308046	1.32577	both	all	1473	Superoxide dismutase [Fe] (EC 1.15.1.1)	sodB	BPSL0880	1020489	1021067	+	0.622	192	sodB	0	putative superoxide dismutase	Inorganic ion transport and metabolism genes	Periplasmic	9.44
1897	0.00137896	1.32341	0.177934	0.829983	0.440529	0.635103	both	all	1897	Outer membrane protein Imp, required for envelope biogenesis / Organic solvent tolerance protein precursor	BPSL0658	BPSL0658	747333	749696	+	0.666	787	-	0	hypothetical protein	Cell wall/membrane biogenesis genes	OuterMembrane	10
413	0.0013309	1.30319	0.000126597	1.59994	0.0167727	2.12281	both	all	413	Translation elongation factor G	fusA	BPSL3216	3810679	3812781	-	0.62	700	fusA	0	elongation factor EF-2	Translation genes	Cytoplasmic	10
4033	0.0361726	1.29709	0.319364	0.900049	0.0340697	1.74387	both	all	4033	1-hydroxy-2-methyl-2-(E)-butenyl 4-diphosphate synthase (EC 1.17.7.1)	ispG	BPSL1513	1751569	1752819	+	0.693	416	-	0	4-hydroxy-3-methylbut-2-en-1-yl diphosphate synthase	Lipid transport and metabolism genes	Cytoplasmic	9.97
1548	0.0371711	1.29434	0.0662098	1.25008	0.0381322	1.79969	both	all	1548	Isoleucyl-tRNA synthetase (EC 6.1.1.5)	ileS	BPSL0906	1056325	1059162	-	0.667	945	ileS1	0	isoleucyl-tRNA synthetase	Translation genes	Cytoplasmic	9.97
6467	0.0339298	1.28683	0.04822	1.28435	0.357968	1.54286	both	all	6467	NADH-ubiquinone oxidoreductase chain F (EC 1.6.5.3)	nuoF	BPSL1216	1400230	1401540	+	0.661	436	nuoF	0	NADH dehydrogenase I chain F	Energy production and conversion genes	Cytoplasmic*	9.12
5703	0.0251372	1.27443	0.00024943	2.01694	0.00566647	1.38412	both	all	5703	LSU ribosomal protein L24p (L26e)	rplX	BPSL3202	3803047	3803355	-	0.599	102	rplX	0	50S ribosomal protein L24	Translation genes	Cytoplasmic	9.26
3674	0.00274976	1.25639	0.00680166	1.48999	0.123344	2.77382	both	all	3674	LSU ribosomal protein L32p	rpmF	BPSL2444	2949388	2949567	-	0.578	59	rpmF	0	50S ribosomal protein L32	Translation genes	Cytoplasmic	9.26
775	0.0488139	1.25162	0.124009	1.17877	0.351168	1.3049	both	all	775	Replicative DNA helicase (EC 3.6.1.-)	dnaB	BPSL1462	1696355	1697737	+	0.655	460	dnaB	0	replicative DNA helicase	Replication, recombination and repair genes	Cytoplasmic	9.97
5719	5.0088e-05	1.25037	0.000336124	1.32396	0.512998	0.821273	both	all	5719	LSU ribosomal protein L17p	rplQ	BPSL3186	3794645	3795040	-	0.626	131	rplQ	0	50S ribosomal protein L17	Translation genes	Cytoplasmic	9.97
4336	0.0224414	1.24506	0.0385253	1.26017	0.0204964	1.32511	both	all	4336	Cytochrome c oxidase polypeptide II (EC 1.9.3.1)	BPSL0453	BPSL0453	491323	492900	+	0.66	525	-	0	putative cytochrome c oxidase	Energy production and conversion genes	CytoplasmicMembrane	10
1289	0.000104041	1.24165	3.88559e-05	1.50125	0.104818	0.691516	both	all	1289	LSU ribosomal protein L13p (L13Ae)	rplM	BPSL2911	3479748	3480176	-	0.599	142	rplM	0	50S ribosomal protein L13	Translation genes	Cytoplasmic	9.97
3779	0.0377942	1.18863	0.0377609	1.25595	0.110877	#DIV/0!	J774 only	all	3779	Cyclase	BPSL2743	BPSL2743	3285381	3286337	-	0.674	318	-	0	putative oxidoreductase	General function prediction only genes	Cytoplasmic	8.96
4194	0.0455426	1.17215	0.331654	0.868123	0.87034	0.929288	both	all	4194	Lysyl-tRNA synthetase (class II) (EC 6.1.1.6)	lysS	BPSL2281	2749035	2750561	+	0.66	508	lysS	0	lysyl-tRNA synthetase	Translation genes	Cytoplasmic	10
4202	0.0179421	1.1497	0.00501996	1.36348	0.00744221	12.9585	both	all	4202	Cysteine desulfurase (EC 2.8.1.7), IscS subfamily	iscS	BPSL2289	2756180	2757403	-	0.648	407	iscS	0	cysteine desulfurase	Amino acid transport and metabolism genes	Cytoplasmic	9.97
2171	0.0437253	1.14754	0.234511	0.918229	0.0182381	0.766013	both	all	2171	Large-conductance mechanosensitive channel	mscL	BPSL2107	2533099	2533530	+	0.586	143	mscL	0	large-conductance mechanosensitive channel	Cell wall/membrane biogenesis genes	CytoplasmicMembrane	10
6177	0.0117227	1.12185	0.065464	0.92508	0.346301	1.51009	both	all	6177	Translation initiation factor 2	infB	BPSL1918	2285354	2288281	-	0.682	975	infB	0	translation initiation factor IF-2	Translation genes	Cytoplasmic	9.97
271	0.0128938	1.1054	0.0456053	1.20893	0.439522	0.636496	both	all	271	LSU ribosomal protein L34p	rpmH	BPSL0075	87398	87532	+	0.659	44	-	0	50S ribosomal protein L34	Translation genes	Cytoplasmic	9.26
4181	0.0269344	1.10138	0.287662	0.806262	0.0290419	1.52845	both	all	4181	Enolase (EC 4.2.1.11)	eno	BPSL2270	2733734	2735017	-	0.648	427	eno	0	phosphopyruvate hydratase	Carbohydrate transport and metabolism genes	Cytoplasmic	9.97
3744	0.0485328	1.09239	0.641416	0.502366	0.0590398	0.652614	both	all	3744	Succinylornithine transaminase (EC 2.6.1.81)	argD	BPSL2390	2886121	2887353	-	0.681	410	argD	0	bifunctional N-succinyldiaminopimelate-aminotransferase/acetylornithine transaminase protein	Amino acid transport and metabolism genes	Cytoplasmic	9.97
1274	0.0493836	1.09027	0.124475	1.11083	0.0232431	2.2357	both	all	1274	IMP cyclohydrolase (EC 3.5.4.10) / Phosphoribosylaminoimidazolecarboxamide formyltransferase (EC 2.1.2.3)	purH	BPSL2896	3465463	3467028	+	0.667	521	purH	0	bifunctional phosphoribosylaminoimidazolecarboxamide formyltransferase/IMP cyclohydrolase	Nucleotide transport and metabolism genes	Cytoplasmic	9.97
4335	0.0276071	1.04908	0.137772	0.961543	0.570712	0.806619	both	all	4335	Cytochrome c oxidase polypeptide I (EC 1.9.3.1)	ctaD	BPSL0454	492944	494551	+	0.646	535	ctaD	0	cytochrome c oxidase polypeptide I	Energy production and conversion genes	CytoplasmicMembrane	10
3681	0.0269296	1.04131	0.0649376	1.03069	0.0157614	2.15739	both	all	3681	3-oxoacyl-[acyl-carrier-protein] synthase, KASII (EC 2.3.1.41)	fabF	BPSL2438	2943572	2944810	-	0.66	412	fabF	0	3-oxoacyl-(acyl carrier protein) synthase	Secondary metabolites biosynthesis, transport and catabolism genes	CytoplasmicMembrane	9.82
5702	0.0100709	1.03932	0.000158518	1.53015	0.444763	1.10665	both	all	5702	LSU ribosomal protein L14p (L23e)	rplN	BPSL3203	3803365	3803733	-	0.591	122	rplN	0	50S ribosomal protein L14	Translation genes	Cytoplasmic	9.26
780	0.0012525	1.00303	0.00197726	1.18756	0.100448	0.241685	both	all	780	SSU ribosomal protein S6p	rpsF	BPSL1458	1694743	1695117	+	0.595	124	rpsF	0	30S ribosomal protein S6	Translation genes	Cytoplasmic	9.97

## Sheet: Group B
Group B. List of significantly up-regulated B. thailandensis strain E555 genes in the bacterial proteome at 6-h post-infection.
Virulence factors (see Supplementary Table S6) are shown in purple in the first column.
Notes:
#DIV/0!=not detected in the protome in culture (detected exclusively in macrophages)								down-regulated
0=not detected in the protome in macrophages (detected exclusively in culture)								up-regulated
								significantly down-regulated
								significantly up-regulated
Bt E555 fig|869728.6.peg.	T6 proteome		T5 transcriptome		T6 transcriptome		Detected in		Bt E555 fig|869728.6.peg.	Bt E555 gene function assigned by RAST	B. pseudomallei K96243 homolog
											Bp Sanger ID		Start	End	Strand	GC Content	Amino Acids	Gene Name	Genomic Island	Product	COG	Localisation (Score) *May have multiple localisation sites		Virulence references (Supplementary References)
	q value	Fold Change	p value	log2 Fold Change	p value	log2 Fold Change	Proteome	Transcriptome
5923	0.000148541	#DIV/0!	0.00307422	4.64215	0.00141259	4.61595	J774 only	all	5923	FIG00453977: hypothetical protein	BPSS1512	BPSS1512	2065185	2066609	+	0.681	474	-	0	hypothetical protein	Not in COGs genes	Unknown		[33]
5921	0.00190371	#DIV/0!	0.00651542	5.80996	0.00232736	6.02522	J774 only	T5&T6	5921	FIG00455137: hypothetical protein	BPSS1510	BPSS1510	2060051	2060698	+	0.732	215	tssL-5	0	hypothetical protein	Function unknown genes	Unknown		[3][33]
5899	0.00249647	#DIV/0!	3.05888e-05	5.80737	4.08368e-07	6.43443	J774 only	all	5899	Autotransporter adhesin	BPSS1492	BPSS1492	2033784	2035334	+	0.698	516	bimA	0	hypothetical protein	Intracellular trafficking and secretion genes	OuterMembrane	9.92	[17]
5920	0.00550762	#DIV/0!	0.000235617	7.00632	9.01045e-05	7.11769	J774 only	T5&T6	5920	Uncharacterized protein ImpJ/VasE	BPSS1509	BPSS1509	2058639	2060036	+	0.72	465	tssK-5	0	hypothetical protein	Function unknown genes	Cytoplasmic	9.26	[28][2][33]
5909	0.00867136	#DIV/0!	2.04041e-14	11.3085	2.70944e-16	11.7106	J774 only	T5&T6	5909	Hcp	BPSS1498	BPSS1498	2043052	2043561	+	0.563	169	tssD-5 (hcp1)	0	hypothetical protein	Function unknown genes	Extracellular	9.45	[3][33]
5948	0.00937221	#DIV/0!	NA	2.65067	NA	1.05534	J774 only	T5&T6	5948	Type III secretion system protein BsaR; Surface presentation of antigens protein SpaK (Invasion protein InvB)	bsaR	BPSS1542	2095059	2095466	-	0.669	135	bsaR	0	surface presentation of antigens protein	Not in COGs genes	Cytoplasmic	8.96	[33]
5922	0.017156	#DIV/0!	0.000323112	6.91319	9.72667e-05	7.09004	J774 only	T5&T6	5922	IcmF-related protein	BPSS1511	BPSS1511	2060710	2064669	+	0.75	1319	tssM-5	0	hypothetical protein	Function unknown genes	Unknown		[3][33]
4200	0.0211231	#DIV/0!	0.0627796	1.96189	0.028442	1.91642	J774 only	all	4200	Iron binding protein IscA for iron-sulfur cluster assembly	BPSL2287	BPSL2287	2755301	2755624	-	0.627	107	-	0	HesB family protein	Function unknown genes	Cytoplasmic	9.97	[5]
5907	0.0311087	#DIV/0!	2.10449e-08	9.19278	4.75999e-09	9.30039	J774 only	T5&T6	5907	Uncharacterized protein ImpB	BPSS1496	BPSS1496	2040815	2041309	+	0.653	164	tssB-5	0	hypothetical protein	Function unknown genes	Cytoplasmic	9.97	[3][33]
5908	0.00891882	31.7034	2.46428e-14	8.89912	1.38037e-15	9.08417	both	all	5908	Uncharacterized protein ImpC	BPSS1497	BPSS1497	2041333	2042832	+	0.64	499	tssC-5	0	hypothetical protein	Function unknown genes	Cytoplasmic	9.97	[3][33]
131	0.027295	13.9012	0.373533	-1.27755	0.167869	-1.70409	both	all	131	Methylisocitrate lyase (EC 4.1.3.30)	prpB	BPSS0206	278428	279321	+	0.675	297	prpB	0	probable methylisocitrate lyase	Carbohydrate transport and metabolism genes	Cytoplasmic	9.97	[20]
1963	0.00960053	10.9082	0.0315756	3.10344	0.142324	2.12991	both	all	1963	Alkyl hydroperoxide reductase protein C (EC 1.6.4.-)	ahpC	BPSS0492	669449	670012	-	0.629	187	ahpC	0	alkyl hydroperoxide reductase protein	Posttranslational modification, protein turnover, chaperones genes	Cytoplasmic	9.97	[33]
5935	0.00955412	10.2083	0.0285971	3.3948	0.193112	2.20015	both	all	5935	Type III secretion host injection protein (YopB)	bipD	BPSS1529	2082841	2083773	-	0.65	310	bipD	0	membrane antigen	Cell cycle control, mitosis and meiosis genes	Extracellular	9.72	[11][33]
5915	0.0484123	8.36831	0.00016958	7.11566	4.72644e-05	7.29061	both	T5&T6	5915	hypothetical protein	BPSS1504	BPSS1504	2052905	2055547	+	0.756	880	tagAB-5	0	hypothetical protein	Function unknown genes	Extracellular	9.45	[3][15][33]
5919	0.0126305	7.26215	0.0147988	5.43813	0.00152884	6.19334	both	T5&T6	5919	lipoprotein, putative	BPSS1508	BPSS1508	2057929	2058606	+	0.735	225	tssJ-5	0	hypothetical protein	Function unknown genes	Unknown		[3][33]
1224	0.0419785	2.35316	0.855497	0.269901	0.742071	0.33854	both	all	1224	GDP-mannose 4,6-dehydratase (EC 4.2.1.47)	wcbK	BPSL2797	3343799	3344812	-	0.59	337	wcbK	0	putative GDP sugar epimerase/dehydratase protein	Carbohydrate transport and metabolism genes	Cytoplasmic	9.97	[33]
4886	0.00788894	#DIV/0!	0.000579211	4.53867	2.82401e-06	5.34135	J774 only	all	4886	L-arabonate dehydratase (EC 4.2.1.25)	no homolog											Cytoplasmic	9.97
1946	0.00370957	#DIV/0!			NA	1.05534	J774 only	T6 only	1946	Heat shock protein 60 family co-chaperone GroES	groES	BPSS0476	646259	646549	+	0.656	96	groES	0	co-chaperonin GroES	Posttranslational modification, protein turnover, chaperones genes	Cytoplasmic	9.26
2575	0.00461066	#DIV/0!	NA	0.712081	NA	1.19983	J774 only	all	2575	Chemotaxis signal transduction protein	BPSS1872	BPSS1872	2543905	2544639	-	0.717	244	-	0	chemotaxis-related protein	Cell motility genes	Cytoplasmic	9.97
2539	0.00492863	#DIV/0!	0.630217	0.657166	0.333717	1.00319	J774 only	all	2539	GTP cyclohydrolase I (EC 3.5.4.16) type 2	BPSS1761	BPSS1761	2415068	2415877	-	0.664	269	-	0	hypothetical protein	Function unknown genes	Cytoplasmic	8.96
5171	0.00700172	#DIV/0!	3.86223e-06	3.75555	1.07598e-10	4.41893	J774 only	all	5171	Carbon starvation protein A	cstA	BPSS2173	2938877	2940955	-	0.673	692	cstA	0	carbon starvation protein A	Signal transduction mechanisms genes	CytoplasmicMembrane	10
4853	0.0080325	#DIV/0!	NA	1.33897	0.148029	2.16897	J774 only	all	4853	Omega-amino acid--pyruvate aminotransferase (EC 2.6.1.18)	BPSS0742	BPSS0742	998211	999566	+	0.698	451	-	0	beta alanine-pyruvate transaminase	Coenzyme transport and metabolism genes	Cytoplasmic	9.97
1982	0.0114202	#DIV/0!	0.973557	0.112986	0.955216	0.115606	J774 only	all	1982	Levansucrase (EC 2.4.1.10)	BPSS0543	BPSS0543	741664	743229	-	0.669	521	-	0	levansucrase precursor	Not in COGs genes	Extracellular	10
3783	0.0137066	#DIV/0!	0.640667	1.02249	0.496922	1.1011	J774 only	all	3783	Homogentisate 1,2-dioxygenase (EC 1.13.11.5)	no homolog											Unknown
4854	0.0322054	#DIV/0!	NA	2.87158	0.0719604	3.31364	J774 only	all	4854	Methylmalonate-semialdehyde dehydrogenase (EC 1.2.1.27)	BPSS0743	BPSS0743	999777	1001294	+	0.69	505	-	0	methylmalonate-semialdehyde dehydrogenase	Energy production and conversion genes	Cytoplasmic	9.26
6194	0.0333479	#DIV/0!	0.0924006	1.21553	0.00767404	1.88734	J774 only	all	6194	Uncharacterized protein conserved in bacteria	BPSL1904	BPSL1904	2266285	2266767	+	0.634	160	-	0	hypothetical protein	Function unknown genes	Unknown
5896	0.00439095	117.924	7.82545e-09	9.38675	1.08197e-09	9.55364	both	T5&T6	5896	N-acetylmuramoyl-L-alanine amidase (EC 3.5.1.28)	BPSS1490	BPSS1490	2031208	2032233	+	0.7	341	-	0	N-acetylmuramoyl-L-alanine amidase	Defense mechanisms genes	Unknown*
3901	0.000278762	33.344	1.61471e-10	3.29835	7.20852e-13	3.41582	both	all	3901	Cold shock protein CspA	cspD	BPSS1364a	1866688	1866891	-	0.578	67	cspD	0	cold shock-like protein	Transcription genes	Cytoplasmic	9.26
2895	0.00746521	32.5575	0.524164	1.27013	0.384053	1.33592	both	all	2895	N-ethylmaleimide reductase (EC 1.-.-.-)	BPSS0877	BPSS0877	1169802	1170863	-	0.704	353	-	0	N-ethylmaleimide reductase	Energy production and conversion genes	Cytoplasmic	9.26
1491	0.00488713	30.5037	0.679815	0.511263	0.717774	-0.434498	both	all	1491	Sulfite reductase [NADPH] hemoprotein beta-component (EC 1.8.1.2)	cysI	BPSL0956	1113921	1115600	+	0.658	559	cysI	0	putative sulfite reductase	Inorganic ion transport and metabolism genes	Cytoplasmic	9.97
3817	0.000264479	20.7898	7.86902e-06	3.35096	1.67512e-07	3.34776	both	all	3817	Glycerophosphoryl diester phosphodiesterase (EC 3.1.4.46)	BPSL2712	BPSL2712	3242349	3243485	+	0.683	378	-	0	putative hydrolase	Energy production and conversion genes	Periplasmic	9.76
6453	0.0322192	17.8481	0.0244872	1.95975	0.0104339	1.86295	both	all	6453	Carbonic anhydrase (EC 4.2.1.1)	BPSL1203	BPSL1203	1387935	1388570	-	0.717	211	-	0	putative carbonic anhydrase	Inorganic ion transport and metabolism genes	Cytoplasmic	9.97
6281	0.0409756	17.3105	0.0703978	2.29231	3.20078e-06	3.8748	both	all	6281	Biopolymer transport protein ExbD/TolR	BPSS0366	BPSS0366	506662	507084	-	0.634	140	-	0	biopolymer transport protein	Intracellular trafficking and secretion genes	CytoplasmicMembrane	9.82
1747	0.0148727	16.7729	5.64189e-08	4.21178	2.234e-08	4.07931	both	all	1747	OUTER MEMBRANE PROTEIN NOSA PRECURSOR	BPSS1742	BPSS1742	2391608	2393857	-	0.691	749	-	0	outer membrane copper receptor	Inorganic ion transport and metabolism genes	OuterMembrane	10
5897	0.0193819	13.187	4.36489e-06	8.08339	2.71069e-07	8.53873	both	T5&T6	5897	Plasmid pIB6 ORFA DNA	BPSS1491	BPSS1491	2032502	2033761	+	0.681	419	-	0	hypothetical protein	Not in COGs genes	Unknown
4571	0.0079051	13.0754	0.251192	-0.976463	0.0642046	-1.1275	both	all	4571	Outer membrane protein (porin)	BPSL1029	BPSL1029	1198437	1199537	-	0.652	366	-	0	putative exported outer membrane porin protein	Cell wall/membrane biogenesis genes	OuterMembrane	9.95
4202	0.00744221	12.9585	0.00501996	1.36348	0.0179421	1.1497	both	all	4202	Cysteine desulfurase (EC 2.8.1.7), IscS subfamily	iscS	BPSL2289	2756180	2757403	-	0.648	407	iscS	0	cysteine desulfurase	Amino acid transport and metabolism genes	Cytoplasmic	9.97
6480	0.0221218	11.6203	NA	0.471171	0.180597	1.72207	both	all	6480	Putative pimeloyl-CoA dehydrogenase (Small subunit), PimD-like (EC 1.3.99.-)	BPSL1229	BPSL1229	1414447	1415580	+	0.721	377	-	0	putative acyl-CoA dehydrogenase family protein	Lipid transport and metabolism genes	Cytoplasmic	9.97
4201	0.0150287	10.8167	0.0174239	1.80183	0.183302	1.0811	both	all	4201	Iron-sulfur cluster assembly scaffold protein IscU	BPSL2288	BPSL2288	2755707	2756114	-	0.652	135	-	0	hypothetical protein	Energy production and conversion genes	Cytoplasmic	9.26
6282	0.0143139	9.46402	0.0189255	1.9804	2.71771e-05	2.93382	both	all	6282	MotA/TolQ/ExbB proton channel family protein	BPSS0367	BPSS0367	507104	507832	-	0.66	242	-	0	bipolymer transport protein	Intracellular trafficking and secretion genes	CytoplasmicMembrane	10
2256	0.00722861	8.90219	0.000151188	1.55544	4.44235e-10	1.96261	both	all	2256	Cold shock protein CspG	cspD	BPSL3079	3673619	3673822	+	0.569	67	cspD	0	cold shock-like protein CspD	Transcription genes	Cytoplasmic	9.26
3481	0.0317038	8.68831	0.266001	0.924843	0.766131	0.270659	both	all	3481	ABC-type sugar transport system, periplasmic component	malE	BPSL2611	3131888	3133135	-	0.66	415	malE	0	maltose-binding protein	Carbohydrate transport and metabolism genes	Periplasmic	9.76
2319	0.0181052	7.8888	0.0727515	2.13653	0.00213913	2.7769	both	all	2319	Biotin synthase (EC 2.8.1.6)	bioB	BPSL0364	392668	393687	-	0.671	339	bioB	0	biotin synthase	Coenzyme transport and metabolism genes	Cytoplasmic	9.97
3117	0.0277593	7.07805	0.000845683	3.87203	9.67007e-09	5.6022	both	all	3117	Ferrichrome-iron receptor	BPSL1775	BPSL1775	2095250	2097514	-	0.678	754	-	0	putative iron uptake receptor precursor	Inorganic ion transport and metabolism genes	OuterMembrane	10
1886	0.027607	6.97961	0.741257	0.218008	0.936139	0.0776921	both	all	1886	3-methylmercaptopropionyl-CoA dehydrogenase (DmdC)	BPSL0648	BPSL0648	734064	735851	+	0.645	595	-	0	putative acyl-CoA dehydrogenase oxidoreductase protein	Lipid transport and metabolism genes	Cytoplasmic	9.97
954	0.0101598	6.66796	0.875828	-0.136696	0.738931	0.190733	both	all	954	Membrane-bound lytic murein transglycosylase D precursor (EC 3.2.1.-)	BPSL1345	BPSL1345	1569365	1571026	+	0.67	553	-	0	putative exported transglycosylase protein	Cell wall/membrane biogenesis genes	Unknown
1557	0.0330684	5.43606	0.302158	-0.81716	0.678361	-0.299027	both	all	1557	Cold shock protein CspD	BPSL0898A	BPSL0898A	1047367	1047570	-	0.534	67	-	0	cold shock-like protein	Transcription genes	Cytoplasmic	9.26
4479	0.000594325	5.15029	0.504721	0.54098	0.291653	0.720263	both	all	4479	Cytochrome c553	BPSL1099	BPSL1099	1270430	1270789	+	0.628	119	-	0	putative cytochrome C precursor-related protein	Energy production and conversion genes	Periplasmic	10
159	0.010805	5.1098	0.0278912	2.12767	0.0341199	1.86073	both	all	159	Squalene--hopene cyclase (EC 5.4.99.17)	shc	BPSS2339	3154080	3156053	-	0.696	657	shc	0	squalene--hopene cyclase	Lipid transport and metabolism genes	CytoplasmicMembrane	10
4389	0.0382696	4.90026	0.263046	1.08114	0.0238839	1.44671	both	all	4389	D-alanine aminotransferase (EC 2.6.1.21)	BPSL0409	BPSL0409	443964	444911	+	0.696	315	-	0	putative D-amino acid aminotransferase	Coenzyme transport and metabolism genes	Cytoplasmic	9.97
1436	0.0116495	4.7776	0.14547	-1.53632	0.470786	-0.732053	both	all	1436	Heat shock protein GrpE	BPSL2829	BPSL2829	3382564	3383121	-	0.685	185	-	0	putative heat shock protein	Posttranslational modification, protein turnover, chaperones genes	Cytoplasmic	9.97
2959	0.00993628	4.55738	0.595499	-0.6373	0.424164	-0.681864	both	all	2959	Sulfate adenylyltransferase subunit 2 (EC 2.7.7.4)	cysD	BPSL0959	1116994	1117959	+	0.685	321	cysD	0	sulfate adenylyltransferase subunit 2	Coenzyme transport and metabolism genes	Cytoplasmic	9.97
946	0.0485854	4.108	0.303839	-0.739377	0.494012	-0.399838	both	all	946	Transcription elongation factor GreA	greA	BPSL1352	1580568	1581044	+	0.635	158	greA	0	transcription elongation factor GreA	Transcription genes	Cytoplasmic	9.97
5017	0.00704619	4.0068	0.0218348	1.96148	0.0089464	2.01243	both	all	5017	ATP synthase delta chain (EC 3.6.3.14)	atpH	BPSL3399	4038652	4039191	-	0.67	179	atpH	0	ATP synthase subunit D	Energy production and conversion genes	Cytoplasmic	9.26
4169	0.00417355	3.71559	0.0575779	1.68181	0.00976575	1.83401	both	all	4169	FIG002207: Probable transmembrane protein	BPSL2257	BPSL2257	2722400	2723542	-	0.682	380	-	0	putative lipoprotein	Cell wall/membrane biogenesis genes	Unknown
3357	0.0112203	3.63178	0.390811	0.676053	0.12322	0.861823	both	all	3357	Hydroxymethylpyrimidine phosphate synthase ThiC	thiC	BPSL1290a	1502063	1503994	-	0.659	643	thiC	0	thiamine biosynthesis protein ThiC	Coenzyme transport and metabolism genes	Cytoplasmic	9.97
2260	0.0476016	3.59905	0.37869	0.705421	0.581058	0.384228	both	all	2260	Glutaredoxin-related protein	BPSL3075	BPSL3075	3669144	3669452	+	0.589	102	-	0	hypothetical protein	Posttranslational modification, protein turnover, chaperones genes	Unknown
5356	0.00553265	3.45098	0.615214	0.495944	0.984394	0.0201177	both	all	5356	Succinyl-CoA:3-ketoacid-coenzyme A transferase subunit A (EC 2.8.3.5)	scoA	BPSL1955	2326613	2327317	-	0.65	234	scoA	0	succinyl-CoA:3-ketoacid-coenzyme A transferase subunit A	Lipid transport and metabolism genes	Cytoplasmic	9.97
3518	0.0196028	3.40105	0.97688	-0.0757672	0.827061	0.297232	both	all	3518	Ribonuclease PH (EC 2.7.7.56)	rph	BPSL2565	3094558	3095289	+	0.704	243	rph	0	ribonuclease PH	Translation genes	Cytoplasmic	9.97
4155	0.00924464	3.34188	NA	-1.28046	NA	-1.7049	both	culture only	4155	FIG00454024: hypothetical protein	BPSL2226	BPSL2226	2670822	2671670	-	0.677	282	-	0	hypothetical protein	General function prediction only genes	Cytoplasmic	8.96
5253	0.00472529	3.22101	0.00219113	4.76843	0.00183639	4.57468	both	all	5253	Probable lipoprotein	BPSL3335	BPSL3335	3955243	3955671	-	0.646	142	-	0	putative lipoprotein	Function unknown genes	Unknown
3124	0.00360861	3.13974	0.0497858	2.99021	0.000390515	3.83792	both	all	3124	CobW GTPase involved in cobalt insertion for B12 biosynthesis	cobW	BPSL1769	2087953	2089026	-	0.703	357	cobW	0	putative cobalamin biosynthesis-related protein	General function prediction only genes	Cytoplasmic	9.97
3680	0.00457348	3.02907	5.44567e-08	2.25443	6.76002e-10	2.28601	both	all	3680	Acyl carrier protein	acpP	BPSL2439	2944967	2945206	-	0.579	79	acpP	0	acyl carrier protein	Secondary metabolites biosynthesis, transport and catabolism genes	Cytoplasmic	9.97
3597	0.0280806	3.01923	0.468006	0.650182	0.285046	0.787425	both	all	3597	3-methylmercaptopropionyl-CoA dehydrogenase (DmdC)	BPSL2498	BPSL2498	3010673	3012463	-	0.676	596	-	0	putative acyl-CoA dehydrogenase	Lipid transport and metabolism genes	Cytoplasmic	9.97
1372	0.0232835	3.00635	0.0149638	-1.25134	0.0499964	-0.95853	both	all	1372	Ribonucleotide reductase of class Ia (aerobic), beta subunit (EC 1.17.4.1)	nrdB	BPSL2991	3564144	3565196	-	0.618	350	nrdB	0	ribonucleotide-diphosphate reductase beta subunit	Nucleotide transport and metabolism genes	Cytoplasmic	9.97
3093	0.0132833	2.81126	0.000506209	6.77627	2.99883e-06	8.04808	both	T5&T6	3093	SyrP-like protein	BPSL1785	BPSL1785	2122834	2123850	-	0.71	338	-	0	hypothetical protein	Not in COGs genes	Cytoplasmic	9.97
6458	0.00585981	2.74384	5.40812e-08	2.43428	2.31895e-08	2.5167	both	all	6458	Polyribonucleotide nucleotidyltransferase (EC 2.7.7.8)	pnp	BPSL1207	1391849	1393990	+	0.659	713	pnp	0	polyribonucleotide nucleotidyltransferase	Translation genes	Cytoplasmic	9.97
4264	0.00952554	2.7236	0.983314	0.0552397	0.362828	1.00996	both	all	4264	3-deoxy-D-manno-octulosonate 8-phosphate phosphatase (EC 3.1.3.45)	BPSL0537	BPSL0537	588777	589316	-	0.726	179	-	0	hypothetical protein	General function prediction only genes	Cytoplasmic	9.26
4621	0.00927778	2.70416	0.601123	0.524518	0.207957	0.835658	both	all	4621	Scaffold protein for [4Fe-4S] cluster assembly ApbC, MRP-like	BPSL1000	BPSL1000	1163502	1164590	+	0.699	362	-	0	putative ATP-binding protein	Cell cycle control, mitosis and meiosis genes	CytoplasmicMembrane	7.88
731	0.0139607	2.63691	0.353536	0.44991	0.245538	0.440649	both	all	731	Cell division trigger factor (EC 5.2.1.8)	tig	BPSL1402	1630243	1631592	+	0.643	449	tig	0	trigger factor	Posttranslational modification, protein turnover, chaperones genes	Cytoplasmic	8.96
2218	0.000815311	2.59192	0.5314	0.80137	0.118753	1.25675	both	all	2218	2,3,4,5-tetrahydropyridine-2,6-dicarboxylate N-succinyltransferase (EC 2.3.1.117)	no homolog											Cytoplasmic	9.97
540	0.000208983	2.58895	0.939776	0.108971	0.810481	-0.203053	both	all	540	Histidine ammonia-lyase (EC 4.3.1.3)	hutH	BPSL2344	2832481	2834004	-	0.707	507	hutH	0	histidine ammonia-lyase	Amino acid transport and metabolism genes	Cytoplasmic	9.26
4198	0.0314789	2.56175	0.00639337	2.53348	0.0012078	2.43993	both	all	4198	Chaperone protein HscA	hscA	BPSL2285	2752735	2754603	-	0.701	622	hscA	0	chaperone protein HscA	Posttranslational modification, protein turnover, chaperones genes	Cytoplasmic	9.97
5757	0.021311	2.558	0.324728	-0.814068	0.789205	-0.230655	both	all	5757	Uncharacterized protein ImpC	BPSL3106	BPSL3106	3711217	3712707	-	0.63	496	-	0	hypothetical protein	Function unknown genes	Cytoplasmic	9.97
4650	0.0119574	2.54828	0.336784	-0.637143	0.618355	-0.297861	both	all	4650	FIG017670: hypothetical protein	BPSL0974	BPSL0974	1132478	1132792	-	0.641	104	-	0	hypothetical protein	Not in COGs genes	Unknown
1975	0.0334079	2.53575	0.849291	0.562378	0.950649	0.133956	both	all	1975	Methionine aminopeptidase (EC 3.4.11.18)	map2	BPSL2212	2655361	2656179	-	0.695	272	map2	0	methionine aminopeptidase 2	Translation genes	Cytoplasmic	9.26
3596	0.0450336	2.48118	0.739658	-0.396309	0.829682	0.191168	both	all	3596	Electron transfer flavoprotein, alpha subunit	etfA	BPSL2499	3012577	3013512	-	0.675	311	etfA	0	electron transfer flavoprotein alpha-subunit	Energy production and conversion genes	Unknown
6270	0.0240345	2.46805	0.180257	-0.80917	0.0963109	-0.872344	both	all	6270	Aromatic-amino-acid aminotransferase (EC 2.6.1.57)	tyrB	BPSS0355	495489	496688	-	0.665	399	tyrB	0	aspartate aminotransferase	Amino acid transport and metabolism genes	Cytoplasmic	9.97
3484	0.00568081	2.45259	0.827032	-0.323812	0.638604	-0.523938	both	all	3484	Sugar ABC transporter, ATP-binding protein	BPSL2608	BPSL2608	3128727	3129845	-	0.664	372	-	0	ABC transporter, ATP-binding component	Carbohydrate transport and metabolism genes	CytoplasmicMembrane	9.99
4930	0.0288573	2.43997	0.589651	0.786893	0.182767	1.21731	both	all	4930	Aromatic-amino-acid aminotransferase (EC 2.6.1.57)	tyrB1	BPSS0808	1082388	1083590	+	0.678	400	tyrB1	0	aspartate aminotransferase	Amino acid transport and metabolism genes	Cytoplasmic	9.97
4496	0.0030583	2.4394	0.55872	0.610069	0.20591	0.886932	both	all	4496	Aromatic-amino-acid aminotransferase (EC 2.6.1.57)	BPSL1083	BPSL1083	1253565	1254767	-	0.691	400	-	0	putative aminotransferase	Amino acid transport and metabolism genes	Cytoplasmic	9.97
407	0.0217312	2.3977	1.24076e-10	3.32408	2.69701e-10	3.25419	both	all	407	LSU ribosomal protein L7/L12 (P1/P2)	rplL	BPSL3222	3824918	3825250	-	0.616	110	rplL	0	50S ribosomal protein L7/L12	Translation genes	Unknown*
6056	0.0282463	2.39536	0.00941336	1.52075	0.00550243	1.48348	both	all	6056	NADP-dependent malic enzyme (EC 1.1.1.40)	BPSL3242	BPSL3242	3851722	3853992	-	0.67	756	-	0	phosphate acetyltransferase	Energy production and conversion genes	Cytoplasmic	9.97
4352	0.0240153	2.39453	0.88906	-0.296177	0.515418	0.727928	both	all	4352	Glutathione synthetase (EC 6.3.2.3)	gshB	BPSL0437	477068	478024	+	0.684	318	gshB	0	glutathione synthetase	Coenzyme transport and metabolism genes	Cytoplasmic	9.97
2219	0.0307478	2.37455	0.793399	0.329298	0.558641	0.490329	both	all	2219	N-succinyl-L,L-diaminopimelate aminotransferase alternative (EC 2.6.1.17)	BPSL2168	BPSL2168	2605452	2606684	+	0.702	410	-	0	hypothetical protein	Amino acid transport and metabolism genes	Unknown*
6448	0.0035638	2.34191	0.0218871	1.62356	0.00356819	1.79322	both	all	6448	Ketol-acid reductoisomerase (EC 1.1.1.86)	ilvC	BPSL1198	1381612	1382628	+	0.655	338	ilvC	0	ketol-acid reductoisomerase	Coenzyme transport and metabolism genes	Cytoplasmic	9.97
5016	0.00677108	2.33614	1.08078e-05	2.04733	1.30804e-05	1.96553	both	all	5016	ATP synthase alpha chain (EC 3.6.3.14)	atpA	BPSL3398	4037064	4038605	-	0.639	513	atpA	0	ATP synthase subunit A	Energy production and conversion genes	Cytoplasmic	9.97
2522	0.00203778	2.33439	0.858986	0.191027	0.668076	0.342551	both	all	2522	AMP nucleosidase (EC 3.2.2.4)	amn	BPSS1777	2436429	2437955	-	0.665	508	amn	0	AMP nucleosidase	Nucleotide transport and metabolism genes	Cytoplasmic	9.97
2424	0.0138813	2.32129	2.21039e-05	2.09625	4.5324e-06	1.8687	both	all	2424	Succinyl-CoA ligase [ADP-forming] beta chain (EC 6.2.1.5)	sucC	BPSL0779	906374	907540	+	0.631	388	sucC	0	succinyl-CoA synthetase subunit beta	Energy production and conversion genes	Cytoplasmic	8.96
1369	0.0219005	2.2892	0.243169	-0.823773	0.30793	-0.602048	both	all	1369	Sugar kinases, ribokinase family	BPSL2988	BPSL2988	3561445	3562383	+	0.652	312	-	0	putative sugar kinase	Carbohydrate transport and metabolism genes	Cytoplasmic	8.96
1274	0.0232431	2.2357	0.124475	1.11083	0.0493836	1.09027	both	all	1274	IMP cyclohydrolase (EC 3.5.4.10) / Phosphoribosylaminoimidazolecarboxamide formyltransferase (EC 2.1.2.3)	purH	BPSL2896	3465463	3467028	+	0.667	521	purH	0	bifunctional phosphoribosylaminoimidazolecarboxamide formyltransferase/IMP cyclohydrolase	Nucleotide transport and metabolism genes	Cytoplasmic	9.97
6160	0.00224401	2.22687	0.06698	-0.999018	0.0549391	-0.957768	both	all	6160	Probable transmembrane protein	BPSL1933	BPSL1933	2300849	2302075	-	0.645	408	-	0	hypothetical protein	Cell wall/membrane biogenesis genes	Unknown
6451	0.01159	2.21828	2.80794e-07	2.24673	7.64441e-07	1.86758	both	all	6451	2-isopropylmalate synthase (EC 2.3.3.13)	leuA	BPSL1201	1384648	1386195	+	0.648	515	leuA	0	2-isopropylmalate synthase	Amino acid transport and metabolism genes	Cytoplasmic	9.97
2423	0.046695	2.21242	5.51634e-05	2.25227	7.10298e-07	2.32817	both	all	2423	Succinyl-CoA ligase [ADP-forming] alpha chain (EC 6.2.1.5)	sucD	BPSL0780	907685	908566	+	0.645	293	sucD	0	succinyl-CoA synthetase alpha subunit	Energy production and conversion genes	Cytoplasmic	9.97
6288	0.00125445	2.21086	0.249683	1.22369	0.00940618	1.85399	both	all	6288	Fumarate hydratase class I, aerobic (EC 4.2.1.2)	BPSS0372	BPSS0372	510761	512296	-	0.66	511	-	0	fumarate hydratase	Energy production and conversion genes	Cytoplasmic	9.97
5014	0.0256499	2.20945	1.5276e-06	2.39387	1.35411e-06	2.31856	both	all	5014	ATP synthase beta chain (EC 3.6.3.14)	atpD	BPSL3396	4034643	4036037	-	0.627	464	atpD	0	ATP synthase subunit B	Energy production and conversion genes	Cytoplasmic*	9.12
5066	0.00346266	2.20116	0.657405	0.374348	0.474962	0.484305	both	all	5066	General secretion pathway protein D	genegeneralsecretorypathwayproteinD|protein_id=YP_106632.1|location=8395..10668	BPSL0007	8395	10668	+	0.668	757	gspD	0	general secretory pathway protein D	Intracellular trafficking and secretion genes	OuterMembrane	10
4170	0.00979651	2.19984	0.289622	-0.914907	0.110604	-0.840942	both	all	4170	Dihydrodipicolinate synthase (EC 4.2.1.52)	dapA	BPSL2258	2723653	2724555	-	0.666	300	dapA	0	dihydrodipicolinate synthase	Amino acid transport and metabolism genes	Cytoplasmic	9.97
3681	0.0157614	2.15739	0.0649376	1.03069	0.0269296	1.04131	both	all	3681	3-oxoacyl-[acyl-carrier-protein] synthase, KASII (EC 2.3.1.41)	fabF	BPSL2438	2943572	2944810	-	0.66	412	fabF	0	3-oxoacyl-(acyl carrier protein) synthase	Secondary metabolites biosynthesis, transport and catabolism genes	CytoplasmicMembrane	9.82
705	0.0112424	2.14432	0.554486	0.857318	0.709502	0.518467	both	all	705	3-ketoacyl-CoA thiolase (EC 2.3.1.16)	BPSL1426	BPSL1426	1663202	1664380	+	0.709	392	-	0	acetyl-CoA acetyltransferase	Lipid transport and metabolism genes	Cytoplasmic	9.97
413	0.0167727	2.12281	0.000126597	1.59994	0.0013309	1.30319	both	all	413	Translation elongation factor G	fusA	BPSL3216	3810679	3812781	-	0.62	700	fusA	0	elongation factor EF-2	Translation genes	Cytoplasmic	10
3577	0.00182017	2.11798	0.741216	-0.171991	0.486159	-0.297695	both	all	3577	SSU ribosomal protein S1p	rpsA	BPSL2515	3028413	3030125	-	0.62	570	rpsA	0	30S ribosomal protein S1	Translation genes	Cytoplasmic	9.97
1898	0.0198247	2.11472	0.243137	1.12942	0.0348111	1.36375	both	all	1898	Survival protein SurA precursor (Peptidyl-prolyl cis-trans isomerase SurA) (EC 5.2.1.8)	BPSL0659	BPSL0659	749757	751109	+	0.684	450	-	0	putative peptidyl-prolyl cis-trans isomerase	Posttranslational modification, protein turnover, chaperones genes	Periplasmic	9.76
3851	0.00326733	2.10891	0.394995	1.05097	0.271218	1.03011	both	all	3851	dTDP-4-dehydrorhamnose 3,5-epimerase (EC 5.1.3.13)	no homolog											Cytoplasmic	8.96
2111	0.00575704	2.06162	0.372171	0.536636	0.262568	0.586625	both	all	2111	Translation elongation factor Ts	tsf	BPSL2158	2588403	2589284	-	0.652	293	tsf	0	elongation factor Ts	Translation genes	Cytoplasmic	9.97
3763	0.0091256	2.06099	0.338335	-0.492411	0.218309	-0.492698	both	all	3763	Serine hydroxymethyltransferase (EC 2.1.2.1)	glyA	BPSL2758	3296909	3298156	-	0.649	415	glyA	0	serine hydroxymethyltransferase	Amino acid transport and metabolism genes	Cytoplasmic	9.97
6235	0.0273853	2.02368	0.373171	0.675818	0.106446	0.900636	both	all	6235	Ribose 5-phosphate isomerase A (EC 5.3.1.6)	rpiA	BPSL1871	2224309	2225004	-	0.684	231	rpiA	0	ribose-5-phosphate isomerase A	Carbohydrate transport and metabolism genes	Cytoplasmic	8.96
355	0.0211981	2.01407	0.00773856	-2.77518	0.0251466	-1.86349	both	all	355	COG3118: Thioredoxin domain-containing protein EC-YbbN	BPSL0856	BPSL0856	995643	996548	-	0.692	301	-	0	putative thioredoxin protein	Posttranslational modification, protein turnover, chaperones genes	Cytoplasmic	9.97
1363	0.0227424	2.00511	0.124475	1.32619	0.0550617	1.32103	both	all	1363	3-dehydroquinate dehydratase II (EC 4.2.1.10)	aroQ1	BPSL2982	3555966	3556418	+	0.645	150	aroQ1	0	3-dehydroquinate dehydratase	Amino acid transport and metabolism genes	Cytoplasmic	9.97

## Sheet: Group A+B
Groups A+B. All genes in Groups A and B.
Virulence factors (see Supplementary Table S6) are shown in purple in the first column.
Notes:
#DIV/0!=not detected in the protome in culture (detected exclusively in macrophages)								down-regulated
0=not detected in the protome in macrophages (detected exclusively in culture)								up-regulated
								significantly down-regulated
								significantly up-regulated
Bt E555 fig|869728.6.peg.	T6 transcriptome		T5 transcriptome		T6 proteome		Detected in		Bt E555 fig|869728.6.peg.	Bt E555 gene function assigned by RAST	B. pseudomallei K96243 homolog
											Bp Sanger ID		Start	End	Strand	GC Content	Amino Acids	Gene Name	Genomic Island	Product	COG	Localisation (Score) *May have multiple localisation sites		Virulence references (Supplementary References)
	p value	log2 Fold Change	p value	log2 Fold Change	q value	Fold Change	Proteome	Transcriptome
4200	0.028442	1.91642	0.0627796	1.96189	0.0211231	#DIV/0!	J774 only	all	4200	Iron binding protein IscA for iron-sulfur cluster assembly	BPSL2287	BPSL2287	2755301	2755624	-	0.627	107	-	0	HesB family protein	Function unknown genes	Cytoplasmic	9.97	[5]
5899	4.08368e-07	6.43443	3.05888e-05	5.80737	0.00249647	#DIV/0!	J774 only	all	5899	Autotransporter adhesin	BPSS1492	BPSS1492	2033784	2035334	+	0.698	516	bimA	0	hypothetical protein	Intracellular trafficking and secretion genes	OuterMembrane	9.92	[17]
5907	4.75999e-09	9.30039	2.10449e-08	9.19278	0.0311087	#DIV/0!	J774 only	T5&T6	5907	Uncharacterized protein ImpB	BPSS1496	BPSS1496	2040815	2041309	+	0.653	164	tssB-5	0	hypothetical protein	Function unknown genes	Cytoplasmic	9.97	[3][33]
5908	1.38037e-15	9.08417	2.46428e-14	8.89912	0.00891882	31.7034	both	all	5908	Uncharacterized protein ImpC	BPSS1497	BPSS1497	2041333	2042832	+	0.64	499	tssC-5	0	hypothetical protein	Function unknown genes	Cytoplasmic	9.97	[3][33]
5909	2.70944e-16	11.7106	2.04041e-14	11.3085	0.00867136	#DIV/0!	J774 only	T5&T6	5909	Hcp	BPSS1498	BPSS1498	2043052	2043561	+	0.563	169	tssD-5 (hcp1)	0	hypothetical protein	Function unknown genes	Extracellular	9.45	[3][33]
5915	4.72644e-05	7.29061	0.00016958	7.11566	0.0484123	8.36831	both	T5&T6	5915	hypothetical protein	BPSS1504	BPSS1504	2052905	2055547	+	0.756	880	tagAB-5	0	hypothetical protein	Function unknown genes	Extracellular	9.45	[3][15][33]
5919	0.00152884	6.19334	0.0147988	5.43813	0.0126305	7.26215	both	T5&T6	5919	lipoprotein, putative	BPSS1508	BPSS1508	2057929	2058606	+	0.735	225	tssJ-5	0	hypothetical protein	Function unknown genes	Unknown		[3][33]
5920	9.01045e-05	7.11769	0.000235617	7.00632	0.00550762	#DIV/0!	J774 only	T5&T6	5920	Uncharacterized protein ImpJ/VasE	BPSS1509	BPSS1509	2058639	2060036	+	0.72	465	tssK-5	0	hypothetical protein	Function unknown genes	Cytoplasmic	9.26	[28][2][33]
5921	0.00232736	6.02522	0.00651542	5.80996	0.00190371	#DIV/0!	J774 only	T5&T6	5921	FIG00455137: hypothetical protein	BPSS1510	BPSS1510	2060051	2060698	+	0.732	215	tssL-5	0	hypothetical protein	Function unknown genes	Unknown		[3][33]
5922	9.72667e-05	7.09004	0.000323112	6.91319	0.017156	#DIV/0!	J774 only	T5&T6	5922	IcmF-related protein	BPSS1511	BPSS1511	2060710	2064669	+	0.75	1319	tssM-5	0	hypothetical protein	Function unknown genes	Unknown		[3][33]
5923	0.00141259	4.61595	0.00307422	4.64215	0.000148541	#DIV/0!	J774 only	all	5923	FIG00453977: hypothetical protein	BPSS1512	BPSS1512	2065185	2066609	+	0.681	474	-	0	hypothetical protein	Not in COGs genes	Unknown		[33]
5910	2.84368e-08	8.97292	1.81264e-07	8.76798			none	T5&T6	5910	Uncharacterized protein similar to VCA0109	BPSS1499	BPSS1499	2043554	2044015	+	0.701	153	tssE-5	0	hypothetical protein	Function unknown genes	Cytoplasmic	8.96	[3][33]
5913	3.95035e-07	8.45737	2.893e-06	8.17451	0.084391	3.87061	both	T5&T6	5913	ClpB protein	BPSS1502	BPSS1502	2046791	2049829	+	0.731	1012	tssH-5	0	Clp-type ATPase chaperone protein	Posttranslational modification, protein turnover, chaperones genes	Cytoplasmic	9.97	[3][33]
5911	1.46666e-06	8.16604	2.92907e-05	7.62612	0.111501	#DIV/0!	J774 only	T5&T6	5911	Protein ImpG/VasA	BPSS1500	BPSS1500	2044052	2045794	+	0.726	580	tssF-5	0	hypothetical protein	Function unknown genes	Cytoplasmic	8.96	[3][33]
5914	1.03177e-09	7.39945	6.0227e-09	7.30362	0.953878	0.933971	both	all	5914	VgrG protein	BPSS1503	BPSS1503	2049856	2052879	+	0.693	1007	tssI-5	0	hypothetical protein	Function unknown genes	Cytoplasmic	9.26	[3][33]
5952	0.000408389	6.71554	0.000752613	6.66547	0.323597	#DIV/0!	J774 only	T5&T6	5952	Type III secretion thermoregulatory protein (LcrF,VirF,transcription regulation of virulence plasmid)	bsaN	BPSS1546	2100565	2101206	-	0.67	213	bsaN	0	AraC-family regulator of type III secretion system	Transcription genes	Cytoplasmic	8.96	[6][33]
5927	3.26153e-16	6.1495	2.44384e-12	5.71848			none	all	5927	DNA-binding response regulator	BPSS1522	BPSS1522	2074346	2075017	-	0.688	223	bprB	0	two-component response regulator	Signal transduction mechanisms genes	Cytoplasmic	9.97	[33]
5918	0.00188353	6.11903	0.000908405	6.57905	0.342738	0	culture only	T5&T6	5918	Conserved domain protein	BPSS1507	BPSS1507	2057407	2057799	+	0.674	130	tagD-5	0	hypothetical protein	Not in COGs genes	Unknown		[3][33]
5902	0.00279719	5.95204	0.00931489	5.64882			none	T5&T6	5902	Uncharacterized protein ImpA	BPSS1494	BPSS1494	2037977	2038714	-	0.663	245	virG	0	two-component response regulator protein	Signal transduction mechanisms genes	Cytoplasmic	9.26	[33]
5916	0.00296885	5.93083	0.00487308	5.95398	0.192493	0.369988	both	T5&T6	5916	Pentapeptide repeat family protein	BPSS1505	BPSS1505	2055565	2056629	+	0.727	354	tagB-5	0	hypothetical protein	Function unknown genes	Extracellular	9.71	[3][33]
3116	9.89094e-06	5.87365	0.0524341	3.58943	0.0660943	46.3796	both	all	3116	L-ornithine 5-monooxygenase (EC 1.13.12.-), PvdA of pyoverdin biosynthesis	BPSL1776	BPSL1776	2097511	2098917	-	0.711	468	-	0	putative L-ornithine 5-monooxygenase	Secondary metabolites biosynthesis, transport and catabolism genes	Cytoplasmic	9.97	[20]
5906	8.82895e-06	5.82418	0.000163176	5.39304	0.709846	0	culture only	all	5906	Sensor histidine kinase	BPSS1495	BPSS1495	2038711	2040555	-	0.73	614	virA	0	two-component regulator sensor kinase	Signal transduction mechanisms genes	CytoplasmicMembrane	10	[33]
5925	2.04884e-05	5.67886	9.31855e-05	5.5848			none	all	5925	FIG00454793: hypothetical protein	BPSS1521	BPSS1521	2073665	2074108	-	0.66	147	bprD	0	hypothetical protein	Not in COGs genes	Cytoplasmic	8.96	[7][33]
5924	8.1576e-05	5.32822	0.000563988	5.09734			none	all	5924	Transcriptional regulator, AraC family	BPSS1520	BPSS1520	2072125	2073186	-	0.704	353	bprC	0	AraC-family transcriptional regulator	Transcription genes	Cytoplasmic	9.26	[33]
5955	0.0184052	5.12833	0.00808516	5.70333			none	T5&T6	5955	Type III secretion cytoplasmic protein (YscF)	BPSS1548	BPSS1548	2103000	2103269	+	0.593	89	bsaL	0	Type III secretion system protein	Not in COGs genes	Unknown		[33]
5938	0.0211232	5.07375	0.00197726	6.29418	0.116059	0	culture only	T5&T6	5938	cell invasion protein SipB	bipB	BPSS1532	2085560	2087422	-	0.699	620	bipB	0	cell invasion protein	Replication, recombination and repair genes	Extracellular	9.71	[33]
5954	0.000751542	5.0024	0.00197726	4.87174	0.322287	0	culture only	all	5954	Type III secretion protein EprH	BPSS1547	BPSS1547	2101717	2103003	+	0.699	428	bsaM	0	type III secretion system protein	Not in COGs genes	Cytoplasmic	8.96	[33]
5929	0.0267744	4.91005	0.00161419	6.37362			none	T5&T6	5929	Intercellular spread protein	bopA	BPSS1524	2075849	2077387	-	0.678	512	bopA	0	intercellular spread protein	Amino acid transport and metabolism genes	Extracellular	9.45	[12][33]
5129	0.000624402	4.84049	0.00501996	4.53124			none	all	5129	FIG00458965: hypothetical protein	BPSS2228	BPSS2228	3002627	3003271	-	0.699	214	-	0	hypothetical protein	Not in COGs genes	Unknown		[20]
5939	0.0387763	4.68119	0.0048933	5.95314	0.389365	#DIV/0!	J774 only	T5&T6	5939	Type III secretion chaperone protein for YopD (SycD)	bicA	BPSS1533	2087441	2087956	-	0.653	171	bicA	0	surface presentation of antigens protein	General function prediction only genes	Cytoplasmic	9.97	[33]
5912	0.0432069	4.62712	NA	3.60085			none	T5&T6	5912	Uncharacterized protein ImpH/VasB	BPSS1501	BPSS1501	2045782	2046804	+	0.731	340	tssG-5	0	hypothetical protein	Function unknown genes	Unknown		[3][33]
5893	0.01862	3.76827	0.210692	2.78029			none	all	5893	Outer membrane protein	BPSS1492	BPSS1492	2033784	2035334	+	0.698	516	bimA	0	hypothetical protein	Intracellular trafficking and secretion genes	Unknown		[17]
4191	0.0396983	3.51576	NA	2.88408	0.335562	0	culture only	all	4191	Single-stranded-DNA-specific exonuclease RecJ (EC 3.1.-.-)	BPSL2279	BPSL2279	2745783	2747477	+	0.718	564	-	0	putative single-stranded-DNA-specific exonuclease	Replication, recombination and repair genes	Cytoplasmic	9.97	[20]
2716	0.0105503	3.47653	0.0209888	3.4941	0.127119	1.59412	both	all	2716	putative membrane protein	BPSS1263	BPSS1263	1711993	1714809	+	0.695	938	-	0	hypothetical protein	Cell motility genes	CytoplasmicMembrane	9.46	[33]
5931	0.0058504	3.44669	2.50091e-06	5.03553	0.710551	1.33794	both	all	5931	G-nucleotide exchange factor SopE	bopE	BPSS1525	2078020	2078805	+	0.69	261	bopE	0	G-nucleotide exchange factor	Not in COGs genes	Extracellular	9.45	[32][33]
3854	0.000176466	2.94433	0.00120925	2.97995	0.527065	0	culture only	all	3854	Teichoic acid export ATP-binding protein TagH (EC 3.6.3.40)	wzt	BPSL2681	3208351	3209760	-	0.591	469	wzt	0	ABC transporter, ATP-binding component	Carbohydrate transport and metabolism genes	CytoplasmicMembrane	9.99	[33]
1236	0.00785786	2.45315	0.0766455	2.09369			none	all	1236	Capsular polysaccharide biosynthesis/export periplasmic protein WcbA	wcbA	BPSL2809	3357826	3359841	+	0.653	671	wcbA	0	putative capsule polysaccharide export protein	Cell wall/membrane biogenesis genes	Cytoplasmic	9.97	[9][29][13][20][33]
3853	0.00389892	2.38344	0.0265594	2.24973	0.914391	0	culture only	all	3853	O-antigen export system permease protein RfbD	wzm	BPSL2682	3209750	3210583	-	0.556	277	wzm	0	putative ABC transporter, membrane permease	Carbohydrate transport and metabolism genes	CytoplasmicMembrane	10	[33]
5074	0.0494788	2.3636	0.25062	1.88198			none	all	5074	General secretion pathway protein K	genegeneralsecretorypathwayproteinK|protein_id=YP_106640.1|location=16391..17461	BPSL0015	16391	17461	+	0.694	356	gspK	0	general secretory pathway protein K	Intracellular trafficking and secretion genes	CytoplasmicMembrane	10	[20]
3855	0.00162557	2.33107	0.00235561	2.57404			none	all	3855	O-antigen acetylase WbiA	wbiA	BPSL2680	3207116	3208354	-	0.563	412	wbiA	0	putative O-antigen acetylase	Lipid transport and metabolism genes	CytoplasmicMembrane	10	[33]
4145	0.0219695	2.03294	0.000718603	2.75659			none	all	4145	FIG022160: hypothetical toxin	BPSL0175	BPSL0175	178862	179185	-	0.568	107	-	GI_2	hypothetical protein	Function unknown genes	Unknown		[9]
4018	0.000196928	1.82891	0.0104876	1.63142	0.277008	1.27089	both	all	4018	Transcription accessory protein (S1 RNA-binding domain)	tex	BPSL1527	1767550	1769874	-	0.685	774	tex	0	putative transcription accessory protein	Transcription genes	Cytoplasmic	9.97	[20]
4297	0.00225755	1.7125	0.000334349	2.14476			none	all	4297	2-isopropylmalate synthase (EC 2.3.3.13)	BPSL0507	BPSL0507	556694	558334	-	0.688	546	-	0	2-isopropylmalate synthase	Amino acid transport and metabolism genes	Cytoplasmic	8.96	[20]
3856	0.0460311	1.58165	0.0841574	1.63544	0.242342	0.821617	both	all	3856	NAD-dependent epimerase/dehydratase family protein	wbiB	BPSL2679	3206025	3207116	-	0.607	363	wbiB	0	putative epimerase/dehydratase	Carbohydrate transport and metabolism genes	Cytoplasmic	9.97	[33]
3859	0.0315015	1.56477	0.0265594	1.77781			none	all	3859	Glycosyl transferase, group 2 family protein	wbiE	BPSL2676	3201460	3203301	-	0.606	613	wbiE	0	putative glycosyl transferase	General function prediction only genes	CytoplasmicMembrane	9.99	[33]
5292	0.0182857	1.33258	0.103286	1.162	0.0317987	0	culture only	all	5292	GTP pyrophosphokinase (EC 2.7.6.5), (p)ppGpp synthetase I	relA	BPSL1946	2317104	2319341	-	0.687	745	relA	0	GTP pyrophosphokinase	Signal transduction mechanisms genes	Cytoplasmic	8.96	[22]
1722	0.0187698	1.14799	0.195156	0.72568	0.0605779	2.03232	both	all	1722	Malate dehydrogenase (EC 1.1.1.37)	mdh	BPSS1722	2360644	2361627	+	0.669	327	mdh	0	malate dehydrogenase	Energy production and conversion genes	Unknown		[14]
5948	NA	1.05534	NA	2.65067	0.00937221	#DIV/0!	J774 only	T5&T6	5948	Type III secretion system protein BsaR; Surface presentation of antigens protein SpaK (Invasion protein InvB)	bsaR	BPSS1542	2095059	2095466	-	0.669	135	bsaR	0	surface presentation of antigens protein	Not in COGs genes	Cytoplasmic	8.96	[33]
131	0.167869	-1.70409	0.373533	-1.27755	0.027295	13.9012	both	all	131	Methylisocitrate lyase (EC 4.1.3.30)	prpB	BPSS0206	278428	279321	+	0.675	297	prpB	0	probable methylisocitrate lyase	Carbohydrate transport and metabolism genes	Cytoplasmic	9.97	[20]
1963	0.142324	2.12991	0.0315756	3.10344	0.00960053	10.9082	both	all	1963	Alkyl hydroperoxide reductase protein C (EC 1.6.4.-)	ahpC	BPSS0492	669449	670012	-	0.629	187	ahpC	0	alkyl hydroperoxide reductase protein	Posttranslational modification, protein turnover, chaperones genes	Cytoplasmic	9.97	[33]
5935	0.193112	2.20015	0.0285971	3.3948	0.00955412	10.2083	both	all	5935	Type III secretion host injection protein (YopB)	bipD	BPSS1529	2082841	2083773	-	0.65	310	bipD	0	membrane antigen	Cell cycle control, mitosis and meiosis genes	Extracellular	9.72	[11][33]
1224	0.742071	0.33854	0.855497	0.269901	0.0419785	2.35316	both	all	1224	GDP-mannose 4,6-dehydratase (EC 4.2.1.47)	wcbK	BPSL2797	3343799	3344812	-	0.59	337	wcbK	0	putative GDP sugar epimerase/dehydratase protein	Carbohydrate transport and metabolism genes	Cytoplasmic	9.97	[33]
159	0.0341199	1.86073	0.0278912	2.12767	0.010805	5.1098	both	all	159	Squalene--hopene cyclase (EC 5.4.99.17)	shc	BPSS2339	3154080	3156053	-	0.696	657	shc	0	squalene--hopene cyclase	Lipid transport and metabolism genes	CytoplasmicMembrane	10
407	2.69701e-10	3.25419	1.24076e-10	3.32408	0.0217312	2.3977	both	all	407	LSU ribosomal protein L7/L12 (P1/P2)	rplL	BPSL3222	3824918	3825250	-	0.616	110	rplL	0	50S ribosomal protein L7/L12	Translation genes	Unknown*
413	0.0013309	1.30319	0.000126597	1.59994	0.0167727	2.12281	both	all	413	Translation elongation factor G	fusA	BPSL3216	3810679	3812781	-	0.62	700	fusA	0	elongation factor EF-2	Translation genes	Cytoplasmic	10
1274	0.0493836	1.09027	0.124475	1.11083	0.0232431	2.2357	both	all	1274	IMP cyclohydrolase (EC 3.5.4.10) / Phosphoribosylaminoimidazolecarboxamide formyltransferase (EC 2.1.2.3)	purH	BPSL2896	3465463	3467028	+	0.667	521	purH	0	bifunctional phosphoribosylaminoimidazolecarboxamide formyltransferase/IMP cyclohydrolase	Nucleotide transport and metabolism genes	Cytoplasmic	9.97
1747	2.234e-08	4.07931	5.64189e-08	4.21178	0.0148727	16.7729	both	all	1747	OUTER MEMBRANE PROTEIN NOSA PRECURSOR	BPSS1742	BPSS1742	2391608	2393857	-	0.691	749	-	0	outer membrane copper receptor	Inorganic ion transport and metabolism genes	OuterMembrane	10
1898	0.0348111	1.36375	0.243137	1.12942	0.0198247	2.11472	both	all	1898	Survival protein SurA precursor (Peptidyl-prolyl cis-trans isomerase SurA) (EC 5.2.1.8)	BPSL0659	BPSL0659	749757	751109	+	0.684	450	-	0	putative peptidyl-prolyl cis-trans isomerase	Posttranslational modification, protein turnover, chaperones genes	Periplasmic	9.76
2256	4.44235e-10	1.96261	0.000151188	1.55544	0.00722861	8.90219	both	all	2256	Cold shock protein CspG	cspD	BPSL3079	3673619	3673822	+	0.569	67	cspD	0	cold shock-like protein CspD	Transcription genes	Cytoplasmic	9.26
2319	0.00213913	2.7769	0.0727515	2.13653	0.0181052	7.8888	both	all	2319	Biotin synthase (EC 2.8.1.6)	bioB	BPSL0364	392668	393687	-	0.671	339	bioB	0	biotin synthase	Coenzyme transport and metabolism genes	Cytoplasmic	9.97
2423	7.10298e-07	2.32817	5.51634e-05	2.25227	0.046695	2.21242	both	all	2423	Succinyl-CoA ligase [ADP-forming] alpha chain (EC 6.2.1.5)	sucD	BPSL0780	907685	908566	+	0.645	293	sucD	0	succinyl-CoA synthetase alpha subunit	Energy production and conversion genes	Cytoplasmic	9.97
2424	4.5324e-06	1.8687	2.21039e-05	2.09625	0.0138813	2.32129	both	all	2424	Succinyl-CoA ligase [ADP-forming] beta chain (EC 6.2.1.5)	sucC	BPSL0779	906374	907540	+	0.631	388	sucC	0	succinyl-CoA synthetase subunit beta	Energy production and conversion genes	Cytoplasmic	8.96
3093	2.99883e-06	8.04808	0.000506209	6.77627	0.0132833	2.81126	both	T5&T6	3093	SyrP-like protein	BPSL1785	BPSL1785	2122834	2123850	-	0.71	338	-	0	hypothetical protein	Not in COGs genes	Cytoplasmic	9.97
3117	9.67007e-09	5.6022	0.000845683	3.87203	0.0277593	7.07805	both	all	3117	Ferrichrome-iron receptor	BPSL1775	BPSL1775	2095250	2097514	-	0.678	754	-	0	putative iron uptake receptor precursor	Inorganic ion transport and metabolism genes	OuterMembrane	10
3124	0.000390515	3.83792	0.0497858	2.99021	0.00360861	3.13974	both	all	3124	CobW GTPase involved in cobalt insertion for B12 biosynthesis	cobW	BPSL1769	2087953	2089026	-	0.703	357	cobW	0	putative cobalamin biosynthesis-related protein	General function prediction only genes	Cytoplasmic	9.97
3680	6.76002e-10	2.28601	5.44567e-08	2.25443	0.00457348	3.02907	both	all	3680	Acyl carrier protein	acpP	BPSL2439	2944967	2945206	-	0.579	79	acpP	0	acyl carrier protein	Secondary metabolites biosynthesis, transport and catabolism genes	Cytoplasmic	9.97
3681	0.0269296	1.04131	0.0649376	1.03069	0.0157614	2.15739	both	all	3681	3-oxoacyl-[acyl-carrier-protein] synthase, KASII (EC 2.3.1.41)	fabF	BPSL2438	2943572	2944810	-	0.66	412	fabF	0	3-oxoacyl-(acyl carrier protein) synthase	Secondary metabolites biosynthesis, transport and catabolism genes	CytoplasmicMembrane	9.82
3817	1.67512e-07	3.34776	7.86902e-06	3.35096	0.000264479	20.7898	both	all	3817	Glycerophosphoryl diester phosphodiesterase (EC 3.1.4.46)	BPSL2712	BPSL2712	3242349	3243485	+	0.683	378	-	0	putative hydrolase	Energy production and conversion genes	Periplasmic	9.76
3901	7.20852e-13	3.41582	1.61471e-10	3.29835	0.000278762	33.344	both	all	3901	Cold shock protein CspA	cspD	BPSS1364a	1866688	1866891	-	0.578	67	cspD	0	cold shock-like protein	Transcription genes	Cytoplasmic	9.26
4169	0.00976575	1.83401	0.0575779	1.68181	0.00417355	3.71559	both	all	4169	FIG002207: Probable transmembrane protein	BPSL2257	BPSL2257	2722400	2723542	-	0.682	380	-	0	putative lipoprotein	Cell wall/membrane biogenesis genes	Unknown
4198	0.0012078	2.43993	0.00639337	2.53348	0.0314789	2.56175	both	all	4198	Chaperone protein HscA	hscA	BPSL2285	2752735	2754603	-	0.701	622	hscA	0	chaperone protein HscA	Posttranslational modification, protein turnover, chaperones genes	Cytoplasmic	9.97
4202	0.0179421	1.1497	0.00501996	1.36348	0.00744221	12.9585	both	all	4202	Cysteine desulfurase (EC 2.8.1.7), IscS subfamily	iscS	BPSL2289	2756180	2757403	-	0.648	407	iscS	0	cysteine desulfurase	Amino acid transport and metabolism genes	Cytoplasmic	9.97
4389	0.0238839	1.44671	0.263046	1.08114	0.0382696	4.90026	both	all	4389	D-alanine aminotransferase (EC 2.6.1.21)	BPSL0409	BPSL0409	443964	444911	+	0.696	315	-	0	putative D-amino acid aminotransferase	Coenzyme transport and metabolism genes	Cytoplasmic	9.97
4886	2.82401e-06	5.34135	0.000579211	4.53867	0.00788894	#DIV/0!	J774 only	all	4886	L-arabonate dehydratase (EC 4.2.1.25)	no homolog											Cytoplasmic	9.97
5014	1.35411e-06	2.31856	1.5276e-06	2.39387	0.0256499	2.20945	both	all	5014	ATP synthase beta chain (EC 3.6.3.14)	atpD	BPSL3396	4034643	4036037	-	0.627	464	atpD	0	ATP synthase subunit B	Energy production and conversion genes	Cytoplasmic*	9.12
5016	1.30804e-05	1.96553	1.08078e-05	2.04733	0.00677108	2.33614	both	all	5016	ATP synthase alpha chain (EC 3.6.3.14)	atpA	BPSL3398	4037064	4038605	-	0.639	513	atpA	0	ATP synthase subunit A	Energy production and conversion genes	Cytoplasmic	9.97
5017	0.0089464	2.01243	0.0218348	1.96148	0.00704619	4.0068	both	all	5017	ATP synthase delta chain (EC 3.6.3.14)	atpH	BPSL3399	4038652	4039191	-	0.67	179	atpH	0	ATP synthase subunit D	Energy production and conversion genes	Cytoplasmic	9.26
5171	1.07598e-10	4.41893	3.86223e-06	3.75555	0.00700172	#DIV/0!	J774 only	all	5171	Carbon starvation protein A	cstA	BPSS2173	2938877	2940955	-	0.673	692	cstA	0	carbon starvation protein A	Signal transduction mechanisms genes	CytoplasmicMembrane	10
5253	0.00183639	4.57468	0.00219113	4.76843	0.00472529	3.22101	both	all	5253	Probable lipoprotein	BPSL3335	BPSL3335	3955243	3955671	-	0.646	142	-	0	putative lipoprotein	Function unknown genes	Unknown
5896	1.08197e-09	9.55364	7.82545e-09	9.38675	0.00439095	117.924	both	T5&T6	5896	N-acetylmuramoyl-L-alanine amidase (EC 3.5.1.28)	BPSS1490	BPSS1490	2031208	2032233	+	0.7	341	-	0	N-acetylmuramoyl-L-alanine amidase	Defense mechanisms genes	Unknown*
5897	2.71069e-07	8.53873	4.36489e-06	8.08339	0.0193819	13.187	both	T5&T6	5897	Plasmid pIB6 ORFA DNA	BPSS1491	BPSS1491	2032502	2033761	+	0.681	419	-	0	hypothetical protein	Not in COGs genes	Unknown
6056	0.00550243	1.48348	0.00941336	1.52075	0.0282463	2.39536	both	all	6056	NADP-dependent malic enzyme (EC 1.1.1.40)	BPSL3242	BPSL3242	3851722	3853992	-	0.67	756	-	0	phosphate acetyltransferase	Energy production and conversion genes	Cytoplasmic	9.97
6194	0.00767404	1.88734	0.0924006	1.21553	0.0333479	#DIV/0!	J774 only	all	6194	Uncharacterized protein conserved in bacteria	BPSL1904	BPSL1904	2266285	2266767	+	0.634	160	-	0	hypothetical protein	Function unknown genes	Unknown
6281	3.20078e-06	3.8748	0.0703978	2.29231	0.0409756	17.3105	both	all	6281	Biopolymer transport protein ExbD/TolR	BPSS0366	BPSS0366	506662	507084	-	0.634	140	-	0	biopolymer transport protein	Intracellular trafficking and secretion genes	CytoplasmicMembrane	9.82
6282	2.71771e-05	2.93382	0.0189255	1.9804	0.0143139	9.46402	both	all	6282	MotA/TolQ/ExbB proton channel family protein	BPSS0367	BPSS0367	507104	507832	-	0.66	242	-	0	bipolymer transport protein	Intracellular trafficking and secretion genes	CytoplasmicMembrane	10
6288	0.00940618	1.85399	0.249683	1.22369	0.00125445	2.21086	both	all	6288	Fumarate hydratase class I, aerobic (EC 4.2.1.2)	BPSS0372	BPSS0372	510761	512296	-	0.66	511	-	0	fumarate hydratase	Energy production and conversion genes	Cytoplasmic	9.97
6448	0.00356819	1.79322	0.0218871	1.62356	0.0035638	2.34191	both	all	6448	Ketol-acid reductoisomerase (EC 1.1.1.86)	ilvC	BPSL1198	1381612	1382628	+	0.655	338	ilvC	0	ketol-acid reductoisomerase	Coenzyme transport and metabolism genes	Cytoplasmic	9.97
6451	7.64441e-07	1.86758	2.80794e-07	2.24673	0.01159	2.21828	both	all	6451	2-isopropylmalate synthase (EC 2.3.3.13)	leuA	BPSL1201	1384648	1386195	+	0.648	515	leuA	0	2-isopropylmalate synthase	Amino acid transport and metabolism genes	Cytoplasmic	9.97
6453	0.0104339	1.86295	0.0244872	1.95975	0.0322192	17.8481	both	all	6453	Carbonic anhydrase (EC 4.2.1.1)	BPSL1203	BPSL1203	1387935	1388570	-	0.717	211	-	0	putative carbonic anhydrase	Inorganic ion transport and metabolism genes	Cytoplasmic	9.97
6458	2.31895e-08	2.5167	5.40812e-08	2.43428	0.00585981	2.74384	both	all	6458	Polyribonucleotide nucleotidyltransferase (EC 2.7.7.8)	pnp	BPSL1207	1391849	1393990	+	0.659	713	pnp	0	polyribonucleotide nucleotidyltransferase	Translation genes	Cytoplasmic	9.97
2756	5.17807e-07	8.46714	0.0020689	6.26868	0.466037	2.36737	both	T5&T6	2756	TonB-dependent hemin , ferrichrome receptor	BPSS0244	BPSS0244	330905	333184	-	0.684	759	-	0	exported heme receptor protein	Inorganic ion transport and metabolism genes	OuterMembrane	9.95
3100	7.04868e-06	7.85771	0.00752876	5.73548	0.256627	72.2918	both	T5&T6	3100	ABC-type siderophore export system, fused ATPase and permease components	BPSL1779	BPSL1779	2114773	2116518	+	0.705	581	-	0	putative siderophore biosynthesis related ABC transport protein	Secondary metabolites biosynthesis, transport and catabolism genes	CytoplasmicMembrane	10
3113	3.21858e-05	7.42948	NA	4.35796	0.812526	0.819556	both	T5&T6	3113	Non-ribosomal peptide synthetase modules, pyoverdine??	BPSL1778	BPSL1778	2104329	2114201	-	0.758	3290	-	0	putative siderophore related no-ribosomal peptide synthase	Secondary metabolites biosynthesis, transport and catabolism genes	Cytoplasmic	9.97
5839	9.38343e-13	7.2027	3.31462e-15	7.92171			none	all	5839	FIG00464790: hypothetical protein	BPSL3352	BPSL3352	3974691	3974993	-	0.591	100	-	GI_12	hypothetical protein	Not in COGs genes	Unknown
6277	2.48515e-14	7.08857	4.69717e-10	6.11468			none	all	6277	Hemin uptake protein	BPSS0362	BPSS0362	503302	503565	-	0.659	87	-	0	hypothetical protein	Inorganic ion transport and metabolism genes	Unknown
3095	0.000168354	6.92694	NA	4.27014			none	T5&T6	3095	Ferrichrome transport system permease protein FhuB (TC 3.A.1.14.3)	BPSL1783	BPSL1783	2119789	2121909	-	0.781	706	-	0	putative iron transport-related membrane protein	Inorganic ion transport and metabolism genes	CytoplasmicMembrane	10
5900	3.97018e-07	6.43691	1.6317e-05	5.95152			none	all	5900	FIG00456189: hypothetical protein	no homolog											Unknown
3092	0.00158193	6.18262	0.0172426	5.33019			none	T5&T6	3092	hypothetical MbtH-like protein, PA2412 homolog	BPSL1786	BPSL1786	2123909	2124151	-	0.733	80	-	0	hypothetical protein	Function unknown genes	Unknown
1163	0.00178866	6.1388	NA	4.57834	0.384171	0	culture only	T5&T6	1163	RNA polymerase sigma-70 factor, ECF family	BPSS1027	BPSS1027	1398855	1399364	+	0.704	169	-	0	RNA polymerase sigma factor	Transcription genes	Cytoplasmic	9.97
2096	0.00201304	6.1281	NA	1.58686	0.416324	0	culture only	T5&T6	2096	Outer membrane receptor for ferric-pyochelin FptA	fptA	BPSS0591	811088	813340	+	0.699	750	fptA	0	Fe(III)-pyochelin receptor precursor	Inorganic ion transport and metabolism genes	OuterMembrane	10
3091	6.86786e-06	5.9708	0.00160293	4.93242			none	all	3091	DNA-directed RNA polymerase specialized sigma subunit, sigma24-like	BPSL1787	BPSL1787	2124207	2124830	-	0.723	207	-	0	RNA polymerase sigma-70 factor	Transcription genes	Cytoplasmic	9.97
2758	0.0029776	5.9527	NA	3.22598			none	T5&T6	2758	Periplasmic hemin-binding protein	no homolog											Periplasmic	9.76
2757	2.66574e-05	5.86892	0.076915	3.45123	0.0629285	0.319682	both	all	2757	Hemin transport protein HmuS	BPSS0243	BPSS0243	329697	330848	-	0.72	383	-	0	hemin ABC transport system-related protein	Inorganic ion transport and metabolism genes	Cytoplasmic	9.26
3097	3.21608e-05	5.81923	NA	3.04412	0.37223	0	culture only	all	3097	Ferric reductase (1.6.99.14)	BPSL1781	BPSL1781	2117793	2118821	-	0.743	342	-	0	putative iron transport-related exported protein	Inorganic ion transport and metabolism genes	Periplasmic	9.76
3094	2.77263e-05	5.65205	0.039584	3.69371			none	all	3094	Ferrichrome transport ATP-binding protein FhuC (TC 3.A.1.14.3)	BPSL1784	BPSL1784	2121906	2122796	-	0.74	296	-	0	putative iron transport-related ATP-bidning protein	Inorganic ion transport and metabolism genes	CytoplasmicMembrane	9.82
3096	0.00748741	5.55524	NA	3.42274			none	T5&T6	3096	Ferric reductase (1.6.99.14)	BPSL1782	BPSL1782	2118986	2119792	-	0.727	268	-	0	putative iron transport-related membrane protein	General function prediction only genes	Periplasmic	9.8
3594	0.0102432	5.40649	0.0237544	5.16709			none	T5&T6	3594	Methionine ABC transporter substrate-binding protein	BPSL2501	BPSL2501	3014504	3015298	-	0.672	264	-	0	hypothetical protein	Inorganic ion transport and metabolism genes	CytoplasmicMembrane	9.99
5841	0.0110198	5.36588	0.00679182	5.80513			none	T5&T6	5841	FIG00456610: hypothetical protein	BPSL3350	BPSL3350	3974011	3974325	-	0.648	104	-	GI_12	hypothetical protein	Not in COGs genes	Unknown
3816	0.0129364	5.29347	0.0458455	4.77188			none	T5&T6	3816	MFS family multidrug efflux protein in Burkholderiaceae, unknown substrate	BPSL2713	BPSL2713	3243615	3245057	+	0.717	480	-	0	putative membrane transport protein	General function prediction only genes	CytoplasmicMembrane	10
4889	0.0173378	5.15879	NA	3.41022	0.775449	0.648851	both	T5&T6	4889	L-2-keto-3-deoxyarabonate dehydratase (EC 4.2.1.43)	BPSL0936	BPSL0936	1087759	1088655	-	0.704	298	-	0	putative dihydrodipicolinate synthetase	Amino acid transport and metabolism genes	Cytoplasmic	9.97
6285	4.23326e-09	5.13265	4.19316e-05	4.24629			none	all	6285	Bacterioferritin-associated ferredoxin	BPSS0369	BPSS0369	508840	509079	-	0.633	79	-	0	bacterioferritin ferredoxin protein	Inorganic ion transport and metabolism genes	Unknown
4891	0.0184872	5.12203	0.0595678	4.60934	0.222996	2.32057	both	T5&T6	4891	L-arabinose-binding periplasmic protein precursor AraF (TC 3.A.1.2.2)	araF	BPSS1220	1649914	1650915	+	0.699	333	araF	0	L-arabinose-binding periplasmic protein precursor	Carbohydrate transport and metabolism genes	Periplasmic	9.76
6183	0.0199644	5.06821	NA	4.33482	0.999077	0.997631	both	T5&T6	6183	Outer membrane component of tripartite multidrug resistance system	BPSL1913	BPSL1913	2279266	2280762	+	0.702	498	-	0	hypothetical protein	Intracellular trafficking and secretion genes	Unknown
2633	0.0219192	5.02625	NA	4.13608			none	T5&T6	2633	FOG: TPR repeat, SEL1 subfamily	BPSS1205	BPSS1205	1628637	1629383	+	0.73	248	-	0	hypothetical protein	General function prediction only genes	Unknown
3115	0.022444	5.01949			0.148723	#DIV/0!	J774 only	T6 only	3115	Non-ribosomal peptide synthetase modules, pyoverdine??	BPSL1777	BPSL1777	2099061	2104307	-	0.759	1748	-	0	putative siderophore-related non-ribosomal peptide synthase	Secondary metabolites biosynthesis, transport and catabolism genes	Cytoplasmic	9.26
2305	0.0228234	4.9933	NA	4.16589			none	T5&T6	2305	ABC transporter ATP-binding protein	BPSL0375	BPSL0375	405732	407378	-	0.754	548	-	0	ABC transport system ATP-binding protein	General function prediction only genes	Cytoplasmic	9.97
5226	0.000161185	4.93733	6.45021e-06	5.79909			none	all	5226	Phage single stranded DNA synthesis	no homolog											Unknown
5225	2.2001e-06	4.91419	9.60007e-08	5.54747			none	all	5225	Phage lysin, phospho-MurNAc-pentapeptide translocase inhibitor	no homolog											Unknown
2771	0.0268602	4.90186	NA	4.16589			none	T5&T6	2771	FIG00453563: hypothetical protein	no homolog											CytoplasmicMembrane	9.82
6434	0.000743657	4.849	0.00931609	4.35744			none	all	6434	Probable transmembrane protein	BPSL1185	BPSL1185	1368695	1370602	-	0.713	635	-	0	hypothetical protein	Cell wall/membrane biogenesis genes	CytoplasmicMembrane	10
2358	0.0325291	4.80529	NA	3.11021			none	T5&T6	2358	Nitroreductase family protein	BPSS0495	BPSS0495	672507	673130	-	0.753	207	-	0	nitroreductase family protein	Energy production and conversion genes	Unknown
1985	0.0340823	4.76077	NA	3.44714	0.43146	0	culture only	T5&T6	1985	Transcriptional regulator containing an amidase domain and an AraC-type DNA-binding HTH domain	BPSS0546	BPSS0546	746307	747332	-	0.677	341	-	0	AraC family regulatory protein	Transcription genes	Cytoplasmic	9.26
1347	0.00096053	4.76029	0.00535145	4.50212	0.107601	0	culture only	all	1347	L-arabinose transport ATP-binding protein AraG (TC 3.A.1.2.2)	araG	BPSL2967	3539515	3541047	-	0.693	510	araG	0	L-arabinose transport system, ATP-binding protein	Carbohydrate transport and metabolism genes	CytoplasmicMembrane	9.99
4617	0.0351855	4.75129	0.0325743	4.9827			none	T5&T6	4617	FIG00453271: hypothetical protein	BPSL1004	BPSL1004	1168320	1169042	+	0.737	240	-	0	hypothetical protein	Function unknown genes	Periplasmic	9.83
2549	0.035207	4.72812	0.0440445	4.79094			none	T5&T6	2549	Type I restriction-modification system, restriction subunit R (EC 3.1.21.3)	BPSL0945	BPSL0945	1102333	1105446	-	0.614	1037	-	GI_5	hypothetical protein	Defense mechanisms genes	Unknown
2077	0.0362886	4.71143	NA	4.23388	0.169286	0	culture only	T5&T6	2077	Branched-chain amino acid transport ATP-binding protein LivG (TC 3.A.1.4.1)	livG	BPSS0578	786264	787037	+	0.673	257	braF	0	high-affinity branched-chain amino acid transport ATP-binding protein	Amino acid transport and metabolism genes	CytoplasmicMembrane	7.88
4487	0.0379399	4.68809	NA	4.13608			none	T5&T6	4487	COG5591: Uncharacterized conserved protein	BPSL1092	BPSL1092	1262588	1262827	+	0.613	79	-	0	hypothetical protein	Not in COGs genes	CytoplasmicMembrane	9.82
4887	0.0379399	4.68809	NA	3.27781	0.765619	0.765199	both	T5&T6	4887	Ketoglutarate semialdehyde dehydrogenase (EC 1.2.1.26)	BPSS0329	BPSS0329	459223	460815	-	0.751	530	-	0	fatty aldehyde dehydrogenase	Energy production and conversion genes	Cytoplasmic	8.96
4565	0.00175164	4.66771	0.000579211	5.17568			none	all	4565	Histidine ABC transporter, permease protein HisQ (TC 3.A.1.3.1)	hisQ	BPSL1032	1201931	1202620	-	0.638	229	hisQ	0	histidine transport system permease protein	Amino acid transport and metabolism genes	CytoplasmicMembrane	10
5577	0.0418292	4.63601	0.00720396	5.76631			none	T5&T6	5577	hypothetical protein	BPSS2019	BPSS2019	2729992	2730315	+	0.651	107	-	0	hypothetical protein	Function unknown genes	Cytoplasmic	8.96
2088	9.28879e-05	4.62978	0.0139769	3.74259	0.368639	0	culture only	all	2088	Transcriptional regulator PchR	pchR	BPSS0585	794837	795778	+	0.686	313	pchR	0	AraC family regulatory protein	Transcription genes	Cytoplasmic	9.97
615	2.11843e-07	4.62647	1.48493e-09	5.24114	0.103796	0	culture only	all	615	hypothetical transmembrane protein coupled to NADH-ubiquinone oxidoreductase chain 5 homolog	no homolog											Cytoplasmic	8.96
2634	0.046573	4.56434	NA	1.58686	0.0210862	0	culture only	T5&T6	2634	Iron-uptake factor PiuC	BPSS1206	BPSS1206	1629380	1630063	+	0.673	227	-	0	hydroxylase	Function unknown genes	Cytoplasmic	9.26
3919	0.0494788	4.52569	NA	2.64996			none	T5&T6	3919	TRAP-type C4-dicarboxylate transport system, periplasmic component	no homolog											Periplasmic	9.76
6272	1.01268e-12	4.43598	3.5894e-08	3.78806	0.136788	0	culture only	all	6272	Periplasmic protein p19 involved in high-affinity Fe2+ transport	BPSS0357	BPSS0357	499290	499841	+	0.636	183	-	0	hypothetical protein	Inorganic ion transport and metabolism genes	Periplasmic	9.84
6071	4.20324e-13	4.3774	1.98766e-12	4.41851			none	all	6071	hypothetical protein	no homolog											Unknown
6429	0.00569984	4.25546	NA	3.04377	0.084381	0	culture only	all	6429	Ser-tRNA(Ala) deacylase; Gly-tRNA(Ala) deacylase	BPSL1181	BPSL1181	1363713	1364444	+	0.708	243	-	0	putative alanyl-tRNA synthetase	General function prediction only genes	Cytoplasmic	9.97
616	0.000201964	4.15477	0.00171046	3.90421			none	all	616	NADH dehydrogenase, subunit 5	no homolog											CytoplasmicMembrane	10
3098	0.0108595	4.07749	NA	1.48957			none	all	3098	FIG00452465: hypothetical protein	BPSL1780	BPSL1780	2117026	2117601	+	0.7	191	-	0	hypothetical protein	Function unknown genes	Cytoplasmic	9.26
6138	0.00184849	3.97359	0.0553086	3.30097			none	all	6138	Rod shape-determining protein RodA	rodA	BPSL0182	186311	187459	-	0.654	382	rodA	0	rod shape-determining protein	Cell cycle control, mitosis and meiosis genes	CytoplasmicMembrane	10
4250	0.00127964	3.96749	0.0213218	3.43105			none	all	4250	UDP-2,3-diacylglucosamine hydrolase (EC 3.6.1.-)	no homolog											Cytoplasmic	9.26
4737	0.0145509	3.94864	0.130413	3.26374			none	all	4737	Outer membrane protein V	BPSS0689	BPSS0689	930919	931698	+	0.672	259	-	0	hypothetical protein	Cell wall/membrane biogenesis genes	OuterMembrane	9.52
2206	0.0166888	3.87241	0.110488	3.23025			none	all	2206	Hydroxymethylpyrimidine phosphate kinase ThiD (EC 2.7.4.7)	thiD	BPSL2181	2619042	2619851	+	0.721	269	thiD	0	phosphomethylpyrimidine kinase	Coenzyme transport and metabolism genes	Unknown
3398	0.0170339	3.8563	0.00752876	4.40656			none	all	3398	hypothetical protein	no homolog											Unknown
2238	0.000413374	3.8239	0.000126485	4.31799	0.322745	0	culture only	all	2238	FMN-dependent NADH-azoreductase	acpD	BPSL3056	3645743	3646339	-	0.67	198	acpD	0	acyl carrier protein phosphodiesterase	Lipid transport and metabolism genes	Unknown*
3118	0.00192471	3.80196	0.489325	1.52897	0.0703304	16.4261	both	all	3118	Pyoverdine synthetase PvdF, N5-hydroxyornithine formyltransferase	BPSL1774	BPSL1774	2094346	2095185	-	0.687	279	-	0	putative siderophore biosynthesis related protein	Nucleotide transport and metabolism genes	Cytoplasmic	9.97
5840	1.0275e-05	3.77607	1.18855e-06	4.29576			none	all	5840	hypothetical protein	BPSL3351	BPSL3351	3974401	3974607	-	0.652	68	-	GI_12	putative bacteriophage coat protein	Not in COGs genes	Unknown
6275	4.67733e-06	3.7672	0.00496027	3.05547			none	all	6275	Ferredoxin	BPSS0360	BPSS0360	501129	502529	+	0.685	466	-	0	hypothetical protein	Energy production and conversion genes	CytoplasmicMembrane	10
3121	0.025101	3.71544	0.0427308	3.7814	0.145065	0	culture only	all	3121	Cob(I)alamin adenosyltransferase (EC 2.5.1.17)	no homolog											Cytoplasmic	9.97
4488	0.000143594	3.70003	0.00182364	3.50845	0.708534	0.837133	both	all	4488	Spermidine synthase-like protein	BPSL1091	BPSL1091	1261467	1262396	+	0.677	309	-	0	hypothetical protein	Amino acid transport and metabolism genes	Cytoplasmic	9.97
4141	9.16064e-06	3.6566	0.0539506	2.4617			none	all	4141	Probable transmembrane protein	BPSL0236	BPSL0236	245950	246696	+	0.699	248	-	0	hypothetical protein	Function unknown genes	CytoplasmicMembrane	10
2089	0.00408553	3.64962	NA	0.681459	0.404512	7.73773	both	all	2089	Dihydroaeruginoate synthetase PchE, non-ribosomal peptide synthetase modules	pchE	BPSS0586	795905	800410	+	0.742	1501	pchE	0	pyochelin synthetase	Secondary metabolites biosynthesis, transport and catabolism genes	Cytoplasmic	9.26
1348	0.00123742	3.64277	0.0242562	3.2791	0.1125	#DIV/0!	J774 only	all	1348	L-arabinose-binding periplasmic protein precursor AraF (TC 3.A.1.2.2)	araF	BPSS1220	1649914	1650915	+	0.699	333	araF	0	L-arabinose-binding periplasmic protein precursor	Carbohydrate transport and metabolism genes	Periplasmic	9.76
5578	0.00104172	3.62308	0.0855207	2.67357			none	all	5578	FIG00452626: hypothetical protein	BPSS2020	BPSS2020	2730550	2730978	+	0.704	142	-	0	hypothetical protein	Function unknown genes	Unknown
1350	8.07515e-05	3.58239	0.0100022	3.00962	0.127037	#DIV/0!	J774 only	all	1350	2-dehydro-3-deoxygalactonokinase (EC 2.7.1.58)	BPSL2971	BPSL2971	3543743	3544756	-	0.747	337	-	0	putative galactonokinase	Carbohydrate transport and metabolism genes	Unknown
1471	0.0307538	3.56125	NA	1.63502	0.350103	0	culture only	all	1471	Chromate transport protein ChrA	BPSL0882	BPSL0882	1023539	1024744	-	0.744	401	-	0	putative chromate transporter protein	Inorganic ion transport and metabolism genes	CytoplasmicMembrane	10
3123	2.4365e-06	3.55608	0.00308751	2.90753			none	all	3123	HoxN/HupN/NixA family cobalt transporter	hoxN	BPSL1770	2089148	2090209	-	0.661	353	hoxN	0	high-affinity nickel transport protein	Inorganic ion transport and metabolism genes	CytoplasmicMembrane	10
4681	0.000459093	3.52566	0.0130495	3.11268			none	all	4681	FIG00455038: hypothetical protein	BPSL1121	BPSL1121	1303673	1304971	+	0.674	432	-	0	hypothetical protein	Cell wall/membrane biogenesis genes	CytoplasmicMembrane	10
62	0.000610741	3.52169	0.00130555	3.81678	0.161562	6.5527	both	all	62	FIG00455527: hypothetical protein	BPSS2129	BPSS2129	2880980	2881531	+	0.64	183	-	0	hypothetical protein	Not in COGs genes	Cytoplasmic	8.96
4197	0.00169805	3.47957	0.0197499	3.20722			none	all	4197	Ferredoxin, 2Fe-2S	fdx	BPSL2284	2752301	2752642	-	0.605	113	fdx	0	ferredoxin, 2Fe-2S	Energy production and conversion genes	Cytoplasmic	8.96
2902	0.000613123	3.45877	2.17891e-05	4.2774			none	all	2902	hypothetical protein	no homolog											Unknown
1851	0.000613123	3.44426	0.0380852	2.75571	0.142444	6.92594	both	all	1851	Gluconate dehydratase (EC 4.2.1.39)	BPSL0699	BPSL0699	797270	798418	-	0.672	382	-	0	putative galactonate dehydratase protein	General function prediction only genes	Cytoplasmic	8.96
6326	1.6888e-09	3.43151	1.7583e-11	4.02285			none	all	6326	RelE/StbE replicon stabilization toxin	no homolog											Unknown
5227	8.98365e-05	3.40851	6.30577e-07	4.38156			none	all	5227	Phage DNA replication protein	no homolog											Unknown
5901	0.011207	3.40429	0.0344954	3.32121	0.55728	0	culture only	all	5901	Uncharacterized protein ImpA	BPSS1493	BPSS1493	2036034	2037980	-	0.721	648	tssA-5	0	hypothetical protein	Function unknown genes	Cytoplasmic	9.97
406	5.08238e-14	3.3938	7.83487e-16	3.66456	0.403812	1.34798	both	all	406	LSU ribosomal protein L10p (P0)	rplJ	BPSL3223	3825356	3825853	-	0.606	165	rplJ	0	50S ribosomal protein L10	Translation genes	Cytoplasmic	9.26
3606	4.20643e-23	3.39034	8.55307e-18	3.24859	0.19557	1.43535	both	all	3606	LSU ribosomal protein L19p	rplS	BPSL2489	3003117	3003506	-	0.621	129	rplS	0	50S ribosomal protein L19	Translation genes	Cytoplasmic	9.97
1900	0.0257201	3.32017	0.0504372	3.24204	0.760258	0.487676	both	all	1900	Dimethyladenosine transferase (EC 2.1.1.-)	ksgA	BPSL0661	752212	753039	+	0.678	275	ksgA	0	dimethyladenosine transferase	Translation genes	Cytoplasmic	9.97
1349	0.00494086	3.29626	0.0235724	3.13572			none	all	1349	3-oxoacyl-[acyl-carrier protein] reductase (EC 1.1.1.100)	BPSL2969	BPSL2969	3542240	3543019	-	0.721	259	-	0	short chain dehydrogenase	General function prediction only genes	Cytoplasmic	9.97
5576	0.00046762	3.28086	1.75446e-05	3.83176			none	all	5576	Integral membrane protein TerC	BPSS2018	BPSS2018	2729087	2729848	+	0.664	253	-	0	hypothetical protein	Inorganic ion transport and metabolism genes	CytoplasmicMembrane	10
468	0.00868986	3.24195	NA	1.71148	0.938334	1.2423	both	all	468	2,4-dienoyl-CoA reductase [NADPH] (EC 1.3.1.34)	no homolog											Cytoplasmic	9.97
3239	0.0278618	3.18411	0.0361609	3.3899			none	all	3239	Probable transmembrane protein	BPSS1338	BPSS1338	1828597	1829031	-	0.731	144	-	0	hypothetical protein	General function prediction only genes	CytoplasmicMembrane	10
3407	0.011207	3.18169	NA	1.35422	0.247003	0.403149	both	all	3407	Ferric iron ABC transporter, ATP-binding protein	BPSL1276	BPSL1276	1478485	1479264	-	0.727	259	-	0	putative ABC transport system, ATP-binding protein	Amino acid transport and metabolism genes	CytoplasmicMembrane*	9.98
617	0.000344493	3.16119	0.000360901	3.40261	0.495482	#DIV/0!	J774 only	all	617	Hydrogen peroxide-inducible genes activator	BPSS2017	BPSS2017	2728076	2728954	-	0.733	292	-	0	LysR-family transcriptional regulator	Transcription genes	Cytoplasmic	9.26
3203	1.68047e-06	3.14333	0.000583358	2.74141	0.0203191	0	culture only	all	3203	dicarboxylic acid transporter PcaT	BPSL1825	BPSL1825	2173005	2174309	-	0.67	434	-	0	putative ABC transport system, permease protein	General function prediction only genes	CytoplasmicMembrane	10
1248	0.000364693	3.13463	0.00535145	3.0104	0.321238	1691.42	both	all	1248	Probable signal peptide protein	BPSL2875	BPSL2875	3440083	3440643	-	0.638	186	-	0	hypothetical protein	Function unknown genes	Unknown
1346	0.0304545	3.1166	0.0633784	3.13685	0.326519	0	culture only	all	1346	L-arabinose transport system permease protein (TC 3.A.1.2.2)	araH	BPSL2966	3538396	3539400	-	0.667	334	araH	0	L-arabinose transport system, permease protein	Carbohydrate transport and metabolism genes	CytoplasmicMembrane	10
1351	2.93663e-09	3.10971	0.000297657	2.4299	0.347232	#DIV/0!	J774 only	all	1351	D-galactonate regulator, IclR family	BPSL2972	BPSL2972	3544753	3545670	-	0.704	305	-	0	putative IclR-family regulatory protein	Transcription genes	Cytoplasmic	9.26
3103	0.00455613	3.07125	0.00745867	3.27411	0.419072	4.30645	both	all	3103	FIG00453423: hypothetical protein	BPSL1846	BPSL1846	2199174	2199671	-	0.649	165	-	0	hypothetical protein	Not in COGs genes	Cytoplasmic	8.96
2632	2.8203e-05	3.04665	0.0222968	2.19881	0.00158906	0.27152	both	all	2632	Ferrichrome-iron receptor	BPSS1204	BPSS1204	1626389	1628635	+	0.664	748	-	0	iron transport receptor protein	Inorganic ion transport and metabolism genes	OuterMembrane	10
2523	0.0311572	3.03585	0.524998	1.70222			none	all	2523	Probable signal peptide protein	BPSS1772	BPSS1772	2430911	2431195	+	0.709	94	-	0	hypothetical protein	Not in COGs genes	Unknown
2770	0.000252386	3.024	0.00997116	2.71381			none	all	2770	putative Cytochrome bd2, subunit II	BPSS0234	BPSS0234	318009	319016	-	0.67	335	-	0	cytochrome oxidase subunit II	Energy production and conversion genes	CytoplasmicMembrane	10
3120	0.0484812	3.02279	NA	2.25223			none	all	3120	Cobyrinic acid A,C-diamide synthase	no homolog											Cytoplasmic	9.26
6274	0.0018865	3.00043	0.0366597	2.57891			none	all	6274	High-affinity iron permease	BPSS0359	BPSS0359	500290	501132	+	0.66	280	-	0	hypothetical protein	Inorganic ion transport and metabolism genes	CytoplasmicMembrane	10
1007	0.0339172	2.98766	0.313559	2.05209	0.440314	#DIV/0!	J774 only	all	1007	LSU m5C1962 methyltransferase RlmI	BPSL0207	BPSL0207	215294	216571	-	0.704	425	-	0	hypothetical protein	General function prediction only genes	Cytoplasmic	9.97
636	0.00740633	2.97059	0.0136265	3.09138			none	all	636	Putrescine transport system permease protein PotI (TC 3.A.1.11.2)	potI	BPSL1558	1807729	1808547	+	0.644	272	potI	0	putrescine transport system permease protein	Amino acid transport and metabolism genes	CytoplasmicMembrane	10
5857	9.74256e-07	2.93698	2.41174e-05	2.65229	0.236579	1.74788	both	all	5857	ATP synthase epsilon chain (EC 3.6.3.14)	atpC	BPSL3395	4033974	4034399	-	0.646	141	atpC	0	ATP synthase subunit epsilon	Energy production and conversion genes	Cytoplasmic*	9.12
3382	0.00302599	2.89827	0.151227	2.02445			none	all	3382	FIG00455214: hypothetical protein	BPSL1254	BPSL1254	1449388	1450464	+	0.674	358	-	0	hypothetical protein	Cell wall/membrane biogenesis genes	Unknown
921	0.00556281	2.89826	0.0788128	2.45602			none	all	921	Na+-driven multidrug efflux pump	BPSL1378	BPSL1378	1606854	1608245	-	0.699	463	-	0	putative membrane protein (DNA-damage-inducible protein)	Defense mechanisms genes	CytoplasmicMembrane	10
6168	1.07378e-05	2.88489	0.000114014	2.67724			none	all	6168	Transposase and inactivated derivatives	BPSL1924	BPSL1924	2295449	2295847	+	0.687	132	-	0	hypothetical protein	Replication, recombination and repair genes	Unknown
953	0.00266687	2.8708	0.187556	2.06668			none	all	953	Major facilitator family transporter	BPSL1346	BPSL1346	1571107	1572399	+	0.702	430	-	0	hypothetical protein	General function prediction only genes	CytoplasmicMembrane	10
5254	9.00086e-06	2.86171	0.00181498	2.61657	0.331318	1.42965	both	all	5254	Probable lipoprotein	BPSL3336	BPSL3336	3955731	3956408	-	0.653	225	-	0	putative lipoprotein	Cell wall/membrane biogenesis genes	Unknown
3530	0.00408553	2.86136	0.0445504	2.51608			none	all	3530	FIG00452734: hypothetical protein	BPSL2554	BPSL2554	3083026	3083502	-	0.696	158	-	0	hypothetical protein	Not in COGs genes	Unknown
1247	2.56368e-07	2.85543	0.000158302	2.48092	0.0682615	0.730261	both	all	1247	Protein yceI precursor	BPSL2874	BPSL2874	3439438	3440016	-	0.643	192	-	0	hypothetical protein	Function unknown genes	Unknown
4365	0.00453697	2.85009	0.000506209	3.43095			none	all	4365	Aerobic C4-dicarboxylate transporter for fumarate, L-malate, D-malate, succunate	dctA	BPSL0425	462003	463289	+	0.656	428	dctA	0	C4-dicarboxylate transport protein	Energy production and conversion genes	CytoplasmicMembrane	10
6325	4.66914e-06	2.84503	2.07961e-07	3.21541			none	all	6325	RelB/StbD replicon stabilization protein (antitoxin to RelE/StbE)	no homolog											Unknown
5252	0.000207518	2.83375	0.255303	1.46126	0.0771698	3.29712	both	all	5252	lipoprotein, putative	BPSL3334	BPSL3334	3954560	3955246	-	0.686	228	-	0	putative lipoprotein	Function unknown genes	Unknown
3125	0.000201064	2.79476	0.123052	1.7576	0.123779	0.00823081	both	all	3125	CobN component of cobalt chelatase involved in B12 biosynthesis	cobN	BPSL1768	2084041	2087886	-	0.725	1281	-	0	cobaltochelatase	Coenzyme transport and metabolism genes	Cytoplasmic	9.26
1932	0.00836767	2.7944	0.00937665	2.90788	0.917265	1.17974	both	all	1932	hypothetical protein	no homolog											Cytoplasmic	8.96
4281	1.48556e-15	2.78404	2.29798e-11	2.55387	0.0753945	1.89499	both	all	4281	LSU ribosomal protein L25p	BPSL0520	BPSL0520	573346	573972	-	0.64	208	-	0	50S ribosomal protein L25	Translation genes	Cytoplasmic	9.97
3015	0.00535315	2.77885	0.0394666	2.30194	0.389596	0	culture only	all	3015	Transcriptional regulator/sugar kinase	BPSS0143	BPSS0143	184511	185761	-	0.719	416	-	0	ROK family transcriptional regulator	Carbohydrate transport and metabolism genes	Cytoplasmic	8.96
5832	0.0325291	2.77684	0.338335	1.91457			none	all	5832	ABC-type multidrug transport system, permease component	BPSL3143	BPSL3143	3743573	3744328	-	0.638	251	-	0	putative ABC transporter inner membrane subunit	Defense mechanisms genes	CytoplasmicMembrane	10
2621	0.0362886	2.74432	NA	0.232634	0.111074	6.36041	both	all	2621	Predicted hydrolases or acyltransferases (alpha/beta hydrolase superfamily)	BPSS1177	BPSS1177	1584931	1585788	-	0.682	285	-	0	hypothetical protein	General function prediction only genes	Unknown*
6161	0.0347595	2.74388	0.330954	1.80741	0.616971	1.35925	both	all	6161	FIG00453297: hypothetical protein	BPSL1931	BPSL1931	2298684	2298974	-	0.632	96	-	0	hypothetical protein	Function unknown genes	Unknown
5079	2.38509e-05	2.73043	0.000214614	2.77328	0.910652	0.846439	both	all	5079	ATP-dependent DNA helicase Rep	rep	BPSL3355	3977437	3979524	-	0.653	695	rep	0	ATP-dependent DNA helicase Rep	Replication, recombination and repair genes	Cytoplasmic	9.97
6459	0.00263918	2.685	0.0616923	2.22277	0.0585614	0.146174	both	all	6459	Quinone oxidoreductase (EC 1.6.5.5)	BPSL1208	BPSL1208	1394106	1395125	+	0.695	339	-	0	putative oxidoreductase	General function prediction only genes	CytoplasmicMembrane	7.88
5671	0.00449982	2.67359	0.111524	2.2237	0.194241	1.57654	both	all	5671	Acid phosphatase	acpA	BPSL3333	3952360	3954093	-	0.692	577	acpA	0	acid phosphatase	Cell wall/membrane biogenesis genes	Extracellular	9.71
5700	0.000265753	2.65592	8.33328e-05	3.18988	0.810102	0.910301	both	all	5700	LSU ribosomal protein L29p (L35e)	rpmC	BPSL3205	3804312	3804506	-	0.58	64	rpmC	0	50S ribosomal protein L29	Translation genes	Cytoplasmic	9.26
1908	0.00540017	2.63697	0.0119264	2.75744			none	all	1908	Apolipoprotein N-acyltransferase (EC 2.3.1.-) / Copper homeostasis protein CutE	lnt	BPSL0669	760927	762633	-	0.707	568	lnt	0	apolipoprotein N-acyltransferase	Cell wall/membrane biogenesis genes	CytoplasmicMembrane	10
1888	6.596e-05	2.62261	0.00462035	2.06532	0.0830005	6.41405	both	all	1888	3-ketoacyl-CoA thiolase (EC 2.3.1.16) @ Acetyl-CoA acetyltransferase (EC 2.3.1.9)	BPSL0650	BPSL0650	738624	739823	+	0.678	399	-	0	acetyl-CoA acetyltransferase	Lipid transport and metabolism genes	Cytoplasmic	9.97
1561	1.93186e-12	2.61087	1.68298e-13	2.92553			none	all	1561	hypothetical protein	no homolog											Unknown
833	0.00175164	2.61006	0.177563	1.79165			none	all	833	FIG028593: membrane protein	BPSL3289	BPSL3289	3905755	3906108	-	0.602	117	-	0	hypothetical protein	Function unknown genes	CytoplasmicMembrane	10
4634	0.0277592	2.60108	0.0530635	2.70332	0.371905	#DIV/0!	J774 only	all	4634	Aspartate 1-decarboxylase (EC 4.1.1.11)	panD	BPSL0990	1148137	1148523	-	0.618	128	panD	0	aspartate 1-decarboxylase precursor	Coenzyme transport and metabolism genes	Cytoplasmic	8.96
3592	0.0159613	2.60106	0.0070901	3.16739	0.0301656	0	culture only	all	3592	Methionine ABC transporter ATP-binding protein	metN	BPSL2503	3016015	3017049	-	0.671	344	-	0	ABC transporter, ATP-binding component	Inorganic ion transport and metabolism genes	CytoplasmicMembrane	7.88
3706	0.035207	2.59615	0.164237	2.24021	0.328274	0	culture only	all	3706	Inner membrane protein	BPSL2414	BPSL2414	2917365	2918237	+	0.694	290	-	0	hypothetical protein	Function unknown genes	CytoplasmicMembrane	10
3739	0.00194854	2.591	0.230921	1.63177			none	all	3739	Histidine ABC transporter, permease protein HisQ (TC 3.A.1.3.1)	hisQ	BPSL2394	2890684	2891373	-	0.629	229	hisQ	0	histidine transport system permease protein	Amino acid transport and metabolism genes	CytoplasmicMembrane	10
4249	9.56316e-05	2.591	0.000942864	2.61548	0.0366442	1.87195	both	all	4249	Peptidyl-prolyl cis-trans isomerase PpiB (EC 5.2.1.8)	ppiB	BPSL2246	2708622	2709113	+	0.6	163	ppiB	0	peptidyl-prolyl cis-trans isomerase B	Posttranslational modification, protein turnover, chaperones genes	Cytoplasmic	9.97
4567	0.0199593	2.57884	0.208856	1.95748	0.0688363	0	culture only	all	4567	Histidine ABC transporter, ATP-binding protein HisP (TC 3.A.1.3.1)	hisP	BPSL1030	1200419	1201198	-	0.655	259	hisP	0	histidine transport ATP-binding protein	Amino acid transport and metabolism genes	CytoplasmicMembrane	10
6182	0.0225994	2.55796	0.0512682	2.60566	0.998681	1.00033	both	all	6182	Membrane fusion component of tripartite multidrug resistance system	emrA	BPSL1914	2280830	2282065	+	0.68	411	emrA	0	putative multidrug resistance protein A	Defense mechanisms genes	CytoplasmicMembrane	9.82
184	0.0202535	2.55606	0.065464	2.48904			none	all	184	L-Proline/Glycine betaine transporter ProP	BPSL0248	BPSL0248	257907	259199	+	0.678	430	-	0	putative transporter protein	General function prediction only genes	CytoplasmicMembrane	10
2644	0.000338235	2.55102	0.0172276	2.26357	0.577495	0.441222	both	all	2644	L-arabinose-binding periplasmic protein precursor AraF (TC 3.A.1.2.2)	araF	BPSS1220	1649914	1650915	+	0.699	333	araF	0	L-arabinose-binding periplasmic protein precursor	Carbohydrate transport and metabolism genes	Periplasmic	10
5019	2.55955e-09	2.54226	4.7076e-08	2.5852	0.289933	1.17356	both	all	5019	ATP synthase C chain (EC 3.6.3.14)	atpE	BPSL3401	4039792	4040067	-	0.594	91	atpE	0	ATP synthase subunit C	Energy production and conversion genes	CytoplasmicMembrane	9.82
4023	0.0037484	2.53206	0.0400679	2.29166	0.413642	1.13116	both	all	4023	ATP phosphoribosyltransferase regulatory subunit (EC 2.4.2.17)	hisZ	BPSL1523	1761911	1763059	+	0.709	382	-	0	ATP phosphoribosyltransferase regulatory subunit	Amino acid transport and metabolism genes	Cytoplasmic	9.97
5701	1.62771e-05	2.52673	1.60698e-05	2.77523	0.995116	1.00098	both	all	5701	SSU ribosomal protein S17p (S11e)	rpsQ	BPSL3204	3804043	3804315	-	0.579	90	rpsQ	0	30S ribosomal protein S17	Translation genes	Cytoplasmic	9.26
3405	0.0386841	2.51863	0.381043	1.66375			none	all	3405	Putative cysteine dioxygenase, type I	BPSL1274	BPSL1274	1477083	1477739	-	0.744	218	-	0	hypothetical protein	General function prediction only genes	Cytoplasmic	9.97
5697	1.46666e-06	2.51617	3.49662e-07	2.7534	0.455233	1.19358	both	all	5697	LSU ribosomal protein L22p (L17e)	rplV	BPSL3208	3805747	3806076	-	0.594	109	rplV	0	50S ribosomal protein L22	Translation genes	Cytoplasmic	9.26
777	2.6983e-13	2.51223	1.89632e-10	2.61656	0.137687	1.55337	both	all	777	LSU ribosomal protein L9p	rplI	BPSL1461	1695759	1696211	+	0.631	150	rplI	0	50S ribosomal protein L9	Translation genes	Cytoplasmic	9.97
1314	0.0128446	2.50228	0.795229	0.602863	0.142816	0	culture only	all	1314	DNA polymerase III delta subunit (EC 2.7.7.7)	holA	BPSL2936	3506570	3507658	-	0.731	362	-	0	DNA polymerase III subunit delta	Replication, recombination and repair genes	Unknown
5722	0.0268735	2.48054	0.363211	1.53204	0.320978	#DIV/0!	J774 only	all	5722	UDP-N-acetylglucosamine 1-carboxyvinyltransferase (EC 2.5.1.7)	murA	BPSL3141	3741885	3743234	-	0.704	449	murA	0	UDP-N-acetylglucosamine 1-carboxyvinyltransferase	Cell wall/membrane biogenesis genes	Cytoplasmic	9.97
6184	0.0012105	2.46581	0.00123611	2.73791	0.53048	0	culture only	all	6184	Transcriptional regulator, MarR family	BPSL1912	BPSL1912	2278669	2279166	+	0.661	165	-	0	putative transcriptional regulatory protein	Transcription genes	Cytoplasmic	9.26
2257	5.19332e-05	2.46077	0.000319137	2.4966	0.455566	0	culture only	all	2257	Amino acid transporter	BPSL3078	BPSL3078	3671584	3673185	-	0.654	533	-	0	putative amino-acid permease	Amino acid transport and metabolism genes	CytoplasmicMembrane	10
3900	0.00272892	2.4341	0.0303706	2.17533			none	all	3900	FIG00454557: hypothetical protein	BPSS1428	BPSS1428	1943447	1943662	+	0.657	71	-	0	hypothetical protein	Not in COGs genes	Unknown
1267	0.0174194	2.40462	0.249692	1.7021	0.236679	0	culture only	all	1267	Ferredoxin-dependent glutamate synthase (EC 1.4.7.1)	BPSL2890	BPSL2890	3458195	3459835	+	0.688	546	-	0	putative glutamate synthase	Amino acid transport and metabolism genes	Unknown*
3605	2.91315e-09	2.39378	4.70874e-08	2.44765	0.60693	0	culture only	all	3605	tRNA (Guanine37-N1) -methyltransferase (EC 2.1.1.31)	trmD	BPSL2490	3003644	3004438	-	0.676	264	trmD	0	tRNA (guanine-N(1)-)-methyltransferase	Translation genes	Cytoplasmic	9.97
2834	0.0270023	2.37192	0.519688	1.19809			none	all	2834	N-hydroxyarylamine O-acetyltransferase (EC 2.3.1.118)	BPSS0916	BPSS0916	1210101	1210973	+	0.667	290	-	0	N-hydroxyarylamine O-acetyltransferase	Secondary metabolites biosynthesis, transport and catabolism genes	Cytoplasmic	9.97
4187	0.0396116	2.36492	0.52962	1.25688	0.333481	0	culture only	all	4187	Putative deoxyribonuclease YjjV	BPSL2275	BPSL2275	2741335	2742123	-	0.705	262	-	0	putative TatD related DNase	Replication, recombination and repair genes	Cytoplasmic	9.26
6191	0.0155155	2.35808	0.251192	1.7913	0.0647647	0	culture only	all	6191	ATPase	BPSL1906	BPSL1906	2267610	2268707	-	0.653	365	-	0	hypothetical protein	General function prediction only genes	Cytoplasmic	9.97
2313	0.0260496	2.35716	0.14633	1.95564			none	all	2313	Dienelactone hydrolase and related enzymes	BPSL0368	BPSL0368	397561	398844	-	0.713	427	-	0	subfamily S9C unassigned peptidase	Amino acid transport and metabolism genes	Unknown
6457	9.91251e-10	2.3478	4.90642e-09	2.40774	0.207083	1.34946	both	all	6457	SSU ribosomal protein S15p (S13e)	rpsO	BPSL1206	1391276	1391545	+	0.626	89	rpsO	0	30S ribosomal protein S15	Translation genes	Cytoplasmic	9.26
5705	1.34226e-05	2.34035	2.87587e-05	2.49567	0.0957652	2.52135	both	all	5705	SSU ribosomal protein S14p (S29e) @ SSU ribosomal protein S14p (S29e), zinc-independent	rpsN	BPSL3200	3802177	3802482	-	0.614	101	rpsN	0	30S ribosomal protein S14	Translation genes	Cytoplasmic	9.26
4168	0.00424686	2.3347	0.224372	1.46053			none	all	4168	Metal-dependent hydrolases of the beta-lactamase superfamily I	BPSL2256	BPSL2256	2721619	2722395	-	0.704	258	-	0	hypothetical protein	General function prediction only genes	Cytoplasmic	9.26
1887	0.000146139	2.33242	0.000688653	2.03912	0.0689902	8.53861	both	all	1887	Enoyl-CoA hydratase (EC 4.2.1.17) / 3,2-trans-enoyl-CoA isomerase (EC 5.3.3.8) / 3-hydroxyacyl-CoA dehydrogenase (EC 1.1.1.35)	BPSL0649	BPSL0649	736009	738444	+	0.674	811	-	0	putative 3-hydroxyacyl-CoA dehydrogenase oxidoreductase	Lipid transport and metabolism genes	Cytoplasmic	9.97
6150	7.20852e-13	2.31932	5.91378e-10	2.25482	0.115041	1.63582	both	all	6150	LSU ribosomal protein L20p	rplT	BPSL1942	2313383	2313742	-	0.606	119	rplT	0	50S ribosomal protein L20	Translation genes	Cytoplasmic	9.26
3679	0.00183639	2.30933	0.238038	1.34211	0.635561	0.913802	both	all	3679	3-oxoacyl-[acyl-carrier protein] reductase (EC 1.1.1.100)	fabG	BPSL2440	2945350	2946099	-	0.677	249	fabG	0	3-ketoacyl-(acyl-carrier-protein) reductase	General function prediction only genes	Cytoplasmic	9.97
5699	5.33912e-07	2.30261	8.04093e-08	2.64352	0.488022	1.13988	both	all	5699	LSU ribosomal protein L16p (L10e)	rplP	BPSL3206	3804516	3804932	-	0.612	138	rplP	0	50S ribosomal protein L16	Translation genes	Cytoplasmic	9.97
5061	1.94207e-10	2.29625	4.36489e-06	1.86569	0.744389	1.2253	both	all	5061	DNA-binding protein HU	hupA	BPSL0004	5488	5766	+	0.62	92	hupA	0	DNA-binding protein HU-alpha	Replication, recombination and repair genes	Cytoplasmic	9.26
404	1.66205e-06	2.29459	2.44001e-06	2.37217	0.0673413	0.58807	both	all	404	LSU ribosomal protein L11p (L12e)	rplK	BPSL3225	3826850	3827281	-	0.618	143	rplK	0	50S ribosomal protein L11	Translation genes	Cytoplasmic	9.26
1025	0.036349	2.29275	0.07805	2.37459	0.578826	0.796646	both	all	1025	Exodeoxyribonuclease III (EC 3.1.11.2)	BPSL0191	BPSL0191	197596	198366	+	0.625	256	-	0	endonuclease/exonuclease/phosphatase family protein	Replication, recombination and repair genes	Cytoplasmic	9.97
1933	9.39231e-05	2.28919	0.00199179	2.09843	0.0378789	1.67709	both	all	1933	Putative diheme cytochrome c-553	BPSL0696	BPSL0696	793249	794547	-	0.661	432	-	0	putative periplasmic cytochrome c containing protein	Energy production and conversion genes	CytoplasmicMembrane	9.97
6476	0.0404248	2.28747	0.0707827	2.36827	0.140451	0	culture only	all	6476	Probable transmembrane protein	BPSL1225	BPSL1225	1411672	1411977	+	0.611	101	-	0	hypothetical protein	Not in COGs genes	CytoplasmicMembrane	10
4325	0.0064084	2.28401	0.0815365	1.92166	0.607894	0.563384	both	all	4325	Cytochrome oxidase biogenesis protein Sco1/SenC/PrrC, putative copper metallochaperone	BPSL0463	BPSL0463	500563	501180	+	0.675	205	-	0	probable lipoprotein	General function prediction only genes	Unknown
5710	0.0016468	2.27436	0.00512032	2.34603	0.66128	0.860197	both	all	5710	LSU ribosomal protein L30p (L7e)	rpmD	BPSL3195	3800108	3800290	-	0.601	60	rpmD	0	50S ribosomal protein L30	Translation genes	Cytoplasmic	9.26
4024	0.0431035	2.25981	0.0358476	2.59256			none	all	4024	Putative inner membrane protein YjeT (clustered with HflC)	BPSL1522	BPSL1522	1761608	1761799	+	0.62	63	-	0	hypothetical protein	Function unknown genes	CytoplasmicMembrane	9.82
1538	7.05444e-09	2.24998	2.54813e-06	2.47781	0.843386	1.08325	both	all	1538	LSU ribosomal protein L33p @ LSU ribosomal protein L33p, zinc-independent	rpmG	BPSL0915	1069217	1069384	-	0.536	55	rpmG	0	50S ribosomal protein L33	Translation genes	Cytoplasmic	9.26
4166	4.46267e-05	2.23899	0.000563988	2.09362	0.0827329	0	culture only	all	4166	FIG002776: hypothetical protein	BPSL2255A	BPSL2255A	2719729	2720892	+	0.66	387	-	0	hypothetical protein	Function unknown genes	Cytoplasmic	9.97
5711	8.23263e-07	2.22137	1.53966e-06	2.41466	0.96243	1.02104	both	all	5711	LSU ribosomal protein L15p (L27Ae)	rplO	BPSL3194	3799645	3800079	-	0.641	144	rplO	0	50S ribosomal protein L15	Translation genes	Cytoplasmic	9.97
5033	0.00540017	2.21481	0.212118	1.47155			none	all	5033	hypothetical protein	BPSL3413	BPSL3413	4053013	4054248	-	0.697	411	-	0	hypothetical protein	Amino acid transport and metabolism genes	Unknown
39	3.14403e-05	2.19739	0.00715735	1.79456	0.0726302	0.598704	both	all	39	Inner membrane protein translocase component YidC, long form	BPSL0078	BPSL0078	88374	90050	+	0.642	558	-	0	putative inner membrane protein translocase component YidC	Intracellular trafficking and secretion genes	CytoplasmicMembrane	10
5707	1.35055e-06	2.19035	1.03556e-09	2.649	0.639009	0.882094	both	all	5707	LSU ribosomal protein L6p (L9e)	rplF	BPSL3198	3801216	3801746	-	0.623	176	rplF	0	50S ribosomal protein L6	Translation genes	Cytoplasmic	9.26
832	0.000189882	2.1832	0.432243	0.813748	0.372654	0.731112	both	all	832	5,10-methylenetetrahydrofolate reductase (EC 1.5.1.20)	no homolog											Cytoplasmic	9.97
312	0.00630077	2.17867	0.227388	1.39623	0.705131	0.894569	both	all	312	Glucosamine--fructose-6-phosphate aminotransferase [isomerizing] (EC 2.6.1.16)	glmS1	BPSL0312	331614	333446	-	0.677	610	glmS1	0	D-fructose-6-phosphate amidotransferase	Cell wall/membrane biogenesis genes	Cytoplasmic	9.97
27	0.0309642	2.16737	0.615243	0.998891	0.304565	0.605314	both	all	27	Type III restriction-modification system methylation subunit (EC 2.1.1.72)	BPSL0042	BPSL0042	42169	44181	+	0.684	670	-	0	type III restriction-modification system methylase	Replication, recombination and repair genes	Cytoplasmic	8.96
5712	0.000117954	2.1637	NA	2.40868	0.0601132	0	culture only	all	5712	Preprotein translocase secY subunit (TC 3.A.5.1.1)	secY	BPSL3193	3798254	3799618	-	0.608	454	secY	0	preprotein translocase SecY	Intracellular trafficking and secretion genes	CytoplasmicMembrane	10
6447	0.0163354	2.15372	0.00601789	2.40899	0.891913	1.01893	both	all	6447	Acetolactate synthase small subunit (EC 2.2.1.6)	ilvH	BPSL1197	1381038	1381529	+	0.608	163	ilvH	0	acetolactate synthase III small subunit	Amino acid transport and metabolism genes	Cytoplasmic	9.97
405	5.17556e-05	2.14387	5.36604e-05	2.26834	0.0578817	1.96619	both	all	405	LSU ribosomal protein L1p (L10Ae)	rplA	BPSL3224	3826151	3826849	-	0.652	232	rplA	0	50S ribosomal protein L1	Translation genes	Cytoplasmic	9.26
4266	0.0117017	2.13408	0.0820986	1.87931	0.0449756	0	culture only	all	4266	LptA, protein essential for LPS transport across the periplasm	BPSL0535	BPSL0535	587473	588138	-	0.698	221	-	0	OstA-like protein	Function unknown genes	Unknown
6469	0.00130474	2.12538	0.000994347	2.45576	0.935503	1.13788	both	all	6469	NADH-ubiquinone oxidoreductase chain H (EC 1.6.5.3)	nuoH	BPSL1218	1403954	1405018	+	0.636	354	nuoH	0	NADH dehydrogenase subunit H	Energy production and conversion genes	CytoplasmicMembrane	10
699	0.0309642	2.12146	0.0860423	2.09414			none	all	699	Probable inner membrane transmembrane protein	BPSL1490	BPSL1490	1727666	1729504	-	0.697	612	-	0	hypothetical protein	Cell wall/membrane biogenesis genes	CytoplasmicMembrane	10
26	0.0336987	2.11192	0.0728077	2.18776	0.755672	0	culture only	all	26	Type III restriction-modification system restriction subunit (EC 3.1.21.5)	BPSL0043	BPSL0043	44222	47251	+	0.681	1009	-	0	type III restriction system endonuclease	Defense mechanisms genes	Cytoplasmic	8.96
5696	0.000441359	2.09806	4.91955e-05	2.74407	0.93908	1.02387	both	all	5696	SSU ribosomal protein S19p (S15e)	rpsS	BPSL3209	3806089	3806364	-	0.565	91	rpsS	0	30S ribosomal protein S19	Translation genes	Cytoplasmic	9.26
5015	0.000140211	2.09624	0.000184413	2.10696	0.115537	1.75342	both	all	5015	ATP synthase gamma chain (EC 3.6.3.14)	atpG	BPSS1945	2632318	2633166	-	0.735	282	atpG	0	ATP synthase gamma chain	Energy production and conversion genes	Cytoplasmic*	9.12
6189	0.00240364	2.08956	0.0186247	2.01624	0.096442	1.84237	both	all	6189	Dihydrolipoamide succinyltransferase component (E2) of 2-oxoglutarate dehydrogenase complex (EC 2.3.1.61)	sucB	BPSL1908	2270344	2271621	-	0.682	425	sucB	0	dihydrolipoamide acetyltransferase	Energy production and conversion genes	Cytoplasmic	9.97
1243	0.0386453	2.08246	0.220537	1.69918	0.191062	0	culture only	all	1243	Protein-export membrane protein SecD (TC 3.A.5.1.1)	secD	BPSL2871	3435478	3437502	+	0.687	674	secD	0	protein export protein SecD	Intracellular trafficking and secretion genes	CytoplasmicMembrane	10
1559	1.74331e-07	2.05449	1.291e-05	1.72181	0.611473	0.906537	both	all	1559	Isocitrate dehydrogenase [NADP] (EC 1.1.1.42)	icd	BPSL0896	1044191	1045450	+	0.621	419	icd	0	isocitrate dehydrogenase	Energy production and conversion genes	Unknown*
3409	0.000422339	2.05071	0.0234176	1.73023	0.025023	1.6869	both	all	3409	Ferric iron ABC transporter, iron-binding protein	BPSL1278	BPSL1278	1480968	1482023	-	0.692	351	-	0	putative ABC transport system, iron-binding exported protein	Inorganic ion transport and metabolism genes	Periplasmic	9.76
697	9.72727e-10	2.04008	6.46689e-06	2.15093	0.0969415	1.33603	both	all	697	LSU ribosomal protein L31p @ LSU ribosomal protein L31p, zinc-independent	rpmE2	BPSL1491	1729638	1729901	-	0.564	87	-	0	50S ribosomal protein L31	Translation genes	Cytoplasmic	9.26
5708	0.00017053	2.03558	0.00127877	2.08855	0.565559	1.16543	both	all	5708	LSU ribosomal protein L18p (L5e)	rplR	BPSL3197	3800838	3801203	-	0.656	121	rplR	0	50S ribosomal protein L18	Translation genes	Cytoplasmic	9.97
4599	0.0013562	2.02928	0.0433388	1.71835	0.0377107	1.76094	both	all	4599	Phosphoribosylamine--glycine ligase (EC 6.3.4.13)	purD	BPSL1164	1342594	1343871	-	0.682	425	purD	0	phosphoribosylamine--glycine ligase	Nucleotide transport and metabolism genes	Cytoplasmic	9.97
6475	0.000758538	2.02723	0.00374257	2.00997	0.0439892	0	culture only	all	6475	NADH-ubiquinone oxidoreductase chain N (EC 1.6.5.3)	nuoN	BPSL1224	1410200	1411672	+	0.657	490	nuoN	0	NADH dehydrogenase subunit N	Energy production and conversion genes	CytoplasmicMembrane	10
2517	0.00911602	2.02198	0.0887455	1.72073	0.031608	0	culture only	all	2517	Organic hydroperoxide resistance protein	ohr	BPSS1782	2441494	2441913	+	0.664	139	ohr	0	organic hydroperoxide resistance protein	Posttranslational modification, protein turnover, chaperones genes	Cytoplasmic	9.26
4047	0.046573	2.01744	0.202364	1.6705	0.461276	0	culture only	all	4047	Recombination protein RecR	recR	BPSL1500	1738571	1739179	+	0.69	202	recR	0	recombination protein RecR	Replication, recombination and repair genes	Cytoplasmic	9.97
3752	9.33465e-06	2.00649	0.00174898	1.77126	0.0473359	1.92281	both	all	3752	Lysine-arginine-ornithine-binding periplasmic protein precursor (TC 3.A.1.3.1)	BPSL2383	BPSL2383	2878543	2879337	-	0.653	264	-	0	putative histidine-binding periplasmic protein precursor	Amino acid transport and metabolism genes	Periplasmic	10
2034	0.00508154	1.99744	0.0201802	2.02457	0.085945	0	culture only	all	2034	Glutaminase (EC 3.5.1.2)	glsA	BPSS0628	857404	858318	-	0.669	304	glsA	0	glutaminase	Amino acid transport and metabolism genes	Cytoplasmic	9.26
4618	0.00198687	1.96972	0.0244811	1.77068	0.183304	1.34436	both	all	4618	Arginine decarboxylase (EC 4.1.1.19)	BPSL1003	BPSL1003	1166038	1168317	+	0.65	759	-	0	putative ornithine decarboxylase	Amino acid transport and metabolism genes	Cytoplasmic	9.97
5695	0.000116284	1.96439	4.39239e-05	2.06923	0.167365	1.40464	both	all	5695	LSU ribosomal protein L2p (L8e)	rplB	BPSL3210	3806375	3807202	-	0.663	275	rplB	0	50S ribosomal protein L2	Translation genes	Cytoplasmic	9.97
5698	0.000252386	1.96413	0.000155587	2.06555	0.15866	1.30947	both	all	5698	SSU ribosomal protein S3p (S3e)	rpsC	BPSL3207	3804935	3805735	-	0.631	266	rpsC	0	30S ribosomal protein S3	Translation genes	Cytoplasmic	9.97
759	0.000975965	1.93881	0.0303838	1.62974	0.0650095	1.36784	both	all	759	Threonine synthase (EC 4.2.3.1)	thrC	BPSL1478	1714686	1716137	+	0.671	483	thrC	0	threonine synthase	Amino acid transport and metabolism genes	Cytoplasmic	9.97
6474	0.0025587	1.9345	0.000199141	2.49643			none	all	6474	NADH-ubiquinone oxidoreductase chain M (EC 1.6.5.3)	nuoM	BPSL1223	1408685	1410175	+	0.628	496	nuoM	0	NADH dehydrogenase subunit M	Energy production and conversion genes	CytoplasmicMembrane	10
5812	0.00408553	1.92901	0.0677469	1.12119	0.0500217	#DIV/0!	J774 only	all	5812	Outer membrane protein W precursor	BPSL3161	BPSL3161	3765568	3766299	+	0.624	243	-	0	putative outer membrane protein	Cell wall/membrane biogenesis genes	OuterMembrane	9.93
778	1.42654e-06	1.9176	1.80645e-06	2.25899	0.0907987	0.433077	both	all	778	SSU ribosomal protein S18p @ SSU ribosomal protein S18p, zinc-independent	rpsR	BPSL1460	1695456	1695731	+	0.601	91	rpsR	0	30S ribosomal protein S18	Translation genes	Cytoplasmic	9.26
3337	0.0257201	1.90741	0.571854	0.751569	0.488094	1.58712	both	all	3337	D-3-phosphoglycerate dehydrogenase (EC 1.1.1.95)	serA	BPSL1250	1442504	1443778	+	0.664	424	serA	0	D-3-phosphoglycerate dehydrogenase	Coenzyme transport and metabolism genes	Cytoplasmic	9.97
1784	8.14322e-05	1.9007	0.00147583	1.65434	0.354283	0.717346	both	all	1784	histone-like protein	BPSS1680	BPSS1680	2309027	2309449	-	0.657	140	-	0	histone-like protein	Not in COGs genes	Unknown
1288	1.45928e-06	1.89979	5.27695e-05	1.87708	0.103335	1.75303	both	all	1288	SSU ribosomal protein S9p (S16e)	rpsI	BPSL2910	3479344	3479736	-	0.634	130	rpsI	0	30S ribosomal protein S9	Translation genes	Cytoplasmic	9.26
5709	0.000397621	1.88771	0.00016433	2.10105	0.582768	1.1239	both	all	5709	SSU ribosomal protein S5p (S2e)	rpsE	BPSL3196	3800306	3800824	-	0.646	172	rpsE	0	30S ribosomal protein S5	Translation genes	Cytoplasmic	9.97
4248	0.016377	1.88636	0.0727515	1.74585	0.74536	1.08778	both	all	4248	Peptidyl-prolyl cis-trans isomerase PpiA precursor (EC 5.2.1.8)	ppiA	BPSL2245	2707966	2708541	+	0.646	191	ppiA	0	peptidyl-prolyl cis-trans isomerase A precursor	Posttranslational modification, protein turnover, chaperones genes	Periplasmic	9.76
412	1.25643e-07	1.88552	3.60013e-07	2.03264	0.0510463	1.84215	both	all	412	SSU ribosomal protein S7p (S5e)	rpsG	BPSL3217	3812903	3813373	-	0.601	156	rpsG	0	30S ribosomal protein S7	Translation genes	Cytoplasmic	9.26
773	0.0104999	1.87937	0.0122413	2.02227			none	all	773	Probable low-affinity inorganic phosphate transporter	BPSL1464	BPSL1464	1698513	1699523	+	0.656	336	-	0	putative integral membrane transport protein	Inorganic ion transport and metabolism genes	CytoplasmicMembrane	10
5694	0.000169728	1.86407	7.2525e-05	2.08296	0.166943	0.766762	both	all	5694	LSU ribosomal protein L23p (L23Ae)	rplW	BPSL3211	3807205	3807519	-	0.562	104	rplW	0	50S ribosomal protein L23	Translation genes	Cytoplasmic	9.97
5018	0.000124421	1.86166	0.00174898	1.65122	0.189655	1.19473	both	all	5018	ATP synthase B chain (EC 3.6.3.14)	atpF	BPSL3400	4039194	4039634	-	0.644	146	atpF	0	ATP synthase subunit B	Energy production and conversion genes	CytoplasmicMembrane	9.82
363	0.046573	1.85387	0.124009	1.81246	0.00516801	0	culture only	all	363	Leucine-responsive regulatory protein, regulator for leucine (or lrp) regulon and high-affinity branched-chain amino acid transport system	BPSL0849	BPSL0849	988476	988979	+	0.651	167	-	0	AsnC family transcriptional regulator	Transcription genes	Cytoplasmic	9.97
6147	0.000579094	1.85327	0.00628547	1.78239	0.0217533	0	culture only	all	6147	Protein involved in catabolism of external DNA	BPSS0352	BPSS0352	492322	493167	-	0.599	281	-	0	hypothetical protein	General function prediction only genes	Cytoplasmic	8.96
2601	0.000264181	1.84881	2.62682e-05	2.29738			none	all	2601	Transport ATP-binding protein CydCD	BPSS1862	BPSS1862	2528589	2530598	+	0.709	669	-	0	ABC transport system, ATP-binding protein	Defense mechanisms genes	CytoplasmicMembrane	10
5718	1.98069e-05	1.84325	5.09451e-05	1.86936	0.142534	1.41436	both	all	5718	DNA-directed RNA polymerase alpha subunit (EC 2.7.7.6)	rpoA	BPSL3187	3795181	3796158	-	0.627	325	rpoA	0	DNA-directed RNA polymerase alpha subunit	Transcription genes	Cytoplasmic	9.97
6162	9.16064e-06	1.83983	0.000168561	1.79582	0.121529	0	culture only	all	6162	DNA-binding protein H-NS	BPSL1930	BPSL1930	2298377	2298634	+	0.597	85	-	0	hypothetical protein	Not in COGs genes	Unknown
6190	2.50037e-05	1.83541	0.000602617	1.82223	0.0796951	1.37672	both	all	6190	Dihydrolipoamide dehydrogenase of 2-oxoglutarate dehydrogenase (EC 1.8.1.4)	odhL	BPSL1907	2268814	2270244	-	0.656	476	odhL	0	dihydrolipoamide dehydrogenase	Energy production and conversion genes	Cytoplasmic	9.97
6149	1.68047e-06	1.82744	1.06597e-05	1.98046	0.322601	1.5501	both	all	6149	LSU ribosomal protein L35p	rpmI	BPSL1943	2313773	2313970	-	0.596	65	rpmI	0	50S ribosomal protein L35	Translation genes	Cytoplasmic	9.26
2294	0.000155071	1.82716	0.00241794	1.63141			none	all	2294	hypothetical protein	BPSL0384	BPSL0384	416139	416462	+	0.645	107	-	0	hypothetical protein	Translation genes	Unknown
4507	0.0146516	1.82542	0.223791	1.30222	0.101535	0.694449	both	all	4507	Topoisomerase IV subunit A (EC 5.99.1.-)	parC	BPSL1070	1237506	1239824	+	0.69	772	parC	0	DNA topoisomerase IV subunit A	Replication, recombination and repair genes	Cytoplasmic*	9.12
3020	0.0338253	1.82354	0.485685	0.981964	0.860689	0.947578	both	all	3020	FIG00456302: hypothetical protein	BPSS2308	BPSS2308	3110107	3110430	+	0.67	107	-	0	hypothetical protein	Not in COGs genes	Unknown
1239	0.042096	1.80369	0.250765	1.44728	0.908485	1.03483	both	all	1239	Small-conductance mechanosensitive channel	BPSL2812	BPSL2812	3362840	3363712	+	0.65	290	-	0	hypothetical protein	Cell wall/membrane biogenesis genes	CytoplasmicMembrane	10
3101	0.00739092	1.79611	0.117742	1.4411	0.321521	0	culture only	all	3101	Transporter	BPSL1847	BPSL1847	2199911	2200972	-	0.715	353	-	0	hypothetical protein	General function prediction only genes	CytoplasmicMembrane	10
5713	0.0239944	1.79395	0.00376689	2.29809	0.142915	0	culture only	all	5713	Translation initiation factor 1	infA	BPSL3192	3798026	3798244	-	0.534	72	infA	0	translation initiation factor IF-1	Translation genes	Cytoplasmic	9.97
716	0.00328299	1.79297	0.249058	1.01751	0.00453189	1.5321	both	all	716	Phosphoribosylformylglycinamidine synthase, synthetase subunit (EC 6.3.5.3) / Phosphoribosylformylglycinamidine synthase, glutamine amidotransferase subunit (EC 6.3.5.3)	purL	BPSL1416	1649862	1653932	+	0.703	1356	purL	0	phosphoribosylformylglycinamidine synthase	Nucleotide transport and metabolism genes	Cytoplasmic	9.97
793	0.0196548	1.78581	0.0884256	1.66732	0.280382	1.34028	both	all	793	L-asparaginase (EC 3.5.1.1)	ansB	BPSL1448	1683714	1684757	+	0.72	347	ansB	0	L-asparaginase II precursor	Amino acid transport and metabolism genes	Cytoplasmic	9.26
4633	0.0257521	1.78525	0.299871	1.21545	0.127182	0.196198	both	all	4633	Pantoate--beta-alanine ligase (EC 6.3.2.1)	panC	BPSL0991	1148576	1149415	-	0.683	279	panC	0	pantoate--beta-alanine ligase	Coenzyme transport and metabolism genes	Cytoplasmic	9.97
4025	0.00192759	1.77392	0.0175249	1.6189	0.0273719	0.0692121	both	all	4025	HflK protein	BPSL1520	BPSL1520	1759318	1760667	+	0.699	449	-	0	hypothetical protein	Posttranslational modification, protein turnover, chaperones genes	Unknown
714	0.000631309	1.7733	0.00104662	1.93863	0.962665	1.01846	both	all	714	Peptidyl-prolyl cis-trans isomerase (EC 5.2.1.8)	BPSL1418	BPSL1418	1654568	1655347	-	0.641	259	-	0	putative exported isomerase	Posttranslational modification, protein turnover, chaperones genes	Periplasmic	9.76
106	0.00018874	1.75869	0.00818873	1.52557	0.614064	1.22246	both	all	106	Molybdenum cofactor biosynthesis protein MoaA	BPSS2169	BPSS2169	2933349	2934509	+	0.635	386	-	0	MoaA/NifB/PqqE family protein	General function prediction only genes	Cytoplasmic	9.97
5637	0.0224866	1.7557	0.177934	1.44379			none	all	5637	LysR family regulatory protein CidR	BPSL0023	BPSL0023	25088	26011	-	0.706	307	-	0	LysR family transcription regulatory protein	Transcription genes	Cytoplasmic	9.97
768	0.0144152	1.73703	0.186714	1.36375	0.318588	0	culture only	all	768	Polymyxin resistance protein PmrJ, predicted deacetylase	BPSL1468	BPSL1468	1703888	1704784	-	0.693	298	-	0	hypothetical protein	Carbohydrate transport and metabolism genes	Cytoplasmic	9.97
947	0.000134719	1.72837	0.0198579	1.36285	0.0106029	1.7555	both	all	947	Carbamoyl-phosphate synthase large chain (EC 6.3.5.5)	carB	BPSL1351	1577195	1580449	+	0.665	1084	carB	0	carbamoyl-phosphate synthase large subunit	Nucleotide transport and metabolism genes	Unknown*
1244	0.0219695	1.71837	0.0900678	1.59657	0.270413	0.296337	both	all	1244	Protein-export membrane protein SecF (TC 3.A.5.1.1)	secF	BPSL2872	3437518	3438468	+	0.634	316	secF	0	protein export protein SecF	Intracellular trafficking and secretion genes	CytoplasmicMembrane	10
5706	0.000166701	1.71709	0.000219413	1.84229	0.153806	1.52284	both	all	5706	SSU ribosomal protein S8p (S15Ae)	rpsH	BPSL3199	3801767	3802162	-	0.624	131	rpsH	0	30S ribosomal protein S8	Translation genes	Cytoplasmic	9.97
5693	2.55677e-05	1.69544	2.58123e-06	1.90991	0.0610333	1.67293	both	all	5693	LSU ribosomal protein L4p (L1e)	rplD	BPSL3212	3807516	3808136	-	0.61	206	rplD	0	50S ribosomal protein L4	Translation genes	Cytoplasmic	9.97
1386	5.18523e-07	1.68321	5.67037e-08	1.97629	0.000156823	0.672327	both	all	1386	LSU ribosomal protein L27p	rpmA	BPSL3004	3581489	3581752	-	0.655	87	rpmA	0	50S ribosomal protein L27	Translation genes	Cytoplasmic	9.26
2121	0.0301505	1.67706	0.125674	1.47691	0.131194	1.70088	both	all	2121	UDP-3-O-[3-hydroxymyristoyl] glucosamine N-acyltransferase (EC 2.3.1.-)	lpxD	BPSL2149	2578548	2579633	-	0.709	361	lpxD	0	UDP-3-O-[3-hydroxymyristoyl] glucosamine N-acyltransferase	Cell wall/membrane biogenesis genes	Cytoplasmic	9.26
4497	0.0327173	1.67207	0.157684	1.50126	0.154852	1.19647	both	all	4497	Translation initiation inhibitor	BPSL1082	BPSL1082	1253042	1253509	-	0.65	155	-	0	hypothetical protein	Translation genes	Cytoplasmic	8.96
6450	0.0085378	1.67153	0.0534821	1.5592	0.452435	2.19407	both	all	6450	CDP-diacylglycerol--serine O-phosphatidyltransferase (EC 2.7.8.8)	BPSL1200	BPSL1200	1383417	1384289	+	0.693	290	-	0	putative phosphatidyltransferase	Lipid transport and metabolism genes	CytoplasmicMembrane	10
3056	0.00247317	1.66087	0.164237	1.0926	0.00663849	0	culture only	all	3056	Sodium:dicarboxylate symporter precursor	BPSL1851	BPSL1851	2204941	2206248	+	0.655	435	-	0	putative membrane attached sodium:dicarboxylate symporter family protein	Energy production and conversion genes	CytoplasmicMembrane	10
4032	0.0138732	1.65253	0.0483902	1.55603	0.179374	1.50244	both	all	4032	Histidyl-tRNA synthetase (EC 6.1.1.21)	hisS	BPSL1514	1752838	1754178	+	0.659	446	hisS	0	histidyl-tRNA synthetase	Translation genes	Cytoplasmic	10
1799	0.00596098	1.64295	0.145411	1.20277	0.000916502	1.98387	both	all	1799	Amidophosphoribosyltransferase (EC 2.4.2.14)	purF	BPSS1692	2326228	2327763	-	0.654	511	purF	0	amidophosphoribosyltransferase	Nucleotide transport and metabolism genes	Cytoplasmic	9.97
6473	0.000872541	1.64215	0.000111346	2.03908	0.979613	0.988224	both	all	6473	NADH-ubiquinone oxidoreductase chain L (EC 1.6.5.3)	nuoL	BPSL1222	1406630	1408669	+	0.637	679	nuoL	0	NADH dehydrogenase subunit L	Inorganic ion transport and metabolism genes	CytoplasmicMembrane	10
6052	0.00327403	1.63668	0.0057556	1.86667	0.066682	4.04171	both	all	6052	4-hydroxyphenylpyruvate dioxygenase (EC 1.13.11.27)	BPSL3239	BPSL3239	3845771	3846868	+	0.631	365	-	0	4-hydroxyphenylpyruvate dioxygenase	General function prediction only genes	Cytoplasmic	9.97
2293	0.00963258	1.63249	0.0753719	1.41705	0.783955	0.844114	both	all	2293	5-methyltetrahydrofolate--homocysteine methyltransferase (EC 2.1.1.13)	metH1	BPSL0385	416706	419408	-	0.658	900	metH1	0	putative 5-methyltetrahydrofolate--homocysteine methyltransferase	Amino acid transport and metabolism genes	Cytoplasmic	9.97
1544	0.0252459	1.62445	0.32935	1.07933	0.100317	0	culture only	all	1544	Protein involved in stability of MscS mechanosensitive channel	BPSL0910	BPSL0910	1062324	1063676	+	0.707	450	-	0	putative mechanosensitive ion channel protein	Cell wall/membrane biogenesis genes	CytoplasmicMembrane	10
4576	7.50917e-05	1.62118	0.0145313	1.29894	0.457898	1.54217	both	all	4576	Inorganic pyrophosphatase (EC 3.6.1.1)	ppa	BPSL1021	1190916	1191443	+	0.633	175	ppa	0	inorganic pyrophosphatase	Energy production and conversion genes	Cytoplasmic	9.97
707	0.00937035	1.60998	0.00648619	1.74375	0.441358	1.20996	both	all	707	Enoyl-CoA hydratase (EC 4.2.1.17) / Delta(3)-cis-delta(2)-trans-enoyl-CoA isomerase (EC 5.3.3.8) / 3-hydroxyacyl-CoA dehydrogenase (EC 1.1.1.35) / 3-hydroxybutyryl-CoA epimerase (EC 5.1.2.3)	BPSL1424	BPSL1424	1660379	1662463	+	0.694	694	-	0	putative fatty acid degradation protein (possibly trifunctional)	Lipid transport and metabolism genes	Cytoplasmic	9.97
5704	0.000152459	1.60638	3.05888e-05	1.8398	0.582182	1.08024	both	all	5704	LSU ribosomal protein L5p (L11e)	rplE	BPSL3201	3802490	3803029	-	0.587	179	rplE	0	50S ribosomal protein L5	Translation genes	Cytoplasmic	9.97
1539	0.0414853	1.5999	0.243216	1.27718	0.508483	0.460549	both	all	1539	L-aspartate oxidase (EC 1.4.3.16)	nadB	BPSL0914	1067448	1069094	-	0.676	548	nadB	0	L-aspartate oxidase	Coenzyme transport and metabolism genes	Cytoplasmic	9.97
4030	0.0018677	1.59567	0.302358	0.815054	0.345824	1.25527	both	all	4030	Outer membrane protein YfgL, lipoprotein component of the protein assembly complex (forms a complex with YaeT, YfiO, and NlpB)	BPSL1516	BPSL1516	1754905	1756050	+	0.691	381	-	0	hypothetical protein	Function unknown genes	Unknown*
1537	4.02449e-06	1.57796	5.66598e-06	1.86891	0.028585	1.35463	both	all	1537	LSU ribosomal protein L28p	rpmB	BPSL0916	1069402	1069635	-	0.607	77	rpmB	0	50S ribosomal protein L28	Translation genes	Cytoplasmic	9.26
4125	0.00264462	1.5718	0.0853473	1.09826	0.0379793	1.87772	both	all	4125	Dipeptide-binding ABC transporter, periplasmic substrate-binding component (TC 3.A.1.5.2)	dppA	BPSL0249	259630	261258	+	0.628	542	dppA	0	putative periplasmic dipeptide transport protein	Amino acid transport and metabolism genes	Periplasmic	10
4337	0.0182857	1.56559	0.217415	1.13732			none	all	4337	Probable transmembrane protein	BPSL0452	BPSL0452	490758	491273	+	0.663	171	-	0	hypothetical protein	Function unknown genes	CytoplasmicMembrane	9.82
1902	0.0101413	1.56307	0.0074634	1.88117	0.17822	1.40821	both	all	1902	Lactoylglutathione lyase (EC 4.4.1.5)	gloA	BPSL0663	754617	755006	+	0.618	129	gloA	0	lactoylglutathione lyase	Amino acid transport and metabolism genes	Cytoplasmic	9.97
6040	0.00207751	1.56228	0.0924299	1.14245	0.0419947	0.341662	both	all	6040	RND efflux system, inner membrane transporter CmeB	bpeB	BPSL0815	944167	947367	+	0.653	1066	bpeB	0	putative RND family acriflavine resistance protein	Defense mechanisms genes	CytoplasmicMembrane	10
4580	0.0433043	1.54637	0.380305	0.996675	0.485424	0.623559	both	all	4580	Homolog of E. coli HemY protein	BPSL1017	BPSL1017	1185764	1186954	+	0.71	396	-	0	putative porphyrin biosynthesis related protein	Coenzyme transport and metabolism genes	Cytoplasmic	8.96
2526	0.0349727	1.54468	0.435649	0.908732	0.234631	0.498371	both	all	2526	DNA polymerase I (EC 2.7.7.7)	polA	BPSS1770	2426971	2429742	-	0.668	923	polA	0	DNA polymerase I	Replication, recombination and repair genes	Cytoplasmic	9.97
270	0.00226696	1.54147	0.0574605	1.17597	0.219377	0	culture only	all	270	Ribonuclease P protein component (EC 3.1.26.5)	rnpA	BPSL0076	87606	88016	+	0.684	136	rnpA	0	ribonuclease P protein component	Translation genes	Unknown
4631	0.00929358	1.52795	0.115413	1.25107	0.265167	0	culture only	all	4631	Segregation and condensation protein A	BPSL0992	BPSL0992	1150167	1151042	-	0.667	291	-	0	hypothetical protein	Function unknown genes	Cytoplasmic	9.97
912	0.0133048	1.51626	0.00866111	1.76079	0.402407	0	culture only	all	912	Undecaprenyl-diphosphatase (EC 3.6.1.27)	uppP	BPSL1383	1613303	1614133	+	0.652	276	uppP	0	undecaprenyl pyrophosphate phosphatase	Defense mechanisms genes	CytoplasmicMembrane	10
913	0.0170994	1.5051	0.0224356	1.63951			none	all	913	FIG00456699: hypothetical protein	no homolog											CytoplasmicMembrane	9.82
6234	0.0225994	1.50413	0.164724	1.17621	0.454659	3.09426	both	all	6234	N-acetylmuramoyl-L-alanine amidase (EC 3.5.1.28)	BPSL1872	BPSL1872	2225273	2226172	-	0.706	299	-	0	putative N-acetylmuramoyl-L-alanine amidase	Defense mechanisms genes	Periplasmic	9.99
5070	0.00398638	1.49433	0.22409	0.94435	0.630667	1.11636	both	all	5070	General secretion pathway protein G	genegeneralsecretorypathwayproteinG|protein_id=YP_106636.1|location=14010..14462	BPSL0011	14010	14462	+	0.625	150	gspG	0	general secretory pathway protein G	Intracellular trafficking and secretion genes	CytoplasmicMembrane	9.82
4267	0.0404248	1.47308	0.534991	0.779185	0.704684	0.814663	both	all	4267	Lipopolysaccharide ABC transporter, ATP-binding protein LptB	BPSL0534	BPSL0534	586700	587476	-	0.667	258	-	0	ABC transporter system, ATP-binding protein	General function prediction only genes	Cytoplasmic*	9.12
2179	0.0322398	1.4687	0.142287	1.30294	0.0799741	0	culture only	all	2179	Multimodular transpeptidase-transglycosylase (EC 2.4.1.129) (EC 3.4.-.-)	BPSL2104	BPSL2104	2527868	2530426	-	0.681	852	-	0	putative penicillin-binding protein	Cell wall/membrane biogenesis genes	Extracellular	7.9
5715	0.000938745	1.46128	0.000568488	1.70706	0.144991	0.658906	both	all	5715	SSU ribosomal protein S13p (S18e)	rpsM	BPSL3190	3797485	3797850	-	0.618	121	rpsM	0	30S ribosomal protein S13	Translation genes	Cytoplasmic	9.97
1906	0.0479106	1.44633	0.350634	1.03793	0.0442632	0.891689	both	all	1906	Glycyl-tRNA synthetase beta chain (EC 6.1.1.14)	glyS	BPSL0667	757548	759647	-	0.699	699	glyS	0	glycyl-tRNA synthetase beta subunit	Translation genes	Cytoplasmic	9.97
5681	0.00331696	1.44114	0.0244811	1.23971	0.00508986	0.143728	both	all	5681	SSU ribosomal protein S21p	rpsU	BPSL3318	3936905	3937117	-	0.624	70	rpsU	0	30S ribosomal protein S21	Translation genes	Cytoplasmic	9.97
4478	0.0225994	1.44056	0.10932	1.29695	0.0633541	1.50674	both	all	4478	Cytochrome c553	BPSL1100	BPSL1100	1270830	1271198	+	0.65	122	-	0	putative cytochrome C precursor-related protein	Energy production and conversion genes	Periplasmic	10
4564	0.0475734	1.43513	0.197631	1.12311	0.0533035	2.91619	both	all	4564	Histidine ABC transporter, histidine-binding periplasmic protein precursor HisJ (TC 3.A.1.3.1)	hisJ	BPSL1033	1202831	1203607	-	0.659	258	hisJ	0	histidine-binding periplasmic protein precursor	Amino acid transport and metabolism genes	Periplasmic	10
4468	0.0280725	1.435	0.185894	1.14049	0.397785	1.266	both	all	4468	3-carboxymuconate cyclase	BPSL1108	BPSL1108	1280130	1281365	+	0.69	411	-	0	hypothetical protein	Carbohydrate transport and metabolism genes	Periplasmic	9.44
1484	0.000183431	1.43053	0.000210742	1.44193			none	all	1484	SSU ribosomal protein S20p	rpsT	BPSL0871	1011098	1011376	-	0.634	92	rpsT	0	30S ribosomal protein S20	Translation genes	Cytoplasmic	9.26
5691	0.000340958	1.42885	0.00276332	1.3636	0.704497	0.890897	both	all	5691	SSU ribosomal protein S10p (S20e)	rpsJ	BPSL3214	3808983	3809294	-	0.619	103	rpsJ	0	30S ribosomal protein S10	Translation genes	Cytoplasmic	9.97
6468	0.00395398	1.41633	0.0010334	1.74072	0.812074	1.02332	both	all	6468	NADH-ubiquinone oxidoreductase chain G (EC 1.6.5.3)	BPSL1217	BPSL1217	1401623	1403953	+	0.685	776	-	0	NADH dehydrogenase gamma subunit	Energy production and conversion genes	Cytoplasmic*	9.12
618	0.0133393	1.41041	0.736821	0.383351	0.000941675	1.73243	both	all	618	Cystathionine beta-lyase (EC 4.4.1.8)	BPSL1542	BPSL1542	1786752	1787936	+	0.668	394	-	0	cystathionine beta-lyase	Amino acid transport and metabolism genes	Cytoplasmic	9.97
5020	0.000394204	1.4099	0.00191654	1.45178	0.0171829	0	culture only	all	5020	ATP synthase A chain (EC 3.6.3.14)	atpB	BPSL3402	4040138	4041007	-	0.615	289	atpB	0	ATP synthase subunit A	Energy production and conversion genes	CytoplasmicMembrane	10
779	8.44963e-05	1.40856	2.75999e-05	1.77907			none	all	779	Primosomal replication protein N	BPSL1459	BPSL1459	1695154	1695453	+	0.64	99	-	0	putative primosomal replication protein	Replication, recombination and repair genes	Unknown
1387	2.38509e-05	1.40809	1.26357e-06	1.79686	0.670234	0.723206	both	all	1387	LSU ribosomal protein L21p	rplU	BPSL3005	3581781	3582092	-	0.561	103	rplU	0	50S ribosomal protein L21	Translation genes	Cytoplasmic	9.26
4144	5.79904e-05	1.40396	8.33328e-05	1.60046	0.259462	0.416582	both	all	4144	hypothetical protein	no homolog											Cytoplasmic	8.96
5716	0.00739092	1.40388	0.00302046	1.68409	0.125485	1.74233	both	all	5716	SSU ribosomal protein S11p (S14e)	rpsK	BPSL3189	3797060	3797461	-	0.652	133	rpsK	0	30S ribosomal protein S11	Translation genes	Cytoplasmic	9.26
6152	0.0363581	1.40297	0.11766	1.31775	0.0694618	1.73252	both	all	6152	Phenylalanyl-tRNA synthetase beta chain (EC 6.1.1.20)	pheT	BPSL1940	2309701	2312133	-	0.668	810	pheT	0	phenylalanyl-tRNA synthetase beta subunit	General function prediction only genes	Cytoplasmic	9.97
408	0.0227605	1.39773	0.0270003	1.39408	0.0554318	1.69752	both	all	408	DNA-directed RNA polymerase beta subunit (EC 2.7.7.6)	rpoB	BPSL3221	3820448	3824554	-	0.631	1368	-	0	DNA-directed RNA polymerase beta subunit	Transcription genes	Cytoplasmic	9.97
4028	0.0203908	1.38953	0.1079	1.25207	0.766077	0.857259	both	all	4028	GTP-binding protein EngA	engA	BPSL1517	1756326	1757663	+	0.66	445	-	0	GTP-binding protein EngA	General function prediction only genes	Cytoplasmic	9.97
411	0.000260353	1.38301	0.000304589	1.58616	0.43343	1.3255	both	all	411	SSU ribosomal protein S12p (S23e)	rpsL	BPSL3218	3813544	3813924	-	0.617	126	rpsL	0	30S ribosomal protein S12	Translation genes	Cytoplasmic	9.26
4662	0.0396983	1.36992	0.0314793	1.42047	0.10299	0	culture only	all	4662	FIG000988: Predicted permease	BPSL0964	BPSL0964	1121914	1123011	-	0.645	365	-	0	putative permease protein	General function prediction only genes	CytoplasmicMembrane	10
6174	0.0216564	1.36404	0.657405	0.497988	0.0888758	2.74531	both	all	6174	Ribosomal large subunit pseudouridine synthase B (EC 4.2.1.70)	BPSL1921	BPSL1921	2290611	2292275	-	0.736	554	-	0	hypothetical protein	Translation genes	Cytoplasmic	8.96
3499	0.0383929	1.36214	0.221908	1.0686	0.0107397	0.384439	both	all	3499	Septum site-determining protein MinD	minD	BPSL2596	3115282	3116097	-	0.631	271	minD	0	septum site-determining protein	Cell cycle control, mitosis and meiosis genes	Cytoplasmic*	9.12
4223	0.0175855	1.35328	0.186714	1.01629	0.0917204	0	culture only	all	4223	O-antigen acetylase	no homolog											CytoplasmicMembrane	10
2074	0.0483967	1.34691	0.140335	1.11814	0.337901	0.531527	both	all	2074	Branched-chain amino acid ABC transporter, amino acid-binding protein (TC 3.A.1.4.1)	BPSL3284	BPSL3284	3899419	3900561	-	0.645	380	-	0	putative secreted substrate binding protein	Amino acid transport and metabolism genes	Periplasmic	9.76
5717	0.0100454	1.34468	0.00434458	1.51333	0.048248	1.76705	both	all	5717	SSU ribosomal protein S4p (S9e)	rpsD	BPSL3188	3796286	3796909	-	0.627	207	rpsD	0	30S ribosomal protein S4	Translation genes	Cytoplasmic	9.97
1473	0.00148258	1.32602	0.000761168	1.51167	0.308046	1.32577	both	all	1473	Superoxide dismutase [Fe] (EC 1.15.1.1)	sodB	BPSL0880	1020489	1021067	+	0.622	192	sodB	0	putative superoxide dismutase	Inorganic ion transport and metabolism genes	Periplasmic	9.44
1897	0.00137896	1.32341	0.177934	0.829983	0.440529	0.635103	both	all	1897	Outer membrane protein Imp, required for envelope biogenesis / Organic solvent tolerance protein precursor	BPSL0658	BPSL0658	747333	749696	+	0.666	787	-	0	hypothetical protein	Cell wall/membrane biogenesis genes	OuterMembrane	10
4033	0.0361726	1.29709	0.319364	0.900049	0.0340697	1.74387	both	all	4033	1-hydroxy-2-methyl-2-(E)-butenyl 4-diphosphate synthase (EC 1.17.7.1)	ispG	BPSL1513	1751569	1752819	+	0.693	416	-	0	4-hydroxy-3-methylbut-2-en-1-yl diphosphate synthase	Lipid transport and metabolism genes	Cytoplasmic	9.97
1548	0.0371711	1.29434	0.0662098	1.25008	0.0381322	1.79969	both	all	1548	Isoleucyl-tRNA synthetase (EC 6.1.1.5)	ileS	BPSL0906	1056325	1059162	-	0.667	945	ileS1	0	isoleucyl-tRNA synthetase	Translation genes	Cytoplasmic	9.97
6467	0.0339298	1.28683	0.04822	1.28435	0.357968	1.54286	both	all	6467	NADH-ubiquinone oxidoreductase chain F (EC 1.6.5.3)	nuoF	BPSL1216	1400230	1401540	+	0.661	436	nuoF	0	NADH dehydrogenase I chain F	Energy production and conversion genes	Cytoplasmic*	9.12
5703	0.0251372	1.27443	0.00024943	2.01694	0.00566647	1.38412	both	all	5703	LSU ribosomal protein L24p (L26e)	rplX	BPSL3202	3803047	3803355	-	0.599	102	rplX	0	50S ribosomal protein L24	Translation genes	Cytoplasmic	9.26
3674	0.00274976	1.25639	0.00680166	1.48999	0.123344	2.77382	both	all	3674	LSU ribosomal protein L32p	rpmF	BPSL2444	2949388	2949567	-	0.578	59	rpmF	0	50S ribosomal protein L32	Translation genes	Cytoplasmic	9.26
775	0.0488139	1.25162	0.124009	1.17877	0.351168	1.3049	both	all	775	Replicative DNA helicase (EC 3.6.1.-)	dnaB	BPSL1462	1696355	1697737	+	0.655	460	dnaB	0	replicative DNA helicase	Replication, recombination and repair genes	Cytoplasmic	9.97
5719	5.0088e-05	1.25037	0.000336124	1.32396	0.512998	0.821273	both	all	5719	LSU ribosomal protein L17p	rplQ	BPSL3186	3794645	3795040	-	0.626	131	rplQ	0	50S ribosomal protein L17	Translation genes	Cytoplasmic	9.97
4336	0.0224414	1.24506	0.0385253	1.26017	0.0204964	1.32511	both	all	4336	Cytochrome c oxidase polypeptide II (EC 1.9.3.1)	BPSL0453	BPSL0453	491323	492900	+	0.66	525	-	0	putative cytochrome c oxidase	Energy production and conversion genes	CytoplasmicMembrane	10
1289	0.000104041	1.24165	3.88559e-05	1.50125	0.104818	0.691516	both	all	1289	LSU ribosomal protein L13p (L13Ae)	rplM	BPSL2911	3479748	3480176	-	0.599	142	rplM	0	50S ribosomal protein L13	Translation genes	Cytoplasmic	9.97
3779	0.0377942	1.18863	0.0377609	1.25595	0.110877	#DIV/0!	J774 only	all	3779	Cyclase	BPSL2743	BPSL2743	3285381	3286337	-	0.674	318	-	0	putative oxidoreductase	General function prediction only genes	Cytoplasmic	8.96
4194	0.0455426	1.17215	0.331654	0.868123	0.87034	0.929288	both	all	4194	Lysyl-tRNA synthetase (class II) (EC 6.1.1.6)	lysS	BPSL2281	2749035	2750561	+	0.66	508	lysS	0	lysyl-tRNA synthetase	Translation genes	Cytoplasmic	10
2171	0.0437253	1.14754	0.234511	0.918229	0.0182381	0.766013	both	all	2171	Large-conductance mechanosensitive channel	mscL	BPSL2107	2533099	2533530	+	0.586	143	mscL	0	large-conductance mechanosensitive channel	Cell wall/membrane biogenesis genes	CytoplasmicMembrane	10
6177	0.0117227	1.12185	0.065464	0.92508	0.346301	1.51009	both	all	6177	Translation initiation factor 2	infB	BPSL1918	2285354	2288281	-	0.682	975	infB	0	translation initiation factor IF-2	Translation genes	Cytoplasmic	9.97
271	0.0128938	1.1054	0.0456053	1.20893	0.439522	0.636496	both	all	271	LSU ribosomal protein L34p	rpmH	BPSL0075	87398	87532	+	0.659	44	-	0	50S ribosomal protein L34	Translation genes	Cytoplasmic	9.26
4181	0.0269344	1.10138	0.287662	0.806262	0.0290419	1.52845	both	all	4181	Enolase (EC 4.2.1.11)	eno	BPSL2270	2733734	2735017	-	0.648	427	eno	0	phosphopyruvate hydratase	Carbohydrate transport and metabolism genes	Cytoplasmic	9.97
3744	0.0485328	1.09239	0.641416	0.502366	0.0590398	0.652614	both	all	3744	Succinylornithine transaminase (EC 2.6.1.81)	argD	BPSL2390	2886121	2887353	-	0.681	410	argD	0	bifunctional N-succinyldiaminopimelate-aminotransferase/acetylornithine transaminase protein	Amino acid transport and metabolism genes	Cytoplasmic	9.97
4335	0.0276071	1.04908	0.137772	0.961543	0.570712	0.806619	both	all	4335	Cytochrome c oxidase polypeptide I (EC 1.9.3.1)	ctaD	BPSL0454	492944	494551	+	0.646	535	ctaD	0	cytochrome c oxidase polypeptide I	Energy production and conversion genes	CytoplasmicMembrane	10
5702	0.0100709	1.03932	0.000158518	1.53015	0.444763	1.10665	both	all	5702	LSU ribosomal protein L14p (L23e)	rplN	BPSL3203	3803365	3803733	-	0.591	122	rplN	0	50S ribosomal protein L14	Translation genes	Cytoplasmic	9.26
780	0.0012525	1.00303	0.00197726	1.18756	0.100448	0.241685	both	all	780	SSU ribosomal protein S6p	rpsF	BPSL1458	1694743	1695117	+	0.595	124	rpsF	0	30S ribosomal protein S6	Translation genes	Cytoplasmic	9.97
1946	NA	1.05534			0.00370957	#DIV/0!	J774 only	T6 only	1946	Heat shock protein 60 family co-chaperone GroES	groES	BPSS0476	646259	646549	+	0.656	96	groES	0	co-chaperonin GroES	Posttranslational modification, protein turnover, chaperones genes	Cytoplasmic	9.26
2575	NA	1.19983	NA	0.712081	0.00461066	#DIV/0!	J774 only	all	2575	Chemotaxis signal transduction protein	BPSS1872	BPSS1872	2543905	2544639	-	0.717	244	-	0	chemotaxis-related protein	Cell motility genes	Cytoplasmic	9.97
2539	0.333717	1.00319	0.630217	0.657166	0.00492863	#DIV/0!	J774 only	all	2539	GTP cyclohydrolase I (EC 3.5.4.16) type 2	BPSS1761	BPSS1761	2415068	2415877	-	0.664	269	-	0	hypothetical protein	Function unknown genes	Cytoplasmic	8.96
4853	0.148029	2.16897	NA	1.33897	0.0080325	#DIV/0!	J774 only	all	4853	Omega-amino acid--pyruvate aminotransferase (EC 2.6.1.18)	BPSS0742	BPSS0742	998211	999566	+	0.698	451	-	0	beta alanine-pyruvate transaminase	Coenzyme transport and metabolism genes	Cytoplasmic	9.97
1982	0.955216	0.115606	0.973557	0.112986	0.0114202	#DIV/0!	J774 only	all	1982	Levansucrase (EC 2.4.1.10)	BPSS0543	BPSS0543	741664	743229	-	0.669	521	-	0	levansucrase precursor	Not in COGs genes	Extracellular	10
3783	0.496922	1.1011	0.640667	1.02249	0.0137066	#DIV/0!	J774 only	all	3783	Homogentisate 1,2-dioxygenase (EC 1.13.11.5)	no homolog											Unknown
4854	0.0719604	3.31364	NA	2.87158	0.0322054	#DIV/0!	J774 only	all	4854	Methylmalonate-semialdehyde dehydrogenase (EC 1.2.1.27)	BPSS0743	BPSS0743	999777	1001294	+	0.69	505	-	0	methylmalonate-semialdehyde dehydrogenase	Energy production and conversion genes	Cytoplasmic	9.26
2895	0.384053	1.33592	0.524164	1.27013	0.00746521	32.5575	both	all	2895	N-ethylmaleimide reductase (EC 1.-.-.-)	BPSS0877	BPSS0877	1169802	1170863	-	0.704	353	-	0	N-ethylmaleimide reductase	Energy production and conversion genes	Cytoplasmic	9.26
1491	0.717774	-0.434498	0.679815	0.511263	0.00488713	30.5037	both	all	1491	Sulfite reductase [NADPH] hemoprotein beta-component (EC 1.8.1.2)	cysI	BPSL0956	1113921	1115600	+	0.658	559	cysI	0	putative sulfite reductase	Inorganic ion transport and metabolism genes	Cytoplasmic	9.97
4571	0.0642046	-1.1275	0.251192	-0.976463	0.0079051	13.0754	both	all	4571	Outer membrane protein (porin)	BPSL1029	BPSL1029	1198437	1199537	-	0.652	366	-	0	putative exported outer membrane porin protein	Cell wall/membrane biogenesis genes	OuterMembrane	9.95
6480	0.180597	1.72207	NA	0.471171	0.0221218	11.6203	both	all	6480	Putative pimeloyl-CoA dehydrogenase (Small subunit), PimD-like (EC 1.3.99.-)	BPSL1229	BPSL1229	1414447	1415580	+	0.721	377	-	0	putative acyl-CoA dehydrogenase family protein	Lipid transport and metabolism genes	Cytoplasmic	9.97
4201	0.183302	1.0811	0.0174239	1.80183	0.0150287	10.8167	both	all	4201	Iron-sulfur cluster assembly scaffold protein IscU	BPSL2288	BPSL2288	2755707	2756114	-	0.652	135	-	0	hypothetical protein	Energy production and conversion genes	Cytoplasmic	9.26
3481	0.766131	0.270659	0.266001	0.924843	0.0317038	8.68831	both	all	3481	ABC-type sugar transport system, periplasmic component	malE	BPSL2611	3131888	3133135	-	0.66	415	malE	0	maltose-binding protein	Carbohydrate transport and metabolism genes	Periplasmic	9.76
1886	0.936139	0.0776921	0.741257	0.218008	0.027607	6.97961	both	all	1886	3-methylmercaptopropionyl-CoA dehydrogenase (DmdC)	BPSL0648	BPSL0648	734064	735851	+	0.645	595	-	0	putative acyl-CoA dehydrogenase oxidoreductase protein	Lipid transport and metabolism genes	Cytoplasmic	9.97
954	0.738931	0.190733	0.875828	-0.136696	0.0101598	6.66796	both	all	954	Membrane-bound lytic murein transglycosylase D precursor (EC 3.2.1.-)	BPSL1345	BPSL1345	1569365	1571026	+	0.67	553	-	0	putative exported transglycosylase protein	Cell wall/membrane biogenesis genes	Unknown
1557	0.678361	-0.299027	0.302158	-0.81716	0.0330684	5.43606	both	all	1557	Cold shock protein CspD	BPSL0898A	BPSL0898A	1047367	1047570	-	0.534	67	-	0	cold shock-like protein	Transcription genes	Cytoplasmic	9.26
4479	0.291653	0.720263	0.504721	0.54098	0.000594325	5.15029	both	all	4479	Cytochrome c553	BPSL1099	BPSL1099	1270430	1270789	+	0.628	119	-	0	putative cytochrome C precursor-related protein	Energy production and conversion genes	Periplasmic	10
1436	0.470786	-0.732053	0.14547	-1.53632	0.0116495	4.7776	both	all	1436	Heat shock protein GrpE	BPSL2829	BPSL2829	3382564	3383121	-	0.685	185	-	0	putative heat shock protein	Posttranslational modification, protein turnover, chaperones genes	Cytoplasmic	9.97
2959	0.424164	-0.681864	0.595499	-0.6373	0.00993628	4.55738	both	all	2959	Sulfate adenylyltransferase subunit 2 (EC 2.7.7.4)	cysD	BPSL0959	1116994	1117959	+	0.685	321	cysD	0	sulfate adenylyltransferase subunit 2	Coenzyme transport and metabolism genes	Cytoplasmic	9.97
946	0.494012	-0.399838	0.303839	-0.739377	0.0485854	4.108	both	all	946	Transcription elongation factor GreA	greA	BPSL1352	1580568	1581044	+	0.635	158	greA	0	transcription elongation factor GreA	Transcription genes	Cytoplasmic	9.97
3357	0.12322	0.861823	0.390811	0.676053	0.0112203	3.63178	both	all	3357	Hydroxymethylpyrimidine phosphate synthase ThiC	thiC	BPSL1290a	1502063	1503994	-	0.659	643	thiC	0	thiamine biosynthesis protein ThiC	Coenzyme transport and metabolism genes	Cytoplasmic	9.97
2260	0.581058	0.384228	0.37869	0.705421	0.0476016	3.59905	both	all	2260	Glutaredoxin-related protein	BPSL3075	BPSL3075	3669144	3669452	+	0.589	102	-	0	hypothetical protein	Posttranslational modification, protein turnover, chaperones genes	Unknown
5356	0.984394	0.0201177	0.615214	0.495944	0.00553265	3.45098	both	all	5356	Succinyl-CoA:3-ketoacid-coenzyme A transferase subunit A (EC 2.8.3.5)	scoA	BPSL1955	2326613	2327317	-	0.65	234	scoA	0	succinyl-CoA:3-ketoacid-coenzyme A transferase subunit A	Lipid transport and metabolism genes	Cytoplasmic	9.97
3518	0.827061	0.297232	0.97688	-0.0757672	0.0196028	3.40105	both	all	3518	Ribonuclease PH (EC 2.7.7.56)	rph	BPSL2565	3094558	3095289	+	0.704	243	rph	0	ribonuclease PH	Translation genes	Cytoplasmic	9.97
4155	NA	-1.7049	NA	-1.28046	0.00924464	3.34188	both	culture only	4155	FIG00454024: hypothetical protein	BPSL2226	BPSL2226	2670822	2671670	-	0.677	282	-	0	hypothetical protein	General function prediction only genes	Cytoplasmic	8.96
3597	0.285046	0.787425	0.468006	0.650182	0.0280806	3.01923	both	all	3597	3-methylmercaptopropionyl-CoA dehydrogenase (DmdC)	BPSL2498	BPSL2498	3010673	3012463	-	0.676	596	-	0	putative acyl-CoA dehydrogenase	Lipid transport and metabolism genes	Cytoplasmic	9.97
1372	0.0499964	-0.95853	0.0149638	-1.25134	0.0232835	3.00635	both	all	1372	Ribonucleotide reductase of class Ia (aerobic), beta subunit (EC 1.17.4.1)	nrdB	BPSL2991	3564144	3565196	-	0.618	350	nrdB	0	ribonucleotide-diphosphate reductase beta subunit	Nucleotide transport and metabolism genes	Cytoplasmic	9.97
4264	0.362828	1.00996	0.983314	0.0552397	0.00952554	2.7236	both	all	4264	3-deoxy-D-manno-octulosonate 8-phosphate phosphatase (EC 3.1.3.45)	BPSL0537	BPSL0537	588777	589316	-	0.726	179	-	0	hypothetical protein	General function prediction only genes	Cytoplasmic	9.26
4621	0.207957	0.835658	0.601123	0.524518	0.00927778	2.70416	both	all	4621	Scaffold protein for [4Fe-4S] cluster assembly ApbC, MRP-like	BPSL1000	BPSL1000	1163502	1164590	+	0.699	362	-	0	putative ATP-binding protein	Cell cycle control, mitosis and meiosis genes	CytoplasmicMembrane	7.88
731	0.245538	0.440649	0.353536	0.44991	0.0139607	2.63691	both	all	731	Cell division trigger factor (EC 5.2.1.8)	tig	BPSL1402	1630243	1631592	+	0.643	449	tig	0	trigger factor	Posttranslational modification, protein turnover, chaperones genes	Cytoplasmic	8.96
2218	0.118753	1.25675	0.5314	0.80137	0.000815311	2.59192	both	all	2218	2,3,4,5-tetrahydropyridine-2,6-dicarboxylate N-succinyltransferase (EC 2.3.1.117)	no homolog											Cytoplasmic	9.97
540	0.810481	-0.203053	0.939776	0.108971	0.000208983	2.58895	both	all	540	Histidine ammonia-lyase (EC 4.3.1.3)	hutH	BPSL2344	2832481	2834004	-	0.707	507	hutH	0	histidine ammonia-lyase	Amino acid transport and metabolism genes	Cytoplasmic	9.26
5757	0.789205	-0.230655	0.324728	-0.814068	0.021311	2.558	both	all	5757	Uncharacterized protein ImpC	BPSL3106	BPSL3106	3711217	3712707	-	0.63	496	-	0	hypothetical protein	Function unknown genes	Cytoplasmic	9.97
4650	0.618355	-0.297861	0.336784	-0.637143	0.0119574	2.54828	both	all	4650	FIG017670: hypothetical protein	BPSL0974	BPSL0974	1132478	1132792	-	0.641	104	-	0	hypothetical protein	Not in COGs genes	Unknown
1975	0.950649	0.133956	0.849291	0.562378	0.0334079	2.53575	both	all	1975	Methionine aminopeptidase (EC 3.4.11.18)	map2	BPSL2212	2655361	2656179	-	0.695	272	map2	0	methionine aminopeptidase 2	Translation genes	Cytoplasmic	9.26
3596	0.829682	0.191168	0.739658	-0.396309	0.0450336	2.48118	both	all	3596	Electron transfer flavoprotein, alpha subunit	etfA	BPSL2499	3012577	3013512	-	0.675	311	etfA	0	electron transfer flavoprotein alpha-subunit	Energy production and conversion genes	Unknown
6270	0.0963109	-0.872344	0.180257	-0.80917	0.0240345	2.46805	both	all	6270	Aromatic-amino-acid aminotransferase (EC 2.6.1.57)	tyrB	BPSS0355	495489	496688	-	0.665	399	tyrB	0	aspartate aminotransferase	Amino acid transport and metabolism genes	Cytoplasmic	9.97
3484	0.638604	-0.523938	0.827032	-0.323812	0.00568081	2.45259	both	all	3484	Sugar ABC transporter, ATP-binding protein	BPSL2608	BPSL2608	3128727	3129845	-	0.664	372	-	0	ABC transporter, ATP-binding component	Carbohydrate transport and metabolism genes	CytoplasmicMembrane	9.99
4930	0.182767	1.21731	0.589651	0.786893	0.0288573	2.43997	both	all	4930	Aromatic-amino-acid aminotransferase (EC 2.6.1.57)	tyrB1	BPSS0808	1082388	1083590	+	0.678	400	tyrB1	0	aspartate aminotransferase	Amino acid transport and metabolism genes	Cytoplasmic	9.97
4496	0.20591	0.886932	0.55872	0.610069	0.0030583	2.4394	both	all	4496	Aromatic-amino-acid aminotransferase (EC 2.6.1.57)	BPSL1083	BPSL1083	1253565	1254767	-	0.691	400	-	0	putative aminotransferase	Amino acid transport and metabolism genes	Cytoplasmic	9.97
4352	0.515418	0.727928	0.88906	-0.296177	0.0240153	2.39453	both	all	4352	Glutathione synthetase (EC 6.3.2.3)	gshB	BPSL0437	477068	478024	+	0.684	318	gshB	0	glutathione synthetase	Coenzyme transport and metabolism genes	Cytoplasmic	9.97
2219	0.558641	0.490329	0.793399	0.329298	0.0307478	2.37455	both	all	2219	N-succinyl-L,L-diaminopimelate aminotransferase alternative (EC 2.6.1.17)	BPSL2168	BPSL2168	2605452	2606684	+	0.702	410	-	0	hypothetical protein	Amino acid transport and metabolism genes	Unknown*
2522	0.668076	0.342551	0.858986	0.191027	0.00203778	2.33439	both	all	2522	AMP nucleosidase (EC 3.2.2.4)	amn	BPSS1777	2436429	2437955	-	0.665	508	amn	0	AMP nucleosidase	Nucleotide transport and metabolism genes	Cytoplasmic	9.97
1369	0.30793	-0.602048	0.243169	-0.823773	0.0219005	2.2892	both	all	1369	Sugar kinases, ribokinase family	BPSL2988	BPSL2988	3561445	3562383	+	0.652	312	-	0	putative sugar kinase	Carbohydrate transport and metabolism genes	Cytoplasmic	8.96
6160	0.0549391	-0.957768	0.06698	-0.999018	0.00224401	2.22687	both	all	6160	Probable transmembrane protein	BPSL1933	BPSL1933	2300849	2302075	-	0.645	408	-	0	hypothetical protein	Cell wall/membrane biogenesis genes	Unknown
5066	0.474962	0.484305	0.657405	0.374348	0.00346266	2.20116	both	all	5066	General secretion pathway protein D	genegeneralsecretorypathwayproteinD|protein_id=YP_106632.1|location=8395..10668	BPSL0007	8395	10668	+	0.668	757	gspD	0	general secretory pathway protein D	Intracellular trafficking and secretion genes	OuterMembrane	10
4170	0.110604	-0.840942	0.289622	-0.914907	0.00979651	2.19984	both	all	4170	Dihydrodipicolinate synthase (EC 4.2.1.52)	dapA	BPSL2258	2723653	2724555	-	0.666	300	dapA	0	dihydrodipicolinate synthase	Amino acid transport and metabolism genes	Cytoplasmic	9.97
705	0.709502	0.518467	0.554486	0.857318	0.0112424	2.14432	both	all	705	3-ketoacyl-CoA thiolase (EC 2.3.1.16)	BPSL1426	BPSL1426	1663202	1664380	+	0.709	392	-	0	acetyl-CoA acetyltransferase	Lipid transport and metabolism genes	Cytoplasmic	9.97
3577	0.486159	-0.297695	0.741216	-0.171991	0.00182017	2.11798	both	all	3577	SSU ribosomal protein S1p	rpsA	BPSL2515	3028413	3030125	-	0.62	570	rpsA	0	30S ribosomal protein S1	Translation genes	Cytoplasmic	9.97
3851	0.271218	1.03011	0.394995	1.05097	0.00326733	2.10891	both	all	3851	dTDP-4-dehydrorhamnose 3,5-epimerase (EC 5.1.3.13)	no homolog											Cytoplasmic	8.96
2111	0.262568	0.586625	0.372171	0.536636	0.00575704	2.06162	both	all	2111	Translation elongation factor Ts	tsf	BPSL2158	2588403	2589284	-	0.652	293	tsf	0	elongation factor Ts	Translation genes	Cytoplasmic	9.97
3763	0.218309	-0.492698	0.338335	-0.492411	0.0091256	2.06099	both	all	3763	Serine hydroxymethyltransferase (EC 2.1.2.1)	glyA	BPSL2758	3296909	3298156	-	0.649	415	glyA	0	serine hydroxymethyltransferase	Amino acid transport and metabolism genes	Cytoplasmic	9.97
6235	0.106446	0.900636	0.373171	0.675818	0.0273853	2.02368	both	all	6235	Ribose 5-phosphate isomerase A (EC 5.3.1.6)	rpiA	BPSL1871	2224309	2225004	-	0.684	231	rpiA	0	ribose-5-phosphate isomerase A	Carbohydrate transport and metabolism genes	Cytoplasmic	8.96
355	0.0251466	-1.86349	0.00773856	-2.77518	0.0211981	2.01407	both	all	355	COG3118: Thioredoxin domain-containing protein EC-YbbN	BPSL0856	BPSL0856	995643	996548	-	0.692	301	-	0	putative thioredoxin protein	Posttranslational modification, protein turnover, chaperones genes	Cytoplasmic	9.97
1363	0.0550617	1.32103	0.124475	1.32619	0.0227424	2.00511	both	all	1363	3-dehydroquinate dehydratase II (EC 4.2.1.10)	aroQ1	BPSL2982	3555966	3556418	+	0.645	150	aroQ1	0	3-dehydroquinate dehydratase	Amino acid transport and metabolism genes	Cytoplasmic	9.97

## Sheet: Group A=B
Group A=B. Common genes in Groups A and B.
Virulence factors (see Supplementary Table S6) are shown in purple in the first column.
Notes:
#DIV/0!=not detected in the protome in culture (detected exclusively in macrophages)								down-regulated
0=not detected in the protome in macrophages (detected exclusively in culture)								up-regulated
								significantly down-regulated
								significantly up-regulated
Bt E555 fig|869728.6.peg.	T6 transcriptome		T5 transcriptome		T6 proteome		Detected in		Bt E555 fig|869728.6.peg.	Bt E555 gene function assigned by RAST	B. pseudomallei K96243 homolog
											Bp Sanger ID		Start	End	Strand	GC Content	Amino Acids	Gene Name	Genomic Island	Product	COG	Localisation (Score) *May have multiple localisation sites		Virulence references (Supplementary References)
	p value	log2 Fold Change	p value	log2 Fold Change	q value	Fold Change	Proteome	Transcriptome
5909	2.70944e-16	11.7106	2.04041e-14	11.3085	0.00867136	#DIV/0!	J774 only	T5&T6	5909	Hcp	BPSS1498	BPSS1498	2043052	2043561	+	0.563	169	tssD-5 (hcp1)	0	hypothetical protein	Function unknown genes	Extracellular	9.45	[3][33]
5907	4.75999e-09	9.30039	2.10449e-08	9.19278	0.0311087	#DIV/0!	J774 only	T5&T6	5907	Uncharacterized protein ImpB	BPSS1496	BPSS1496	2040815	2041309	+	0.653	164	tssB-5	0	hypothetical protein	Function unknown genes	Cytoplasmic	9.97	[3][33]
5908	1.38037e-15	9.08417	2.46428e-14	8.89912	0.00891882	31.7034	both	all	5908	Uncharacterized protein ImpC	BPSS1497	BPSS1497	2041333	2042832	+	0.64	499	tssC-5	0	hypothetical protein	Function unknown genes	Cytoplasmic	9.97	[3][33]
5915	4.72644e-05	7.29061	0.00016958	7.11566	0.0484123	8.36831	both	T5&T6	5915	hypothetical protein	BPSS1504	BPSS1504	2052905	2055547	+	0.756	880	tagAB-5	0	hypothetical protein	Function unknown genes	Extracellular	9.45	[3][15][33]
5920	9.01045e-05	7.11769	0.000235617	7.00632	0.00550762	#DIV/0!	J774 only	T5&T6	5920	Uncharacterized protein ImpJ/VasE	BPSS1509	BPSS1509	2058639	2060036	+	0.72	465	tssK-5	0	hypothetical protein	Function unknown genes	Cytoplasmic	9.26	[28][2][33]
5922	9.72667e-05	7.09004	0.000323112	6.91319	0.017156	#DIV/0!	J774 only	T5&T6	5922	IcmF-related protein	BPSS1511	BPSS1511	2060710	2064669	+	0.75	1319	tssM-5	0	hypothetical protein	Function unknown genes	Unknown		[3][33]
5899	4.08368e-07	6.43443	3.05888e-05	5.80737	0.00249647	#DIV/0!	J774 only	all	5899	Autotransporter adhesin	BPSS1492	BPSS1492	2033784	2035334	+	0.698	516	bimA	0	hypothetical protein	Intracellular trafficking and secretion genes	OuterMembrane	9.92	[17]
5919	0.00152884	6.19334	0.0147988	5.43813	0.0126305	7.26215	both	T5&T6	5919	lipoprotein, putative	BPSS1508	BPSS1508	2057929	2058606	+	0.735	225	tssJ-5	0	hypothetical protein	Function unknown genes	Unknown		[3][33]
5921	0.00232736	6.02522	0.00651542	5.80996	0.00190371	#DIV/0!	J774 only	T5&T6	5921	FIG00455137: hypothetical protein	BPSS1510	BPSS1510	2060051	2060698	+	0.732	215	tssL-5	0	hypothetical protein	Function unknown genes	Unknown		[3][33]
5923	0.00141259	4.61595	0.00307422	4.64215	0.000148541	#DIV/0!	J774 only	all	5923	FIG00453977: hypothetical protein	BPSS1512	BPSS1512	2065185	2066609	+	0.681	474	-	0	hypothetical protein	Not in COGs genes	Unknown		[33]
4200	0.028442	1.91642	0.0627796	1.96189	0.0211231	#DIV/0!	J774 only	all	4200	Iron binding protein IscA for iron-sulfur cluster assembly	BPSL2287	BPSL2287	2755301	2755624	-	0.627	107	-	0	HesB family protein	Function unknown genes	Cytoplasmic	9.97	[5]
5896	1.08197e-09	9.55364	7.82545e-09	9.38675	0.00439095	117.924	both	T5&T6	5896	N-acetylmuramoyl-L-alanine amidase (EC 3.5.1.28)	BPSS1490	BPSS1490	2031208	2032233	+	0.7	341	-	0	N-acetylmuramoyl-L-alanine amidase	Defense mechanisms genes	Unknown*
5897	2.71069e-07	8.53873	4.36489e-06	8.08339	0.0193819	13.187	both	T5&T6	5897	Plasmid pIB6 ORFA DNA	BPSS1491	BPSS1491	2032502	2033761	+	0.681	419	-	0	hypothetical protein	Not in COGs genes	Unknown
3093	2.99883e-06	8.04808	0.000506209	6.77627	0.0132833	2.81126	both	T5&T6	3093	SyrP-like protein	BPSL1785	BPSL1785	2122834	2123850	-	0.71	338	-	0	hypothetical protein	Not in COGs genes	Cytoplasmic	9.97
3117	9.67007e-09	5.6022	0.000845683	3.87203	0.0277593	7.07805	both	all	3117	Ferrichrome-iron receptor	BPSL1775	BPSL1775	2095250	2097514	-	0.678	754	-	0	putative iron uptake receptor precursor	Inorganic ion transport and metabolism genes	OuterMembrane	10
4886	2.82401e-06	5.34135	0.000579211	4.53867	0.00788894	#DIV/0!	J774 only	all	4886	L-arabonate dehydratase (EC 4.2.1.25)	ilvD	BPSL0969	1126530	1128203	-	0.673	557	ilvD	0	dihydroxy-acid dehydratase	Amino acid transport and metabolism genes	Cytoplasmic	9.97
5253	0.00183639	4.57468	0.00219113	4.76843	0.00472529	3.22101	both	all	5253	Probable lipoprotein	BPSL3335	BPSL3335	3955243	3955671	-	0.646	142	-	0	putative lipoprotein	Function unknown genes	Unknown
5171	1.07598e-10	4.41893	3.86223e-06	3.75555	0.00700172	#DIV/0!	J774 only	all	5171	Carbon starvation protein A	cstA	BPSS2173	2938877	2940955	-	0.673	692	cstA	0	carbon starvation protein A	Signal transduction mechanisms genes	CytoplasmicMembrane	10
1747	2.234e-08	4.07931	5.64189e-08	4.21178	0.0148727	16.7729	both	all	1747	OUTER MEMBRANE PROTEIN NOSA PRECURSOR	BPSS1742	BPSS1742	2391608	2393857	-	0.691	749	-	0	outer membrane copper receptor	Inorganic ion transport and metabolism genes	OuterMembrane	10
6281	3.20078e-06	3.8748	0.0703978	2.29231	0.0409756	17.3105	both	all	6281	Biopolymer transport protein ExbD/TolR	BPSS0366	BPSS0366	506662	507084	-	0.634	140	-	0	biopolymer transport protein	Intracellular trafficking and secretion genes	CytoplasmicMembrane	9.82
3124	0.000390515	3.83792	0.0497858	2.99021	0.00360861	3.13974	both	all	3124	CobW GTPase involved in cobalt insertion for B12 biosynthesis	cobW	BPSL1769	2087953	2089026	-	0.703	357	cobW	0	putative cobalamin biosynthesis-related protein	General function prediction only genes	Cytoplasmic	9.97
3901	7.20852e-13	3.41582	1.61471e-10	3.29835	0.000278762	33.344	both	all	3901	Cold shock protein CspA	cspD	BPSS1364a	1866688	1866891	-	0.578	67	cspD	0	cold shock-like protein	Transcription genes	Cytoplasmic	9.26
3817	1.67512e-07	3.34776	7.86902e-06	3.35096	0.000264479	20.7898	both	all	3817	Glycerophosphoryl diester phosphodiesterase (EC 3.1.4.46)	BPSL2712	BPSL2712	3242349	3243485	+	0.683	378	-	0	putative hydrolase	Energy production and conversion genes	Periplasmic	9.76
407	2.69701e-10	3.25419	1.24076e-10	3.32408	0.0217312	2.3977	both	all	407	LSU ribosomal protein L7/L12 (P1/P2)	rplL	BPSL3222	3824918	3825250	-	0.616	110	rplL	0	50S ribosomal protein L7/L12	Translation genes	Unknown*
6282	2.71771e-05	2.93382	0.0189255	1.9804	0.0143139	9.46402	both	all	6282	MotA/TolQ/ExbB proton channel family protein	BPSS0367	BPSS0367	507104	507832	-	0.66	242	-	0	bipolymer transport protein	Intracellular trafficking and secretion genes	CytoplasmicMembrane	10
2319	0.00213913	2.7769	0.0727515	2.13653	0.0181052	7.8888	both	all	2319	Biotin synthase (EC 2.8.1.6)	bioB	BPSL0364	392668	393687	-	0.671	339	bioB	0	biotin synthase	Coenzyme transport and metabolism genes	Cytoplasmic	9.97
6458	2.31895e-08	2.5167	5.40812e-08	2.43428	0.00585981	2.74384	both	all	6458	Polyribonucleotide nucleotidyltransferase (EC 2.7.7.8)	pnp	BPSL1207	1391849	1393990	+	0.659	713	pnp	0	polyribonucleotide nucleotidyltransferase	Translation genes	Cytoplasmic	9.97
4198	0.0012078	2.43993	0.00639337	2.53348	0.0314789	2.56175	both	all	4198	Chaperone protein HscA	hscA	BPSL2285	2752735	2754603	-	0.701	622	hscA	0	chaperone protein HscA	Posttranslational modification, protein turnover, chaperones genes	Cytoplasmic	9.97
2423	7.10298e-07	2.32817	5.51634e-05	2.25227	0.046695	2.21242	both	all	2423	Succinyl-CoA ligase [ADP-forming] alpha chain (EC 6.2.1.5)	sucD	BPSL0780	907685	908566	+	0.645	293	sucD	0	succinyl-CoA synthetase alpha subunit	Energy production and conversion genes	Cytoplasmic	9.97
5014	1.35411e-06	2.31856	1.5276e-06	2.39387	0.0256499	2.20945	both	all	5014	ATP synthase beta chain (EC 3.6.3.14)	atpD	BPSL3396	4034643	4036037	-	0.627	464	atpD	0	ATP synthase subunit B	Energy production and conversion genes	Cytoplasmic*	9.12
3680	6.76002e-10	2.28601	5.44567e-08	2.25443	0.00457348	3.02907	both	all	3680	Acyl carrier protein	acpP	BPSL2439	2944967	2945206	-	0.579	79	acpP	0	acyl carrier protein	Secondary metabolites biosynthesis, transport and catabolism genes	Cytoplasmic	9.97
5017	0.0089464	2.01243	0.0218348	1.96148	0.00704619	4.0068	both	all	5017	ATP synthase delta chain (EC 3.6.3.14)	atpH	BPSL3399	4038652	4039191	-	0.67	179	atpH	0	ATP synthase subunit D	Energy production and conversion genes	Cytoplasmic	9.26
5016	1.30804e-05	1.96553	1.08078e-05	2.04733	0.00677108	2.33614	both	all	5016	ATP synthase alpha chain (EC 3.6.3.14)	atpA	BPSL3398	4037064	4038605	-	0.639	513	atpA	0	ATP synthase subunit A	Energy production and conversion genes	Cytoplasmic	9.97
2256	4.44235e-10	1.96261	0.000151188	1.55544	0.00722861	8.90219	both	all	2256	Cold shock protein CspG	cspD	BPSL3079	3673619	3673822	+	0.569	67	cspD	0	cold shock-like protein CspD	Transcription genes	Cytoplasmic	9.26
6194	0.00767404	1.88734	0.0924006	1.21553	0.0333479	#DIV/0!	J774 only	all	6194	Uncharacterized protein conserved in bacteria	BPSL1904	BPSL1904	2266285	2266767	+	0.634	160	-	0	hypothetical protein	Function unknown genes	Unknown
2424	4.5324e-06	1.8687	2.21039e-05	2.09625	0.0138813	2.32129	both	all	2424	Succinyl-CoA ligase [ADP-forming] beta chain (EC 6.2.1.5)	sucC	BPSL0779	906374	907540	+	0.631	388	sucC	0	succinyl-CoA synthetase subunit beta	Energy production and conversion genes	Cytoplasmic	8.96
6451	7.64441e-07	1.86758	2.80794e-07	2.24673	0.01159	2.21828	both	all	6451	2-isopropylmalate synthase (EC 2.3.3.13)	leuA	BPSL1201	1384648	1386195	+	0.648	515	leuA	0	2-isopropylmalate synthase	Amino acid transport and metabolism genes	Cytoplasmic	9.97
6453	0.0104339	1.86295	0.0244872	1.95975	0.0322192	17.8481	both	all	6453	Carbonic anhydrase (EC 4.2.1.1)	BPSL1203	BPSL1203	1387935	1388570	-	0.717	211	-	0	putative carbonic anhydrase	Inorganic ion transport and metabolism genes	Cytoplasmic	9.97
159	0.0341199	1.86073	0.0278912	2.12767	0.010805	5.1098	both	all	159	Squalene--hopene cyclase (EC 5.4.99.17)	shc	BPSS2339	3154080	3156053	-	0.696	657	shc	0	squalene--hopene cyclase	Lipid transport and metabolism genes	CytoplasmicMembrane	10
6288	0.00940618	1.85399	0.249683	1.22369	0.00125445	2.21086	both	all	6288	Fumarate hydratase class I, aerobic (EC 4.2.1.2)	BPSS0372	BPSS0372	510761	512296	-	0.66	511	-	0	fumarate hydratase	Energy production and conversion genes	Cytoplasmic	9.97
4169	0.00976575	1.83401	0.0575779	1.68181	0.00417355	3.71559	both	all	4169	FIG002207: Probable transmembrane protein	BPSL2257	BPSL2257	2722400	2723542	-	0.682	380	-	0	putative lipoprotein	Cell wall/membrane biogenesis genes	Unknown
6448	0.00356819	1.79322	0.0218871	1.62356	0.0035638	2.34191	both	all	6448	Ketol-acid reductoisomerase (EC 1.1.1.86)	ilvC	BPSL1198	1381612	1382628	+	0.655	338	ilvC	0	ketol-acid reductoisomerase	Coenzyme transport and metabolism genes	Cytoplasmic	9.97
6056	0.00550243	1.48348	0.00941336	1.52075	0.0282463	2.39536	both	all	6056	NADP-dependent malic enzyme (EC 1.1.1.40)	BPSL3242	BPSL3242	3851722	3853992	-	0.67	756	-	0	phosphate acetyltransferase	Energy production and conversion genes	Cytoplasmic	9.97
4389	0.0238839	1.44671	0.263046	1.08114	0.0382696	4.90026	both	all	4389	D-alanine aminotransferase (EC 2.6.1.21)	BPSL0409	BPSL0409	443964	444911	+	0.696	315	-	0	putative D-amino acid aminotransferase	Coenzyme transport and metabolism genes	Cytoplasmic	9.97
1898	0.0348111	1.36375	0.243137	1.12942	0.0198247	2.11472	both	all	1898	Survival protein SurA precursor (Peptidyl-prolyl cis-trans isomerase SurA) (EC 5.2.1.8)	BPSL0659	BPSL0659	749757	751109	+	0.684	450	-	0	putative peptidyl-prolyl cis-trans isomerase	Posttranslational modification, protein turnover, chaperones genes	Periplasmic	9.76
413	0.0013309	1.30319	0.000126597	1.59994	0.0167727	2.12281	both	all	413	Translation elongation factor G	fusA	BPSL3216	3810679	3812781	-	0.62	700	fusA	0	elongation factor EF-2	Translation genes	Cytoplasmic	10
4202	0.0179421	1.1497	0.00501996	1.36348	0.00744221	12.9585	both	all	4202	Cysteine desulfurase (EC 2.8.1.7), IscS subfamily	iscS	BPSL2289	2756180	2757403	-	0.648	407	iscS	0	cysteine desulfurase	Amino acid transport and metabolism genes	Cytoplasmic	9.97
1274	0.0493836	1.09027	0.124475	1.11083	0.0232431	2.2357	both	all	1274	IMP cyclohydrolase (EC 3.5.4.10) / Phosphoribosylaminoimidazolecarboxamide formyltransferase (EC 2.1.2.3)	purH	BPSL2896	3465463	3467028	+	0.667	521	purH	0	bifunctional phosphoribosylaminoimidazolecarboxamide formyltransferase/IMP cyclohydrolase	Nucleotide transport and metabolism genes	Cytoplasmic	9.97
3681	0.0269296	1.04131	0.0649376	1.03069	0.0157614	2.15739	both	all	3681	3-oxoacyl-[acyl-carrier-protein] synthase, KASII (EC 2.3.1.41)	fabF	BPSL2438	2943572	2944810	-	0.66	412	fabF	0	3-oxoacyl-(acyl carrier protein) synthase	Secondary metabolites biosynthesis, transport and catabolism genes	CytoplasmicMembrane	9.82
